# Supplementary material for: Passive and active DNA methylation and the interplay with genetic variation in gene regulation
Source: eLife. 2013 Jun 4;2:e00523. doi: 10.7554/eLife.00523 (PMC3673336; doi:10.7554/eLife.00523)
Supplement: Table 1—source data 1. — Significant eQTL, mQTL and eQTM associations found in each cell-type. DOI: http://dx.doi.org/10.7554/eLife.00523.012 [file elife00523s001.zip]

Archive with 10 entries (10 files):
- GENCORD2_ASSOCIATIONS/GENCORD2_EQTL_FDR10_F_183
- GENCORD2_ASSOCIATIONS/GENCORD2_EQTL_FDR10_L_185
- GENCORD2_ASSOCIATIONS/GENCORD2_EQTL_FDR10_T_186
- GENCORD2_ASSOCIATIONS/GENCORD2_EQTM_FDR10_F_110
- GENCORD2_ASSOCIATIONS/GENCORD2_EQTM_FDR10_L_118
- GENCORD2_ASSOCIATIONS/GENCORD2_EQTM_FDR10_T_66
- GENCORD2_ASSOCIATIONS/GENCORD2_MQTL_FDR10_F_107
- GENCORD2_ASSOCIATIONS/GENCORD2_MQTL_FDR10_L_111
- GENCORD2_ASSOCIATIONS/GENCORD2_MQTL_FDR10_T_66
- GENCORD2_ASSOCIATIONS/README
