# Supplementary material for: Passive and active DNA methylation and the interplay with genetic variation in gene regulation
Source: eLife. 2013 Jun 4;2:e00523. doi: 10.7554/eLife.00523 (PMC3673336; doi:10.7554/eLife.00523)
Supplement: Table 1—source data 1. — Significant eQTL, mQTL and eQTM associations found in each cell-type. DOI: http://dx.doi.org/10.7554/eLife.00523.012 [file elife00523s001.zip › GENCORD2_ASSOCIATIONS/GENCORD2_EQTL_FDR10_F_183]

SNP_label	GENE_ID	SNP_chromosome	GENE_chromosome	SNP_location	GENE_location	Distance	rvalue	pvalue	-log10(pvalue)
rs1993531	ENSG00000221923.3_52887102_52889048	19	19	52884886	52873170	11716	-0.867	0.000000000000000	55.8846
rs114878632	ENSG00000204525.8_31237987_31238262	6	6	31239205	31239907	702	-0.866	0.000000000000000	55.6836
rs3826852	ENSG00000182013.11_46969750_46971834	19	19	46974307	46974820	513	-0.847	0.000000000000000	50.7861
rs2927608	ENSG00000164308.12_96253166_96255420	5	5	96252432	96211643	40789	-0.840	0.000000000000000	49.2958
rs34722725	ENSG00000112619.6_42664340_42666245	6	6	42672434	42690312	17878	0.827	0.000000000000000	46.3690
rs17207432	ENSG00000166770.4_57005532_57005711	19	19	56992995	56989552	3443	0.819	0.000000000000000	44.7558
rs17433780	ENSG00000117226.6_89472360_89473535	1	1	89474818	89488549	13731	-0.807	0.000000000000000	42.5495
rs17807317	ENSG00000093072.10_17660194_17662466	22	22	17680519	17739125	58606	0.802	0.000000000000000	41.7163
rs2592494	ENSG00000237651.2_61390187_61390367	2	2	61381528	61372243	9285	-0.799	0.000000000000000	41.1108
snp_6_31086617	ENSG00000204539.3_31082867_31085306	6	6	31086617	31088223	1606	-0.800	0.000000000000000	41.0695
rs2572922	ENSG00000180155.14_143852615_143856781	8	8	143871652	143859640	12012	-0.798	0.000000000000000	40.9511
rs1177457	ENSG00000166598.7_104347164_104347423	12	12	104336127	104323885	12242	0.788	0.000000000000000	39.2698
rs732217	ENSG00000233927.2_8386540_8386975	19	19	8389107	8386384	2723	0.788	0.000000000000000	39.2174
rs2276543	ENSG00000058085.9_183195833_183196051	1	1	183155305	183155373	68	-0.787	0.000000000000000	39.1592
rs1465483	ENSG00000116791.9_75171170_75172141	1	1	75195243	75199092	3849	0.787	0.000000000000000	39.0947
rs56235845	ENSG00000169220.12_176798874_176799602	5	5	176798040	176784838	13202	0.785	0.000000000000000	38.8193
rs117358084	ENSG00000167159.4_43718834_43719667	17	17	44068289	43717670	350619	-0.774	0.000000000000000	37.0694
rs11617079	ENSG00000120675.4_43681314_43683045	13	13	43597865	43597339	526	-0.772	0.000000000000000	36.7727
snp_1_53073557	ENSG00000116157.5_53072356_53072617	1	1	53073557	53068044	5513	0.771	0.000000000000000	36.6014
rs62057050	ENSG00000181031.10_62293_63714	17	17	65610	202888	137278	0.764	0.000000000000000	35.5855
rs10129479	ENSG00000258289.2_65398856_65401913	14	14	65375180	65381079	5899	0.764	0.000000000000000	35.5707
rs2316505	ENSG00000142794.11_21809636_21811498	1	1	21793958	21766621	27337	-0.764	0.000000000000000	35.5400
rs416735	ENSG00000162817.6_220869954_220872499	1	1	220865697	220863187	2510	-0.763	0.000000000000000	35.4629
rs67827628	ENSG00000182718.11_60685237_60685639	15	15	60682220	60695082	12862	-0.759	0.000000000000000	34.8613
rs6944710	ENSG00000165171.6_73248920_73249332	7	7	73269505	73256865	12640	0.755	0.000000000000000	34.3250
rs12419929	ENSG00000166435.10_74559160_74559507	11	11	74611435	74660245	48810	0.751	0.000000000000000	33.6735
rs11150881	ENSG00000187624.6_262939_264367	17	17	259304	260118	814	0.748	0.000000000000000	33.3465
rs12479385	ENSG00000144488.10_239038769_239041928	2	2	239035853	239008798	27055	0.746	0.000000000000000	33.0695
rs72603801	ENSG00000146707.9_76254839_76255000	7	7	76205891	76256578	50687	-0.744	0.000000000000000	32.7722
rs1614229	ENSG00000250786.1_9549102_9550721	5	5	9546995	9546312	683	0.743	0.000000000000000	32.7013
rs115342163	ENSG00000204520.7_31379724_31380002	6	6	31380583	31367561	13022	-0.739	0.000000000000000	32.1256
rs103197	ENSG00000172404.4_41255553_41258130	22	22	41256802	41258130	1328	0.733	0.000000000000000	31.3846
rs1057569	ENSG00000164307.7_96096521_96098932	5	5	96109610	96143803	34193	-0.730	0.000000000000000	31.0567
rs9896243	ENSG00000214401.3_44273734_44274037	17	17	44826056	44270939	555117	0.723	0.000000000000000	30.1901
rs71365431	ENSG00000170889.9_54704610_54704829	19	19	54705928	54704610	1318	-0.721	0.000000000000000	29.9757
rs2101613	ENSG00000151640.7_134015450_134015620	10	10	134002767	134000404	2363	0.716	0.000000000000000	29.3883
rs6060557	ENSG00000214078.6_34220233_34220307	20	20	34270266	34252878	17388	-0.708	0.000000000000000	28.4683
rs6045331	ENSG00000198053.7_1895745_1896101	20	20	1885099	1875154	9945	-0.708	0.000000000000000	28.4386
rs9611433	ENSG00000196236.6_41258269_41258683	22	22	41297101	41253081	44020	-0.708	0.000000000000000	28.3772
rs3772143	ENSG00000168028.8_39449094_39449277	3	3	39448581	39448180	401	0.706	0.000000000000000	28.2039
rs11776987	ENSG00000253958.1_8559448_8561616	8	8	8559401	8559448	47	0.705	0.000000000000000	28.1174
rs7618791	ENSG00000181458.6_100211463_100211772	3	3	100210150	100211463	1313	-0.700	0.000000000000000	27.4924
rs2277307	ENSG00000254614.1_64947700_64948543	11	11	64950843	64949305	1538	-0.688	0.000000000000000	26.2368
rs62057101	ENSG00000120088.9_43707270_43707524	17	17	43885291	43699267	186024	-0.682	0.000000000000000	25.6115
rs15672	ENSG00000136653.13_206760158_206762607	1	1	206669958	206680879	10921	-0.681	0.000000000000000	25.5372
rs12818213	ENSG00000135390.12_54069837_54071182	12	12	54072007	54071192	815	0.681	0.000000000000000	25.5076
rs1865678	ENSG00000118960.8_20839785_20840940	2	2	20837469	20850849	13380	0.680	0.000000000000000	25.4839
rs2330634	ENSG00000133433.6_24300472_24300645	22	22	24250795	24303373	52578	-0.680	0.000000000000000	25.4554
rs2241556	ENSG00000129055.8_134196548_134197557	3	3	134183312	134205558	22246	0.678	0.000000000000000	25.2136
rs4718178	ENSG00000213462.4_64451187_64453792	7	7	64457608	64467121	9513	-0.677	0.000000000000000	25.1198
rs10908821	ENSG00000215845.6_161007421_161007865	1	1	161008535	161008780	245	0.675	0.000000000000000	24.9881
rs6699975	ENSG00000215790.2_1670361_1670496	1	1	1603434	1677431	73997	0.674	0.000000000000000	24.8595
rs281324	ENSG00000137872.11_48062694_48066420	15	15	47754018	47476298	277720	-0.674	0.000000000000000	24.8415
rs2863026	ENSG00000149084.7_43876694_43878160	11	11	43838654	43577986	260668	0.674	0.000000000000000	24.8301
rs1155577	ENSG00000138735.11_120415550_120419893	4	4	120449810	120550146	100336	0.672	0.000000000000000	24.6848
rs2241047	ENSG00000177663.8_17589197_17596583	22	22	17586583	17565844	20739	0.669	0.000000000000000	24.3624
rs7172715	ENSG00000198794.6_75311130_75313836	15	15	75287375	75287876	501	0.666	0.000000000000000	24.1388
rs2276132	ENSG00000175334.3_65770052_65770541	11	11	65770545	65769550	995	-0.666	0.000000000000000	24.1363
rs170505	ENSG00000100376.7_45724273_45725293	22	22	45713020	45704849	8171	-0.664	0.000000000000000	23.9217
rs11825284	ENSG00000196655.5_118889853_118890027	11	11	118880012	118889142	9130	-0.664	0.000000000000000	23.9007
snp_6_42942186	ENSG00000124587.9_42946007_42946958	6	6	42942186	42946958	4772	-0.665	0.000000000000000	23.7775
rs62059170	ENSG00000170291.7_7156237_7156317	17	17	7155056	7155372	316	0.662	0.000000000000000	23.7146
rs7254728	ENSG00000105750.8_21125607_21126781	19	19	21148182	21106059	42123	0.662	0.000000000000000	23.6887
rs111946117	ENSG00000189339.7_1592939_1597458	1	1	1590291	1624167	33876	-0.661	0.000000000000000	23.6290
rs79037040	ENSG00000104689.5_23047965_23049526	8	8	23082971	23082639	332	-0.660	0.000000000000000	23.5676
rs28712284	ENSG00000182022.12_125767184_125769855	10	10	125766592	125853206	86614	-0.658	0.000000000000000	23.3660
rs58579887	ENSG00000178209.10_144989321_144996563	8	8	145028587	145050902	22315	0.658	0.000000000000000	23.3306
rs2305876	ENSG00000138674.12_83821487_83821722	4	4	83821324	83822319	995	-0.657	0.000000000000000	23.2473
rs2657621	ENSG00000167695.7_635847_636268	17	17	635080	635847	767	0.655	0.000000000000000	23.0550
rs1177457	ENSG00000204954.5_104347192_104347312	12	12	104336127	104359486	23359	0.651	0.000000000000000	22.6765
rs2965156	ENSG00000187244.4_45322839_45323610	19	19	45188429	45312338	123909	0.651	0.000000000000000	22.6734
rs117395449	ENSG00000185829.9_44631398_44634997	17	17	43743045	44657088	914043	-0.650	0.000000000000000	22.6379
rs9890200	ENSG00000006282.12_48627569_48627673	17	17	48624523	48620419	4104	-0.650	0.000000000000000	22.5792
rs226201	ENSG00000186468.8_81569177_81572337	5	5	81571846	81574396	2550	-0.647	0.000000000000000	22.3419
rs504781	ENSG00000244879.2_50648297_50650527	15	15	50648339	50647156	1183	-0.646	0.000000000000000	22.2985
rs553689	ENSG00000181754.6_110046797_110051621	1	1	110061048	110052360	8688	0.644	0.000000000000000	22.0887
rs12420005	ENSG00000154096.8_119288090_119290230	11	11	119256303	119295695	39392	-0.644	0.000000000000000	22.0793
rs11665675	ENSG00000186230.5_57946697_57946961	19	19	57939619	57946697	7078	0.639	0.000000000000000	21.6744
rs6734880	ENSG00000071967.7_172411034_172414643	2	2	172389261	172378757	10504	0.638	0.000000000000000	21.5943
rs2079536	ENSG00000119673.10_74041612_74042357	14	14	74052930	74034324	18606	-0.635	0.000000000000000	21.3144
rs688634	ENSG00000182919.9_93494681_93497915	11	11	93504852	93474757	30095	0.629	0.000000000000000	20.8033
rs7302893	ENSG00000155957.10_66529626_66531946	12	12	66502665	66563852	61187	-0.627	0.000000000000000	20.6389
rs1968058	ENSG00000029725.10_5286950_5289129	17	17	5277598	5185558	92040	-0.624	0.000000000000000	20.4136
rs847157	ENSG00000128713.10_176973635_176974722	2	2	176962501	176968944	6443	-0.619	0.000000000000000	20.0463
rs3762288	ENSG00000142657.14_10477433_10477566	1	1	10463572	10458649	4923	-0.618	0.000000000000000	19.9687
rs10790175	ENSG00000149591.11_117070037_117070545	11	11	117034729	117070037	35308	-0.616	0.000000000000000	19.7785
rs4718178	ENSG00000152926.8_64450325_64451414	7	7	64457608	64467062	9454	-0.613	0.000000000000000	19.5196
rs4496799	ENSG00000001561.5_46111013_46114435	6	6	46070407	46097701	27294	-0.612	0.000000000000000	19.4337
rs6755639	ENSG00000125618.12_113973574_113976186	2	2	113981810	114036527	54717	-0.610	0.000000000000000	19.3155
rs1609883	ENSG00000064933.11_190670378_190671780	2	2	190657600	190648811	8789	0.605	0.000000000000000	18.9265
rs4970777	ENSG00000134202.6_110280907_110280988	1	1	110283785	110284384	599	0.604	0.000000000000000	18.8863
rs2935923	ENSG00000204362.4_17519786_17524112	1	1	17510703	17516278	5575	-0.604	0.000000000000000	18.8606
rs12797588	ENSG00000137486.12_74975226_74977318	11	11	75059184	75062873	3689	0.604	0.000000000000000	18.8546
rs335630	ENSG00000113231.9_76722270_76725632	5	5	76729378	76506274	223104	0.604	0.000000000000000	18.8176
rs2165069	ENSG00000250021.2_90377540_90378875	15	15	90407119	90456114	48995	-0.604	0.000000000000000	18.8160
rs7000193	ENSG00000008513.10_134467091_134472180	8	8	134601795	134584183	17612	0.603	0.000000000000000	18.8002
rs10148614	ENSG00000139990.13_69555921_69557873	14	14	69534982	69619867	84885	0.603	0.000000000000000	18.7971
rs7797435	ENSG00000128563.9_102036424_102036984	7	7	102053414	102004319	49095	0.602	0.000000000000000	18.7213
rs17350803	ENSG00000144115.11_88485417_88486146	2	2	88443878	88469835	25957	-0.602	0.000000000000000	18.6980
rs2960835	ENSG00000178381.6_1199600_1199814	7	7	1202963	1200395	2568	-0.601	0.000000000000000	18.6226
rs34315890	ENSG00000071082.5_101635460_101636078	2	2	101641939	101618177	23762	-0.598	0.000000000000000	18.4345
snp_7_128783057	ENSG00000158457.4_128807614_128808637	7	7	128783057	128784712	1655	-0.596	0.000000000000000	18.2872
rs10761448	ENSG00000204147.5_52514311_52516948	10	10	52488000	52499078	11078	-0.596	0.000000000000000	18.2764
snp_15_73285421	ENSG00000067141.11_73594954_73597547	15	15	73285421	73344051	58630	0.596	0.000000000000000	18.2632
rs62070325	ENSG00000197912.7_89590169_89590363	16	16	89583189	89574811	8378	0.596	0.000000000000000	18.2268
rs2076600	ENSG00000117122.9_17303604_17303693	1	1	17337391	17307330	30061	0.595	0.000000000000000	18.1997
rs847148	ENSG00000128710.5_176983682_176984670	2	2	176970456	176973518	3062	-0.594	0.000000000000000	18.1251
rs2165069	ENSG00000157823.11_90373831_90378875	15	15	90407119	90437574	30455	-0.592	0.000000000000000	17.9531
rs10282929	ENSG00000147813.11_144659827_144659909	8	8	144681777	144660819	20958	0.592	0.000000000000000	17.9507
rs363230	ENSG00000165646.7_119036673_119038941	10	10	119029515	119000604	28911	0.591	0.000000000000000	17.8626
rs3813769	ENSG00000187688.8_16335280_16335614	17	17	16318932	16318888	44	0.590	0.000000000000000	17.8519
rs4483186	ENSG00000036448.5_2092588_2093380	8	8	2077542	1993155	84387	0.589	0.000000000000000	17.7307
rs28438420	ENSG00000169684.9_78882147_78882978	15	15	78836288	78857862	21574	-0.585	0.000000000000000	17.4860
rs113721969	ENSG00000125991.12_34131407_34131658	20	20	34120072	34129770	9698	0.584	0.000000000000000	17.4005
rs7650998	ENSG00000163827.8_46556913_46560553	3	3	46607255	46621589	14334	-0.582	0.000000000000000	17.2682
rs7258023	ENSG00000174652.12_9523272_9525396	19	19	9525913	9546234	20321	-0.582	0.000000000000000	17.2495
rs223506	ENSG00000109323.4_103553050_103553438	4	4	103633894	103682151	48257	-0.581	0.000000000000000	17.1559
rs4902354	ENSG00000139998.9_65412532_65415230	14	14	65444254	65439494	4760	0.580	0.000000000000000	17.1075
rs7133187	ENSG00000185163.5_132621139_132623843	12	12	132595647	132628880	33233	-0.580	0.000000000000000	17.1012
rs12728001	ENSG00000007341.12_113066140_113068733	1	1	113076756	113163447	86691	-0.579	0.000000000000000	17.0604
rs10950922	ENSG00000228649.1_22898190_22899106	7	7	22854006	22895705	41699	0.576	0.000000000000000	16.8413
rs1058734	ENSG00000128891.11_40823540_40824501	15	15	40862064	40857256	4808	-0.575	0.000000000000000	16.7793
rs12694039	ENSG00000023228.8_206986149_206989000	2	2	206953057	207024327	71270	-0.574	0.000000000000000	16.6926
rs888298	ENSG00000070540.7_66453483_66453653	17	17	66444335	66453653	9318	-0.574	0.000000000000000	16.6798
rs73200423	ENSG00000151148.8_109927724_109930542	12	12	110047806	109915207	132599	-0.574	0.000000000000000	16.6721
rs112221678	ENSG00000206503.6_29912277_29912411	6	6	29912925	29909037	3888	-0.573	0.000000000000000	16.6203
rs1708618	ENSG00000154803.7_17131203_17132791	17	17	17131869	17140502	8633	-0.571	0.000000000000000	16.5186
rs34508502	ENSG00000243317.3_135358839_135359972	7	7	135340618	135347244	6626	-0.570	0.000000000000000	16.4471
rs5025771	ENSG00000139899.6_24895738_24897192	14	14	24898780	24900160	1380	0.569	0.000000000000000	16.3553
rs4784495	ENSG00000176842.9_54965966_54966815	16	16	55164628	54964774	199854	-0.567	0.000000000000000	16.2534
rs8109536	ENSG00000196268.6_21605715_21610375	19	19	21736351	21579931	156420	-0.567	0.000000000000000	16.1995
rs12038608	ENSG00000236624.4_45960064_45960838	1	1	45951155	45965751	14596	-0.566	0.000000000000000	16.1939
rs540	ENSG00000129925.5_424005_424151	16	16	420907	437113	16206	0.566	0.000000000000000	16.1533
rs11179176	ENSG00000018236.9_41463761_41465772	12	12	41347764	41086244	261520	0.566	0.000000000000000	16.1500
rs147503425	ENSG00000151690.9_191364741_191367041	2	2	191295076	191273081	21995	0.566	0.000000000000000	16.1313
rs3130260	ENSG00000204209.6_33287788_33288001	6	6	33278816	33297046	18230	0.565	0.000000000000000	16.1034
snp_1_115873356	ENSG00000134259.3_115828539_115829428	1	1	115873356	115880857	7501	-0.564	0.000000000000000	15.8944
rs6511887	ENSG00000037757.8_13882935_13885096	19	19	13869251	13875337	6086	0.561	0.000000000000000	15.8610
rs11246253	ENSG00000177042.9_702945_704129	11	11	670493	695616	25123	0.560	0.000000000000000	15.7890
rs1862274	ENSG00000105711.5_35524403_35525174	19	19	35465897	35521592	55695	0.560	0.000000000000000	15.7615
rs62246267	ENSG00000196220.9_9022275_9027616	3	3	9403161	9404737	1576	-0.558	0.000000000000000	15.6121
rs7004059	ENSG00000164983.6_125324231_125326302	8	8	125188912	125384933	196021	-0.557	0.000000000000000	15.5697
rs4899472	ENSG00000184227.3_74009754_74010498	14	14	74059363	74003818	55545	0.557	0.000000000000000	15.5612
rs28666643	ENSG00000185808.8_38435146_38438012	21	21	38455999	38445470	10529	0.556	0.000000000000000	15.5256
rs7624599	ENSG00000113812.9_53901093_53902889	3	3	53888215	53916229	28014	0.556	0.000000000000000	15.5047
rs1409152	ENSG00000137944.12_89426850_89426970	1	1	89418403	89458636	40233	-0.555	0.000000000000000	15.4623
rs12610250	ENSG00000090661.6_8321833_8321961	19	19	8277713	8271620	6093	0.555	0.000000000000000	15.4443
rs6887230	ENSG00000145882.6_148747556_148749216	5	5	148726146	148737570	11424	0.552	0.000000000000001	15.2549
rs34372395	ENSG00000143631.9_152274651_152287223	1	1	152167407	152297679	130272	0.551	0.000000000000001	15.2145
rs6700034	ENSG00000090432.5_20825943_20827912	1	1	20834610	20834654	44	-0.549	0.000000000000001	15.0448
rs60935857	ENSG00000246015.1_52892095_52896456	19	19	52885859	52901010	15151	0.548	0.000000000000001	14.9830
rs654523	ENSG00000203706.4_210404801_210405116	1	1	210413739	210407392	6347	0.547	0.000000000000001	14.9172
rs139582992	ENSG00000198453.7_37469906_37470809	19	19	37415240	37407231	8009	0.546	0.000000000000001	14.8906
rs62258127	ENSG00000168297.9_58410479_58411748	3	3	58397102	58318607	78495	-0.546	0.000000000000001	14.8901
rs62128256	ENSG00000179954.7_56028591_56030466	19	19	55985786	55999870	14084	-0.546	0.000000000000001	14.8694
rs12928424	ENSG00000085721.7_15153879_15155762	16	16	15150773	15188171	37398	-0.546	0.000000000000001	14.8610
rs2645292	ENSG00000116874.7_119573839_119576011	1	1	119573194	119683294	110100	-0.545	0.000000000000001	14.8336
rs3130924	ENSG00000204516.5_31477559_31478901	6	6	31462248	31462658	410	-0.545	0.000000000000001	14.8253
rs17509802	ENSG00000163297.12_80822303_80828621	4	4	80991425	81046608	55183	-0.545	0.000000000000002	14.8079
rs11136092	ENSG00000241852.4_22458395_22458870	8	8	22466488	22457114	9374	-0.543	0.000000000000002	14.7062
rs6693567	ENSG00000143382.8_150525902_150526598	1	1	150510660	150521884	11224	0.543	0.000000000000002	14.6682
rs11844206	ENSG00000183828.8_105639818_105641798	14	14	105640460	105647660	7200	0.542	0.000000000000002	14.6514
rs5760127	ENSG00000099940.6_21241967_21245502	22	22	21059531	21213271	153740	-0.542	0.000000000000002	14.6237
rs8071084	ENSG00000214087.3_79648250_79648909	17	17	79634162	79650954	16792	0.542	0.000000000000002	14.6077
rs11136092	ENSG00000248235.2_22458395_22458873	8	8	22466488	22446787	19701	-0.541	0.000000000000003	14.5997
rs1583746	ENSG00000156171.9_111682123_111682838	1	1	111651017	111682838	31821	-0.540	0.000000000000003	14.5026
rs2361835	ENSG00000196083.5_190347139_190348074	3	3	190344900	190231840	113060	0.539	0.000000000000003	14.4701
rs4605132	ENSG00000140323.4_40659259_40663257	15	15	40640632	40650436	9804	-0.539	0.000000000000003	14.4677
rs1800693	ENSG00000067182.3_6440406_6441159	12	12	6440009	6451280	11271	-0.539	0.000000000000003	14.4666
snp_9_103105631	ENSG00000235953.2_103154520_103156151	9	9	103105631	103115360	9729	-0.550	0.000000000000004	14.4332
rs2854154	ENSG00000108592.9_61902602_61902796	17	17	61981696	61905031	76665	0.539	0.000000000000004	14.4288
rs4148974	ENSG00000160194.11_44323292_44324386	21	21	44323720	44299754	23966	-0.538	0.000000000000004	14.3885
rs74618856	ENSG00000234745.3_31324465_31324965	6	6	31325745	31324965	780	0.538	0.000000000000004	14.3644
rs1560682	ENSG00000174705.7_171760503_171766920	5	5	171883508	171881527	1981	0.537	0.000000000000005	14.3381
rs2292750	ENSG00000037042.7_40811852_40811964	17	17	40811781	40811266	515	-0.537	0.000000000000005	14.3113
rs250757	ENSG00000164251.4_76128515_76131140	5	5	76072327	76114758	42431	0.535	0.000000000000006	14.2379
rs7899396	ENSG00000223477.1_47096454_47098649	10	10	47695269	47099716	595553	0.535	0.000000000000006	14.2032
rs637384	ENSG00000112031.11_153323562_153323820	6	6	153340412	153323820	16592	0.532	0.000000000000009	14.0627
rs9565293	ENSG00000178695.4_77454312_77460540	13	13	77307953	77460540	152587	0.532	0.000000000000009	14.0413
rs9963940	ENSG00000128791.6_9399344_9402418	18	18	9299248	9334765	35517	-0.530	0.000000000000012	13.9247
rs6827617	ENSG00000138744.8_76842104_76842276	4	4	76916146	76862204	53942	0.530	0.000000000000012	13.9103
rs13162301	ENSG00000164574.11_153796374_153800544	5	5	153582852	153570290	12562	0.530	0.000000000000012	13.9088
rs2325071	ENSG00000179630.5_44465585_44468067	13	13	44476793	44453420	23373	0.530	0.000000000000013	13.8935
rs6889184	ENSG00000027847.8_177032046_177032225	5	5	177047425	177027101	20324	0.529	0.000000000000014	13.8546
rs1148577	ENSG00000230606.3_98088770_98091049	2	2	97736260	98091049	354789	-0.528	0.000000000000015	13.8173
rs10182643	ENSG00000118961.9_20884818_20886854	2	2	20884586	21022882	138296	0.528	0.000000000000015	13.8128
rs10754894	ENSG00000132906.12_15817327_15820496	1	1	15835234	15853029	17795	-0.528	0.000000000000016	13.8082
rs2240148	ENSG00000065268.3_991227_991351	19	19	990394	984328	6066	0.527	0.000000000000018	13.7466
rs3859192	ENSG00000167914.5_38133069_38134019	17	17	38128648	38119226	9422	0.527	0.000000000000018	13.7384
rs10877011	ENSG00000123427.11_58174038_58176324	12	12	58124992	58165275	40283	-0.527	0.000000000000019	13.7178
rs2043059	ENSG00000143028.7_110022000_110024759	1	1	109991009	110009180	18171	0.527	0.000000000000019	13.7155
rs11101980	ENSG00000168765.10_110198703_110199047	1	1	110193645	110198703	5058	0.526	0.000000000000021	13.6863
rs2278620	ENSG00000171298.7_78087017_78087165	17	17	78083565	78075355	8210	0.526	0.000000000000022	13.6672
rs4073419	ENSG00000188004.5_159804264_159805945	1	1	159804091	159825137	21046	0.524	0.000000000000026	13.5929
rs2463199	ENSG00000086619.9_236378855_236381876	1	1	236404641	236445319	40678	-0.524	0.000000000000028	13.5599
rs13046494	ENSG00000182362.9_47706784_47707037	21	21	47707430	47706251	1179	-0.523	0.000000000000030	13.5208
rs1558656	ENSG00000241973.5_21065629_21065765	22	22	21094719	21213705	118986	-0.520	0.000000000000046	13.3419
rs2732317	ENSG00000172728.10_33228342_33230322	8	8	33330687	33330940	253	-0.520	0.000000000000046	13.3414
rs715556	ENSG00000100302.6_35947550_35950048	22	22	35934071	35936915	2844	-0.518	0.000000000000059	13.2308
rs2527897	ENSG00000146833.10_99488036_99490369	7	7	99534080	99517223	16857	0.518	0.000000000000060	13.2220
rs9469835	ENSG00000065060.12_34840090_34845291	6	6	34611001	34759857	148856	0.518	0.000000000000062	13.2110
rs11260005	ENSG00000076944.7_7707869_7707934	19	19	7699804	7701991	2187	-0.518	0.000000000000062	13.2081
rs1362125	ENSG00000204642.7_29691950_29692225	6	6	29691090	29690552	538	0.516	0.000000000000080	13.0973
rs7162472	ENSG00000104059.4_29412457_29415858	15	15	29888097	29862927	25170	0.516	0.000000000000081	13.0922
rs72764895	ENSG00000140988.8_2014450_2014861	16	16	2014125	2014861	736	-0.514	0.000000000000100	12.9989
rs6494500	ENSG00000241839.4_65157098_65160206	15	15	65178950	65134088	44862	-0.514	0.000000000000101	12.9952
rs7297253	ENSG00000185684.8_132588540_132589849	12	12	132568660	132568828	168	-0.514	0.000000000000103	12.9871
rs5771086	ENSG00000100427.11_50497820_50500086	22	22	50595842	50524331	71511	0.514	0.000000000000105	12.9780
rs34894392	ENSG00000254772.4_62334871_62335000	11	11	62374821	62342401	32420	-0.513	0.000000000000120	12.9212
rs759045	ENSG00000233391.2_28296513_28297684	19	19	28256350	28284402	28052	0.512	0.000000000000129	12.8897
rs10867154	ENSG00000148082.5_91652908_91653203	9	9	91757712	91793682	35970	0.511	0.000000000000143	12.8455
rs12410594	ENSG00000135778.6_233091303_233091465	1	1	233070803	233086351	15548	0.511	0.000000000000143	12.8435
rs7940366	ENSG00000166436.10_8633584_8639550	11	11	8725626	8693413	32213	-0.511	0.000000000000146	12.8348
rs3826427	ENSG00000131462.2_40766514_40766675	17	17	40838404	40761358	77046	0.511	0.000000000000153	12.8142
rs7603521	ENSG00000144504.10_241461355_241463798	2	2	241466210	241508626	42416	-0.511	0.000000000000154	12.8125
rs11227332	ENSG00000172757.7_65624564_65625014	11	11	65623739	65629497	5758	0.510	0.000000000000172	12.7640
rs647747	ENSG00000245196.1_89584809_89588625	16	16	89603064	89588625	14439	0.510	0.000000000000176	12.7556
rs10128711	ENSG00000179119.9_18627948_18631501	11	11	18632984	18656338	23354	0.509	0.000000000000185	12.7322
rs8036439	ENSG00000186297.7_27193081_27194354	15	15	27112126	27111510	616	-0.509	0.000000000000192	12.7168
rs17637921	ENSG00000113389.11_32786340_32791819	5	5	33317860	32689176	628684	0.508	0.000000000000225	12.6474
rs10491779	ENSG00000107077.12_7076434_7077262	9	9	7058108	6720863	337245	-0.507	0.000000000000255	12.5942
rs10911102	ENSG00000135828.6_182542769_182544713	1	1	182558137	182558391	254	-0.506	0.000000000000291	12.5365
rs611160	ENSG00000178104.13_144951760_144952376	1	1	144894611	145076186	181575	0.502	0.000000000000467	12.3306
rs7734363	ENSG00000145555.10_16814626_16815572	5	5	16812004	16936372	124368	0.501	0.000000000000527	12.2778
rs11676681	ENSG00000049323.10_33482351_33482578	2	2	33375948	33172039	203909	-0.501	0.000000000000531	12.2749
rs41264824	ENSG00000158714.6_159804974_159807039	1	1	159800105	159796540	3565	0.501	0.000000000000535	12.2715
rs111843184	ENSG00000067167.3_71519112_71520013	8	8	71467435	71520622	53187	-0.500	0.000000000000561	12.2514
rs11912237	ENSG00000100299.12_51065262_51065480	22	22	51060049	51066607	6558	0.500	0.000000000000587	12.2311
rs7751879	ENSG00000112306.7_133135871_133135921	6	6	133089557	133135580	46023	0.500	0.000000000000598	12.2230
rs10917120	ENSG00000218510.3_22356773_22357716	1	1	22350165	22351681	1516	-0.499	0.000000000000617	12.2098
rs17637921	ENSG00000181495.1_32788945_32791819	5	5	33317860	32788945	528915	0.499	0.000000000000645	12.1902
rs861531	ENSG00000224997.1_104177607_104179149	14	14	104172807	104177607	4800	-0.499	0.000000000000672	12.1728
rs2220189	ENSG00000164761.4_119935796_119937001	8	8	120007708	119964439	43269	-0.499	0.000000000000691	12.1607
rs13069119	ENSG00000163520.9_13611815_13613161	3	3	13609999	13573824	36175	-0.498	0.000000000000740	12.1309
rs354241	ENSG00000214595.6_55197207_55199154	2	2	54951888	54950636	1252	-0.496	0.000000000000894	12.0489
rs7638808	ENSG00000168268.6_52568549_52569070	3	3	52572056	52569070	2986	-0.496	0.000000000000901	12.0455
rs4792016	ENSG00000187824.3_10616612_10618905	17	17	10575551	10633646	58095	-0.496	0.000000000000939	12.0276
rs131684	ENSG00000186716.14_23657620_23660224	22	22	23646257	23521891	124366	-0.496	0.000000000000957	12.0192
rs10882979	ENSG00000171160.12_99374310_99376168	10	10	99425495	99393852	31643	-0.495	0.000000000001006	11.9972
rs111981433	ENSG00000055950.12_102737578_102739129	10	10	102733776	102747272	13496	0.495	0.000000000001078	11.9673
rs2965156	ENSG00000069399.7_45260274_45260478	19	19	45188429	45250962	62533	0.495	0.000000000001112	11.9539
rs7127272	ENSG00000177685.10_831535_831991	11	11	835719	826144	9575	-0.494	0.000000000001133	11.9456
rs2116941	ENSG00000175898.3_10332109_10335623	19	19	10334443	10341948	7505	0.494	0.000000000001138	11.9438
rs16958861	ENSG00000120784.9_38123389_38127206	19	19	38124179	38147162	22983	0.494	0.000000000001199	11.9211
rs2039345	ENSG00000164978.12_34343122_34343709	9	9	34329839	34329504	335	-0.493	0.000000000001354	11.8682
rs2068247	ENSG00000164172.13_52405081_52405602	5	5	52395310	52405893	10583	-0.493	0.000000000001422	11.8470
rs2074038	ENSG00000110455.9_44089178_44089465	11	11	44087989	44087475	514	0.492	0.000000000001486	11.8281
rs13091190	ENSG00000185112.4_194406622_194409762	3	3	194823468	194406622	416846	0.492	0.000000000001506	11.8222
rs988263	ENSG00000162878.8_42281176_42281447	2	2	42290536	42275160	15376	-0.491	0.000000000001618	11.7911
rs3869296	ENSG00000154330.6_71144483_71145977	9	9	71027026	70971815	55211	0.491	0.000000000001714	11.7659
rs12032432	ENSG00000162618.8_79383515_79383735	1	1	79471796	79472403	607	-0.491	0.000000000001786	11.7481
rs8128901	ENSG00000205581.6_40714241_40715085	21	21	40710419	40721573	11154	0.491	0.000000000001796	11.7458
rs35497678	ENSG00000122359.11_81940697_81941211	10	10	81921078	81965433	44355	-0.490	0.000000000001840	11.7353
rs11051239	ENSG00000013573.11_31249793_31249924	12	12	31241707	31226779	14928	-0.490	0.000000000001890	11.7236
rs804830	ENSG00000112139.9_37598455_37605235	6	6	37609457	37667082	57625	0.490	0.000000000001920	11.7167
rs8133205	ENSG00000160284.10_47588222_47588572	21	21	47599280	47604390	5110	-0.489	0.000000000002052	11.6879
rs2002341	ENSG00000245923.1_3178837_3179654	16	16	3164699	3182043	17344	-0.489	0.000000000002094	11.6791
rs3803643	ENSG00000103168.11_84214474_84214601	16	16	84208032	84220662	12630	0.488	0.000000000002580	11.5884
rs2233921	ENSG00000123415.9_54575237_54577743	12	12	54575800	54582778	6978	0.487	0.000000000002744	11.5615
rs2292426	ENSG00000145476.10_187131623_187134616	4	4	187120753	187112674	8079	-0.487	0.000000000002792	11.5540
rs6471588	ENSG00000160886.9_143781529_143782048	8	8	143786835	143781529	5306	-0.486	0.000000000002965	11.5280
rs7324895	ENSG00000102804.9_45010640_45010981	13	13	44888006	45151283	263277	0.486	0.000000000003003	11.5225
rs1074407	ENSG00000100106.14_38169790_38172563	22	22	38156183	38093011	63172	-0.485	0.000000000003293	11.4825
rs6000898	ENSG00000100116.11_38205956_38206164	22	22	38202399	38203912	1513	-0.485	0.000000000003447	11.4626
rs4301834	ENSG00000111321.5_6495232_6495328	12	12	6500843	6484211	16632	0.485	0.000000000003474	11.4592
rs8123274	ENSG00000125775.10_1290619_1291139	20	20	1306292	1309883	3591	-0.484	0.000000000003867	11.4126
rs6503804	ENSG00000198933.4_45772630_45773703	17	17	45772447	45772630	183	0.484	0.000000000004107	11.3865
rs181747	ENSG00000113318.8_80171570_80172631	5	5	80016874	79950467	66407	0.482	0.000000000004910	11.3089
rs11678750	ENSG00000168385.12_242254515_242255025	2	2	242200919	242254515	53596	-0.482	0.000000000004959	11.3046
rs4074198	ENSG00000008128.15_1635989_1636094	1	1	1612603	1655966	43363	-0.481	0.000000000005443	11.2642
rs9512026	ENSG00000180730.3_26618735_26621204	13	13	26587321	26625198	37877	0.481	0.000000000005460	11.2628
rs3934858	ENSG00000174574.9_39469717_39471731	1	1	39447216	39456895	9679	-0.481	0.000000000005552	11.2556
rs2955585	ENSG00000173295.2_8097891_8099954	8	8	8093511	8097891	4380	0.481	0.000000000005675	11.2461
rs3764868	ENSG00000224383.2_62079093_62081664	17	17	62080714	62075711	5003	0.480	0.000000000005858	11.2322
rs72660024	ENSG00000168653.6_39494395_39494612	1	1	39436950	39491990	55040	-0.480	0.000000000006059	11.2176
rs6491132	ENSG00000132970.8_27259825_27263085	13	13	27072358	27131840	59482	-0.479	0.000000000007204	11.1424
rs1543911	ENSG00000152348.9_81549887_81551958	5	5	81504841	81267844	236997	-0.478	0.000000000007553	11.1219
rs1992155	ENSG00000056736.5_53898773_53899827	3	3	53926017	53880607	45410	0.478	0.000000000007679	11.1147
rs2277307	ENSG00000014216.9_64948665_64948881	11	11	64950843	64948037	2806	-0.477	0.000000000008338	11.0790
rs12050154	ENSG00000140043.6_74350804_74353530	14	14	74674896	74318547	356349	-0.477	0.000000000008405	11.0754
rs1711667	ENSG00000170430.9_131565052_131566271	10	10	131278410	131265448	12962	0.477	0.000000000008479	11.0716
rs34523729	ENSG00000118526.6_134212851_134216691	6	6	134184826	134210276	25450	-0.477	0.000000000008601	11.0655
rs12569990	ENSG00000107738.12_73507316_73511047	10	10	73534820	73533337	1483	0.477	0.000000000008667	11.0621
rs58001255	ENSG00000184254.10_101427777_101427917	15	15	101253820	101402129	148309	-0.476	0.000000000009873	11.0055
rs73187869	ENSG00000163389.6_119211129_119213555	3	3	119113344	119187785	74441	-0.475	0.000000000011042	10.9570
rs4488133	ENSG00000119943.6_100143322_100143625	10	10	100159136	100174941	15805	0.475	0.000000000011055	10.9564
rs847148	ENSG00000128709.9_176988662_176989853	2	2	176970456	176987088	16632	-0.475	0.000000000011158	10.9524
snp_11_20384886	ENSG00000109854.9_20404526_20405329	11	11	20384886	20385231	345	0.476	0.000000000011323	10.9460
rs55981721	ENSG00000064042.12_41699177_41702061	4	4	41348998	41361624	12626	-0.473	0.000000000013151	10.8811
rs788646	ENSG00000246493.1_119200544_119200586	4	4	119223646	119199914	23732	0.473	0.000000000014417	10.8411
rs113394600	ENSG00000177697.12_838133_838834	11	11	838424	832843	5581	0.472	0.000000000014549	10.8372
rs3195676	ENSG00000242110.3_33986283_33989607	5	5	34008100	34008220	120	0.472	0.000000000015623	10.8062
rs6838265	ENSG00000154556.13_186506598_186508842	4	4	186789610	186877806	88196	-0.472	0.000000000016041	10.7948
rs2602247	ENSG00000085871.4_140586922_140587231	4	4	140636297	140586922	49375	-0.471	0.000000000016809	10.7745
rs72553859	ENSG00000162711.12_247587149_247588901	1	1	247579710	247579458	252	0.470	0.000000000019577	10.7082
rs72747436	ENSG00000259673.1_67695957_67700813	15	15	67804502	67814182	9680	-0.469	0.000000000020460	10.6891
rs858520	ENSG00000141504.6_7530261_7530362	17	17	7530271	7531194	923	-0.469	0.000000000022582	10.6462
snp_4_166894137	ENSG00000038295.3_167021894_167025047	4	4	166894137	166794410	99727	0.468	0.000000000022825	10.6416
rs12219247	ENSG00000214435.3_104660350_104661656	10	10	104613361	104629273	15912	-0.468	0.000000000023413	10.6305
rs55803494	ENSG00000174945.8_2751964_2756163	7	7	2729509	2719156	10353	0.468	0.000000000023784	10.6237
rs560019	ENSG00000156345.10_90581361_90582574	9	9	90583521	90589695	6174	0.467	0.000000000025270	10.5974
rs4907618	ENSG00000139835.8_113979377_113980161	13	13	114015015	114018446	3431	0.466	0.000000000028449	10.5459
rs56402862	ENSG00000160828.12_74298263_74299569	7	7	74282675	74306729	24054	0.466	0.000000000029985	10.5231
rs111450955	ENSG00000164022.11_107268683_107270383	4	4	107215694	107236701	21007	0.466	0.000000000030935	10.5096
rs7660115	ENSG00000250312.2_154702_157779	4	4	127978	124386	3592	-0.465	0.000000000031728	10.4986
rs79354847	ENSG00000176915.10_133331261_133338474	12	12	133319189	133338474	19285	-0.465	0.000000000032368	10.4899
rs1552950	ENSG00000140479.12_101844134_101845560	15	15	101994233	102065405	71172	0.465	0.000000000032937	10.4823
rs58509147	ENSG00000174586.4_58865725_58869015	19	19	58840490	58874120	33630	-0.465	0.000000000034841	10.4579
rs6942683	ENSG00000122557.4_35672269_35673461	7	7	35739907	35734745	5162	0.465	0.000000000034883	10.4574
rs654523	ENSG00000082497.7_210414903_210419600	1	1	210413739	210406144	7595	0.463	0.000000000041481	10.3822
rs35292991	ENSG00000198496.5_41291833_41292350	17	17	41334016	41277609	56407	0.463	0.000000000042166	10.3750
rs35635	ENSG00000166847.4_23678368_23681195	16	16	23693770	23652713	41057	-0.462	0.000000000044353	10.3531
rs10768065	ENSG00000166016.4_34172535_34174131	11	11	34373828	34379555	5727	0.462	0.000000000047546	10.3229
rs62116613	ENSG00000204920.4_44500245_44502477	19	19	44488352	44488346	6	0.461	0.000000000051064	10.2919
rs116550526	ENSG00000223865.4_33052727_33053008	6	6	33052981	33043703	9278	0.461	0.000000000051655	10.2869
rs6849183	ENSG00000174780.10_57367850_57369846	4	4	57329936	57333081	3145	0.461	0.000000000052280	10.2817
rs3813154	ENSG00000141934.3_282134_282310	19	19	292082	291435	647	-0.461	0.000000000052515	10.2797
rs11144225	ENSG00000106733.15_77684811_77684958	9	9	77707300	77703133	4167	-0.460	0.000000000057845	10.2377
rs10242703	ENSG00000122674.8_5965263_5965605	7	7	6870635	5938356	932279	-0.459	0.000000000061030	10.2145
rs609203	ENSG00000149451.11_3648617_3649647	20	20	3670945	3662893	8052	-0.459	0.000000000065329	10.1849
rs62197317	ENSG00000135931.12_232141349_232141489	2	2	232054467	232063260	8793	-0.458	0.000000000067337	10.1717
rs1005436	ENSG00000188015.5_153519805_153520322	1	1	153521932	153521848	84	-0.458	0.000000000068386	10.1650
rs2234488	ENSG00000124164.11_57019133_57026157	20	20	57009899	56964178	45721	0.458	0.000000000069921	10.1554
rs479486	ENSG00000105538.3_49232194_49232847	19	19	49229323	49243970	14647	-0.458	0.000000000074035	10.1306
rs11153279	ENSG00000173214.5_111587079_111592370	6	6	111587266	111580551	6715	0.457	0.000000000075403	10.1226
rs59260431	ENSG00000203666.8_245250547_245251139	1	1	245126010	245133007	6997	-0.457	0.000000000075743	10.1207
rs4786500	ENSG00000153406.8_4524411_4524532	16	16	4525265	4524896	369	-0.457	0.000000000076342	10.1172
rs2184161	ENSG00000101181.12_60768472_60768680	20	20	60776275	60758085	18190	0.457	0.000000000081255	10.0901
rs2300182	ENSG00000121691.4_34492915_34493609	11	11	34467848	34460472	7376	0.457	0.000000000083010	10.0809
rs7484620	ENSG00000174989.7_117465833_117468953	12	12	117353716	117348761	4955	-0.456	0.000000000085020	10.0705
rs11658500	ENSG00000056661.8_36896544_36896695	17	17	36886828	36904558	17730	-0.456	0.000000000086422	10.0634
rs12964	ENSG00000139190.11_6571403_6574107	12	12	6572191	6580153	7962	0.456	0.000000000091061	10.0407
rs10910821	ENSG00000213240.6_145281369_145281704	1	1	145517063	145209119	307944	0.456	0.000000000091762	10.0373
rs2044387	ENSG00000104626.10_8887302_8890849	8	8	8907950	8859657	48293	0.455	0.000000000092899	10.0320
rs2093608	ENSG00000143740.9_227963490_227964671	1	1	227820550	227916240	95690	-0.455	0.000000000093717	10.0282
rs9944425	ENSG00000141698.10_39983678_39983878	17	17	40022931	39992523	30408	-0.455	0.000000000095230	10.0212
rs4902214	ENSG00000126785.8_63757596_63759937	14	14	63670903	63670832	71	-0.454	0.000000000111680	9.9520
rs151321190	ENSG00000158623.10_130147526_130147664	7	7	130273165	130353598	80433	-0.454	0.000000000113476	9.9451
rs11763367	ENSG00000189143.7_73242930_73247017	7	7	73258087	73213872	44215	0.453	0.000000000117159	9.9312
rs2268175	ENSG00000049239.7_9323568_9331396	1	1	9300608	9294863	5745	0.453	0.000000000118565	9.9260
rs10437694	ENSG00000109929.5_121177766_121179403	11	11	121110312	121163162	52850	0.453	0.000000000120617	9.9186
rs9469835	ENSG00000124562.5_34725331_34725731	6	6	34611001	34725183	114182	-0.453	0.000000000125323	9.9020
rs12655145	ENSG00000123643.6_150867544_150871942	5	5	150835349	150816607	18742	0.453	0.000000000125655	9.9008
rs112625556	ENSG00000124098.9_54935238_54935768	20	20	54939958	54933971	5987	-0.452	0.000000000129711	9.8870
rs72903587	ENSG00000152217.10_42643044_42648475	18	18	42217818	42260138	42320	0.451	0.000000000143262	9.8439
rs3742445	ENSG00000156381.4_102974812_102975572	14	14	102975552	102976136	584	-0.451	0.000000000145658	9.8367
rs2729377	ENSG00000134809.4_57297592_57297766	11	11	57250084	57298276	48192	0.451	0.000000000146839	9.8332
rs4858828	ENSG00000178252.10_49048854_49051549	3	3	48724811	49044495	319684	-0.451	0.000000000154448	9.8112
rs882786	ENSG00000162585.11_2118277_2118645	1	1	2112676	2144159	31483	0.451	0.000000000155434	9.8085
rs73350816	ENSG00000072657.4_73056832_73059422	12	12	72650382	72481046	169336	0.450	0.000000000159076	9.7984
rs35285321	ENSG00000160213.5_45192393_45194211	21	21	45201832	45196326	5506	0.450	0.000000000162049	9.7904
snp_1_16533851	ENSG00000142632.10_16532675_16533038	1	1	16533851	16539140	5289	-0.451	0.000000000180012	9.7447
rs1840675	ENSG00000197415.7_156977531_156979159	3	3	157251358	157251408	50	-0.449	0.000000000180944	9.7425
rs2559850	ENSG00000111666.5_102108282_102108423	12	12	102093459	102090725	2734	-0.448	0.000000000197315	9.7048
rs72813442	ENSG00000258947.1_89985259_89986616	16	16	89979052	89979826	774	-0.448	0.000000000205249	9.6877
rs9928222	ENSG00000059122.11_2986530_2986878	16	16	2986323	2961980	24343	-0.447	0.000000000220438	9.6567
rs12466497	ENSG00000115750.10_10059727_10059949	2	2	10074909	9983483	91426	0.447	0.000000000221449	9.6547
rs2231940	ENSG00000105341.11_41939177_41939339	19	19	41944237	42006550	62313	-0.447	0.000000000232242	9.6341
rs77489183	ENSG00000136371.4_80137318_80137784	15	15	80211875	80216086	4211	0.446	0.000000000261115	9.5832
rs2272666	ENSG00000071894.9_145626605_145626685	8	8	145580984	145634753	53769	-0.445	0.000000000262634	9.5806
rs2254149	ENSG00000130653.9_140354404_140354928	9	9	140441177	140444986	3809	0.445	0.000000000285756	9.5440
rs17683692	ENSG00000182963.4_42875816_42883205	17	17	42884957	42908179	23222	0.445	0.000000000286777	9.5425
rs2252668	ENSG00000075643.3_33848496_33852120	18	18	33849043	33767482	81561	0.445	0.000000000289484	9.5384
rs2074142	ENSG00000105928.9_24737972_24738878	7	7	24742585	24809244	66659	-0.444	0.000000000317490	9.4983
rs3776573	ENSG00000079215.8_36686167_36688436	5	5	36646194	36606457	39737	0.444	0.000000000320963	9.4935
rs7186207	ENSG00000102967.5_72058044_72058954	16	16	72035359	72042643	7284	0.443	0.000000000323868	9.4896
rs2783975	ENSG00000183291.11_87379711_87380048	1	1	87331740	87380107	48367	-0.443	0.000000000324222	9.4892
rs1051952	ENSG00000007866.13_35441374_35442934	6	6	35465786	35464861	925	-0.442	0.000000000384084	9.4156
rs2838511	ENSG00000241945.2_45540512_45540659	21	21	45589980	45527176	62804	-0.442	0.000000000390650	9.4082
rs5756223	ENSG00000100350.10_36883237_36886314	22	22	36897427	36903148	5721	-0.442	0.000000000392929	9.4057
rs12980063	ENSG00000169169.9_50208264_50208555	19	19	50196992	50194373	2619	-0.442	0.000000000394642	9.4038
rs56312618	ENSG00000177963.7_207511_208938	11	11	237209	207511	29698	0.441	0.000000000404319	9.3933
rs835044	ENSG00000184752.8_95365108_95365396	12	12	95397552	95397546	6	0.441	0.000000000422980	9.3737
rs7341400	ENSG00000106610.9_66767608_66767872	7	7	66783479	66767608	15871	0.440	0.000000000462772	9.3346
rs2001004	ENSG00000111671.5_6980757_6982161	12	12	6977359	6998522	21163	0.440	0.000000000470679	9.3273
rs17634022	ENSG00000197417.6_3511893_3514266	17	17	3509158	3539616	30458	-0.439	0.000000000520065	9.2839
rs13276307	ENSG00000104518.6_144643172_144643274	8	8	144646352	144635377	10975	0.439	0.000000000531656	9.2744
rs2767503	ENSG00000162407.8_56960419_56962348	1	1	56152725	57110974	958249	-0.438	0.000000000552564	9.2576
rs2033932	ENSG00000140104.9_105452112_105453191	14	14	105447075	105452112	5037	0.438	0.000000000558496	9.2530
rs4876978	ENSG00000187764.7_91975702_91977343	9	9	91976520	92113045	136525	-0.438	0.000000000584530	9.2332
rs113070533	ENSG00000158825.5_20944945_20945401	1	1	21001669	20915441	86228	-0.437	0.000000000635659	9.1968
rs2832122	ENSG00000156239.7_30244513_30248813	21	21	30251113	30257693	6580	-0.437	0.000000000651976	9.1858
rs4698629	ENSG00000118579.6_17625224_17627254	4	4	17608884	17616254	7370	0.436	0.000000000688209	9.1623
rs7410537	ENSG00000184164.10_50315945_50316091	22	22	50317330	50311815	5515	0.436	0.000000000691264	9.1604
rs6070696	ENSG00000101158.7_57566367_57566501	20	20	57597645	57556296	41349	-0.436	0.000000000696690	9.1570
rs1415069	ENSG00000154511.6_93307724_93309752	1	1	93426869	93427079	210	-0.436	0.000000000702333	9.1535
rs6663418	ENSG00000171680.14_6527885_6528646	1	1	6549793	6580121	30328	-0.435	0.000000000752426	9.1235
rs8044343	ENSG00000180185.7_1889263_1890208	16	16	1881145	1876968	4177	-0.435	0.000000000755114	9.1220
rs10981375	ENSG00000119471.10_115232712_115234690	9	9	115144187	115142217	1970	0.435	0.000000000792432	9.1010
rs9808074	ENSG00000247886.1_3621725_3622828	2	2	3625067	3622828	2239	-0.435	0.000000000795197	9.0995
rs568922	ENSG00000149428.12_118919188_118919275	11	11	118919206	118927940	8734	0.434	0.000000000862798	9.0641
rs11040930	ENSG00000132275.6_6622156_6622832	11	11	6618548	6624850	6302	-0.433	0.000000000893855	9.0487
rs4985151	ENSG00000103512.8_14958442_14958583	16	16	15136664	14927538	209126	-0.433	0.000000000902726	9.0444
rs7652565	ENSG00000241288.1_125604723_125606178	3	3	125681925	125606178	75747	0.433	0.000000000936272	9.0286
rs2104963	ENSG00000122417.9_86812508_86817891	1	1	86876532	86862025	14507	-0.433	0.000000000959789	9.0178
rs7496812	ENSG00000103811.10_79213400_79214547	15	15	79222924	79241916	18992	0.432	0.000000000982247	9.0078
rs10242703	ENSG00000155026.10_5965181_5966179	7	7	6870635	6010314	860321	-0.432	0.000000000991118	9.0039
rs76311754	ENSG00000137819.9_69695920_69700119	15	15	69597931	69591286	6645	-0.432	0.000000001016354	8.9930
rs25643	ENSG00000135124.9_121666528_121666669	12	12	121660787	121647660	13127	-0.431	0.000000001073768	8.9691
rs8121509	ENSG00000125510.11_62729629_62731996	20	20	62712053	62711526	527	-0.431	0.000000001075706	8.9683
rs7678751	ENSG00000184985.12_7741927_7744554	4	4	7219035	7194265	24770	-0.431	0.000000001078204	8.9673
rs199516	ENSG00000073969.12_44833168_44834830	17	17	44856485	44668075	188410	-0.431	0.000000001140560	8.9429
rs17649050	ENSG00000117533.10_171669300_171673674	1	1	171713808	171711387	2421	-0.431	0.000000001151722	8.9387
rs11589479	ENSG00000143537.8_155033239_155033308	1	1	155033308	155023042	10266	0.431	0.000000001156927	8.9367
rs1654876	ENSG00000076555.10_109704041_109706031	12	12	109573203	109554400	18803	0.431	0.000000001166487	8.9331
rs6746622	ENSG00000115539.9_101186040_101186183	2	2	101179122	101179152	30	0.431	0.000000001170401	8.9317
rs10888445	ENSG00000159445.8_151846060_151847404	1	1	151841770	151882284	40514	0.431	0.000000001171094	8.9314
rs10203769	ENSG00000115363.9_75719444_75720735	2	2	75820691	75796848	23843	0.431	0.000000001177780	8.9289
rs140083943	ENSG00000047849.17_47950528_47953911	3	3	47993433	48130769	137336	-0.430	0.000000001222146	8.9129
rs55977150	ENSG00000183891.5_20096404_20096887	2	2	20201922	20101747	100175	-0.430	0.000000001275200	8.8944
rs57154618	ENSG00000137177.12_17950640_17951660	6	6	17966133	17987854	21721	0.430	0.000000001287107	8.8904
rs759974	ENSG00000141252.13_435208_436151	17	17	400959	618096	217137	-0.429	0.000000001305096	8.8844
rs405281	ENSG00000013374.9_151057227_151057748	7	7	151062348	151038785	23563	-0.429	0.000000001374916	8.8617
rs2679894	ENSG00000135966.7_105880871_105884016	2	2	105870779	105946491	75712	0.429	0.000000001399662	8.8540
rs354238	ENSG00000115306.10_54895488_54896812	2	2	54959790	54683422	276368	0.429	0.000000001428863	8.8450
rs2290463	ENSG00000173898.6_66467997_66468753	11	11	66328852	66496697	167845	-0.429	0.000000001430634	8.8445
rs3750297	ENSG00000142623.8_17570505_17572500	1	1	17559676	17531621	28055	-0.428	0.000000001450990	8.8383
rs9965487	ENSG00000132199.10_686777_688004	18	18	684287	712676	28389	0.428	0.000000001535834	8.8137
rs11083046	ENSG00000101751.5_51820019_51821101	18	18	51781019	51795889	14870	0.427	0.000000001630180	8.7878
rs11761253	ENSG00000121716.11_99954017_99954561	7	7	99939321	99933702	5619	0.426	0.000000001890549	8.7234
rs74914932	ENSG00000113273.10_78073032_78076485	5	5	78203577	78281910	78333	0.426	0.000000001895078	8.7224
rs8208	ENSG00000248508.2_40357422_40359491	15	15	40328665	40331512	2847	-0.426	0.000000001898137	8.7217
rs6509301	ENSG00000169021.3_29703812_29704136	19	19	29702193	29704136	1943	0.426	0.000000001917784	8.7172
rs7769646	ENSG00000146085.6_49398073_49399569	6	6	49421241	49430904	9663	-0.425	0.000000001921337	8.7164
rs11264529	ENSG00000143320.4_156670666_156670844	1	1	156679345	156675608	3737	0.425	0.000000001946160	8.7108
rs11766288	ENSG00000127399.10_150033807_150035239	7	7	150002815	150019728	16913	-0.425	0.000000001991485	8.7008
rs3784870	ENSG00000103226.12_16349865_16350015	16	16	16270877	16326452	55575	-0.423	0.000000002355650	8.6279
rs56202530	ENSG00000104998.1_14162908_14164026	19	19	14165278	14142262	23016	-0.423	0.000000002430609	8.6143
rs11085200	ENSG00000125734.7_6737001_6737271	19	19	6742311	6737614	4697	-0.423	0.000000002492848	8.6033
rs11131799	ENSG00000038002.4_178363403_178363657	4	4	178363378	178363657	279	-0.423	0.000000002530702	8.5968
rs17785077	ENSG00000088387.12_99445741_99447005	13	13	99635611	99738879	103268	0.423	0.000000002535382	8.5960
rs10445300	ENSG00000167720.6_2218851_2219022	17	17	2114587	2207248	92661	-0.422	0.000000002592446	8.5863
rs28704982	ENSG00000091592.8_5404719_5405192	17	17	5423104	5487832	64728	-0.422	0.000000002734440	8.5631
rs7366048	ENSG00000183386.5_38463635_38463804	1	1	38463504	38471278	7774	0.421	0.000000002817029	8.5502
rs10114562	ENSG00000095397.9_117266464_117267730	9	9	117315880	117267730	48150	-0.421	0.000000002885556	8.5398
rs67076895	ENSG00000165055.10_128117136_128117227	7	7	128082234	128095894	13660	-0.421	0.000000002893684	8.5385
rs56365500	ENSG00000059573.4_97373499_97373620	10	10	97687184	97416463	270721	0.421	0.000000002898988	8.5378
rs7837156	ENSG00000070718.7_42026479_42028701	8	8	42057370	42010464	46906	0.421	0.000000002956598	8.5292
rs4968638	ENSG00000008283.10_61509668_61511955	17	17	61051271	61523722	472451	-0.421	0.000000002979971	8.5258
rs7191584	ENSG00000130731.10_685612_685774	16	16	651517	686347	34830	0.421	0.000000002992697	8.5239
rs9927820	ENSG00000051108.9_56973807_56974157	16	16	56948618	56965748	17130	0.421	0.000000003028982	8.5187
rs7959948	ENSG00000110841.8_27787843_27790252	12	12	27793859	27676364	117495	-0.421	0.000000003036963	8.5176
rs1260387	ENSG00000143369.10_150484828_150485048	1	1	150371448	150480538	109090	-0.421	0.000000003052799	8.5153
rs3788401	ENSG00000128203.6_26839063_26840981	22	22	26896891	26825239	71652	0.421	0.000000003091473	8.5098
rs7717223	ENSG00000164346.5_74065039_74065189	5	5	74163928	74062817	101111	-0.420	0.000000003168251	8.4992
rs62386742	ENSG00000112149.5_14135339_14137149	6	6	14118655	14117872	783	-0.420	0.000000003216496	8.4926
rs115764777	ENSG00000137411.10_30893051_30893162	6	6	30900664	30876019	24645	-0.420	0.000000003255521	8.4874
rs960456	ENSG00000179532.7_6518815_6520191	11	11	6617527	6518490	99037	-0.420	0.000000003280024	8.4841
rs62501151	ENSG00000104679.6_23145421_23145670	8	8	23134901	23127633	7268	0.420	0.000000003389151	8.4699
rs10108347	ENSG00000255310.1_10964720_10967428	8	8	11033517	10967428	66089	0.419	0.000000003523020	8.4531
rs12964	ENSG00000139192.7_6567811_6568113	12	12	6572191	6560856	11335	-0.419	0.000000003525140	8.4528
rs12311571	ENSG00000075089.5_100606228_100606306	12	12	101207989	100592900	615089	-0.419	0.000000003537966	8.4512
rs12872943	ENSG00000151773.6_44433808_44434206	13	13	44410553	44453864	43311	-0.419	0.000000003572470	8.4470
rs12150284	ENSG00000007237.10_9813926_9820658	17	17	10031090	10101868	70778	-0.419	0.000000003664720	8.4360
rs674580	ENSG00000104408.5_109245623_109245901	8	8	109251690	109447562	195872	0.418	0.000000003749428	8.4260
rs1378358	ENSG00000120071.7_44248221_44249598	17	17	44787312	44270166	517146	0.418	0.000000003794887	8.4208
rs7488468	ENSG00000198598.2_132324570_132325401	12	12	132247768	132312938	65170	0.418	0.000000003907567	8.4081
rs2294624	ENSG00000131634.8_1584231_1584556	16	16	1586255	1584231	2024	-0.418	0.000000004050915	8.3924
rs13066006	ENSG00000180914.6_8792094_8794910	3	3	8902594	8811314	91280	-0.418	0.000000004054259	8.3921
rs58825580	ENSG00000186470.7_26376757_26378546	6	6	26365679	26365387	292	0.417	0.000000004128603	8.3842
rs175174	ENSG00000099904.11_20127243_20127432	22	22	20127554	20116979	10575	0.417	0.000000004149696	8.3820
rs7030197	ENSG00000095380.10_100823064_100823279	9	9	100805939	100819021	13082	0.417	0.000000004168043	8.3801
rs13122762	ENSG00000169299.8_37863131_37864558	4	4	37826536	37828255	1719	-0.417	0.000000004458238	8.3508
rs56128139	ENSG00000086289.7_37989802_37991543	7	7	37934146	37723446	210700	-0.416	0.000000004509563	8.3459
rs60724454	ENSG00000150093.13_33189247_33190563	10	10	33269397	33294720	25323	0.416	0.000000004562391	8.3408
rs2471322	ENSG00000125388.14_2966970_2968577	4	4	2974086	2965335	8751	0.416	0.000000004587470	8.3384
rs1075485	ENSG00000185561.7_1613361_1613651	17	17	1619248	1613651	5597	-0.416	0.000000004677627	8.3300
rs4757949	ENSG00000050165.12_11984653_11986275	11	11	12033624	12031316	2308	-0.415	0.000000005329273	8.2733
rs7833352	ENSG00000147408.10_19261672_19263580	8	8	19545975	19615540	69565	0.415	0.000000005384303	8.2689
rs3803294	ENSG00000185567.6_105403590_105421136	14	14	105478102	105444694	33408	0.414	0.000000005503559	8.2594
rs302347	ENSG00000133687.10_29653757_29659919	12	12	29944246	29937692	6554	0.414	0.000000005542386	8.2563
rs116621027	ENSG00000247909.1_32868697_32871535	6	6	32888566	32862500	26066	0.414	0.000000005615873	8.2506
rs10481354	ENSG00000182372.6_1728416_1734738	8	8	1704030	1703944	86	0.414	0.000000005783784	8.2378
rs867224	ENSG00000159228.8_37442239_37442702	21	21	37354363	37442239	87876	0.414	0.000000005799287	8.2366
rs10782195	ENSG00000111885.5_119498374_119501110	6	6	119950204	119670926	279278	-0.414	0.000000005867943	8.2315
rs77955022	ENSG00000066230.6_476317_476493	5	5	459771	524447	64676	0.413	0.000000006011230	8.2210
rs142501950	ENSG00000106404.9_100880646_100882101	7	7	100873558	100882101	8543	-0.413	0.000000006339414	8.1980
rs6570229	ENSG00000051620.5_138727108_138727288	6	6	138712576	138724668	12092	0.412	0.000000006592866	8.1809
rs6717251	ENSG00000079785.8_15768762_15768834	2	2	15743718	15731302	12416	-0.412	0.000000006638629	8.1779
rs2239705	ENSG00000213760.5_31512239_31513358	6	6	31513402	31516204	2802	-0.412	0.000000006775333	8.1691
rs3934967	ENSG00000181045.9_78196454_78196646	17	17	77964048	78194200	230152	-0.412	0.000000006927374	8.1594
rs73203980	ENSG00000164741.9_12940870_12943440	8	8	13214464	13373167	158703	0.412	0.000000007050094	8.1518
rs339054	ENSG00000128595.10_128409117_128411530	7	7	128382511	128379346	3165	-0.412	0.000000007059529	8.1512
rs9974486	ENSG00000182670.9_38453896_38456631	21	21	38457069	38445526	11543	0.411	0.000000007425314	8.1293
rs6711	ENSG00000049449.3_32125911_32127301	11	11	32126938	31833939	292999	0.411	0.000000007426088	8.1292
rs5771276	ENSG00000188130.8_50694044_50694123	22	22	50692562	50700254	7692	0.411	0.000000007485815	8.1258
rs10908821	ENSG00000158769.11_160965001_160968696	1	1	161008535	161008784	249	0.411	0.000000007682595	8.1145
rs9463482	ENSG00000031691.5_49459857_49460820	6	6	49407069	49431096	24027	0.411	0.000000007683607	8.1144
rs75418610	ENSG00000122367.14_88492644_88495825	10	10	88363342	88426549	63207	-0.410	0.000000007955392	8.0993
rs7313074	ENSG00000196531.6_57106570_57106692	12	12	57154489	57125412	29077	0.410	0.000000008026670	8.0955
rs1204499	ENSG00000242612.1_460691_460784	16	16	465589	451826	13763	0.410	0.000000008130893	8.0899
rs12474050	ENSG00000072195.9_220362773_220362966	2	2	220362557	220299568	62989	0.410	0.000000008145865	8.0891
snp_17_66961259	ENSG00000141338.7_66863433_66864324	17	17	66961259	66951533	9726	0.411	0.000000008270468	8.0825
rs62479590	ENSG00000128617.2_128412545_128412713	7	7	128406813	128415844	9031	0.410	0.000000008297537	8.0811
rs4293938	ENSG00000204767.3_169309557_169311820	5	5	169403760	169407744	3984	-0.410	0.000000008534914	8.0688
rs11264341	ENSG00000160766.9_155183616_155184264	1	1	155151493	155197214	45721	-0.409	0.000000008639155	8.0635
rs4790510	ENSG00000167723.8_3413796_3417308	17	17	3433543	3461289	27746	-0.409	0.000000008722562	8.0594
rs7596661	ENSG00000169629.7_113145601_113147824	2	2	113026189	113192065	165876	0.409	0.000000009073018	8.0422
rs2571151	ENSG00000062370.9_44886479_44892264	19	19	44908313	44905774	2539	-0.409	0.000000009084634	8.0417
rs1797077	ENSG00000148484.12_16632610_16635495	10	10	16853252	16859527	6275	0.409	0.000000009112106	8.0404
rs56404862	ENSG00000167332.7_4701401_4703991	11	11	4668860	4719084	50224	-0.409	0.000000009188916	8.0367
rs4246129	ENSG00000104472.5_141524468_141527236	8	8	141513072	141521397	8325	0.409	0.000000009203712	8.0360
rs7135296	ENSG00000150967.12_123459262_123459752	12	12	123476586	123466196	10390	-0.409	0.000000009210910	8.0357
rs1944148	ENSG00000120451.6_130745331_130748449	11	11	130764848	130786404	21556	-0.408	0.000000009628099	8.0165
rs6502053	ENSG00000176155.10_80069862_80071641	17	17	80066714	80170689	103975	-0.408	0.000000009980689	8.0008
rs7579321	ENSG00000171103.6_29092445_29093167	2	2	28983166	29093167	110001	0.408	0.000000010199194	7.9914
rs12045115	ENSG00000162836.6_147141952_147142618	1	1	147118181	147142618	24437	-0.407	0.000000010357963	7.9847
rs12210098	ENSG00000112343.7_25983392_25985348	6	6	25963966	25963030	936	-0.407	0.000000010378444	7.9839
rs72943460	ENSG00000081913.8_60645495_60647666	18	18	60290097	60382672	92575	0.407	0.000000010418670	7.9822
rs304410	ENSG00000152778.7_91176962_91180758	10	10	91186842	91174343	12499	-0.407	0.000000010457948	7.9806
rs3124994	ENSG00000187796.9_139258408_139258853	9	9	139295282	139268133	27149	-0.407	0.000000010652748	7.9725
rs737883	ENSG00000185340.10_29702572_29704728	22	22	29746253	29702572	43681	-0.407	0.000000010840774	7.9649
rs2286913	ENSG00000198208.6_75372346_75374233	14	14	75386576	75390099	3523	-0.407	0.000000011190036	7.9512
rs10897438	ENSG00000176485.6_63340667_63342518	11	11	63370429	63384355	13926	-0.407	0.000000011247889	7.9489
rs7872235	ENSG00000242616.2_114431549_114432504	9	9	114433650	114423615	10035	-0.406	0.000000011414423	7.9425
rs4816555	ENSG00000159267.9_38123493_38126718	21	21	38337358	38362536	25178	0.406	0.000000011597394	7.9356
rs10849517	ENSG00000010610.5_6928465_6929974	12	12	6907026	6896024	11002	0.406	0.000000011782038	7.9288
rs7872235	ENSG00000059769.15_114431552_114432508	9	9	114433650	114393632	40018	-0.406	0.000000012062895	7.9185
rs7872235	ENSG00000244115.1_114431552_114432509	9	9	114433650	114393666	39984	-0.406	0.000000012062895	7.9185
rs568017	ENSG00000125170.5_57505834_57507407	16	16	57524376	57520402	3974	-0.406	0.000000012076875	7.9180
rs4665041	ENSG00000196151.6_160092304_160092701	2	2	160073035	160143310	70275	-0.406	0.000000012184457	7.9142
rs11177794	ENSG00000127325.13_70047389_70049593	12	12	70082758	70093256	10498	-0.406	0.000000012325741	7.9092
rs1914540	ENSG00000121898.6_125505152_125506533	10	10	125651900	125699783	47883	-0.406	0.000000012364483	7.9078
rs10754894	ENSG00000116771.5_15898848_15900219	1	1	15835234	15911605	76371	-0.405	0.000000012451071	7.9048
rs55884510	ENSG00000163879.8_38023204_38023349	1	1	38068943	38022520	46423	-0.405	0.000000012495659	7.9032
rs116426939	ENSG00000238083.2_44625678_44627209	17	17	44189067	44590076	401009	0.405	0.000000013267456	7.8772
rs714948	ENSG00000186567.7_45186706_45187631	19	19	45165912	45174724	8812	-0.404	0.000000013843701	7.8587
rs152234	ENSG00000197226.7_179289066_179291128	5	5	179335060	179334859	201	0.404	0.000000013979739	7.8545
rs62121160	ENSG00000134308.8_9770942_9771143	2	2	9774758	9771143	3615	-0.404	0.000000013988242	7.8542
rs9844162	ENSG00000180834.3_183533664_183535224	3	3	183540485	183543382	2897	-0.404	0.000000014019281	7.8533
rs62071028	ENSG00000170425.2_15877993_15879060	17	17	15739590	15848231	108641	-0.404	0.000000014153838	7.8491
rs11853141	ENSG00000140400.8_75648642_75648790	15	15	75632867	75660946	28079	-0.404	0.000000014317766	7.8441
rs11693580	ENSG00000123610.3_152226534_152226762	2	2	152194092	152214106	20014	0.404	0.000000014469711	7.8395
rs1727334	ENSG00000111328.2_123745528_123746350	12	12	123714236	123756881	42645	0.404	0.000000014698376	7.8327
rs999692	ENSG00000092094.5_20917061_20919038	14	14	20917665	20923264	5599	-0.403	0.000000014833282	7.8288
rs72761109	ENSG00000131711.10_71500911_71505395	5	5	71506529	71403061	103468	0.403	0.000000015159620	7.8193
rs4107594	ENSG00000197927.7_132479948_132480221	2	2	132425492	132479948	54456	-0.403	0.000000015816929	7.8009
rs3858288	ENSG00000173269.5_88695297_88696882	10	10	88732030	88729238	2792	-0.403	0.000000015889949	7.7989
rs12600414	ENSG00000180891.7_55950024_55950216	17	17	56028392	56032684	4292	-0.403	0.000000016053106	7.7944
rs8069202	ENSG00000172057.4_38077294_38078938	17	17	38122200	38083854	38346	-0.402	0.000000016316576	7.7874
rs754209	ENSG00000119772.12_25504321_25505580	2	2	25502769	25565459	62690	-0.402	0.000000016420327	7.7846
rs2647172	ENSG00000159363.13_17314633_17314729	1	1	17431681	17338423	93258	-0.402	0.000000016603763	7.7798
rs73197974	ENSG00000204842.8_111923517_111923669	12	12	111659065	112037480	378415	0.402	0.000000017273886	7.7626
rs7037454	ENSG00000231632.1_91624949_91625393	9	9	91710338	91625393	84945	0.401	0.000000017839500	7.7486
rs1113577	ENSG00000197013.4_21719082_21721079	19	19	21749035	21688437	60598	0.401	0.000000018207514	7.7397
rs10849764	ENSG00000257218.1_120897710_120899389	12	12	121010030	120884241	125789	-0.401	0.000000018253448	7.7387
rs12945084	ENSG00000239697.6_7460416_7461207	17	17	7450637	7452208	1571	0.401	0.000000018591815	7.7307
rs1218373	ENSG00000165630.8_13658398_13658553	10	10	14296716	13628927	667789	-0.401	0.000000019073822	7.7196
rs7255725	ENSG00000081665.7_19903528_19906469	19	19	19936913	19932560	4353	0.400	0.000000019407985	7.7120
rs72813442	ENSG00000258839.1_89984287_89987385	16	16	89979052	89984287	5235	-0.400	0.000000019560566	7.7086
rs3743716	ENSG00000166548.9_66541906_66545969	16	16	66584002	66584315	313	-0.400	0.000000019645267	7.7067
rs2252867	ENSG00000011523.8_65298588_65301312	2	2	65296280	65283500	12780	0.400	0.000000020127785	7.6962
rs12976380	ENSG00000130312.1_17416975_17417652	19	19	17412662	17416477	3815	-0.400	0.000000020546092	7.6873
rs628506	ENSG00000169230.5_176733099_176733177	5	5	176534423	176730775	196352	0.400	0.000000020872947	7.6804
rs4787491	ENSG00000169592.8_30012533_30014334	16	16	30015337	30007031	8306	-0.400	0.000000020972529	7.6783
rs10038842	ENSG00000151883.10_50137800_50142356	5	5	49943048	49961733	18685	-0.399	0.000000021297138	7.6717
rs147364890	ENSG00000189306.6_42910688_42910785	22	22	42899151	42915808	16657	0.399	0.000000021476614	7.6680
rs1574409	ENSG00000167767.9_52562780_52565341	12	12	52580070	52585784	5714	0.399	0.000000022114386	7.6553
rs62401887	ENSG00000124532.9_24423165_24423704	6	6	24416482	24403153	13329	-0.399	0.000000023084951	7.6367
rs6032535	ENSG00000101457.8_44439696_44440066	20	20	44417334	44420576	3242	-0.398	0.000000023803774	7.6234
rs11651393	ENSG00000013306.10_42397990_42398099	17	17	42382404	42402238	19834	-0.398	0.000000023977069	7.6202
rs12593382	ENSG00000157483.4_59427113_59429655	15	15	59553337	59665099	111762	-0.398	0.000000023995085	7.6199
rs34445439	ENSG00000248871.1_7464041_7464918	17	17	7441756	7452416	10660	0.398	0.000000024152976	7.6170
rs35537559	ENSG00000163820.10_45959396_45963332	3	3	46021452	46037316	15864	0.398	0.000000024368973	7.6132
rs12151221	ENSG00000204514.3_58380747_58386594	19	19	58315847	58400442	84595	-0.398	0.000000024629293	7.6085
rs34445439	ENSG00000161955.12_7464041_7464925	17	17	7441756	7461609	19853	0.398	0.000000024949492	7.6029
rs113503883	ENSG00000173641.12_16340523_16342254	1	1	16296953	16346089	49136	0.398	0.000000025051266	7.6012
rs7404466	ENSG00000188599.12_15221849_15221992	16	16	15129092	15225458	96366	-0.397	0.000000025577198	7.5921
rs11112474	ENSG00000235162.3_105764412_105765296	12	12	105732538	105629065	103473	0.397	0.000000026008716	7.5849
rs35224044	ENSG00000072778.12_7123923_7123995	17	17	7116154	7120444	4290	-0.397	0.000000026981370	7.5689
rs7670059	ENSG00000168824.10_4418962_4420785	4	4	4391648	4349867	41781	0.396	0.000000028268587	7.5487
rs61846247	ENSG00000134463.10_11805223_11806069	10	10	11784969	11784365	604	0.396	0.000000028707753	7.5420
rs868763	ENSG00000109743.6_15739410_15739936	4	4	15755905	15704573	51332	0.396	0.000000028930528	7.5386
rs4818756	ENSG00000197381.9_46604389_46604508	21	21	46477130	46493768	16638	0.396	0.000000029521690	7.5299
rs681198	ENSG00000105605.3_54445290_54447195	19	19	54527948	54412589	115359	-0.396	0.000000030045692	7.5222
rs7244970	ENSG00000082212.6_48473387_48476160	18	18	48362460	48405419	42959	0.395	0.000000030698467	7.5129
rs11169826	ENSG00000139629.9_51745682_51748276	12	12	51787131	51785436	1695	-0.395	0.000000031743684	7.4983
rs143606199	ENSG00000105509.4_52222459_52223151	19	19	52247709	52227237	20472	-0.395	0.000000031753841	7.4982
rs10411647	ENSG00000104881.8_45882892_45883486	19	19	45877865	45909607	31742	0.394	0.000000032794244	7.4842
rs91144	ENSG00000119684.11_75513079_75516421	14	14	75449517	75518235	68718	0.394	0.000000033773419	7.4714
rs1137617	ENSG00000055118.9_150649513_150649941	7	7	150648198	150675403	27205	-0.394	0.000000034055784	7.4678
rs1384885	ENSG00000254685.1_74670075_74672918	1	1	74627980	74663922	35942	0.394	0.000000034264740	7.4652
rs12922642	ENSG00000258429.1_69362524_69363082	16	16	69303334	69364498	61164	0.393	0.000000037386532	7.4273
rs113771682	ENSG00000004399.8_129304795_129304924	3	3	129112166	129325661	213495	0.393	0.000000037737048	7.4232
rs4926210	ENSG00000160888.5_13263758_13265716	19	19	13242025	13261282	19257	0.393	0.000000037950114	7.4208
rs775821	ENSG00000160439.9_55555711_55556677	19	19	55558568	55580914	22346	0.393	0.000000038160268	7.4184
rs2014439	ENSG00000133106.10_43460524_43462638	13	13	43563136	43566407	3271	0.393	0.000000038498669	7.4146
rs78635201	ENSG00000157637.7_79225995_79226483	17	17	79266355	79269347	2992	0.393	0.000000038528115	7.4142
rs12050154	ENSG00000258653.1_74350804_74351282	14	14	74674896	74318674	356222	-0.392	0.000000039615130	7.4021
rs2010776	ENSG00000147419.12_27590835_27593762	8	8	27590027	27630170	40143	0.392	0.000000039828437	7.3998
rs220432	ENSG00000172301.5_30179831_30180049	17	17	30088399	30186310	97911	-0.392	0.000000039880480	7.3992
rs75873364	ENSG00000175287.14_131703724_131704320	9	9	131691173	131683174	7999	-0.392	0.000000040256195	7.3952
rs57001382	ENSG00000107798.11_90973326_90974818	10	10	91022624	91174382	151758	-0.392	0.000000040482304	7.3927
rs1998535	ENSG00000152767.8_99087830_99088356	13	13	99088113	98795434	292679	0.392	0.000000040850055	7.3888
rs11764701	ENSG00000164543.5_43663308_43663487	7	7	43867317	43622357	244960	0.392	0.000000041284201	7.3842
rs55983230	ENSG00000023191.11_504824_504996	11	11	521954	507300	14654	0.392	0.000000041747152	7.3794
rs3007430	ENSG00000215788.5_6524612_6524779	1	1	6557009	6526255	30754	-0.392	0.000000041851469	7.3783
rs529800	ENSG00000168439.11_63970922_63972015	11	11	64748869	63952744	796125	0.392	0.000000042447398	7.3721
rs12939217	ENSG00000006114.10_35939228_35939530	17	17	35751577	35969488	217911	-0.391	0.000000043433770	7.3622
rs62114179	ENSG00000246051.1_58769787_58771057	19	19	58778512	58790174	11662	0.391	0.000000043705077	7.3595
rs2419605	ENSG00000119927.9_113909624_113913424	10	10	113978097	113975135	2962	0.391	0.000000044202360	7.3546
rs9302598	ENSG00000213380.6_69360816_69363082	16	16	69216411	69373513	157102	-0.391	0.000000044397446	7.3526
rs6866417	ENSG00000145681.6_82933624_82937604	5	5	83207766	83017432	190334	-0.391	0.000000044952619	7.3472
rs7135296	ENSG00000111325.12_123459127_123459668	12	12	123476586	123459127	17459	-0.391	0.000000045098708	7.3458
rs62006671	ENSG00000171914.10_63132681_63136830	15	15	62764881	62682725	82156	-0.390	0.000000047238425	7.3257
rs10131865	ENSG00000139874.5_38678251_38682272	14	14	39029685	38677204	352481	0.390	0.000000047595556	7.3224
rs4761525	ENSG00000169372.7_94243746_94244532	12	12	94147763	94071151	76612	0.390	0.000000047698427	7.3215
rs3813145	ENSG00000160961.6_14829040_14832708	19	19	14806162	14800613	5549	-0.390	0.000000048388205	7.3153
rs7116739	ENSG00000026508.11_35243922_35244867	11	11	35244044	35160417	83627	0.390	0.000000048622663	7.3132
rs35910939	ENSG00000100304.10_43562628_43564165	22	22	43576474	43583139	6665	0.390	0.000000049032145	7.3095
rs2151597	ENSG00000170681.6_103348047_103350188	9	9	103343401	103340361	3040	-0.390	0.000000049185546	7.3082
rs12116935	ENSG00000116883.7_36793321_36794818	1	1	36789546	36789335	211	0.390	0.000000050342908	7.2981
rs1553287	ENSG00000130764.5_3712426_3713068	1	1	3101277	3713068	611791	0.389	0.000000050488621	7.2968
rs114631055	ENSG00000231389.2_33036796_33037077	6	6	33076509	33048552	27957	-0.389	0.000000050803992	7.2941
rs11027876	ENSG00000187398.7_25100100_25104150	11	11	24412973	24518516	105543	0.389	0.000000051106494	7.2915
rs7103627	ENSG00000174080.6_66334915_66335133	11	11	66648083	66336312	311771	0.389	0.000000051989918	7.2841
rs112624357	ENSG00000103034.9_58545326_58547523	16	16	58670853	58497606	173247	0.389	0.000000052553470	7.2794
snp_4_76407219	ENSG00000163743.9_76404247_76407876	4	4	76407219	76439974	32755	-0.391	0.000000052770494	7.2776
rs2448078	ENSG00000112320.6_107979411_107981357	6	6	107661964	107811162	149198	-0.389	0.000000053110066	7.2748
rs197243	ENSG00000005700.10_82879700_82881273	6	6	82882851	82957471	74620	0.388	0.000000055101512	7.2588
rs4859673	ENSG00000189157.8_77230297_77232282	4	4	77364799	77135193	229606	0.388	0.000000055591494	7.2550
rs9966367	ENSG00000197632.4_61564325_61564453	18	18	61577291	61538926	38365	0.388	0.000000057200281	7.2426
rs2112996	ENSG00000168621.10_37812779_37816237	5	5	37758054	37839788	81734	-0.388	0.000000057589680	7.2397
rs832552	ENSG00000155542.6_56206996_56207363	5	5	56113850	56205087	91237	0.388	0.000000058949200	7.2295
rs5443	ENSG00000010626.10_7015573_7015826	12	12	6954875	6982733	27858	0.387	0.000000060542982	7.2179
rs316349	ENSG00000021355.7_2836342_2836484	6	6	2848959	2842240	6719	-0.387	0.000000062283163	7.2056
rs16780	ENSG00000138801.4_108534822_108535543	4	4	108642953	108641608	1345	-0.387	0.000000062966811	7.2009
rs3779988	ENSG00000156795.2_124448693_124448841	8	8	124473085	124428965	44120	-0.386	0.000000065843268	7.1815
rs73329176	ENSG00000259207.1_45387505_45390077	17	17	45313972	45331208	17236	-0.386	0.000000066697696	7.1759
rs7931790	ENSG00000162341.9_68855343_68858072	11	11	68824910	68816350	8560	0.386	0.000000066740574	7.1756
rs10952869	ENSG00000127952.11_75676980_75677321	7	7	75846453	75677322	169131	-0.386	0.000000067848616	7.1685
rs11624578	ENSG00000156050.4_74399213_74401097	14	14	74415073	74417117	2044	-0.386	0.000000068551129	7.1640
rs60643107	ENSG00000144843.7_119306311_119308792	3	3	119298580	119298115	465	0.386	0.000000070502387	7.1518
rs13113913	ENSG00000164323.8_186080819_186084079	4	4	186079023	186130658	51635	0.385	0.000000071950872	7.1430
rs11749632	ENSG00000153037.7_112203069_112205485	5	5	112006815	112196885	190070	0.385	0.000000072421923	7.1401
rs3856499	ENSG00000152133.9_37323351_37326387	2	2	37325108	37311594	13514	-0.385	0.000000072508665	7.1396
rs72763469	ENSG00000169067.2_56775846_56778636	5	5	56734046	56778636	44590	0.385	0.000000073187873	7.1356
rs260497	ENSG00000083842.6_58790966_58791849	19	19	58792213	58790318	1895	0.385	0.000000073684564	7.1326
rs722822	ENSG00000152684.10_52097243_52099880	5	5	52007218	52083774	76556	0.385	0.000000074009240	7.1307
rs62230813	ENSG00000185917.9_37406839_37408549	21	21	37403432	37451687	48255	-0.385	0.000000074893967	7.1256
rs62483499	ENSG00000205236.5_102279570_102279646	7	7	102339195	102283316	55879	-0.385	0.000000075687756	7.1210
rs9348921	ENSG00000096433.5_33653420_33653604	6	6	33586179	33588522	2343	-0.385	0.000000075845394	7.1201
rs8108375	ENSG00000104835.8_39432042_39433391	19	19	39425166	39466380	41214	-0.385	0.000000076166960	7.1182
rs36071256	ENSG00000156875.9_100547559_100548933	1	1	100644474	100503653	140821	0.385	0.000000076318321	7.1174
rs2104734	ENSG00000100997.11_25275379_25275666	20	20	25526668	25371619	155049	0.385	0.000000076489048	7.1164
rs9475744	ENSG00000151917.11_56890880_56892140	6	6	56761430	56819773	58343	-0.384	0.000000077618637	7.1100
rs115119999	ENSG00000225190.2_43530721_43531638	17	17	43842473	43568146	274327	-0.384	0.000000078265804	7.1064
rs2965156	ENSG00000130202.4_45385468_45385621	19	19	45188429	45349393	160964	0.384	0.000000078558787	7.1048
rs1786175	ENSG00000175376.4_65764016_65766214	11	11	65754808	65769647	14839	-0.384	0.000000079789737	7.0981
rs115983293	ENSG00000172061.7_194075976_194081775	3	3	194072995	194090472	17477	-0.384	0.000000080879052	7.0922
rs9818040	ENSG00000169282.13_156254447_156256545	3	3	155957563	155755490	202073	-0.384	0.000000081557970	7.0885
rs10931936	ENSG00000064012.15_202151182_202152434	2	2	202143928	202098166	45762	-0.384	0.000000082470678	7.0837
rs932959	ENSG00000103932.5_41812589_41813345	15	15	41810439	41836464	26025	-0.383	0.000000083892689	7.0763
rs4859673	ENSG00000118804.7_77230297_77232752	4	4	77364799	77172886	191913	0.383	0.000000084221046	7.0746
rs34269636	ENSG00000120029.7_103605356_103607377	10	10	104410599	103815950	594649	0.383	0.000000084526687	7.0730
rs3923808	ENSG00000151348.9_44146339_44146534	11	11	44117122	44117099	23	0.383	0.000000085103107	7.0701
rs7710854	ENSG00000112992.10_43704357_43707507	5	5	43824677	43602791	221886	0.383	0.000000085197670	7.0696
rs4919686	ENSG00000166275.10_104622630_104624718	10	10	104592249	104613980	21731	-0.383	0.000000085926109	7.0659
rs9347340	ENSG00000146457.10_160146617_160148365	6	6	160188891	160146617	42274	-0.383	0.000000088069452	7.0552
rs11083426	ENSG00000188227.6_38027799_38034237	19	19	38017173	37997841	19332	0.383	0.000000088120236	7.0549
rs58970962	ENSG00000197646.6_5569954_5571282	9	9	5509678	5510545	867	-0.383	0.000000088468034	7.0532
rs6656451	ENSG00000116678.14_66098835_66101111	1	1	65990422	65886248	104174	-0.383	0.000000089084537	7.0502
rs112455252	ENSG00000166169.10_103340005_103340173	10	10	103265274	103348027	82753	0.383	0.000000089142176	7.0499
rs10057543	ENSG00000164294.9_54459883_54462899	5	5	54459614	54455946	3668	-0.383	0.000000089987060	7.0458
rs11231912	ENSG00000175467.9_65744485_65744572	11	11	64737831	65729160	991329	-0.383	0.000000090392725	7.0439
rs13355228	ENSG00000135074.11_156908235_156908951	5	5	156969683	157002783	33100	0.383	0.000000090736321	7.0422
rs10917008	ENSG00000162551.9_21903876_21904905	1	1	21894307	21835858	58449	0.382	0.000000091242750	7.0398
rs12554559	ENSG00000167081.10_128728110_128729656	9	9	128487097	128509624	22527	0.382	0.000000091517248	7.0385
rs10831103	ENSG00000042429.5_93517393_93517929	11	11	93535313	93517393	17920	0.382	0.000000092563572	7.0336
rs4360494	ENSG00000183431.7_38455542_38456593	1	1	38455891	38456593	702	0.382	0.000000092679522	7.0330
rs143758774	ENSG00000168280.11_149879592_149883273	2	2	149806596	149632819	173777	-0.382	0.000000093551602	7.0289
rs1757156	ENSG00000154358.13_228475762_228476025	1	1	228410441	228395831	14610	0.382	0.000000097080747	7.0129
rs7253388	ENSG00000178201.3_57966542_57967854	19	19	58015094	57967854	47240	0.382	0.000000097212942	7.0123
rs8063310	ENSG00000103550.7_19725440_19726359	16	16	19707731	19729492	21761	-0.382	0.000000098971781	7.0045
rs1025803	ENSG00000166813.10_90190061_90190288	15	15	89676413	90198682	522269	0.382	0.000000099033428	7.0042
rs529800	ENSG00000175550.3_65687814_65687933	11	11	64748869	65686728	937859	0.381	0.000000099840517	7.0007
rs303018	ENSG00000168405.9_25081295_25082107	6	6	25139026	25218698	79672	0.381	0.000000107321194	6.9693
rs34717912	ENSG00000140545.9_89456478_89456642	15	15	89465534	89456642	8892	-0.380	0.000000108763919	6.9635
rs68158112	ENSG00000107185.8_35752648_35758572	9	9	35832530	35749203	83327	0.380	0.000000112284143	6.9497
rs11080680	ENSG00000177150.7_13663346_13666712	18	18	13702951	13726591	23640	-0.380	0.000000113806064	6.9438
rs2389232	ENSG00000125257.9_95838955_95839146	13	13	95923115	95953687	30572	0.380	0.000000114842976	6.9399
rs11606611	ENSG00000172890.4_71187685_71188484	11	11	71164046	71164155	109	0.380	0.000000116569885	6.9334
rs11666081	ENSG00000053501.7_17330440_17330638	19	19	17776259	17326155	450104	0.379	0.000000118140511	6.9276
rs3743602	ENSG00000205084.3_75572017_75574072	16	16	75590113	75590170	57	-0.379	0.000000120489463	6.9191
rs10421008	ENSG00000125741.3_46030685_46032714	19	19	46046220	46105470	59250	-0.379	0.000000122214194	6.9129
rs12577826	ENSG00000137693.8_102094353_102094483	11	11	101314362	101981192	666830	-0.378	0.000000129365863	6.8882
rs4729459	ENSG00000106236.3_98257714_98259180	7	7	98233514	98246609	13095	-0.378	0.000000132193572	6.8788
rs437399	ENSG00000112851.10_65374251_65378377	5	5	65208533	65222303	13770	0.378	0.000000133310154	6.8751
rs830118	ENSG00000158023.5_122396178_122396428	12	12	122412225	122355768	56457	-0.378	0.000000136170240	6.8659
rs202370	ENSG00000198185.6_45129709_45131736	20	20	45158450	45142198	16252	-0.378	0.000000136706079	6.8642
rs10935752	ENSG00000169908.5_149093230_149093556	3	3	149113591	149095652	17939	0.378	0.000000137484546	6.8617
rs7541464	ENSG00000168528.7_31902244_31902385	1	1	31903634	31882412	21222	0.377	0.000000141132103	6.8504
rs9693457	ENSG00000171033.8_79513977_79517502	8	8	79438103	79428374	9729	-0.377	0.000000141439642	6.8494
rs552306	ENSG00000196611.4_102660651_102661252	11	11	102676157	102668891	7266	0.377	0.000000141725035	6.8486
rs16877217	ENSG00000157110.11_30428154_30429778	8	8	30465256	30241944	223312	-0.377	0.000000144087685	6.8414
snp_1_9154677	ENSG00000142583.11_9100123_9101996	1	1	9154677	9148537	6140	-0.377	0.000000144332831	6.8406
rs719399	ENSG00000179163.10_24194388_24194784	1	1	24134462	24194784	60322	-0.377	0.000000146175631	6.8351
rs13239350	ENSG00000127946.12_75162621_75167545	7	7	75347259	75368280	21021	-0.377	0.000000147108791	6.8324
rs75287762	ENSG00000258838.1_50723247_50725167	10	10	50815871	50747584	68287	0.377	0.000000147932887	6.8299
rs73949838	ENSG00000115561.10_86730554_86733072	2	2	86825143	86948245	123102	0.376	0.000000152700964	6.8162
rs34018	ENSG00000113578.13_141971743_141975049	5	5	142000535	142077617	77082	-0.376	0.000000160903410	6.7934
rs6519119	ENSG00000100211.6_39069164_39069859	22	22	38989007	39052641	63634	-0.376	0.000000160973067	6.7932
rs28557323	ENSG00000243509.2_62329633_62330051	20	20	62304830	62290756	14074	0.376	0.000000162023836	6.7904
rs11869629	ENSG00000182534.7_74675653_74676961	17	17	74677156	74707087	29931	-0.375	0.000000164446922	6.7840
rs12718534	ENSG00000106070.12_50742133_50742355	7	7	51776587	50861159	915428	0.375	0.000000165788667	6.7804
rs75287762	ENSG00000243251.3_50723151_50725167	10	10	50815871	50732273	83598	0.375	0.000000167002987	6.7773
rs4821116	ENSG00000185651.10_21975804_21978323	22	22	21973319	21903736	69583	0.375	0.000000167190133	6.7768
rs1014767	ENSG00000176593.3_58515751_58522600	19	19	58528303	58513429	14874	-0.375	0.000000169169449	6.7717
rs9966367	ENSG00000242550.1_61568974_61569116	18	18	61577291	61564408	12883	0.375	0.000000171271118	6.7663
rs73184374	ENSG00000136098.10_52709865_52709999	13	13	52714826	52733996	19170	0.375	0.000000172207701	6.7639
rs4628052	ENSG00000146243.8_79607781_79608320	6	6	79504200	79577189	72989	-0.374	0.000000177796475	6.7501
rs6725009	ENSG00000138411.5_197063977_197066112	2	2	197190821	197458416	267595	0.374	0.000000180202494	6.7442
rs6796490	ENSG00000164048.8_48309405_48312477	3	3	48237104	48282590	45486	-0.374	0.000000182014208	6.7399
rs8075598	ENSG00000182612.5_79612018_79612655	17	17	79590606	79609349	18743	-0.374	0.000000182444506	6.7389
rs58886660	ENSG00000003402.12_202006097_202006325	2	2	201999283	201980827	18456	-0.374	0.000000187687460	6.7266
rs10915932	ENSG00000163041.5_226259052_226259702	1	1	226271290	226249552	21738	0.373	0.000000193649295	6.7130
rs2518581	ENSG00000124588.13_3000110_3000319	6	6	3009944	2988221	21723	-0.373	0.000000198068303	6.7032
rs58032708	ENSG00000184497.8_114514709_114514899	13	13	114468614	114462216	6398	0.373	0.000000200494541	6.6979
rs73232007	ENSG00000111142.9_95869847_95869954	12	12	95155264	95867296	712032	0.373	0.000000201460240	6.6958
rs41273844	ENSG00000096093.9_52357068_52360581	6	6	52367677	52285106	82571	0.373	0.000000201587990	6.6955
rs116530505	ENSG00000213676.5_32083041_32083745	6	6	32105001	32096030	8971	0.373	0.000000204736845	6.6888
rs76915606	ENSG00000205571.7_69372846_69373421	5	5	68769560	69345350	575790	-0.372	0.000000209472894	6.6789
rs3802364	ENSG00000196152.6_130206308_130207651	9	9	130166957	130186661	19704	0.372	0.000000213253016	6.6711
rs12587813	ENSG00000092098.10_24624623_24624721	14	14	25170852	24615892	554960	0.372	0.000000220496540	6.6566
rs57552003	ENSG00000106392.5_7277886_7278595	7	7	7223104	7196565	26539	-0.372	0.000000222859662	6.6520
rs12986895	ENSG00000138442.4_203762023_203762138	2	2	203074545	203879521	804976	0.372	0.000000223021539	6.6517
rs11228368	ENSG00000197345.6_68663983_68664146	11	11	68593258	68671300	78042	0.372	0.000000223080640	6.6515
rs28528964	ENSG00000168936.6_1722360_1723085	4	4	1756063	1723085	32978	-0.371	0.000000228419368	6.6413
rs114151566	ENSG00000175497.11_116599787_116603328	2	2	115950441	115199876	750565	0.371	0.000000230961093	6.6365
rs12078087	ENSG00000116641.10_62959946_62960138	1	1	62761126	63153969	392843	-0.371	0.000000235308455	6.6284
rs13066044	ENSG00000172113.4_48334754_48336293	3	3	48377276	48343175	34101	-0.371	0.000000235376916	6.6282
rs35250731	ENSG00000130775.11_28212378_28213196	1	1	28208312	28199055	9257	0.371	0.000000237558912	6.6242
rs12068345	ENSG00000023909.5_94350761_94354715	1	1	94368158	94374966	6808	-0.371	0.000000240892847	6.6182
rs4822746	ENSG00000128294.10_26936755_26937684	22	22	26984471	26992681	8210	-0.371	0.000000242386226	6.6155
rs7898290	ENSG00000107959.9_3189764_3189929	10	10	3188812	3215003	26191	-0.370	0.000000254586439	6.5942
rs10514710	ENSG00000196653.6_44762365_44765323	3	3	44883971	44754135	129836	-0.370	0.000000254919262	6.5936
rs2185550	ENSG00000158882.7_161197426_161197527	1	1	161662001	161195793	466208	0.370	0.000000255859079	6.5920
rs173539	ENSG00000140853.10_57059280_57060930	16	16	56988044	57023397	35353	-0.370	0.000000257337514	6.5895
rs71224122	ENSG00000174093.6_36358842_36359042	17	17	36396351	36421858	25507	0.370	0.000000259998593	6.5850
rs365571	ENSG00000105499.8_48613744_48614109	19	19	48607385	48614109	6724	0.370	0.000000260487189	6.5842
rs145001175	ENSG00000162909.12_223889295_223889533	1	1	223886515	223889295	2780	-0.370	0.000000261061827	6.5833
rs4552018	ENSG00000103047.1_69117388_69119083	16	16	68822854	68877509	54655	0.370	0.000000261350659	6.5828
rs183040	ENSG00000178773.9_89642175_89642479	16	16	89647676	89642175	5501	-0.370	0.000000261917097	6.5818
rs10818476	ENSG00000095261.8_123578331_123580441	9	9	123572038	123605229	33191	-0.370	0.000000262526855	6.5808
rs2003216	ENSG00000174748.12_23963089_23965183	3	3	23974561	23958036	16525	0.370	0.000000262666538	6.5806
rs11365	ENSG00000005882.6_48185683_48185781	17	17	48211533	48172101	39432	0.369	0.000000266850792	6.5737
rs10125055	ENSG00000106829.12_82323508_82323701	9	9	81803458	82186688	383230	0.369	0.000000270490161	6.5678
rs4812997	ENSG00000101017.8_44756969_44758502	20	20	44741498	44746911	5413	0.369	0.000000273651364	6.5628
rs6139109	ENSG00000125826.14_391056_391408	20	20	391025	388142	2883	0.369	0.000000274215914	6.5619
rs10879014	ENSG00000127328.17_70209144_70216984	12	12	70195293	70132461	62832	-0.369	0.000000275568315	6.5598
rs71430382	ENSG00000180902.11_242707125_242708226	2	2	242699290	242673994	25296	-0.369	0.000000276366050	6.5585
rs11239293	ENSG00000107551.13_45488717_45490172	10	10	45451856	45454855	2999	-0.369	0.000000279558810	6.5535
rs775208	ENSG00000223496.1_70284134_70285833	16	16	70315911	70285833	30078	0.369	0.000000280360693	6.5523
rs2074267	ENSG00000105135.9_15236191_15236596	19	19	15236342	15236596	254	-0.369	0.000000280396619	6.5522
rs58706228	ENSG00000156398.6_104497420_104498951	10	10	104509818	104474297	35521	-0.369	0.000000282318941	6.5493
rs1520884	ENSG00000110768.5_18343842_18344287	11	11	18309700	18343842	34142	0.368	0.000000286007739	6.5436
rs241440	ENSG00000250264.1_32798044_32798217	6	6	32797361	32806599	9238	0.368	0.000000289440680	6.5384
rs4858820	ENSG00000178467.12_49043497_49043620	3	3	48484016	49027319	543303	-0.368	0.000000290786919	6.5364
rs13125104	ENSG00000155016.12_108871401_108874613	4	4	108830427	108852525	22098	-0.368	0.000000291395929	6.5355
rs12153235	ENSG00000123219.7_64813593_64814460	5	5	64924408	64858998	65410	0.368	0.000000293060218	6.5330
rs112491319	ENSG00000140398.7_75641225_75641680	15	15	75933901	75639331	294570	0.368	0.000000294553847	6.5308
rs72964518	ENSG00000135549.8_123046273_123047518	6	6	122950639	122793062	157577	0.368	0.000000295161643	6.5299
rs2425173	ENSG00000244462.2_34252682_34252878	20	20	34445142	34252878	192264	0.368	0.000000295181219	6.5299
rs6774721	ENSG00000068745.10_48730881_48732854	3	3	49381898	48777786	604112	0.368	0.000000296922098	6.5274
rs62421864	ENSG00000197498.7_111346606_111347303	6	6	111342098	111303218	38880	-0.368	0.000000300191261	6.5226
rs62018585	ENSG00000166140.11_41102050_41102168	15	15	41096605	41099287	2682	0.368	0.000000300218021	6.5226
rs481206	ENSG00000214530.2_72470279_72470426	11	11	72497462	72505213	7751	0.368	0.000000300551016	6.5221
rs241440	ENSG00000204267.8_32798044_32798217	6	6	32797361	32806599	9238	0.368	0.000000302267001	6.5196
rs4724701	ENSG00000155034.13_5528809_5529843	7	7	5528883	5553429	24546	0.368	0.000000303207735	6.5183
rs9548900	ENSG00000133103.10_40362472_40365802	13	13	40303160	40229764	73396	0.368	0.000000306754578	6.5132
rs4438071	ENSG00000149292.11_113235557_113235782	11	11	113231614	113185251	46363	-0.368	0.000000307112888	6.5127
rs12810996	ENSG00000135677.4_65133161_65133279	12	12	64916278	65153227	236949	0.367	0.000000311002062	6.5072
rs114895445	ENSG00000173156.2_66838906_66839484	11	11	66824261	66824289	28	-0.367	0.000000312171801	6.5056
rs600868	ENSG00000162300.6_64854400_64854546	11	11	64778226	64851695	73469	0.367	0.000000312408803	6.5053
rs1993718	ENSG00000158863.15_21958951_21959041	8	8	21026033	21946670	920637	-0.367	0.000000313039138	6.5044
rs35314190	ENSG00000138028.9_27324965_27325089	2	2	27339116	27341995	2879	0.367	0.000000313508796	6.5038
rs12497850	ENSG00000213672.3_48711277_48712180	3	3	48748989	48723797	25192	0.367	0.000000315047354	6.5016
rs4698196	ENSG00000002549.7_17609023_17609591	4	4	17574735	17578815	4080	-0.367	0.000000318704092	6.4966
rs1664847	ENSG00000168685.10_35876085_35879705	5	5	35933410	35852797	80613	-0.367	0.000000321007518	6.4935
rs3118667	ENSG00000148290.5_136221514_136221596	9	9	136291063	136223552	67511	-0.367	0.000000321292246	6.4931
rs8111850	ENSG00000141994.9_5790058_5790346	19	19	5795241	5791249	3992	0.367	0.000000323711287	6.4898
rs55818129	ENSG00000153071.10_39424906_39425335	5	5	39425092	39462402	37310	-0.367	0.000000328082789	6.4840
rs28742895	ENSG00000205863.4_24465238_24466200	13	13	24456358	24476794	20436	-0.367	0.000000328713002	6.4832
rs658086	ENSG00000167766.11_53119971_53120675	19	19	53133885	53193741	59856	-0.367	0.000000330034296	6.4814
rs80336721	ENSG00000168234.6_21660549_21660903	18	18	22144287	21572737	571550	0.367	0.000000332523923	6.4782
rs2290019	ENSG00000205047.3_87731749_87734639	16	16	87741662	87739290	2372	-0.366	0.000000336411428	6.4731
rs10103228	ENSG00000205873.2_12423395_12424423	8	8	11860251	12294626	434375	-0.366	0.000000337752433	6.4714
rs6919122	ENSG00000137413.11_42025127_42025527	6	6	42013042	42018251	5209	0.366	0.000000340741770	6.4676
rs4506131	ENSG00000006453.9_97920963_97922908	7	7	97913196	98030380	117184	-0.366	0.000000341814527	6.4662
rs62117901	ENSG00000099331.7_17316769_17316961	19	19	16220264	17212466	992202	0.366	0.000000355612332	6.4490
rs10950701	ENSG00000164880.11_1538891_1538996	7	7	2495390	1545489	949901	-0.366	0.000000356308982	6.4482
rs72717425	ENSG00000221990.2_441645_443258	5	5	438809	443258	4449	0.366	0.000000359228837	6.4446
rs1368160	ENSG00000018699.7_33045883_33046118	2	2	32912116	32853099	59017	0.366	0.000000360630679	6.4429
rs4883201	ENSG00000003056.3_9092959_9094536	12	12	9082581	9102551	19970	-0.365	0.000000366962651	6.4354
rs6778984	ENSG00000163947.7_56765621_56766452	3	3	56756472	57113357	356885	-0.365	0.000000369143222	6.4328
rs4234218	ENSG00000160145.10_124237247_124238697	3	3	123961210	123798870	162340	0.365	0.000000369594260	6.4323
rs2426331	ENSG00000020256.14_50700550_50701805	20	20	50253102	50820847	567745	0.365	0.000000370694104	6.4310
rs9627295	ENSG00000130943.5_46651560_46659219	22	22	46650100	46659219	9119	-0.365	0.000000371247311	6.4303
rs13081109	ENSG00000154767.9_14197835_14197995	3	3	14294705	14220283	74422	0.365	0.000000371589853	6.4299
rs11543	ENSG00000165637.9_76970792_76970947	10	10	76970613	76969912	701	0.365	0.000000372069312	6.4294
rs6591251	ENSG00000084207.11_67351066_67351315	11	11	67344689	67351066	6377	-0.365	0.000000374573640	6.4265
rs28605044	ENSG00000089335.14_35168552_35169008	19	19	35156434	35168544	12110	-0.365	0.000000376146150	6.4246
rs3087438	ENSG00000229809.2_30582331_30582444	16	16	30500761	30584055	83294	0.365	0.000000379204843	6.4211
rs6580828	ENSG00000050438.9_51901210_51902118	12	12	51792725	51785101	7624	-0.364	0.000000398064294	6.4000
rs11098228	ENSG00000138772.8_79531210_79531575	4	4	79464978	79472673	7695	0.364	0.000000398142846	6.4000
rs10737910	ENSG00000162458.8_16111043_16113089	1	1	16109669	16083102	26567	-0.364	0.000000398635021	6.3994
rs76452347	ENSG00000196196.2_35906189_35907138	9	9	35906471	35906189	282	-0.364	0.000000399592956	6.3984
rs886079	ENSG00000243678.5_49231586_49231805	17	17	49747892	49230951	516941	0.364	0.000000401861165	6.3959
rs886079	ENSG00000011052.15_49231586_49231805	17	17	49747892	49230920	516972	0.364	0.000000401861165	6.3959
rs9358742	ENSG00000112312.5_24784315_24784397	6	6	24035042	24775159	740117	0.364	0.000000402830986	6.3949
rs13133166	ENSG00000109193.6_70706930_70707824	4	4	70600199	70725870	125671	-0.364	0.000000404183083	6.3934
rs12380110	ENSG00000165661.10_139098179_139101121	9	9	139086818	139137687	50869	-0.364	0.000000406782824	6.3906
rs1051009	ENSG00000161921.9_4638387_4638803	17	17	4637886	4643223	5337	0.364	0.000000412443090	6.3846
rs2811674	ENSG00000146411.5_134309835_134312446	6	6	134331058	134373774	42716	0.364	0.000000412617671	6.3845
rs550164	ENSG00000137699.10_119981983_119983184	11	11	120002727	120056237	53510	0.364	0.000000413265101	6.3838
rs4605697	ENSG00000154553.8_186422903_186423637	4	4	186437859	186456766	18907	0.364	0.000000415416039	6.3815
rs2230086	ENSG00000196408.6_2031115_2031468	16	16	2025602	2031468	5866	0.364	0.000000415548114	6.3814
rs13238899	ENSG00000129103.13_56146615_56146732	7	7	56140618	56131695	8923	0.364	0.000000417655233	6.3792
rs238231	ENSG00000141503.9_4796729_4796892	17	17	4886772	4736635	150137	-0.363	0.000000425314043	6.3713
rs59596298	ENSG00000132793.6_39987362_39989222	20	20	39930485	39969560	39075	-0.363	0.000000432678410	6.3638
rs1949113	ENSG00000155893.6_141011110_141013748	3	3	140901132	140947568	46436	-0.363	0.000000432748781	6.3638
rs2536192	ENSG00000196937.5_120988905_120990604	7	7	120967213	121036418	69205	-0.363	0.000000433589714	6.3629
rs6569792	ENSG00000079931.10_132617194_132618456	6	6	132694751	132722684	27933	-0.363	0.000000441694046	6.3549
rs17111	ENSG00000103196.6_84940194_84943114	16	16	84857244	84853537	3707	0.363	0.000000443301355	6.3533
rs13255477	ENSG00000156482.6_99057943_99058697	8	8	99057903	99058697	794	0.363	0.000000444540565	6.3521
rs4951337	ENSG00000159348.8_202935656_202935728	1	1	203638770	202936408	702362	-0.363	0.000000446559841	6.3501
rs11076726	ENSG00000141012.6_88880142_88880933	16	16	88912899	88923374	10475	-0.363	0.000000448047095	6.3487
rs12123609	ENSG00000043514.9_40306708_40307585	1	1	40303627	40349183	45556	-0.363	0.000000449890369	6.3469
rs625995	ENSG00000104435.7_80577050_80578397	8	8	79908796	80523049	614253	-0.363	0.000000453826438	6.3431
rs2109140	ENSG00000118971.3_4385171_4385386	12	12	3406607	4382938	976331	-0.363	0.000000454031905	6.3429
rs1496678	ENSG00000165323.11_92623657_92629618	11	11	91821986	92085262	263276	0.362	0.000000464079238	6.3334
rs10972305	ENSG00000122707.7_36122821_36124448	9	9	35080513	36036430	955917	0.362	0.000000465533163	6.3320
rs2885007	ENSG00000121417.9_58152072_58154147	19	19	58134272	58141761	7489	-0.362	0.000000465537847	6.3320
rs1845892	ENSG00000185015.3_86193459_86196302	8	8	86172617	86132816	39801	-0.362	0.000000465872598	6.3317
rs886079	ENSG00000239672.3_49231405_49231805	17	17	49747892	49230897	516995	0.362	0.000000473892846	6.3243
rs146093299	ENSG00000177706.8_192969_193804	7	7	61653	192969	131316	-0.362	0.000000475462447	6.3229
rs113782209	ENSG00000141337.6_66303084_66303852	17	17	66260824	66255323	5501	-0.362	0.000000476874249	6.3216
rs12993864	ENSG00000173272.9_132249449_132249597	2	2	132254312	132250316	3996	-0.362	0.000000479128576	6.3195
rs12982281	ENSG00000130309.4_17691986_17693965	19	19	17665245	17666460	1215	0.362	0.000000482116905	6.3168
rs6931459	ENSG00000085377.8_105770130_105770986	6	6	105783541	105850959	67418	0.362	0.000000486876465	6.3126
rs11243672	ENSG00000148308.11_135929795_135929875	9	9	135089254	135906076	816822	0.362	0.000000495696002	6.3048
rs2281678	ENSG00000155465.13_23282109_23282649	14	14	23284168	23299029	14861	-0.361	0.000000498696006	6.3022
rs2012479	ENSG00000124383.3_71357444_71357884	2	2	71357417	71357444	27	-0.361	0.000000502765649	6.2986
rs3733227	ENSG00000145284.7_83550692_83552670	4	4	83582211	83720010	137799	0.361	0.000000516392199	6.2870
rs4786519	ENSG00000089486.9_4560676_4562684	16	16	4584406	4588816	4410	0.361	0.000000519785655	6.2842
rs35007880	ENSG00000176473.9_100996157_100996640	14	14	100795139	100842755	47616	0.361	0.000000530142042	6.2756
rs8126024	ENSG00000118705.11_35864983_35865112	20	20	35591774	35806813	215039	0.360	0.000000541853126	6.2661
rs116030398	ENSG00000108379.4_44845678_44846165	17	17	43924412	44896082	971670	-0.360	0.000000548119990	6.2611
rs3133186	ENSG00000162139.5_74705554_74706088	11	11	75109868	74699179	410689	0.360	0.000000550156718	6.2595
snp_18_72184237	ENSG00000133313.9_72173084_72173246	18	18	72184237	72163443	20794	0.361	0.000000552841517	6.2574
rs75401510	ENSG00000101000.3_33764501_33765165	20	20	33434423	33758727	324304	-0.360	0.000000554279520	6.2563
rs2158013	ENSG00000198466.5_58369944_58376485	19	19	58291228	58331094	39866	-0.360	0.000000561058013	6.2510
rs10264154	ENSG00000105889.10_22532943_22533455	7	7	22536140	22672544	136404	-0.360	0.000000566666216	6.2467
rs4743756	ENSG00000136783.9_107521543_107522403	9	9	107505000	107509969	4969	0.360	0.000000567038963	6.2464
rs12907407	ENSG00000183060.10_100267610_100269936	15	15	100274472	100273766	706	0.360	0.000000569566981	6.2445
rs10842622	ENSG00000123094.9_26221630_26225804	12	12	25995230	26111962	116732	0.360	0.000000570072992	6.2441
rs2469819	ENSG00000073584.13_38781214_38785245	17	17	38865291	38821393	43898	0.360	0.000000571394408	6.2431
rs73080977	ENSG00000225399.2_49297518_49298749	3	3	50189531	49297518	892013	-0.360	0.000000574665534	6.2406
rs4472023	ENSG00000144824.14_111692579_111692664	3	3	111523410	111451327	72083	-0.360	0.000000578005171	6.2381
rs111547866	ENSG00000072682.12_131562390_131563071	5	5	131564501	131631008	66507	-0.359	0.000000580679093	6.2361
rs9381202	ENSG00000112659.8_43188197_43188337	6	6	42580545	43149913	569368	-0.359	0.000000584860185	6.2329
rs57223246	ENSG00000099219.9_5787430_5787593	9	9	5930506	5833117	97389	0.359	0.000000588124166	6.2305
rs6045162	ENSG00000125871.9_17970582_17971765	20	20	18028485	17949556	78929	0.359	0.000000594302057	6.2260
rs6938252	ENSG00000155115.6_111279763_111280029	6	6	111340793	111279763	61030	0.359	0.000000595919454	6.2248
rs2159935	ENSG00000157404.10_55604595_55606881	4	4	55521017	55524085	3068	-0.359	0.000000601123990	6.2210
rs12138316	ENSG00000154305.11_222838225_222838563	1	1	222846882	222791428	55454	0.359	0.000000601752227	6.2206
rs2156785	ENSG00000178301.3_77300680_77301656	11	11	77850824	77300436	550388	-0.359	0.000000603298458	6.2195
rs16981882	ENSG00000247217.1_48759608_48761452	19	19	48755267	48758932	3665	0.359	0.000000603420482	6.2194
rs4571135	ENSG00000159128.9_34805021_34805178	21	21	34767614	34757299	10315	-0.358	0.000000637255444	6.1957
rs16839656	ENSG00000138413.9_209119663_209119857	2	2	208201332	209130798	929466	0.358	0.000000640167126	6.1937
rs12036853	ENSG00000162769.7_213068558_213072705	1	1	213078181	213031597	46584	0.358	0.000000641054032	6.1931
rs1676220	ENSG00000105429.7_42857080_42857279	19	19	42831083	42829761	1322	-0.358	0.000000645013448	6.1904
rs3099936	ENSG00000176209.6_42407687_42408151	8	8	42384331	42396298	11967	0.358	0.000000647030483	6.1891
rs11666081	ENSG00000105700.5_18679212_18680197	19	19	17776259	18668572	892313	0.358	0.000000658067134	6.1817
rs2070948	ENSG00000151623.9_148999913_149002650	4	4	149358729	149365850	7121	-0.358	0.000000664678640	6.1774
rs1476413	ENSG00000177000.6_11845780_11850955	1	1	11852300	11866977	14677	0.358	0.000000666447479	6.1762
rs12904576	ENSG00000140471.12_101120649_101121150	15	15	101094127	101143435	49308	-0.358	0.000000667836384	6.1753
rs1110572	ENSG00000132600.9_68390604_68390700	16	16	68396119	68344877	51242	0.358	0.000000672293472	6.1724
rs10421932	ENSG00000189114.5_45682546_45685057	19	19	45622183	45682003	59820	0.357	0.000000682889162	6.1656
rs34386777	ENSG00000164111.9_122617736_122617779	4	4	122615129	122618268	3139	-0.357	0.000000683017659	6.1656
rs12888165	ENSG00000100889.7_24567412_24567596	14	14	23707807	24563262	855455	-0.357	0.000000686884336	6.1631
rs829016	ENSG00000110911.10_51379775_51382218	12	12	51344673	51422349	77676	-0.357	0.000000687680618	6.1626
rs1705797	ENSG00000072756.12_3189134_3189387	3	3	3216475	3168600	47875	0.357	0.000000689007301	6.1618
rs111439007	ENSG00000204469.7_31603359_31603526	6	6	31346978	31588450	241472	0.357	0.000000691524755	6.1602
rs111343454	ENSG00000144230.11_128408290_128410213	2	2	128381211	128403439	22228	0.357	0.000000691910321	6.1600
rs270607	ENSG00000197375.7_131729877_131731306	5	5	131649186	131705444	56258	-0.357	0.000000695957505	6.1574
rs55873331	ENSG00000173421.11_49293567_49295537	3	3	49597055	49235861	361194	-0.357	0.000000705857409	6.1513
rs9439018	ENSG00000084073.4_40758117_40759856	1	1	40711556	40723779	12223	-0.357	0.000000714606205	6.1459
rs1866230	ENSG00000135916.11_231742723_231743963	2	2	231736641	231729354	7287	0.357	0.000000717542275	6.1442
rs6605067	ENSG00000187583.5_905657_905803	1	1	879676	901877	22201	-0.357	0.000000722883845	6.1409
rs13281390	ENSG00000104714.8_615992_618792	8	8	608993	688106	79113	0.357	0.000000727174317	6.1384
rs12337578	ENSG00000130707.12_133333788_133333976	9	9	133465119	133320094	145025	0.356	0.000000729582077	6.1369
rs7704167	ENSG00000153113.17_96108344_96110387	5	5	96004363	95865525	138838	-0.356	0.000000729982874	6.1367
rs79979643	ENSG00000121774.11_32479430_32479978	1	1	32738415	32479430	258985	0.356	0.000000730799104	6.1362
rs1043209	ENSG00000100461.12_23374815_23374868	14	14	23373986	23388396	14410	0.356	0.000000738734494	6.1315
rs10876532	ENSG00000139625.8_53876349_53876973	12	12	54451245	53893847	557398	-0.356	0.000000742323545	6.1294
snp_10_105211432	ENSG00000138172.6_105208871_105210557	10	10	105211432	105212660	1228	-0.357	0.000000742701564	6.1292
rs7827586	ENSG00000168615.7_38934747_38934930	8	8	39433178	38854388	578790	0.356	0.000000746046883	6.1272
rs13206613	ENSG00000146267.10_99728536_99729329	6	6	99788972	99797938	8966	-0.356	0.000000750026094	6.1249
rs2967467	ENSG00000188223.7_36245147_36245220	19	19	36961836	36239512	722324	-0.356	0.000000752788858	6.1233
rs9911668	ENSG00000141198.8_53038596_53039328	17	17	52126628	52978052	851424	0.356	0.000000760222505	6.1191
rs6434279	ENSG00000144366.11_189452582_189460653	2	2	189305665	189156396	149269	-0.356	0.000000764625589	6.1166
rs2954742	ENSG00000175106.10_15440295_15443875	17	17	15451584	15466945	15361	0.356	0.000000765677045	6.1160
rs2298615	ENSG00000168056.9_65307484_65307624	11	11	65352062	65326401	25661	-0.356	0.000000777734926	6.1092
rs11002284	ENSG00000156113.13_78708900_78709124	10	10	79525505	79398353	127152	-0.356	0.000000786312448	6.1044
rs1074235	ENSG00000016864.11_52728505_52729051	3	3	53593234	52740048	853186	-0.355	0.000000788948949	6.1030
rs3787099	ENSG00000197457.5_62271061_62272750	20	20	62307517	62284780	22737	-0.355	0.000000789432172	6.1027
rs3751585	ENSG00000092439.8_50904746_50905026	15	15	51741056	50979012	762044	-0.355	0.000000806213671	6.0935
rs11870	ENSG00000160226.10_45751726_45751897	21	21	45759045	45759285	240	0.355	0.000000814178414	6.0893
snp_6_97286972	ENSG00000123545.5_97337189_97339267	6	6	97286972	97345757	58785	0.355	0.000000828003048	6.0820
rs77311008	ENSG00000125633.6_118673054_118677972	2	2	118662135	118771709	109574	0.355	0.000000833051861	6.0793
rs4643081	ENSG00000072518.14_63666080_63666145	11	11	62697719	63606400	908681	-0.355	0.000000837556600	6.0770
rs16832162	ENSG00000115866.6_136664247_136664977	2	2	136665162	136743670	78508	0.355	0.000000838015612	6.0767
rs292236	ENSG00000083099.6_90341943_90347072	6	6	90528422	90348472	179950	0.355	0.000000843677111	6.0738
rs478882	ENSG00000172785.11_121961_122090	9	9	205964	188979	16985	0.355	0.000000844496617	6.0734
rs11648422	ENSG00000141013.9_90109604_90111383	16	16	90105004	90086069	18935	0.354	0.000000853613340	6.0687
rs6796	ENSG00000136240.5_6500712_6502806	7	7	6502367	6523873	21506	-0.354	0.000000855816458	6.0676
rs141704395	ENSG00000204618.3_30038043_30039468	6	6	29976842	30043664	66822	-0.354	0.000000857239619	6.0669
rs4970971	ENSG00000187145.10_150266340_150266869	1	1	150468359	150266289	202070	-0.354	0.000000863669393	6.0637
rs75746446	ENSG00000184584.8_138856914_138857100	5	5	138857340	138862520	5180	0.354	0.000000864412263	6.0633
rs9956862	ENSG00000198796.5_56184140_56184414	18	18	56249362	56296189	46827	-0.354	0.000000864691422	6.0631
rs6575230	ENSG00000183648.3_92583842_92584148	14	14	92580382	92588261	7879	-0.354	0.000000877278484	6.0569
rs9374608	ENSG00000188820.8_116784446_116784934	6	6	116848919	116782533	66386	0.354	0.000000880150609	6.0554
rs4147596	ENSG00000143198.7_165624605_165624857	1	1	165601365	165600098	1267	0.354	0.000000883639586	6.0537
rs12137101	ENSG00000198830.6_26801604_26802463	1	1	26706538	26798941	92403	0.354	0.000000883650060	6.0537
rs1086056	ENSG00000174953.9_153990335_153994145	3	3	154088411	154042286	46125	-0.354	0.000000893605525	6.0489
rs10496091	ENSG00000082898.12_61709515_61709674	2	2	61482261	61765761	283500	-0.354	0.000000897172164	6.0471
rs2347427	ENSG00000154079.5_71298318_71299272	6	6	71296514	71276620	19894	0.354	0.000000897770223	6.0468
rs6717087	ENSG00000135899.11_231077062_231077145	2	2	230203199	231090444	887245	0.354	0.000000909438027	6.0412
rs2831969	ENSG00000156265.11_30547033_30548210	21	21	30085640	30449792	364152	-0.353	0.000000927585045	6.0326
rs10445310	ENSG00000131759.12_38512261_38513895	17	17	38205396	38465436	260040	0.353	0.000000929404110	6.0318
rs6034535	ENSG00000089177.12_16252749_16254056	20	20	16552964	16554078	1114	0.353	0.000000929763283	6.0316
rs10054755	ENSG00000055163.14_156817529_156817676	5	5	156811045	156693089	117956	0.353	0.000000930430615	6.0313
rs2419659	ENSG00000142864.10_67880849_67881022	1	1	68645908	67896098	749810	-0.353	0.000000935948887	6.0287
snp_1_169861399	ENSG00000171806.7_169761670_169763038	1	1	169861399	169764107	97292	-0.353	0.000000939655992	6.0270
rs281434	ENSG00000105376.3_10404716_10404994	19	19	10392620	10400655	8035	0.353	0.000000941762547	6.0261
snp_4_109800550	ENSG00000188517.9_109734855_109735085	4	4	109800550	110223813	423263	-0.353	0.000000944021258	6.0250
rs7282201	ENSG00000183250.7_46352729_46354283	21	21	46353678	46359828	6150	0.353	0.000000956804046	6.0192
rs262669	ENSG00000067606.11_2116361_2116834	1	1	2082489	1981909	100580	-0.353	0.000000965491030	6.0153
rs3133054	ENSG00000245571.2_58901697_58903061	11	11	58784021	58910488	126467	0.353	0.000000967699409	6.0143
rs2303284	ENSG00000125124.5_56518259_56518779	16	16	56554013	56554008	5	-0.353	0.000000968194994	6.0140
rs2236947	ENSG00000186792.11_50332140_50333050	3	3	50371432	50336899	34533	0.353	0.000000970825056	6.0129
rs12131823	ENSG00000116957.8_235577748_235577933	1	1	235554749	235530675	24074	0.353	0.000000975110465	6.0109
rs11666081	ENSG00000130520.3_18417720_18418365	19	19	17776259	18434001	657742	0.353	0.000000982199224	6.0078
rs2074805	ENSG00000090447.6_4312325_4312423	16	16	3724857	4323001	598144	-0.353	0.000000984231577	6.0069
rs11658342	ENSG00000132386.4_1674323_1674478	17	17	1673104	1665253	7851	-0.352	0.000001004497610	5.9981
rs13083568	ENSG00000011376.5_45559395_45559564	3	3	45602225	45429998	172227	0.352	0.000001007912281	5.9966
rs3130560	ENSG00000204536.8_31116395_31116505	6	6	31097453	31126015	28562	0.352	0.000001015039653	5.9935
rs712882	ENSG00000162627.12_99157091_99157255	1	1	99758278	99127236	631042	-0.352	0.000001015251155	5.9934
rs10753610	ENSG00000143222.7_161127407_161127483	1	1	161663823	161122566	541257	-0.352	0.000001017460556	5.9925
rs2950252	ENSG00000174332.3_54059781_54060663	1	1	54048719	54199877	151158	0.352	0.000001023877894	5.9898
rs17827686	ENSG00000100429.13_50689403_50689814	22	22	50107396	50689834	582438	-0.352	0.000001026057165	5.9888
rs4560545	ENSG00000164904.9_125877533_125880711	5	5	125979689	125931110	48579	0.352	0.000001039218848	5.9833
rs2092788	ENSG00000165948.6_94568823_94569060	14	14	94564542	94547628	16914	-0.352	0.000001041728319	5.9822
rs11103033	ENSG00000130635.10_137620516_137620653	9	9	138357385	137533620	823765	-0.352	0.000001053120440	5.9775
rs11666081	ENSG00000007080.5_18054317_18054793	19	19	17776259	18043824	267565	0.351	0.000001073604898	5.9692
rs2362453	ENSG00000172340.9_67425143_67426283	3	3	67696816	67705038	8222	0.351	0.000001077576590	5.9676
rs7566936	ENSG00000115364.9_75881862_75882043	2	2	75939737	75873909	65828	-0.351	0.000001079231800	5.9669
rs2072963	ENSG00000125818.10_1145673_1149022	20	20	1099294	1093906	5388	-0.351	0.000001081257286	5.9661
rs35314545	ENSG00000163964.9_196460630_196462878	3	3	196443947	196366646	77301	-0.351	0.000001083019991	5.9654
rs8192308	ENSG00000104635.8_22272293_22272415	8	8	22016031	22224762	208731	0.351	0.000001084042760	5.9650
rs8030403	ENSG00000137831.8_70946893_70949466	15	15	71102169	71055932	46237	0.351	0.000001084312322	5.9648
rs2838862	ENSG00000186866.12_46683843_46687628	21	21	46686726	46707813	21087	-0.351	0.000001089524995	5.9628
rs3757149	ENSG00000124508.12_26391031_26395102	6	6	26381316	26383324	2008	0.351	0.000001095405858	5.9604
rs28384491	ENSG00000188321.7_9452371_9454519	19	19	9434872	9434873	1	-0.351	0.000001097149948	5.9597
rs3812008	ENSG00000164296.6_149372681_149375992	5	5	149380158	149380730	572	0.351	0.000001104206164	5.9569
rs11703601	ENSG00000185022.7_38597889_38598245	22	22	38598041	38597889	152	0.351	0.000001120160076	5.9507
rs12898393	ENSG00000186073.6_37100525_37102432	15	15	36877574	36871812	5762	-0.351	0.000001121473286	5.9502
rs11089314	ENSG00000215012.4_19833661_19840009	22	22	19829440	19842419	12979	0.351	0.000001125469731	5.9487
rs4960409	ENSG00000124786.8_8435310_8435794	6	6	8435295	8435794	499	0.351	0.000001128103714	5.9477
rs4780659	ENSG00000157106.10_18852887_18853116	16	16	18152091	18937776	785685	0.351	0.000001136989235	5.9442
rs73307236	ENSG00000214447.3_42979733_42982758	17	17	42874450	42977135	102685	0.351	0.000001147061446	5.9404
rs1805105	ENSG00000161996.13_711342_711501	16	16	396264	699311	303047	0.351	0.000001149240234	5.9396
rs34637106	ENSG00000167131.10_42979686_42982758	17	17	42985772	42977084	8688	0.350	0.000001160530657	5.9353
rs1266382	ENSG00000119285.6_236755823_236755933	1	1	236682164	236767804	85640	-0.350	0.000001162431203	5.9346
rs6993	ENSG00000125166.6_58757650_58757806	16	16	58741367	58768239	26872	-0.350	0.000001164921933	5.9337
rs7193593	ENSG00000225614.1_88497142_88507165	16	16	87735034	88493879	758845	-0.350	0.000001165606170	5.9334
rs7869504	ENSG00000169071.9_94488823_94489025	9	9	94791735	94712444	79291	0.350	0.000001169839235	5.9319
rs35424804	ENSG00000133794.12_13408143_13408813	11	11	13248730	13298199	49469	-0.350	0.000001170197819	5.9317
rs877063	ENSG00000166783.12_15703380_15703582	16	16	15737858	15737023	835	0.350	0.000001174759518	5.9301
rs11868479	ENSG00000108771.6_40263314_40263515	17	17	40245635	40264751	19116	0.350	0.000001176538849	5.9294
rs3198697	ENSG00000183426.10_15045472_15045931	16	16	15129940	14844670	285270	-0.350	0.000001176671010	5.9293
rs754170	ENSG00000089006.11_17922241_17923051	20	20	17918404	17949623	31219	-0.350	0.000001180354953	5.9280
rs41279067	ENSG00000106853.11_114341076_114341231	9	9	114361659	114362135	476	0.350	0.000001183113283	5.9270
rs10987741	ENSG00000175854.6_131046789_131046910	9	9	130563183	131037658	474475	-0.350	0.000001183777476	5.9267
rs4815575	ENSG00000088836.7_3211161_3211293	20	20	3176443	3219887	43444	-0.350	0.000001187772689	5.9253
rs12241478	ENSG00000107651.8_121700098_121701658	10	10	121667020	121652223	14797	0.350	0.000001189319598	5.9247
rs499415	ENSG00000107521.13_100177932_100178014	10	10	99773047	100206709	433662	-0.350	0.000001191842344	5.9238
rs6493333	ENSG00000259705.1_48943151_48944213	15	15	48939046	48938148	898	0.350	0.000001192619886	5.9235
rs4809324	ENSG00000258366.2_62328113_62328416	20	20	62318220	62289163	29057	-0.350	0.000001197041734	5.9219
rs3936121	ENSG00000248168.1_88738213_88738530	16	16	88107674	88738213	630539	0.350	0.000001202338034	5.9200
rs34292461	ENSG00000135596.12_109773449_109773604	6	6	109673480	109787171	113691	-0.350	0.000001204911056	5.9190
rs11619991	ENSG00000169062.8_115070264_115071283	13	13	114981226	115047059	65833	0.350	0.000001213211763	5.9161
rs3744010	ENSG00000129667.6_74473739_74473867	17	17	73840243	74497508	657265	-0.350	0.000001213277007	5.9160
rs7290794	ENSG00000070371.11_19166986_19167482	22	22	18597209	19279239	682030	0.350	0.000001230615266	5.9099
rs12545542	ENSG00000104613.6_19687917_19688070	8	8	19046897	19674651	627754	0.350	0.000001232595447	5.9092
rs10773070	ENSG00000178882.7_124779869_124780182	12	12	124721419	124773710	52291	-0.350	0.000001235084054	5.9083
rs28736460	ENSG00000178075.14_113664245_113666021	3	3	113649842	113547029	102813	0.349	0.000001248263798	5.9037
rs3786656	ENSG00000123146.12_14512198_14512375	19	19	14506664	14492213	14451	0.349	0.000001258809614	5.9000
rs11145302	ENSG00000197969.6_79952171_79954098	9	9	79767936	79792269	24333	-0.349	0.000001260250343	5.8995
rs75012393	ENSG00000169026.8_676999_677156	4	4	684396	683230	1166	0.349	0.000001262073050	5.8989
rs1133505	ENSG00000198498.5_164440486_164441691	4	4	164449108	164415594	33514	0.349	0.000001268725731	5.8966
snp_4_39070418	ENSG00000109790.11_39063852_39064655	4	4	39070418	39046451	23967	0.350	0.000001272365655	5.8954
rs13657	ENSG00000131019.4_150387035_150387298	6	6	150382481	150390257	7776	-0.349	0.000001280237412	5.8927
rs12415716	ENSG00000123240.10_13178745_13180291	10	10	13180287	13141449	38838	0.349	0.000001302107835	5.8854
rs10898989	ENSG00000166439.5_74546591_74553458	11	11	74157393	74459913	302520	-0.349	0.000001306631714	5.8838
rs12816436	ENSG00000177889.5_93835631_93836038	12	12	93801428	93836038	34610	-0.349	0.000001309002385	5.8831
rs1887364	ENSG00000159733.9_2331889_2332775	4	4	2332799	2420390	87591	-0.349	0.000001321733022	5.8789
rs9926643	ENSG00000103202.7_447742_448179	16	16	1105294	446725	658569	0.349	0.000001323429103	5.8783
rs1859709	ENSG00000005436.9_75889832_75891909	2	2	75862704	75938115	75411	-0.349	0.000001323349075	5.8783
rs1465262	ENSG00000250770.2_3405368_3407426	12	12	3408931	3409390	459	-0.348	0.000001343961654	5.8716
rs12526050	ENSG00000096063.10_35800743_35803265	6	6	35780530	35889119	108589	0.348	0.000001345479381	5.8711
rs5758914	ENSG00000128274.10_43088127_43090003	22	22	43153305	43117304	36001	0.348	0.000001352631167	5.8688
rs8080876	ENSG00000166260.5_53038568_53040276	17	17	53175267	53046064	129203	-0.348	0.000001360442602	5.8663
rs10119077	ENSG00000136891.8_103064359_103064586	9	9	102295559	103115221	819662	-0.348	0.000001363034666	5.8655
rs4134927	ENSG00000214309.3_99724991_99726118	7	7	99705320	99724317	18997	0.348	0.000001366535021	5.8644
rs7258989	ENSG00000130669.11_39664216_39664650	19	19	39593698	39616420	22722	-0.348	0.000001366860437	5.8643
rs111312622	ENSG00000170248.8_33907843_33911194	3	3	33878586	33839844	38742	-0.348	0.000001377188614	5.8610
rs11596321	ENSG00000107554.10_101635334_101637093	10	10	101752323	101769676	17353	0.348	0.000001385371978	5.8584
rs492154	ENSG00000110074.6_126147330_126148019	11	11	126070614	126138950	68336	0.348	0.000001388993545	5.8573
rs11076704	ENSG00000158717.5_88762903_88764041	16	16	88777995	88772829	5166	-0.348	0.000001389433360	5.8572
rs11647695	ENSG00000166451.8_81062174_81062927	16	16	80779331	81040103	260772	-0.348	0.000001397760478	5.8546
rs76288880	ENSG00000129347.14_10668228_10668571	19	19	11302336	10676713	625623	-0.348	0.000001402816831	5.8530
rs8110685	ENSG00000104824.8_39340340_39340617	19	19	40052740	39342987	709753	-0.348	0.000001404118068	5.8526
rs11054841	ENSG00000165714.6_12618480_12619840	12	12	12509314	12510013	699	-0.348	0.000001406600824	5.8518
rs7518436	ENSG00000118873.10_220383730_220383831	1	1	219881417	220445796	564379	-0.348	0.000001409001587	5.8511
rs2110465	ENSG00000091073.13_76131615_76131773	7	7	76137284	76090993	46291	-0.348	0.000001419016979	5.8480
rs4915486	ENSG00000116857.11_201103900_201104943	1	1	201110963	201140702	29739	0.348	0.000001428265603	5.8452
rs967497	ENSG00000119383.15_131903925_131904197	9	9	131943843	131873229	70614	0.348	0.000001430987524	5.8444
rs34068869	ENSG00000171109.13_179109769_179112719	3	3	179028484	179065480	36996	-0.347	0.000001446423789	5.8397
rs4678506	ENSG00000173705.4_33191537_33195525	3	3	33261435	33260707	728	-0.347	0.000001449788824	5.8387
rs12935803	ENSG00000085644.8_3190690_3192804	16	16	3141713	3185057	43344	-0.347	0.000001450299871	5.8385
rs6950728	ENSG00000128578.4_129125420_129128240	7	7	128565661	129074274	508613	-0.347	0.000001453344974	5.8376
rs1010403	ENSG00000204291.5_101831955_101833069	9	9	101692722	101705461	12739	-0.347	0.000001455183800	5.8371
rs7604354	ENSG00000186889.5_62727356_62728622	2	2	62738111	62739029	918	0.347	0.000001456171499	5.8368
rs3177954	ENSG00000165821.6_21989232_21993788	14	14	21989829	22005350	15521	-0.347	0.000001458298454	5.8362
rs11230775	ENSG00000162144.4_61124002_61124273	11	11	61438534	61129771	308763	-0.347	0.000001462610714	5.8349
rs13146709	ENSG00000163956.6_3533936_3534286	4	4	3493215	3534286	41071	-0.347	0.000001466521042	5.8337
rs11684431	ENSG00000152076.13_130896860_130897263	2	2	130916286	130902707	13579	-0.347	0.000001468510710	5.8331
rs62007936	ENSG00000166165.7_103988360_103988514	14	14	103198740	103989448	790708	-0.347	0.000001481442100	5.8293
rs1943351	ENSG00000077616.6_89924726_89926062	11	11	89907914	89864683	43231	-0.347	0.000001490802997	5.8266
rs11080707	ENSG00000101639.11_13059081_13059311	18	18	13968244	12991361	976883	0.347	0.000001490756697	5.8266
rs4803083	ENSG00000105618.8_54632432_54632560	19	19	53827840	54618837	790997	0.347	0.000001497841049	5.8245
rs141672186	ENSG00000137845.9_58903198_58903306	15	15	59332028	59042177	289851	-0.347	0.000001505473657	5.8223
rs55863541	ENSG00000163138.13_20728908_20729968	4	4	20685378	20697905	12527	0.347	0.000001528407379	5.8158
rs42666	ENSG00000157214.8_89861651_89866992	7	7	89985595	89796904	188691	-0.347	0.000001532148900	5.8147
rs62526534	ENSG00000253669.2_103821162_103822199	8	8	103932487	103817745	114742	0.347	0.000001532578880	5.8146
rs62286917	ENSG00000132406.7_4237269_4237983	4	4	4243862	4249950	6088	-0.347	0.000001532742054	5.8145
rs113631691	ENSG00000121236.13_5632007_5634182	11	11	5643775	5617339	26436	0.347	0.000001542729140	5.8117
rs2077891	ENSG00000134905.10_111293764_111293955	13	13	111399897	111365950	33947	0.347	0.000001543868033	5.8114
rs9610685	ENSG00000100151.11_38470871_38471708	22	22	37630318	38452318	822000	0.347	0.000001545543201	5.8109
rs11202278	ENSG00000148671.7_88729957_88730019	10	10	88729314	88727949	1365	-0.347	0.000001547252052	5.8104
rs2779709	ENSG00000136856.11_130166238_130166346	9	9	129978670	130159421	180751	-0.346	0.000001549058374	5.8099
rs919482	ENSG00000164167.5_147096837_147097589	4	4	147095630	147096837	1207	-0.346	0.000001558843233	5.8072
rs10925436	ENSG00000152904.7_235505023_235505093	1	1	235485853	235490665	4812	-0.346	0.000001577884245	5.8019
rs78057152	ENSG00000122515.9_44799750_44799827	7	7	44771273	44788180	16907	-0.346	0.000001598399161	5.7963
rs115120981	ENSG00000112511.13_33380285_33380366	6	6	32379506	33378176	998670	-0.346	0.000001599409630	5.7960
rs7193593	ENSG00000103257.3_87863622_87866631	16	16	87735034	87903125	168091	-0.346	0.000001628877846	5.7881
rs12126961	ENSG00000060656.14_29650143_29650300	1	1	29597594	29563028	34566	-0.346	0.000001642289020	5.7846
rs2280570	ENSG00000251615.1_8357038_8359103	4	4	8367142	8359103	8039	0.346	0.000001648019653	5.7830
rs77819319	ENSG00000105426.8_5218431_5218545	19	19	5386114	5340814	45300	-0.345	0.000001676642491	5.7756
rs17144544	ENSG00000246067.2_82783385_82784754	11	11	82788439	82783108	5331	-0.345	0.000001679252218	5.7749
rs3809325	ENSG00000123179.8_50234859_50235344	13	13	50266109	50265623	486	0.345	0.000001680943553	5.7744
rs2996676	ENSG00000136878.7_132636855_132637035	9	9	132278633	132596977	318344	0.345	0.000001691954432	5.7716
rs2648580	ENSG00000134077.10_9404526_9405416	3	3	9495385	9404526	90859	0.345	0.000001700417083	5.7694
rs6676846	ENSG00000067208.8_92974253_92979527	1	1	92942352	93257961	315609	0.345	0.000001702027416	5.7690
rs7859621	ENSG00000177943.8_139752111_139752248	9	9	139623977	139745395	121418	-0.345	0.000001712455886	5.7664
rs1045452	ENSG00000111639.3_6602028_6602138	12	12	6572048	6603007	30959	0.345	0.000001715258506	5.7657
rs34566983	ENSG00000198467.7_35684729_35684804	9	9	35680370	35691017	10647	-0.345	0.000001724445527	5.7634
rs115552538	ENSG00000146112.6_30652185_30655672	6	6	31172151	30655672	516479	0.345	0.000001727557646	5.7626
rs2373353	ENSG00000149256.10_78363876_78369861	11	11	79162622	79151992	10630	0.345	0.000001733612574	5.7610
rs16997498	ENSG00000100092.14_38042825_38042936	22	22	37308691	38030661	721970	-0.345	0.000001741561960	5.7591
rs807050	ENSG00000107819.8_102799246_102800998	10	10	102793508	102790991	2517	0.345	0.000001748202785	5.7574
rs893784	ENSG00000128699.9_190635049_190636628	2	2	190536283	190649097	112814	-0.345	0.000001755866372	5.7555
rs2607414	ENSG00000188493.8_41250464_41250588	19	19	41267129	41256408	10721	0.345	0.000001763455363	5.7536
rs13447270	ENSG00000093100.12_18273968_18274067	22	22	19501363	18507325	994038	-0.345	0.000001774166479	5.7510
rs34375524	ENSG00000125458.1_73127276_73127376	17	17	73115871	73127877	12006	-0.345	0.000001783971234	5.7486
rs917660	ENSG00000105793.10_90014206_90020769	7	7	90032932	89964537	68395	0.345	0.000001786652820	5.7480
rs10901362	ENSG00000160539.4_134183310_134184649	9	9	134153820	134165081	11261	-0.345	0.000001787302574	5.7478
rs35882241	ENSG00000178718.5_75246757_75249805	15	15	75260773	75249805	10968	0.345	0.000001788256411	5.7476
rs111439007	ENSG00000137312.10_30710304_30710510	6	6	31346978	30710510	636468	0.344	0.000001794341857	5.7461
rs148241765	ENSG00000204574.6_30558083_30558155	6	6	31236853	30539153	697700	-0.344	0.000001798705218	5.7450
rs200997	ENSG00000137338.4_28249314_28249695	6	6	27811815	28249314	437499	0.344	0.000001799593060	5.7448
rs112087876	ENSG00000171928.7_18708854_18710027	17	17	18648388	18684519	36131	-0.344	0.000001803387519	5.7439
rs62483499	ENSG00000105808.11_102279570_102279646	7	7	102339195	102283316	55879	-0.344	0.000001803933782	5.7438
rs62483499	ENSG00000228049.3_102279570_102279646	7	7	102339195	102312182	27013	-0.344	0.000001803933782	5.7438
rs771396	ENSG00000121904.12_33979613_33982170	1	1	34734177	34631443	102734	0.344	0.000001806704533	5.7431
rs13392391	ENSG00000068724.10_47233780_47233863	2	2	47289928	47143296	146632	-0.344	0.000001812998369	5.7416
rs1017163	ENSG00000129226.8_7484696_7485431	17	17	7525548	7482922	42626	0.344	0.000001815006897	5.7411
rs731632	ENSG00000158186.8_138067692_138067874	3	3	138078662	138066539	12123	-0.344	0.000001818257044	5.7403
rs60648888	ENSG00000104231.6_82613957_82615100	8	8	82625380	82645138	19758	-0.344	0.000001818491302	5.7403
rs4807108	ENSG00000104880.10_7531804_7531860	19	19	6904786	7459999	555213	-0.344	0.000001836641249	5.7360
rs11079797	ENSG00000141295.8_45916810_45917009	17	17	45912302	45918699	6397	-0.344	0.000001848722699	5.7331
rs2107717	ENSG00000164713.4_97921951_97922275	7	7	98005398	97881691	123707	-0.344	0.000001855035009	5.7316
rs71323742	ENSG00000174007.7_196433148_196434783	3	3	196439124	196439164	40	0.344	0.000001855547697	5.7315
rs62292779	ENSG00000113916.13_187443287_187443417	3	3	186545055	187463515	918460	-0.344	0.000001859446694	5.7306
rs618369	ENSG00000178028.8_44686231_44686353	1	1	44071796	44679127	607331	-0.344	0.000001861695761	5.7301
rs10431017	ENSG00000170955.9_6341323_6341877	11	11	6343245	6341877	1368	-0.344	0.000001869368379	5.7283
rs5745297	ENSG00000112977.11_10679342_10681281	5	5	10680997	10761384	80387	-0.344	0.000001876259341	5.7267
rs11972221	ENSG00000187257.9_77407847_77409008	7	7	77952134	77325760	626374	-0.344	0.000001889516503	5.7236
rs1622817	ENSG00000122140.6_138393690_138393819	9	9	139044759	138391830	652929	-0.344	0.000001894633448	5.7225
rs3830001	ENSG00000177951.12_202924_205667	11	11	247200	207428	39772	0.344	0.000001900592889	5.7211
rs9422	ENSG00000206527.5_123210401_123213817	3	3	123332340	123304032	28308	0.344	0.000001905367163	5.7200
rs1807073	ENSG00000108469.9_73644953_73647345	17	17	73270039	73663269	393230	-0.344	0.000001909766582	5.7190
rs12795026	ENSG00000132274.10_5718478_5718573	11	11	5219317	5710919	491602	0.344	0.000001923295709	5.7160
rs67176023	ENSG00000187676.6_31903638_31906413	13	13	31904694	31774073	130621	-0.343	0.000001958923004	5.7080
rs6085279	ENSG00000101311.9_6055492_6057993	20	20	5781786	6104191	322405	0.343	0.000001969555714	5.7056
rs62135390	ENSG00000162869.11_48686893_48687057	2	2	48936459	48667737	268722	0.343	0.000001976613691	5.7041
rs11628464	ENSG00000100815.6_92439061_92439205	14	14	93385610	92507241	878369	-0.343	0.000001978127747	5.7037
rs17607156	ENSG00000087116.9_178537852_178541325	5	5	178686332	178772431	86099	-0.343	0.000001980748367	5.7032
rs10985304	ENSG00000148175.8_124101355_124103686	9	9	124299464	124132531	166933	0.343	0.000001995152131	5.7000
rs11594590	ENSG00000148377.5_1064847_1065774	10	10	1064792	1071799	7007	0.343	0.000002000505891	5.6989
rs499765	ENSG00000105443.8_48972289_48972783	19	19	49266390	48972289	294101	0.343	0.000002009249258	5.6970
rs7072828	ENSG00000107796.7_90750696_90751147	10	10	90754953	90751147	3806	0.343	0.000002012505442	5.6963
rs62242857	ENSG00000136059.9_38047283_38047465	3	3	38733417	38029550	703867	-0.343	0.000002014928742	5.6957
rs11963712	ENSG00000112739.11_4052954_4053107	6	6	3508816	4021501	512685	-0.343	0.000002014976253	5.6957
rs58509147	ENSG00000121410.6_58858719_58859006	19	19	58840490	58864865	24375	-0.343	0.000002016200138	5.6955
rs7960749	ENSG00000204856.7_110924339_110925748	12	12	111164369	110906169	258200	0.343	0.000002018006000	5.6951
rs34236618	ENSG00000011295.7_15930688_15932100	17	17	15886583	15902782	16199	0.343	0.000002020269447	5.6946
rs9561935	ENSG00000102595.12_96506569_96506729	13	13	96354443	96705736	351293	-0.343	0.000002027679182	5.6930
rs76376634	ENSG00000213523.4_139936732_139936917	5	5	139853923	139937895	83972	0.343	0.000002037481130	5.6909
rs4415368	ENSG00000104365.9_42179865_42180012	8	8	41516485	42128820	612335	-0.343	0.000002045685573	5.6892
rs10815306	ENSG00000147854.11_6481643_6481766	9	9	5914727	6413151	498424	0.343	0.000002051464018	5.6879
rs2099166	ENSG00000120899.12_27309002_27310076	8	8	27325191	27168999	156192	0.343	0.000002059434657	5.6863
rs7413442	ENSG00000120341.10_177898281_177899064	1	1	177929940	177995366	65426	-0.343	0.000002061620809	5.6858
rs11241109	ENSG00000134987.7_110462432_110466200	5	5	110552213	110427414	124799	0.343	0.000002066374768	5.6848
rs61950362	ENSG00000152520.9_28841437_28841538	13	13	29129352	28712643	416709	-0.343	0.000002075483308	5.6829
rs10117333	ENSG00000165684.3_139290055_139290222	9	9	139099451	139293249	193798	0.342	0.000002077642457	5.6824
rs4314449	ENSG00000113504.13_1050499_1052566	5	5	1102994	1112172	9178	0.342	0.000002086932598	5.6805
rs9966947	ENSG00000178127.7_9102628_9102795	18	18	8505589	9102628	597039	-0.342	0.000002090780787	5.6797
rs40342	ENSG00000167969.6_2293047_2293225	16	16	2313343	2301615	11728	-0.342	0.000002106789980	5.6764
rs76506738	ENSG00000109501.8_6271576_6271741	4	4	6004317	6271576	267259	-0.342	0.000002109083242	5.6759
rs4802619	ENSG00000196961.7_50302886_50303023	19	19	50274961	50270180	4781	-0.342	0.000002123794189	5.6729
rs12706537	ENSG00000106299.5_123321989_123324634	7	7	123200547	123389121	188574	0.342	0.000002126451701	5.6723
rs35963321	ENSG00000182511.7_91433631_91433714	15	15	92181221	91426925	754296	0.342	0.000002132711358	5.6711
rs2859998	ENSG00000215114.3_59359948_59364060	8	8	59324162	59323823	339	0.342	0.000002144893555	5.6686
rs35657897	ENSG00000115896.10_198948482_198950956	2	2	198929086	198669426	259660	0.342	0.000002156952801	5.6662
rs2821558	ENSG00000143093.9_110585710_110585892	1	1	111222594	110574199	648395	0.342	0.000002157495407	5.6661
rs7535162	ENSG00000054282.10_243419320_243419542	1	1	243425689	243419320	6369	-0.342	0.000002157703269	5.6660
rs1890939	ENSG00000100626.10_69820049_69821183	14	14	69734498	69725994	8504	0.342	0.000002163994067	5.6647
rs6809879	ENSG00000003756.11_50142510_50142575	3	3	49834571	50126341	291770	0.342	0.000002165235462	5.6645
rs60037438	ENSG00000188549.7_40628761_40629647	15	15	40612899	40633168	20269	-0.342	0.000002171011901	5.6633
rs12588830	ENSG00000119599.12_73406928_73407085	14	14	73349613	73393040	43427	-0.342	0.000002171357571	5.6633
rs76772550	ENSG00000100599.10_93117927_93119420	14	14	92970259	92980118	9859	-0.342	0.000002176034116	5.6623
rs178280	ENSG00000099949.13_21349159_21349315	22	22	21337266	21322090	15176	-0.342	0.000002179531661	5.6616
rs384908	ENSG00000240694.3_26362217_26366759	8	8	26442925	26371608	71317	-0.342	0.000002179702886	5.6616
rs4818720	ENSG00000182871.9_46914776_46914829	21	21	45893879	46825052	931173	-0.342	0.000002185771561	5.6604
rs284626	ENSG00000108064.6_60154118_60154299	10	10	61077541	60144782	932759	0.342	0.000002196018852	5.6584
rs1475259	ENSG00000148400.9_139405105_139405257	9	9	139109247	139440314	331067	0.342	0.000002202565260	5.6571
rs136344	ENSG00000128342.4_30640744_30640922	22	22	31151319	30642840	508479	-0.342	0.000002212654568	5.6551
rs10751514	ENSG00000107263.12_134459905_134459983	9	9	133929081	134615461	686380	0.342	0.000002218108248	5.6540
rs10832956	ENSG00000247595.2_18630785_18631802	11	11	18645668	18621334	24334	0.342	0.000002218713185	5.6539
rs11196855	ENSG00000165832.4_116734882_116737430	10	10	116430566	116697952	267386	-0.342	0.000002223240236	5.6530
rs13015674	ENSG00000187736.8_219940039_219941177	2	2	219993736	220025587	31851	0.341	0.000002238571462	5.6500
rs12960851	ENSG00000166396.8_61442644_61442950	18	18	61505812	61420169	85643	0.341	0.000002240174412	5.6497
rs3796878	ENSG00000048342.10_15482821_15483941	4	4	15785659	15471489	314170	-0.341	0.000002250735670	5.6477
rs62032510	ENSG00000103269.7_727459_728268	16	16	756907	725666	31241	0.341	0.000002252696414	5.6473
rs6005471	ENSG00000100109.11_26897866_26898060	22	22	27890684	26908471	982213	0.341	0.000002254240723	5.6470
rs9550101	ENSG00000068650.12_113505351_113505532	13	13	113108235	113344643	236408	-0.341	0.000002261161236	5.6457
rs6685576	ENSG00000143653.8_246921528_246921658	1	1	247562469	246887349	675120	-0.341	0.000002267244348	5.6445
rs3110628	ENSG00000108264.10_35836902_35837586	17	17	35891384	35766965	124419	-0.341	0.000002305251116	5.6373
rs1178434	ENSG00000197774.5_1823706_1823842	16	16	1830551	1823229	7322	-0.341	0.000002306104215	5.6371
rs6115218	ENSG00000197586.7_25193899_25194042	20	20	25566485	25176329	390156	-0.341	0.000002313932655	5.6356
rs34188294	ENSG00000171574.11_58920063_58920532	19	19	58919557	58920063	506	0.341	0.000002323068352	5.6339
rs9517263	ENSG00000065150.12_98667980_98668035	13	13	98997765	98605742	392023	-0.341	0.000002323412719	5.6339
rs2162592	ENSG00000101166.11_57608200_57610181	20	20	57618326	57617964	362	0.341	0.000002325354913	5.6335
rs34022105	ENSG00000129910.3_89261270_89261900	16	16	89229598	89238175	8577	-0.341	0.000002330689694	5.6325
rs3130100	ENSG00000231925.6_33267471_33269548	6	6	33283766	33282164	1602	0.341	0.000002336441079	5.6314
rs10406080	ENSG00000130518.7_18367909_18371518	19	19	18402142	18385319	16823	-0.341	0.000002339601468	5.6309
snp_16_57661644	ENSG00000205336.5_57685112_57685534	16	16	57661644	57662419	775	-0.341	0.000002345885635	5.6297
rs111321729	ENSG00000135632.7_73450164_73450234	2	2	73944056	73441350	502706	-0.341	0.000002353636678	5.6283
rs62088731	ENSG00000159842.7_910405_910552	17	17	1141095	1090616	50479	0.341	0.000002354930782	5.6280
rs10445310	ENSG00000125686.6_37560538_37561561	17	17	38205396	37607521	597875	0.341	0.000002357159990	5.6276
rs10853989	ENSG00000099821.6_633425_633568	19	19	619408	633568	14160	-0.341	0.000002358242589	5.6274
rs1411607	ENSG00000148218.11_116151879_116151966	9	9	115797388	116163613	366225	0.341	0.000002361324684	5.6268
rs2870444	ENSG00000170954.6_53611133_53613161	19	19	53637115	53636171	944	0.341	0.000002362766465	5.6266
rs3848563	ENSG00000221874.4_53431728_53432667	19	19	53480407	53466076	14331	0.341	0.000002366687369	5.6259
rs6734666	ENSG00000091436.12_174130778_174132738	2	2	174054175	173940163	114012	0.341	0.000002371017503	5.6251
rs6491413	ENSG00000134882.11_100037482_100038681	13	13	98950114	99853028	902914	-0.341	0.000002383078940	5.6229
rs584715	ENSG00000168066.16_64532078_64533627	11	11	64688336	64546258	142078	0.341	0.000002399693837	5.6198
rs1862274	ENSG00000089351.7_35504445_35504595	19	19	35465897	35485688	19791	0.340	0.000002427423175	5.6149
rs28450659	ENSG00000131370.11_15296360_15297810	3	3	15374050	15382875	8825	-0.340	0.000002440696381	5.6125
rs12926924	ENSG00000103160.5_84155744_84158333	16	16	84177847	84178800	953	-0.340	0.000002441038332	5.6124
rs8082249	ENSG00000153933.4_54939501_54939612	17	17	55582932	54911460	671472	-0.340	0.000002443269181	5.6120
snp_6_167401429	ENSG00000026297.10_167342992_167343279	6	6	167401429	167370679	30750	0.340	0.000002480753504	5.6054
rs59778360	ENSG00000100796.12_91943253_91943330	14	14	92871050	91976898	894152	0.340	0.000002485580693	5.6046
rs10734904	ENSG00000185344.7_124242474_124245549	12	12	124204158	124196865	7293	0.340	0.000002486275415	5.6045
rs1552921	ENSG00000176371.8_85163833_85166948	15	15	84172238	85144217	971979	-0.340	0.000002500202382	5.6020
rs79954243	ENSG00000167881.7_74057573_74057655	17	17	74629385	74068607	560778	-0.340	0.000002507202029	5.6008
rs11666081	ENSG00000127220.3_17402941_17403640	19	19	17776259	17414282	361977	0.340	0.000002515252407	5.5994
rs4838217	ENSG00000185585.14_127572087_127577164	9	9	127577405	127539437	37968	0.340	0.000002522891212	5.5981
rs1130420	ENSG00000204308.6_32147654_32147708	6	6	32627852	32146131	481721	0.340	0.000002523532867	5.5980
rs4012686	ENSG00000107643.10_49633931_49634113	10	10	49902408	49514698	387710	-0.340	0.000002523641142	5.5980
rs2505110	ENSG00000165757.7_30301729_30306846	10	10	30470900	30404423	66477	-0.340	0.000002529805454	5.5969
rs12596141	ENSG00000133392.9_15818504_15818656	16	16	15821246	15950890	129644	-0.340	0.000002533587375	5.5963
rs11666081	ENSG00000141971.7_17535740_17536141	19	19	17776259	17516503	259756	0.340	0.000002534439143	5.5961
rs141443927	ENSG00000118564.10_15646116_15646331	4	4	15091138	15683302	592164	-0.340	0.000002549168158	5.5936
rs58440234	ENSG00000164949.3_95272401_95272740	8	8	94321420	95274578	953158	-0.340	0.000002554115746	5.5928
rs10819475	ENSG00000095321.10_131872762_131873083	9	9	131930840	131873468	57372	0.340	0.000002555797440	5.5925
rs9666733	ENSG00000166311.5_6414847_6414923	11	11	7199544	6411655	787889	-0.340	0.000002560936290	5.5916
rs4872133	ENSG00000197217.8_23286665_23290667	8	8	23282204	23315208	33004	0.340	0.000002569780380	5.5901
rs3782897	ENSG00000110906.8_109886461_109889618	12	12	110025680	109915349	110331	0.339	0.000002597786602	5.5854
rs61912963	ENSG00000134909.12_128834989_128844897	11	11	129152313	129149219	3094	0.339	0.000002625571451	5.5808
rs1830858	ENSG00000136143.7_48516791_48517580	13	13	48428302	48612125	183823	0.339	0.000002630886086	5.5799
rs1003323	ENSG00000116221.9_54681814_54682017	1	1	55460736	54649714	811022	0.339	0.000002649659456	5.5768
rs73175516	ENSG00000102468.5_47407513_47409774	13	13	47437103	47471169	34066	-0.339	0.000002658556116	5.5754
rs1549475	ENSG00000206190.7_26107795_26108355	15	15	25246444	26110317	863873	-0.339	0.000002660667812	5.5750
rs13113466	ENSG00000128039.6_56212276_56212724	4	4	56641680	56212276	429404	0.339	0.000002675507133	5.5726
rs60993504	ENSG00000158747.9_19981817_19981928	1	1	19819745	19967048	147303	0.339	0.000002680590557	5.5718
rs1793716	ENSG00000205002.3_117954797_117956726	8	8	118287888	117950438	337450	0.339	0.000002681672671	5.5716
rs75384758	ENSG00000126216.8_113209201_113209319	13	13	114005638	113242481	763157	0.339	0.000002685719867	5.5709
rs9710701	ENSG00000170485.12_101591265_101591406	2	2	101344222	101436614	92392	0.339	0.000002694097589	5.5696
rs2322875	ENSG00000153976.1_13399006_13400135	17	17	13248353	13505244	256891	0.339	0.000002697822273	5.5690
rs7240858	ENSG00000168675.12_13645126_13652753	18	18	13510208	13218786	291422	0.339	0.000002701167891	5.5684
rs62292470	ENSG00000113971.13_132399454_132400934	3	3	132413223	132441303	28080	0.339	0.000002703455762	5.5681
rs60877783	ENSG00000161618.4_49967384_49967520	19	19	49660665	49956473	295808	0.339	0.000002704131763	5.5680
rs55680402	ENSG00000075275.12_46929524_46933067	22	22	46898743	46933067	34324	0.339	0.000002704470169	5.5679
rs7187536	ENSG00000087245.6_55519516_55519689	16	16	55491927	55512883	20956	-0.339	0.000002720108630	5.5654
rs74037001	ENSG00000092330.11_24708849_24710081	14	14	23847194	24711880	864686	-0.339	0.000002720832130	5.5653
rs13016314	ENSG00000115091.5_114674461_114674585	2	2	115088792	114647537	441255	-0.339	0.000002723451331	5.5649
rs11231912	ENSG00000173465.3_65337901_65338226	11	11	64737831	65337901	600070	-0.339	0.000002729363368	5.5639
rs67301043	ENSG00000172500.8_65652041_65652127	11	11	64687489	65656010	968521	0.339	0.000002744570877	5.5615
snp_8_144783901	ENSG00000180921.6_144806103_144810893	8	8	144783901	144815971	32070	-0.339	0.000002745281596	5.5614
rs9889517	ENSG00000129219.7_4720232_4720350	17	17	4704175	4710391	6216	0.339	0.000002748907942	5.5608
rs10804598	ENSG00000129071.5_129151019_129151449	3	3	130087842	129158878	928964	-0.339	0.000002756245020	5.5597
rs7571824	ENSG00000204217.8_203332242_203332412	2	2	203520272	203241659	278613	0.339	0.000002756562434	5.5596
rs10110977	ENSG00000156103.11_89044237_89054023	8	8	89214009	89340254	126245	0.339	0.000002762731742	5.5587
rs77714417	ENSG00000131018.16_152472688_152472825	6	6	152274190	152958936	684746	-0.339	0.000002762901496	5.5586
rs10083250	ENSG00000134900.7_103297259_103297359	13	13	102847463	103249353	401890	0.339	0.000002766227931	5.5581
rs12103	ENSG00000169972.7_1243947_1244100	1	1	1247494	1243947	3547	-0.338	0.000002792527192	5.5540
rs3780598	ENSG00000136935.8_127643450_127643536	9	9	127688614	127710292	21678	-0.338	0.000002800220976	5.5528
rs7263489	ENSG00000125779.15_3888573_3888925	20	20	3176072	3869486	693414	0.338	0.000002808433220	5.5515
rs11627143	ENSG00000100744.10_96851860_96853625	14	14	96836924	96829814	7110	0.338	0.000002819075168	5.5499
rs4969386	ENSG00000169710.5_80045830_80045910	17	17	79076776	80056106	979330	-0.338	0.000002844127011	5.5461
rs12029292	ENSG00000143545.4_153955695_153955772	1	1	154346153	153958834	387319	0.338	0.000002845326167	5.5459
rs56292587	ENSG00000131849.8_58944182_58946578	19	19	58919066	58951589	32523	-0.338	0.000002848826510	5.5453
rs12461333	ENSG00000161265.6_36234611_36234805	19	19	36192905	36236336	43431	0.338	0.000002854767362	5.5444
rs4690196	ENSG00000127415.8_980785_981030	4	4	960713	980785	20072	-0.338	0.000002867857414	5.5424
rs117699970	ENSG00000159217.5_47123252_47123383	17	17	47127532	47074774	52758	0.338	0.000002874624639	5.5414
rs75612400	ENSG00000253459.3_50064193_50065882	14	14	50215954	50065882	150072	-0.338	0.000002884820125	5.5399
rs73226334	ENSG00000091986.10_112328825_112329127	3	3	111546084	112368377	822293	-0.338	0.000002930693658	5.5330
rs17298882	ENSG00000114054.9_135969148_135969400	3	3	136222954	135969148	253806	-0.338	0.000002931703455	5.5329
rs111931939	ENSG00000101337.10_30730785_30730908	20	20	31218870	30697309	521561	0.338	0.000002937577791	5.5320
rs12660069	ENSG00000181315.6_26636518_26638956	6	6	26462356	26659980	197624	0.338	0.000002940806355	5.5315
rs72837652	ENSG00000091622.9_6354583_6358963	17	17	7023153	6459877	563276	0.338	0.000002945361492	5.5309
snp_16_31066631	ENSG00000099365.4_31000577_31004222	16	16	31066631	31021824	44807	0.338	0.000002946990069	5.5306
rs4127349	ENSG00000172409.5_57428237_57429340	11	11	58102065	57416465	685600	-0.338	0.000002946827121	5.5306
rs6663603	ENSG00000158292.6_6307406_6310063	1	1	6320055	6321035	980	-0.338	0.000002957360535	5.5291
rs7158545	ENSG00000066739.7_96755993_96756142	14	14	97390911	96830207	560704	0.338	0.000002972899260	5.5268
rs437858	ENSG00000198768.6_57089715_57090187	20	20	56532180	57090187	558007	0.337	0.000002987681754	5.5247
rs76698352	ENSG00000160285.9_47648348_47648738	21	21	47592345	47648738	56393	-0.337	0.000002989667100	5.5244
rs115951480	ENSG00000204257.8_32917388_32917666	6	6	32747790	32938493	190703	0.337	0.000003004213600	5.5223
rs59712748	ENSG00000151725.6_185637551_185637787	4	4	185623973	185655287	31314	-0.337	0.000003010708928	5.5213
rs6771697	ENSG00000163703.12_9975506_9976296	3	3	10150595	9975506	175089	-0.337	0.000003012989009	5.5210
rs870829	ENSG00000073605.12_38062100_38062238	17	17	38068382	38077313	8931	0.337	0.000003018021444	5.5203
rs116134220	ENSG00000204256.6_32936437_32936833	6	6	32389305	32936437	547132	0.337	0.000003030077710	5.5185
rs1713080	ENSG00000115109.9_120932417_120936695	2	2	120770857	120770581	276	0.337	0.000003055478916	5.5149
rs77096411	ENSG00000247843.1_33568518_33569346	17	17	33481287	33569346	88059	0.337	0.000003063955305	5.5137
rs866650	ENSG00000149380.7_73977700_73978363	11	11	73797907	74022702	224795	-0.337	0.000003065518250	5.5135
rs113094885	ENSG00000154736.5_28290231_28296939	21	21	27690555	28338832	648277	-0.337	0.000003104960321	5.5079
rs58667495	ENSG00000073578.10_236543_236714	5	5	262834	218356	44478	0.337	0.000003117225080	5.5062
rs10979327	ENSG00000119326.10_111761347_111761536	9	9	111120695	111775809	655114	-0.337	0.000003130501510	5.5044
rs2868757	ENSG00000163312.6_84374384_84375098	4	4	84081788	84377009	295221	0.337	0.000003130391935	5.5044
rs4837217	ENSG00000167103.7_130683158_130684393	9	9	130733762	130693076	40686	0.337	0.000003140107317	5.5031
rs60289145	ENSG00000172244.3_43514908_43515247	5	5	43195637	43515247	319610	0.337	0.000003184370384	5.4970
rs10421558	ENSG00000130270.8_1798760_1800154	19	19	1812521	1812275	246	0.337	0.000003196981580	5.4953
rs7978735	ENSG00000183495.8_132511982_132512076	12	12	131653252	132434505	781253	0.337	0.000003200513863	5.4948
rs1654451	ENSG00000180089.3_55739559_55739805	19	19	55572240	55740632	168392	-0.336	0.000003221349109	5.4920
rs35795540	ENSG00000122591.7_22980878_22985782	7	7	22933832	23053749	119917	-0.336	0.000003226234312	5.4913
rs10934834	ENSG00000058262.5_127786264_127786455	3	3	127688874	127770484	81610	-0.336	0.000003230114016	5.4908
rs879484	ENSG00000162542.8_20008706_20009937	1	1	20729212	20126438	602774	0.336	0.000003233635012	5.4903
rs62145951	ENSG00000115946.3_68389397_68389457	2	2	68399586	68384976	14610	-0.336	0.000003234813972	5.4902
rs4963081	ENSG00000174672.11_1481730_1483919	11	11	1439891	1411129	28762	-0.336	0.000003247485941	5.4885
rs7386672	ENSG00000147416.5_20077774_20079212	8	8	20881102	20054878	826224	-0.336	0.000003251678008	5.4879
rs12408562	ENSG00000153187.11_245025921_245026396	1	1	244723481	245027844	304363	-0.336	0.000003271108557	5.4853
rs12938897	ENSG00000108797.6_40850636_40852010	17	17	40570697	40834632	263935	-0.336	0.000003290639872	5.4827
rs79189122	ENSG00000161681.9_51217439_51217547	19	19	50660525	51222707	562182	0.336	0.000003291234798	5.4826
rs17154446	ENSG00000155324.4_125828607_125830063	5	5	125686774	125695824	9050	0.336	0.000003309665928	5.4802
rs198475	ENSG00000167986.9_61089067_61089636	11	11	61526071	61110068	416003	-0.336	0.000003317754326	5.4792
rs768738	ENSG00000173418.7_20013746_20014299	20	20	19561885	19997760	435875	0.336	0.000003344821354	5.4756
rs7278294	ENSG00000182093.8_40752170_40752847	21	21	41547881	40752170	795711	-0.336	0.000003349873736	5.4750
rs1869172	ENSG00000138768.9_76649762_76650157	4	4	75718366	76649762	931396	0.336	0.000003363853086	5.4732
rs6892421	ENSG00000183323.8_68616064_68616410	5	5	68190801	68628636	437835	-0.336	0.000003381638265	5.4709
rs980406	ENSG00000129197.8_5335862_5336340	17	17	5338783	5322961	15822	-0.336	0.000003395243586	5.4691
rs4751697	ENSG00000119979.9_120895983_120897215	10	10	120897063	120863598	33465	-0.336	0.000003406027500	5.4678
rs1124397	ENSG00000148730.6_72179670_72179855	10	10	72995213	72164135	831078	0.336	0.000003424620583	5.4654
rs2250818	ENSG00000196411.5_100403123_100403316	7	7	100422156	100425121	2965	-0.335	0.000003444137441	5.4629
rs4648892	ENSG00000204219.5_23724285_23724448	1	1	23720185	23751233	31048	0.335	0.000003472692133	5.4593
rs78528099	ENSG00000067057.10_3155311_3155380	10	10	2993256	3109712	116456	-0.335	0.000003484944528	5.4578
rs7194435	ENSG00000162032.8_1827947_1828049	16	16	880431	1832581	952150	-0.335	0.000003486226959	5.4576
rs8062650	ENSG00000140937.7_65038545_65038944	16	16	64196639	65156101	959462	-0.335	0.000003488920474	5.4573
rs35808670	ENSG00000115464.9_61455962_61456130	2	2	62525347	61697904	827443	-0.335	0.000003512700167	5.4544
rs8031426	ENSG00000185033.10_90744551_90744967	15	15	90760058	90703836	56222	0.335	0.000003537177241	5.4513
rs16936235	ENSG00000151208.10_79550549_79552301	10	10	80421876	79686378	735498	-0.335	0.000003549944480	5.4498
rs7106251	ENSG00000072952.12_10647513_10648130	11	11	11167209	10715535	451674	-0.335	0.000003550919157	5.4497
rs4815295	ENSG00000154930.9_24986868_24988577	20	20	24630360	25039616	409256	0.335	0.000003555869658	5.4491
rs11666081	ENSG00000105393.9_17389654_17390162	19	19	17776259	17378232	398027	0.335	0.000003556480496	5.4490
rs808276	ENSG00000151553.10_116621194_116624472	10	10	116565387	116581503	16116	0.335	0.000003559940338	5.4486
rs2507954	ENSG00000213780.6_30880887_30880934	6	6	31826414	30875961	950453	0.335	0.000003561915809	5.4483
rs55811686	ENSG00000186352.4_186317199_186317578	4	4	186307900	186317175	9275	0.335	0.000003567128446	5.4477
rs11844412	ENSG00000157326.14_24434971_24435041	14	14	25396079	24422795	973284	0.335	0.000003568726220	5.4475
rs7723322	ENSG00000082213.12_31541056_31541118	5	5	31219952	31532373	312421	-0.335	0.000003574967116	5.4467
rs4397444	ENSG00000104442.5_66514694_66516820	8	8	66512887	66546442	33555	-0.335	0.000003584395391	5.4456
rs72706936	ENSG00000109775.6_186329425_186329589	4	4	185925755	186347139	421384	0.335	0.000003591561183	5.4447
rs4746975	ENSG00000079332.7_71909960_71912348	10	10	71932442	71930279	2163	0.335	0.000003609705244	5.4425
rs2744298	ENSG00000079691.13_25619675_25620758	6	6	25310291	25279306	30985	0.335	0.000003610808159	5.4424
rs10749291	ENSG00000183605.10_120924714_120925179	10	10	120920588	120925179	4591	-0.335	0.000003627107168	5.4404
rs17371144	ENSG00000101421.3_32439883_32440009	20	20	31508152	32399110	890958	-0.335	0.000003646811735	5.4381
rs3746584	ENSG00000101104.6_43567315_43567389	20	20	43565622	43538703	26919	0.335	0.000003688337165	5.4332
rs4755887	ENSG00000157570.7_44950682_44953972	11	11	44775396	44748015	27381	0.335	0.000003688857357	5.4331
rs11731783	ENSG00000163110.10_95508140_95509367	4	4	95519515	95373037	146478	-0.334	0.000003691481325	5.4328
rs10459859	ENSG00000153774.3_75446433_75446652	16	16	75381950	75467383	85433	0.334	0.000003705964855	5.4311
rs11057851	ENSG00000073060.9_125298748_125298951	12	12	125328779	125367214	38435	-0.334	0.000003707839923	5.4309
rs569760	ENSG00000112146.10_52962520_52965671	6	6	53367847	52916789	451058	0.334	0.000003710729009	5.4305
rs7931311	ENSG00000168067.7_64567783_64567864	11	11	65286516	64570713	715803	0.334	0.000003724949938	5.4289
rs12457144	ENSG00000154864.6_10681658_10681750	18	18	10664886	11148761	483875	-0.334	0.000003725437386	5.4288
rs11244667	ENSG00000188690.7_127490626_127491593	10	10	127518538	127511817	6721	0.334	0.000003739550289	5.4272
rs11726828	ENSG00000145416.9_164445450_164450198	4	4	164466970	165305202	838232	-0.334	0.000003745574690	5.4265
rs35440953	ENSG00000144152.8_112944711_112945791	2	2	112900297	112895962	4335	0.334	0.000003769780295	5.4237
rs571335	ENSG00000096384.13_44217758_44217891	6	6	44210040	44214824	4784	0.334	0.000003772823368	5.4233
rs328936	ENSG00000173852.8_34979765_34979939	7	7	35047579	35077883	30304	0.334	0.000003774184588	5.4232
rs1237294	ENSG00000196814.10_129157854_129159912	9	9	129121272	129089128	32144	-0.334	0.000003782823647	5.4222
rs57417282	ENSG00000114650.13_47458612_47458697	3	3	46636168	47518616	882448	-0.334	0.000003788108022	5.4216
rs35082269	ENSG00000106400.7_100860949_100861498	7	7	100864711	100860949	3762	0.334	0.000003789007636	5.4215
rs34517899	ENSG00000246981.1_33599094_33600790	6	6	33635309	33601413	33896	-0.334	0.000003791752843	5.4212
rs899068	ENSG00000111790.9_27107078_27107226	12	12	27701152	27091316	609836	0.334	0.000003802206713	5.4200
rs3814995	ENSG00000105290.4_36360569_36360712	19	19	36342212	36359138	16926	0.334	0.000003816968858	5.4183
rs3906383	ENSG00000168724.10_34937431_34937735	5	5	34863034	34929698	66664	0.334	0.000003819119793	5.4180
rs62259943	ENSG00000145029.6_49460379_49462307	3	3	49425167	49466759	41592	-0.334	0.000003822546424	5.4176
rs4808368	ENSG00000011451.8_15541823_15541994	19	19	15830583	15560762	269821	-0.334	0.000003823481793	5.4175
rs4664021	ENSG00000184898.6_152104454_152108178	2	2	152196333	152118393	77940	-0.334	0.000003847373407	5.4148
rs78491726	ENSG00000134262.8_114437370_114438114	1	1	114327469	114447823	120354	0.334	0.000003858675275	5.4136
rs774896	ENSG00000135454.8_58019678_58020744	12	12	58025813	58027138	1325	0.334	0.000003861529284	5.4132
rs59522682	ENSG00000010278.6_6346929_6347427	12	12	6239721	6308881	69160	0.334	0.000003864710127	5.4129
rs1169873	ENSG00000151338.13_38016110_38021566	14	14	37947289	37667118	280171	0.334	0.000003886991857	5.4104
rs12870706	ENSG00000136100.7_52986839_52990058	13	13	53003907	53024763	20856	-0.334	0.000003891934300	5.4098
rs778138	ENSG00000162928.7_61245297_61246216	2	2	61687214	61244360	442854	0.334	0.000003897802864	5.4092
rs74690459	ENSG00000118257.11_206605243_206605387	2	2	205715828	206546562	830734	-0.334	0.000003898713650	5.4091
rs17269819	ENSG00000140598.9_82443806_82444764	15	15	82467001	82555104	88103	-0.334	0.000003899983155	5.4089
rs11621890	ENSG00000006432.9_71199256_71200092	14	14	72221515	71276223	945292	-0.334	0.000003902959187	5.4086
rs12818228	ENSG00000256576.1_132671287_132672246	12	12	132676743	132674240	2503	0.334	0.000003919795250	5.4067
rs78736131	ENSG00000135249.3_105205977_105206095	7	7	105345032	105172532	172500	-0.334	0.000003922020982	5.4065
rs56108003	ENSG00000132256.14_5684425_5686912	11	11	5630389	5959849	329460	-0.334	0.000003923969734	5.4063
rs4941843	ENSG00000102710.13_37596826_37597181	13	13	37138300	37633850	495550	0.334	0.000003926410193	5.4060
rs797379	ENSG00000129515.14_35072554_35072677	14	14	34533275	35099389	566114	-0.334	0.000003935704622	5.4050
rs1533310	ENSG00000256043.2_156845270_156847222	4	4	156896345	156875069	21276	-0.333	0.000003979036135	5.4002
rs822441	ENSG00000116604.11_156433519_156437448	1	1	156882996	156470620	412376	0.333	0.000003987553393	5.3993
rs12709106	ENSG00000103335.13_88799686_88799862	16	16	89036713	88851372	185341	0.333	0.000003993913402	5.3986
rs252292	ENSG00000250616.1_30107751_30108740	16	16	29170063	30107751	937688	0.333	0.000003997092598	5.3983
rs2862303	ENSG00000075391.11_178442210_178448644	1	1	178045388	178062864	17476	-0.333	0.000004004720315	5.3974
rs7518083	ENSG00000160075.9_1509858_1510249	1	1	1509156	1510249	1093	0.333	0.000004015342506	5.3963
rs61246605	ENSG00000108055.9_112357897_112358048	10	10	111450164	112327449	877285	-0.333	0.000004037153574	5.3939
rs10489439	ENSG00000001460.12_24683489_24685109	1	1	24714396	24743424	29028	-0.333	0.000004039186456	5.3937
rs62182125	ENSG00000135929.4_219679634_219680016	2	2	219274142	219646472	372330	0.333	0.000004051838330	5.3923
rs12163408	ENSG00000196576.9_50716020_50716167	22	22	50821945	50746056	75889	-0.333	0.000004061902776	5.3913
rs35446305	ENSG00000151388.6_33523640_33527471	5	5	33812061	33892297	80236	-0.333	0.000004063315421	5.3911
rs116959514	ENSG00000166226.7_69986756_69986883	12	12	69503321	69979114	475793	0.333	0.000004069188750	5.3905
rs3218097	ENSG00000124593.10_41754500_41755110	6	6	41905275	41748087	157188	-0.333	0.000004079321006	5.3894
rs6774724	ENSG00000145020.10_49454211_49455151	3	3	49381911	49460186	78275	0.333	0.000004081104283	5.3892
rs9274623	ENSG00000204344.9_31948781_31949228	6	6	32635998	31938868	697130	-0.333	0.000004092794478	5.3880
rs74451704	ENSG00000109606.7_24541731_24541922	4	4	23862329	24586173	723844	-0.333	0.000004101515710	5.3871
rs62178292	ENSG00000162972.6_200823991_200824062	2	2	200666527	200820040	153513	-0.333	0.000004117749660	5.3853
rs7169757	ENSG00000166411.9_78461264_78464291	15	15	78499408	78423840	75568	0.333	0.000004190685913	5.3777
rs3093882	ENSG00000129484.9_20813091_20813285	14	14	20812467	20811741	726	-0.333	0.000004195456340	5.3772
rs16939864	ENSG00000161714.6_43198269_43198497	17	17	43186557	43210580	24023	0.333	0.000004200552776	5.3767
rs11052366	ENSG00000069493.9_9809517_9809752	12	12	9830607	9809270	21337	0.333	0.000004219634959	5.3747
rs11598766	ENSG00000077147.10_98346491_98346809	10	10	99225361	98347209	878152	0.333	0.000004230477997	5.3736
rs2043293	ENSG00000089639.5_19747516_19747605	19	19	19751456	19754455	2999	0.333	0.000004236974200	5.3729
rs478104	ENSG00000168803.9_43643949_43646094	15	15	43594900	43622872	27972	-0.333	0.000004248455258	5.3718
rs12666729	ENSG00000106588.6_42957689_42961530	7	7	43869760	42971822	897938	0.333	0.000004248323689	5.3718
rs73940674	ENSG00000090372.7_47230709_47230824	19	19	46831078	47250251	419173	0.332	0.000004256374445	5.3710
rs55813610	ENSG00000148814.13_134146981_134147238	10	10	134163693	134145614	18079	-0.332	0.000004259641729	5.3706
rs2744815	ENSG00000116670.9_11735633_11736197	1	1	11360957	11751707	390750	-0.332	0.000004281209433	5.3684
rs10176176	ENSG00000115486.6_85778048_85778195	2	2	85762048	85788670	26622	0.332	0.000004283886485	5.3682
rs2002221	ENSG00000198948.6_170907748_170913460	4	4	170842930	170954182	111252	-0.332	0.000004308629065	5.3657
rs1544085	ENSG00000187498.8_110804681_110804853	13	13	110059992	110959496	899504	-0.332	0.000004311270962	5.3654
rs106111	ENSG00000126822.11_65207754_65209173	14	14	65190439	65170820	19619	0.332	0.000004321681357	5.3643
rs711664	ENSG00000150995.12_4887823_4889524	3	3	4462544	4535032	72488	-0.332	0.000004339547945	5.3626
rs11736797	ENSG00000218336.3_183672953_183673185	4	4	183778788	183065140	713648	0.332	0.000004354935824	5.3610
rs113786846	ENSG00000131558.8_133749044_133750512	7	7	133130566	132937829	192737	-0.332	0.000004357134417	5.3608
rs3114942	ENSG00000144369.7_187626206_187630685	2	2	187644547	187558698	85849	0.332	0.000004373939139	5.3591
rs7853331	ENSG00000187239.10_132657547_132658275	9	9	132653687	132805473	151786	-0.332	0.000004374892361	5.3590
rs61979508	ENSG00000133983.9_70792102_70793166	14	14	70738510	70826448	87938	-0.332	0.000004378600661	5.3587
rs55779577	ENSG00000133275.9_1978601_1978749	19	19	1950112	1941161	8951	0.332	0.000004382668915	5.3583
rs79737699	ENSG00000149089.7_34904884_34905051	11	11	34889770	34938046	48276	0.332	0.000004395020308	5.3570
rs12770412	ENSG00000108100.12_35857982_35860852	10	10	35870714	35535953	334761	-0.332	0.000004413905822	5.3552
rs703842	ENSG00000123297.11_58189960_58191370	12	12	58162739	58176372	13633	-0.332	0.000004471971685	5.3495
rs76545973	ENSG00000163359.10_238253701_238253737	2	2	237592513	238323018	730505	0.332	0.000004477974756	5.3489
rs7955752	ENSG00000072041.10_85274685_85277819	12	12	85272869	85307394	34525	-0.332	0.000004495665393	5.3472
rs2275633	ENSG00000106771.7_111812850_111812972	9	9	111664121	111882225	218104	-0.332	0.000004503532982	5.3464
rs7042874	ENSG00000135040.11_88636816_88637213	9	9	88527831	88556061	28230	-0.332	0.000004507756991	5.3460
rs431417	ENSG00000176715.10_89220498_89222171	16	16	89671448	89154783	516665	-0.332	0.000004540548937	5.3429
rs2236950	ENSG00000004534.9_50095161_50095436	3	3	50420554	49977440	443114	0.332	0.000004543945805	5.3426
rs3762994	ENSG00000070814.12_149763301_149763816	5	5	150509817	149737202	772615	-0.331	0.000004568313822	5.3402
rs7559150	ENSG00000240344.4_201735630_201736244	2	2	201754063	201754026	37	0.331	0.000004577296954	5.3394
rs61493373	ENSG00000143891.12_38960630_38961910	2	2	39014260	38893052	121208	-0.331	0.000004584814841	5.3387
rs633045	ENSG00000137713.10_111608605_111612336	11	11	111647844	111637169	10675	-0.331	0.000004588471332	5.3383
rs7248595	ENSG00000142279.6_34972772_34973546	19	19	34581199	34971874	390675	0.331	0.000004594987244	5.3377
rs55853468	ENSG00000089057.10_4833002_4837850	20	20	4983318	4990939	7621	0.331	0.000004595338738	5.3377
rs1453407	ENSG00000198648.6_169103738_169104651	2	2	169291389	169104651	186738	0.331	0.000004634719036	5.3340
rs11949650	ENSG00000145730.15_102360835_102361042	5	5	101570689	102089685	518996	-0.331	0.000004639348420	5.3335
rs72706625	ENSG00000198752.4_103410228_103410824	14	14	103552278	103523799	28479	-0.331	0.000004644013052	5.3331
rs34164551	ENSG00000111640.8_6643093_6643827	12	12	6473860	6643093	169233	-0.331	0.000004645679904	5.3330
rs12478238	ENSG00000169967.12_128075205_128075336	2	2	128326370	128146041	180329	0.331	0.000004672590675	5.3304
rs2344675	ENSG00000206562.5_15467794_15468142	3	3	15427117	15469047	41930	-0.331	0.000004684900784	5.3293
rs10045961	ENSG00000164211.8_110831731_110835804	5	5	110080530	110848288	767758	-0.331	0.000004691476759	5.3287
rs67157296	ENSG00000100241.14_50900634_50900902	22	22	50672877	50913464	240587	0.331	0.000004724792112	5.3256
rs4293019	ENSG00000042286.9_71872030_71874085	10	10	71897517	71892690	4827	-0.331	0.000004727995202	5.3253
rs12116855	ENSG00000185483.6_64643111_64647181	1	1	64578214	64239693	338521	-0.331	0.000004730669417	5.3251
rs10747612	ENSG00000123358.13_52448111_52449090	12	12	51787819	52416616	628797	0.331	0.000004767657540	5.3217
rs7236312	ENSG00000141458.5_21140195_21140444	18	18	22128405	21166451	961954	-0.331	0.000004777192256	5.3208
rs3013596	ENSG00000086015.13_46498268_46498390	1	1	46156088	46252659	96571	0.331	0.000004781337725	5.3205
rs1110	ENSG00000171566.7_155456158_155457896	4	4	155456390	155471587	15197	0.331	0.000004786613861	5.3200
rs12453452	ENSG00000128487.10_20217289_20222339	17	17	19598085	19912614	314529	0.331	0.000004793714061	5.3193
rs10234725	ENSG00000146909.3_156752545_156752868	7	7	156751997	156742417	9580	-0.331	0.000004814413190	5.3175
rs8089644	ENSG00000101577.3_2916992_2920435	18	18	2952642	3013313	60671	-0.331	0.000004815743671	5.3173
rs6701819	ENSG00000163191.5_152009389_152009511	1	1	151541162	152020383	479221	0.331	0.000004817091364	5.3172
rs10883530	ENSG00000119906.6_102709833_102709964	10	10	102463938	102672720	208782	-0.331	0.000004823941272	5.3166
rs2413460	ENSG00000100345.14_36700041_36700201	22	22	37703529	36784063	919466	-0.331	0.000004831117778	5.3160
rs12327227	ENSG00000197563.4_59711460_59713212	18	18	59826275	59854289	28014	0.331	0.000004839957861	5.3152
rs6945385	ENSG00000005469.7_87011390_87011497	7	7	86986316	86974997	11319	0.331	0.000004844867042	5.3147
rs6807935	ENSG00000114120.7_140692558_140692847	3	3	141114293	140660672	453621	0.331	0.000004851681267	5.3141
rs1861351	ENSG00000103479.7_53504295_53504575	16	16	53533227	53468361	64866	0.331	0.000004874018590	5.3121
rs17695281	ENSG00000184056.7_91565384_91565833	15	15	92546079	91565833	980246	-0.331	0.000004877921860	5.3118
rs35342053	ENSG00000070476.10_126190816_126190894	3	3	125861685	126194762	333077	0.331	0.000004878906132	5.3117
rs3865473	ENSG00000125731.7_6754842_6755326	19	19	6759370	6767523	8153	-0.331	0.000004888221330	5.3108
rs12943089	ENSG00000087157.11_76420142_76420635	17	17	75572929	76374735	801806	-0.330	0.000004898482115	5.3099
rs72827899	ENSG00000108424.4_45757386_45757500	17	17	46551866	45726842	825024	-0.330	0.000004910483462	5.3089
rs3011418	ENSG00000120008.10_122625142_122625256	10	10	122511116	122610695	99579	0.330	0.000004926454622	5.3075
rs4871791	ENSG00000136997.9_128752642_128753674	8	8	128458644	128747680	289036	-0.330	0.000004925819511	5.3075
rs1475259	ENSG00000107281.5_139935514_139935639	9	9	139109247	139940655	831408	-0.330	0.000004936402967	5.3066
rs4740801	ENSG00000107249.15_4117768_4118881	9	9	4790165	4348392	441773	0.330	0.000004967667530	5.3038
rs10479541	ENSG00000176783.9_179036377_179037027	5	5	178981003	178977559	3444	-0.330	0.000004983804618	5.3024
rs1048169	ENSG00000147874.6_19056616_19058999	9	9	19055965	19103117	47152	0.330	0.000004983852485	5.3024
rs6426087	ENSG00000143819.8_225997794_225998317	1	1	225969559	225997794	28235	0.330	0.000004992908545	5.3016
rs6579178	ENSG00000131069.13_33470597_33470792	20	20	33203552	33459949	256397	-0.330	0.000005020495685	5.2993
rs1690820	ENSG00000163444.7_202991983_202993976	1	1	202994633	202976514	18119	-0.330	0.000005062267213	5.2957
rs3087341	ENSG00000134874.13_96230457_96234567	13	13	96361680	96296957	64723	0.330	0.000005109976058	5.2916
rs78552767	ENSG00000189190.6_53268747_53271025	19	19	53287384	53290034	2650	0.330	0.000005113833483	5.2913
rs6428847	ENSG00000163393.8_116609640_116612675	1	1	116530909	116519119	11790	0.330	0.000005149611190	5.2882
rs4873803	ENSG00000104522.11_144698737_144698893	8	8	144654594	144700218	45624	0.330	0.000005162827154	5.2871
rs804292	ENSG00000154328.9_11643472_11644855	8	8	11643915	11627144	16771	-0.330	0.000005213138744	5.2829
rs2725099	ENSG00000137573.9_70512838_70512988	8	8	70352142	70378859	26717	-0.330	0.000005220359295	5.2823
rs326828	ENSG00000124225.11_56234599_56234753	20	20	56518228	56286592	231636	-0.330	0.000005228497415	5.2816
snp_4_7379084	ENSG00000013288.4_6602350_6602483	4	4	7379084	6576902	802182	0.330	0.000005231656850	5.2814
rs4687841	ENSG00000121578.8_118930579_118935191	3	3	118953569	118959950	6381	-0.330	0.000005236124388	5.2810
rs76110434	ENSG00000155561.8_135323305_135323431	7	7	134708956	135242667	533711	0.329	0.000005250485495	5.2798
rs12473301	ENSG00000170745.7_18112217_18114228	2	2	18060442	18059114	1328	-0.329	0.000005250240717	5.2798
rs4817554	ENSG00000159110.14_34634866_34637969	21	21	34625998	34602206	23792	-0.329	0.000005262124000	5.2788
rs6683523	ENSG00000117481.5_46827242_46827863	1	1	46800493	46805849	5356	0.329	0.000005296437774	5.2760
rs80011486	ENSG00000123416.9_49523902_49524127	12	12	49928790	49525180	403610	-0.329	0.000005314996343	5.2745
rs6967633	ENSG00000181220.10_149169885_149172574	7	7	148393522	149194908	801386	-0.329	0.000005316875543	5.2743
rs7688574	ENSG00000065882.9_38023207_38023339	4	4	38533499	37892708	640791	0.329	0.000005324430922	5.2737
rs12041762	ENSG00000143013.7_87794151_87794927	1	1	88641601	87794151	847450	0.329	0.000005355836997	5.2712
rs11255618	ENSG00000165629.14_7840953_7841157	10	10	8328889	7830092	498797	-0.329	0.000005370863689	5.2700
rs114497446	ENSG00000221988.6_32130345_32130399	6	6	32221552	32121218	100334	-0.329	0.000005375848416	5.2696
rs27024	ENSG00000174136.7_98128789_98132198	5	5	97959361	98104354	144993	-0.329	0.000005399994735	5.2676
rs9896498	ENSG00000179136.1_12538318_12540504	17	17	12548378	12453286	95092	-0.329	0.000005403605386	5.2673
rs77761864	ENSG00000088256.3_3114942_3115070	19	19	3689285	3094408	594877	-0.329	0.000005412102902	5.2666
rs6700249	ENSG00000143702.10_243362362_243362496	1	1	242917994	243418708	500714	-0.329	0.000005419708912	5.2660
rs147725457	ENSG00000204560.5_30630688_30630798	6	6	31462600	30640814	821786	-0.329	0.000005429135707	5.2653
rs73992637	ENSG00000135912.6_219610878_219610954	2	2	218704455	219575568	871113	-0.329	0.000005432077432	5.2650
rs10875845	ENSG00000174233.7_49162720_49162844	12	12	49001143	49182820	181677	0.329	0.000005440826141	5.2643
rs2595917	ENSG00000154175.11_100468000_100469454	3	3	100739808	100712359	27449	0.329	0.000005449176389	5.2637
rs555582	ENSG00000119231.6_196657684_196661585	3	3	196665854	196594727	71127	-0.329	0.000005510856951	5.2588
rs11738399	ENSG00000113361.8_31322925_31329253	5	5	31011819	31193857	182038	0.329	0.000005516544181	5.2583
rs7160644	ENSG00000089737.10_94526444_94526959	14	14	94479804	94547591	67787	0.329	0.000005518988108	5.2581
rs17842284	ENSG00000128654.9_177202221_177202753	2	2	177924358	177134123	790235	0.329	0.000005566366770	5.2544
rs118173698	ENSG00000148225.10_116077951_116079189	9	9	116092365	116102578	10213	0.329	0.000005569947753	5.2541
rs2685126	ENSG00000076344.11_318300_319382	16	16	324052	325980	1928	-0.329	0.000005584759306	5.2530
rs34801872	ENSG00000111859.12_11198541_11201279	6	6	11210568	11382581	172013	0.329	0.000005599228716	5.2519
rs835046	ENSG00000057704.6_94975398_94976314	12	12	95398159	95044338	353821	-0.329	0.000005610404089	5.2510
rs7650862	ENSG00000163702.14_9971712_9971833	3	3	10866733	9958758	907975	0.329	0.000005613383176	5.2508
rs13346288	ENSG00000167674.7_4496299_4496402	19	19	3693676	4472255	778579	0.328	0.000005629704245	5.2495
rs549990	ENSG00000110060.4_125765802_125766225	11	11	125766044	125773116	7072	-0.328	0.000005641006907	5.2486
rs7954820	ENSG00000111452.8_131623713_131626014	12	12	131750262	131438452	311810	-0.328	0.000005643210735	5.2485
rs12241712	ENSG00000138107.6_104245366_104245490	10	10	104408272	104262482	145790	-0.328	0.000005652903500	5.2477
snp_19_15232635	ENSG00000132002.2_14625582_14626982	19	19	15232635	14640049	592586	-0.328	0.000005659823570	5.2472
rs62142162	ENSG00000172954.8_30862983_30867091	2	2	30876844	30670092	206752	0.328	0.000005669782244	5.2464
rs11076741	ENSG00000167522.8_89341501_89341599	16	16	89032530	89556969	524439	-0.328	0.000005698036148	5.2443
rs117542487	ENSG00000133422.7_31324006_31324215	22	22	31377185	31364284	12901	0.328	0.000005740048809	5.2411
rs208256	ENSG00000101052.8_42232400_42232529	20	20	41413287	42219571	806284	-0.328	0.000005745953707	5.2406
rs752876	ENSG00000134153.5_34393805_34394149	15	15	35049787	34394149	655638	-0.328	0.000005758490762	5.2397
rs11766971	ENSG00000186480.8_155089486_155089737	7	7	155002747	155089486	86739	-0.328	0.000005771112845	5.2387
rs9526796	ENSG00000102796.6_52342129_52343429	13	13	52392161	52378293	13868	-0.328	0.000005772414258	5.2386
rs9611556	ENSG00000100413.12_41939995_41940476	22	22	41727031	41940610	213579	0.328	0.000005789759441	5.2373
rs7553368	ENSG00000158793.9_161089609_161089742	1	1	161740310	161087876	652434	-0.328	0.000005808826509	5.2359
rs9651968	ENSG00000127720.3_82792574_82793173	12	12	82340578	82752276	411698	-0.328	0.000005812234273	5.2357
rs7489231	ENSG00000179912.14_57652673_57652842	12	12	57614484	57824788	210304	0.328	0.000005828866031	5.2344
rs2091848	ENSG00000185201.10_308163_308438	11	11	304870	307631	2761	0.328	0.000005830099993	5.2343
rs2266562	ENSG00000156253.2_30376705_30378972	21	21	30271636	30391699	120063	0.328	0.000005831404656	5.2342
rs132788	ENSG00000172346.9_41970737_41972670	22	22	42059768	41956767	103001	-0.328	0.000005831998731	5.2342
rs34561750	ENSG00000068903.14_39374267_39374396	19	19	40277609	39390502	887107	-0.328	0.000005848937796	5.2329
snp_11_47377527	ENSG00000165915.9_47434951_47435058	11	11	47377527	47428683	51156	-0.329	0.000005860184620	5.2321
rs9937019	ENSG00000198931.5_88875877_88876248	16	16	88743872	88878342	134470	0.328	0.000005862735653	5.2319
rs10750955	ENSG00000149476.9_61111608_61111745	11	11	61159661	61100682	58979	0.328	0.000005901916686	5.2290
rs12430435	ENSG00000136144.7_50106082_50108398	13	13	50142500	50159719	17219	0.328	0.000005927365844	5.2271
rs9507503	ENSG00000151849.9_25457171_25457507	13	13	25923957	25497018	426939	-0.328	0.000005943921522	5.2259
rs77995745	ENSG00000168958.15_228221702_228222550	2	2	228618564	228189867	428697	0.328	0.000005948824973	5.2256
rs1322818	ENSG00000135587.4_109764180_109764284	6	6	109691101	109761966	70865	0.328	0.000005969034346	5.2241
rs706795	ENSG00000135472.3_50260679_50264436	12	12	50297670	50298000	330	-0.328	0.000005969396553	5.2241
rs12545418	ENSG00000104497.9_82711816_82713828	8	8	82678893	82755101	76208	-0.328	0.000005978015697	5.2234
rs2833277	ENSG00000156304.9_33074557_33074692	21	21	32490397	33104431	614034	-0.328	0.000005985603525	5.2229
rs17608208	ENSG00000174917.3_5679356_5679407	19	19	5321574	5680911	359337	-0.328	0.000006005204913	5.2215
rs4982918	ENSG00000100445.11_24910880_24911001	14	14	24913378	24912111	1267	0.328	0.000006006430600	5.2214
rs9609610	ENSG00000100225.13_32894131_32894818	22	22	33043457	32870663	172794	0.328	0.000006025844181	5.2200
rs6921985	ENSG00000112159.6_90360451_90360566	6	6	90204921	90529442	324521	0.327	0.000006028197769	5.2198
rs62083184	ENSG00000238060.2_3606552_3608312	18	18	3607577	3603736	3841	0.327	0.000006033388685	5.2194
rs75436533	ENSG00000113119.8_140021250_140022004	5	5	140142679	140019012	123667	-0.327	0.000006044402218	5.2186
rs13430530	ENSG00000116016.9_46602829_46602976	2	2	46293173	46520806	227633	-0.327	0.000006050486930	5.2182
rs10907176	ENSG00000176022.3_1167629_1170421	1	1	1130855	1167629	36774	0.327	0.000006072571095	5.2166
rs10437462	ENSG00000138162.11_123969912_123971223	10	10	123388882	123748689	359807	-0.327	0.000006081017985	5.2160
rs78078722	ENSG00000121931.11_111493910_111495583	1	1	111171378	111506701	335323	0.327	0.000006083719044	5.2158
rs9426475	ENSG00000116198.8_3750426_3750599	1	1	4022244	3773778	248466	0.327	0.000006087124226	5.2156
rs4234713	ENSG00000072840.8_5812680_5816032	4	4	5749116	5712924	36192	0.327	0.000006094639726	5.2151
rs11231912	ENSG00000173327.3_65365226_65366099	11	11	64737831	65382853	645022	-0.327	0.000006099168546	5.2147
rs3799379	ENSG00000026950.12_26406137_26406484	6	6	26404694	26402465	2229	-0.327	0.000006145748461	5.2114
rs80317870	ENSG00000185920.9_98205262_98209733	9	9	98282354	98279339	3015	-0.327	0.000006172173252	5.2096
rs7169757	ENSG00000103740.5_78459810_78463871	15	15	78499408	78538030	38622	0.327	0.000006173682965	5.2095
rs1773172	ENSG00000145014.13_194308402_194309368	3	3	194318281	194354418	36137	-0.327	0.000006217242634	5.2064
rs2913753	ENSG00000113240.7_178030845_178030935	5	5	177631308	178057616	426308	-0.327	0.000006218649278	5.2063
rs491876	ENSG00000064309.10_125825691_125831000	11	11	125908345	125933230	24885	-0.327	0.000006235747504	5.2051
rs4755977	ENSG00000121653.6_45926006_45926115	11	11	45367010	45907202	540192	0.327	0.000006242302386	5.2047
rs79266459	ENSG00000142684.7_26496362_26496674	1	1	26497340	26496362	978	-0.327	0.000006265774445	5.2030
rs12945716	ENSG00000091640.2_4863529_4863613	17	17	5774772	4871132	903640	0.327	0.000006272811470	5.2025
rs8064356	ENSG00000258315.1_6917814_6918197	17	17	6298958	6917814	618856	-0.327	0.000006289663789	5.2014
rs11189298	ENSG00000155229.13_99219119_99219283	10	10	99385822	99258551	127271	-0.327	0.000006323586800	5.1990
rs55651326	ENSG00000128915.7_60743294_60745983	15	15	60705968	60771359	65391	0.327	0.000006333733728	5.1983
rs57482763	ENSG00000114554.7_126752765_126756235	3	3	127037726	126707437	330289	0.327	0.000006342841237	5.1977
rs762413	ENSG00000160223.12_45642874_45649972	21	21	45255592	45660849	405257	-0.327	0.000006348049904	5.1974
rs56801363	ENSG00000163013.6_73481810_73486172	2	2	74113652	73511559	602093	0.327	0.000006349979044	5.1972
snp_12_75992849	ENSG00000187109.8_76447550_76447689	12	12	75992849	76478813	485964	0.327	0.000006365306204	5.1962
rs73171134	ENSG00000182858.7_50307033_50307165	22	22	49591115	50312106	720991	0.327	0.000006368291765	5.1960
rs10829060	ENSG00000165997.4_18964097_18970568	10	10	18928169	18948334	20165	0.327	0.000006377515537	5.1953
rs13049533	ENSG00000141959.11_45746598_45747259	21	21	45270444	45719934	449490	0.327	0.000006388306867	5.1946
rs55664722	ENSG00000122257.13_24560266_24560721	16	16	25246745	24550908	695837	-0.327	0.000006408108514	5.1933
rs13004848	ENSG00000136717.10_127808730_127808819	2	2	127887560	127864931	22629	0.327	0.000006411235016	5.1931
rs2425887	ENSG00000062598.12_45002971_45003079	20	20	45262123	45061704	200419	0.326	0.000006469707122	5.1891
rs13127157	ENSG00000047662.4_17630929_17634248	4	4	17618049	17783135	165086	-0.326	0.000006488899701	5.1878
rs2814384	ENSG00000198478.6_80409215_80413372	6	6	80327992	80341000	13008	-0.326	0.000006491921994	5.1876
rs10937232	ENSG00000163918.6_186507931_186508044	3	3	185676165	186524847	848682	0.326	0.000006493695409	5.1875
rs4725388	ENSG00000164889.8_150769029_150769223	7	7	150782617	150754297	28320	-0.326	0.000006579964014	5.1818
rs4953137	ENSG00000138032.16_44457132_44458611	2	2	45063235	44395108	668127	-0.326	0.000006619508793	5.1792
rs6945772	ENSG00000184863.6_155530224_155530356	7	7	155809834	155437145	372689	0.326	0.000006621689504	5.1790
rs7090800	ENSG00000197746.7_73587771_73587914	10	10	73865731	73611126	254605	0.326	0.000006636229532	5.1781
rs9291546	ENSG00000169851.9_30732375_30733590	4	4	30718333	30722037	3704	0.326	0.000006673860238	5.1756
rs72987164	ENSG00000065802.7_239342195_239342336	2	2	239019722	239335383	315661	0.326	0.000006689762053	5.1746
rs28431058	ENSG00000157379.9_24760762_24760831	14	14	24758641	24769039	10398	0.326	0.000006725139643	5.1723
rs11244197	ENSG00000130720.6_133777825_133779710	9	9	133802584	133814673	12089	-0.326	0.000006727615601	5.1721
rs2850096	ENSG00000157538.8_38599955_38600107	21	21	38093177	38640262	547085	-0.326	0.000006734579542	5.1717
rs2427984	ENSG00000123453.10_136528682_136529136	9	9	136580234	136605077	24843	-0.326	0.000006755486239	5.1703
rs4690326	ENSG00000145214.9_952675_954509	4	4	953698	980683	26985	0.326	0.000006759610614	5.1701
rs7117701	ENSG00000214063.6_843315_843729	11	11	835622	842808	7186	-0.326	0.000006804694400	5.1672
rs12137322	ENSG00000065600.8_212537273_212538718	1	1	212349216	212588243	239027	-0.326	0.000006812210995	5.1667
rs878100	ENSG00000068305.12_100252595_100256671	15	15	100856711	100017370	839341	0.326	0.000006840434461	5.1649
rs11084444	ENSG00000173581.2_56158954_56159643	19	19	56817035	56158954	658081	0.326	0.000006844739368	5.1646
rs9893316	ENSG00000161939.10_6919814_6920004	17	17	6285368	6915954	630586	-0.326	0.000006864836744	5.1634
rs4733044	ENSG00000120885.13_27463871_27464041	8	8	26496671	27472548	975877	0.326	0.000006871060696	5.1630
rs4767360	ENSG00000123066.3_116675273_116675510	12	12	116181944	116715143	533199	-0.326	0.000006873887648	5.1628
rs6032198	ENSG00000175063.12_44444493_44444552	20	20	44075848	44441215	365367	0.326	0.000006873529619	5.1628
rs11600245	ENSG00000076043.5_114314874_114315374	11	11	114649770	114310108	339662	-0.326	0.000006892079640	5.1616
rs9677221	ENSG00000132305.15_86422461_86422893	2	2	85968147	86422893	454746	0.326	0.000006896926603	5.1613
rs12712963	ENSG00000171132.9_46411874_46415129	2	2	46294981	45878484	416497	0.326	0.000006903218330	5.1609
rs6051680	ENSG00000125877.6_3204012_3204516	20	20	3234909	3189514	45395	-0.325	0.000006926094664	5.1595
rs58954032	ENSG00000163959.5_195959934_195960301	3	3	195961123	195938358	22765	-0.325	0.000006953441465	5.1578
rs62330975	ENSG00000049656.9_1320731_1320846	5	5	2334381	1345214	989167	-0.325	0.000006955272377	5.1577
rs62531891	ENSG00000136999.4_120435076_120436593	8	8	119532735	120428546	895811	-0.325	0.000007000742450	5.1549
rs57830821	ENSG00000157837.10_121206128_121206291	12	12	121122676	121342174	219498	-0.325	0.000007001208342	5.1548
rs6519166	ENSG00000239713.3_39483412_39483748	22	22	39472177	39436924	35253	0.325	0.000007023056607	5.1535
rs150269478	ENSG00000204843.7_74593371_74593502	2	2	75597108	74619214	977894	-0.325	0.000007046717287	5.1520
rs7308731	ENSG00000151136.10_108051286_108053419	12	12	107533381	107712190	178809	0.325	0.000007057081126	5.1514
rs12050331	ENSG00000100934.9_39524347_39524500	14	14	38607278	39578850	971572	0.325	0.000007059950374	5.1512
rs1219505	ENSG00000066468.14_123237848_123239535	10	10	123460906	123357972	102934	0.325	0.000007063598560	5.1510
rs13237891	ENSG00000002822.9_1979724_1980185	7	7	1879687	2272878	393191	0.325	0.000007071365944	5.1505
rs13118182	ENSG00000164125.9_159045626_159048766	4	4	158817525	159094470	276945	0.325	0.000007088062884	5.1495
rs10786289	ENSG00000052749.9_99130212_99130317	10	10	98203755	99161127	957372	0.325	0.000007116445071	5.1477
rs34974178	ENSG00000018408.10_149375291_149375888	3	3	148636636	149454501	817865	-0.325	0.000007130777304	5.1469
rs1678527	ENSG00000135506.11_58111929_58112204	12	12	58052048	58087738	35690	-0.325	0.000007135149586	5.1466
rs11178226	ENSG00000135643.4_70760056_70760850	12	12	70803674	70760056	43618	-0.325	0.000007159303635	5.1451
rs6062914	ENSG00000101199.8_61907443_61907552	20	20	62008596	61904137	104459	-0.325	0.000007163760836	5.1449
rs7024332	ENSG00000155827.6_104314665_104315035	9	9	104763902	104296133	467769	0.325	0.000007187369282	5.1434
rs4995207	ENSG00000064692.12_121758563_121759434	5	5	120660396	121647049	986653	0.325	0.000007190485076	5.1432
rs16832246	ENSG00000113810.10_160148387_160148531	3	3	161109916	160117062	992854	-0.325	0.000007192952505	5.1431
rs4951337	ENSG00000159346.8_202912886_202913073	1	1	203638770	202927700	711070	-0.325	0.000007196127987	5.1429
rs7705161	ENSG00000112902.7_9035138_9043128	5	5	10146868	9546187	600681	-0.325	0.000007197149707	5.1428
rs17679559	ENSG00000129696.7_33361266_33361453	8	8	33028475	33371119	342644	0.325	0.000007200124639	5.1427
rs13009573	ENSG00000123977.5_228788650_228789060	2	2	228775982	228735770	40212	0.325	0.000007201715187	5.1426
rs12496438	ENSG00000144867.6_133524459_133524846	3	3	134094341	133502877	591464	0.325	0.000007204091942	5.1424
rs12579566	ENSG00000133704.4_30781922_30783891	12	12	30930554	30848920	81634	0.325	0.000007208159764	5.1422
rs4756113	ENSG00000205177.5_33719807_33720060	11	11	34204396	33722347	482049	-0.325	0.000007217442985	5.1416
rs10857716	ENSG00000214279.6_135270589_135272160	10	10	135256327	135267432	11105	-0.325	0.000007228783165	5.1409
rs252110	ENSG00000013561.13_141367298_141369856	5	5	141339522	141337893	1629	-0.325	0.000007245460603	5.1399
rs55729410	ENSG00000198860.7_184041961_184043346	1	1	184453084	184020811	432273	-0.325	0.000007260064813	5.1391
rs2840098	ENSG00000074410.9_63613577_63618556	15	15	63687200	63674360	12840	-0.325	0.000007276452486	5.1381
rs10496091	ENSG00000170264.8_62066556_62067716	2	2	61482261	62081278	599017	-0.325	0.000007306855001	5.1363
rs11148920	ENSG00000083535.10_73590007_73590592	13	13	73280658	73356197	75539	-0.325	0.000007309068403	5.1361
rs817371	ENSG00000130590.9_62607045_62607185	20	20	62532982	62611361	78379	-0.325	0.000007318643060	5.1356
rs201942	ENSG00000144891.13_148458776_148460795	3	3	148397163	148415571	18408	0.325	0.000007323232071	5.1353
rs34830999	ENSG00000176490.3_2714566_2717873	19	19	2721991	2721390	601	0.325	0.000007329139061	5.1349
rs9625334	ENSG00000099957.11_21380709_21383119	22	22	21371227	21369316	1911	0.325	0.000007340755481	5.1343
rs11701673	ENSG00000142178.7_44838140_44838421	21	21	44997622	44847008	150614	0.325	0.000007370544395	5.1325
rs6808344	ENSG00000175697.6_119884328_119887231	3	3	120031522	120003941	27581	0.325	0.000007393375317	5.1312
rs10859877	ENSG00000111144.5_96409361_96409472	12	12	95765223	96437298	672075	0.325	0.000007392277443	5.1312
rs2336722	ENSG00000163933.5_53122499_53126086	3	3	53139977	53164478	24501	0.325	0.000007401724248	5.1307
rs3930023	ENSG00000061273.12_48189990_48190081	12	12	47658718	48226915	568197	-0.325	0.000007407147488	5.1303
rs169454	ENSG00000180263.9_95470525_95475332	12	12	95821315	95611258	210057	-0.324	0.000007414835701	5.1299
rs2783352	ENSG00000107890.12_27293045_27294652	10	10	26756499	27389421	632922	0.324	0.000007426146914	5.1292
rs7023190	ENSG00000107362.9_74480068_74481922	9	9	74483633	74525847	42214	-0.324	0.000007439357412	5.1285
rs11646935	ENSG00000182108.4_11035426_11036317	16	16	11079022	11036317	42705	0.324	0.000007444947916	5.1281
rs13275925	ENSG00000169398.14_141678368_141680363	8	8	141194257	142012315	818058	-0.324	0.000007470936393	5.1266
rs61504980	ENSG00000102699.5_25052231_25052414	13	13	25089906	25086948	2958	-0.324	0.000007474452562	5.1264
rs4449041	ENSG00000152223.6_43523971_43524085	18	18	44334496	43547240	787256	-0.324	0.000007505537105	5.1246
rs17033813	ENSG00000040933.10_99172016_99172271	2	2	99196483	99061317	135166	-0.324	0.000007585695676	5.1200
rs60245057	ENSG00000118369.8_77920494_77921790	11	11	78362962	77899858	463104	0.324	0.000007589707708	5.1198
rs174544	ENSG00000167987.5_60901508_60901679	11	11	61567753	60929089	638664	-0.324	0.000007596899479	5.1194
rs7210503	ENSG00000173918.8_77020251_77020576	17	17	77035469	77020251	15218	0.324	0.000007605366085	5.1189
rs4789105	ENSG00000125450.5_73222146_73222252	17	17	72844793	73201597	356804	-0.324	0.000007611490560	5.1185
rs3935014	ENSG00000145623.8_38903984_38904126	5	5	38422991	38845960	422969	-0.324	0.000007638114042	5.1170
rs11910981	ENSG00000156273.10_30714720_30718469	21	21	30286330	30566392	280062	-0.324	0.000007650471521	5.1163
rs489584	ENSG00000012660.9_53213615_53213947	6	6	53473041	53213947	259094	0.324	0.000007660288782	5.1158
rs2361989	ENSG00000167930.11_313699_313774	16	16	390780	284545	106235	-0.324	0.000007685792283	5.1143
rs7253618	ENSG00000132024.11_14037791_14037890	19	19	13321122	14016956	695834	-0.324	0.000007696237719	5.1137
rs8129	ENSG00000103415.6_4557714_4558205	16	16	4562351	4524719	37632	0.324	0.000007711208596	5.1129
rs7222696	ENSG00000160602.7_27061790_27062022	17	17	27697619	27055822	641797	-0.324	0.000007737686474	5.1114
rs58248645	ENSG00000174695.5_82348665_82352973	5	5	82724830	82373682	351148	-0.324	0.000007742475732	5.1111
rs114547683	ENSG00000213719.4_31701931_31702040	6	6	31045801	31707540	661739	0.324	0.000007766850253	5.1098
rs6562971	ENSG00000005810.12_77751883_77752089	13	13	77430107	77901185	471078	0.324	0.000007810287860	5.1073
rs2680705	ENSG00000108375.7_56429861_56432347	17	17	56495584	56494480	1104	-0.324	0.000007830740222	5.1062
rs2023885	ENSG00000006025.6_45895872_45895982	17	17	46126373	45899200	227173	0.324	0.000007831990710	5.1061
rs28513222	ENSG00000256500.3_104056518_104058508	14	14	104028069	104029299	1230	0.324	0.000007831900742	5.1061
rs438421	ENSG00000105696.3_18728965_18729082	19	19	18176086	18723682	547596	-0.324	0.000007860891613	5.1045
rs75122810	ENSG00000167671.6_4446833_4446917	19	19	5309347	4457791	851556	-0.324	0.000007887663731	5.1031
rs2913749	ENSG00000196923.9_176911071_176911191	5	5	177640452	176924607	715845	-0.324	0.000007898923872	5.1024
rs28608208	ENSG00000160917.9_99048325_99048418	7	7	98870997	99036545	165548	0.324	0.000007927530396	5.1009
rs9371193	ENSG00000203722.3_150239843_150240460	6	6	151029109	150244257	784852	0.323	0.000007939968475	5.1002
rs247792	ENSG00000187664.6_19366456_19369017	19	19	19861172	19373596	487576	0.323	0.000007957859227	5.0992
rs80043545	ENSG00000244769.1_140119488_140122265	9	9	140111957	140122265	10308	-0.323	0.000007957105180	5.0992
rs56275352	ENSG00000173818.11_78403573_78404171	17	17	78485247	78388965	96282	-0.323	0.000007987005843	5.0976
rs3736167	ENSG00000108272.8_34956401_34956466	17	17	34900847	34948329	47482	-0.323	0.000007992089956	5.0973
rs818963	ENSG00000127481.9_19525035_19525174	1	1	20283943	19536770	747173	-0.323	0.000007998154892	5.0970
rs12077004	ENSG00000158850.9_161145598_161146932	1	1	161158348	161147309	11039	0.323	0.000007998501089	5.0970
rs17745440	ENSG00000180044.3_159943423_159945999	3	3	159455723	159943423	487700	0.323	0.000008020694464	5.0958
rs2281473	ENSG00000213983.5_24030721_24030844	14	14	24736390	24037279	699111	0.323	0.000008036913825	5.0949
rs4756113	ENSG00000085063.10_33719807_33720060	11	11	34204396	33757991	446405	-0.323	0.000008050673107	5.0942
rs1567435	ENSG00000015133.13_91737669_91739997	14	14	92105263	91884188	221075	-0.323	0.000008086541892	5.0922
rs28513222	ENSG00000256053.2_104056518_104058524	14	14	104028069	104029299	1230	0.323	0.000008101269338	5.0914
rs57296275	ENSG00000103342.7_12009226_12009825	16	16	12672787	12010519	662268	0.323	0.000008127135525	5.0901
rs6084235	ENSG00000125835.12_2448253_2448404	20	20	3018330	2451499	566831	0.323	0.000008132959793	5.0898
rs1047912	ENSG00000066084.7_51138370_51142450	12	12	51138862	50898768	240094	-0.323	0.000008136264084	5.0896
rs4955942	ENSG00000114251.8_55499743_55504578	3	3	55228031	55523973	295942	0.323	0.000008139303564	5.0894
rs1535099	ENSG00000126214.14_104151323_104152562	14	14	104194278	104028233	166045	0.323	0.000008157861576	5.0884
rs72479538	ENSG00000245381.1_20005974_20008579	19	19	20019800	20008579	11221	0.323	0.000008165788377	5.0880
rs11624613	ENSG00000081181.3_68113361_68113455	14	14	68828302	68086515	741787	0.323	0.000008172150682	5.0877
rs11119356	ENSG00000117597.12_210024549_210025558	1	1	210039902	210001352	38550	-0.323	0.000008175338251	5.0875
rs532870	ENSG00000198121.7_113635543_113638002	9	9	113621980	113800981	179001	-0.323	0.000008174904414	5.0875
rs2111535	ENSG00000058056.4_179501836_179507189	3	3	179019093	179370543	351450	-0.323	0.000008176377332	5.0874
rs2834167	ENSG00000243646.3_34668489_34669539	21	21	34640788	34638663	2125	0.323	0.000008192476655	5.0866
rs61225183	ENSG00000102900.6_56864440_56864597	16	16	57297030	56764037	532993	-0.323	0.000008221646803	5.0850
rs10236149	ENSG00000130429.7_98991652_98991742	7	7	98977515	98971872	5643	0.323	0.000008225913278	5.0848
snp_7_55156803	ENSG00000146648.10_55272949_55279321	7	7	55156803	55086714	70089	0.323	0.000008246061803	5.0838
rs3740540	ENSG00000165660.6_126517325_126517444	10	10	126294167	126490354	196187	0.323	0.000008271082012	5.0824
rs144738933	ENSG00000149054.10_6976921_6979079	11	11	6928473	6947635	19162	0.323	0.000008287647640	5.0816
rs171193	ENSG00000087365.8_65825525_65825621	11	11	64982599	65818200	835601	0.323	0.000008300623259	5.0809
rs12579716	ENSG00000213782.3_12980180_12980309	12	12	13700649	12966250	734399	0.323	0.000008299925023	5.0809
rs11007221	ENSG00000095787.14_28899628_28899750	10	10	29032706	28821422	211284	0.323	0.000008308845659	5.0805
rs7952341	ENSG00000166352.10_36680569_36680824	11	11	36969755	36616051	353704	-0.323	0.000008313112218	5.0802
rs8064574	ENSG00000055483.10_76832193_76832454	17	17	76584494	76836969	252475	-0.323	0.000008330685663	5.0793
rs4974083	ENSG00000188315.3_49313860_49315342	3	3	49000626	49315342	314716	0.323	0.000008354792077	5.0781
rs7031998	ENSG00000106688.7_4585312_4587469	9	9	4490134	4490444	310	-0.323	0.000008375503402	5.0770
rs6503656	ENSG00000168610.9_40540297_40540449	17	17	39875881	40540449	664568	0.323	0.000008377414979	5.0769
rs10908252	ENSG00000085733.11_70253624_70253697	11	11	69700067	70244510	544443	0.323	0.000008381527915	5.0767
rs6713875	ENSG00000115902.5_65248046_65250999	2	2	65206924	65215611	8687	-0.323	0.000008381995155	5.0767
rs17262520	ENSG00000138750.10_77057339_77057565	4	4	77890793	77069668	821125	-0.323	0.000008393513903	5.0761
rs68133110	ENSG00000133216.11_23238937_23241818	1	1	23061649	23037332	24317	-0.323	0.000008444492804	5.0734
rs28377598	ENSG00000128731.10_28362159_28362300	15	15	27609317	28567298	957981	-0.323	0.000008460518528	5.0726
rs11672282	ENSG00000127663.8_5110633_5110829	19	19	5343781	4969124	374657	0.323	0.000008471306461	5.0720
rs505241	ENSG00000005483.13_104703797_104704027	7	7	105358699	104654626	704073	0.323	0.000008473310189	5.0719
rs2841560	ENSG00000187461.5_13469513_13470862	6	6	13462198	13486415	24217	-0.322	0.000008495900502	5.0708
rs17756782	ENSG00000072121.10_68252831_68252950	14	14	69125795	68283307	842488	-0.322	0.000008496698376	5.0707
rs4352264	ENSG00000115380.13_56093102_56094369	2	2	56088277	56151274	62997	-0.322	0.000008509804829	5.0701
rs7964276	ENSG00000173391.4_10310902_10312620	12	12	9948301	10324737	376436	0.322	0.000008517074716	5.0697
rs4823954	ENSG00000073169.9_50655120_50655305	22	22	50119885	50639408	519523	-0.322	0.000008525202411	5.0693
rs1004763	ENSG00000100242.11_39148512_39148670	22	22	38474952	39190148	715196	0.322	0.000008535463556	5.0688
rs6017489	ENSG00000132824.8_43133442_43133532	20	20	43731932	43150750	581182	0.322	0.000008555493506	5.0678
rs670524	ENSG00000175592.3_65659490_65660767	11	11	64747028	65668044	921016	0.322	0.000008598648474	5.0656
rs12567486	ENSG00000117228.8_89524524_89524726	1	1	88645313	89531043	885730	-0.322	0.000008597745453	5.0656
rs11626305	ENSG00000165801.5_21550990_21551076	14	14	21213110	21538429	325319	-0.322	0.000008607602512	5.0651
rs9651262	ENSG00000186063.8_222886086_222886526	1	1	223117960	222886552	231408	-0.322	0.000008611264008	5.0649
rs401869	ENSG00000065978.12_43166452_43166717	1	1	42281302	43148098	866796	0.322	0.000008616331878	5.0647
rs80072321	ENSG00000197386.6_3240174_3240336	4	4	2440075	3076408	636333	-0.322	0.000008626444444	5.0642
rs7117399	ENSG00000134333.7_18424387_18424560	11	11	18420300	18415935	4365	-0.322	0.000008639953837	5.0635
rs60271845	ENSG00000166851.7_23700559_23700713	16	16	24232589	23690143	542446	-0.322	0.000008644356509	5.0633
rs1613441	ENSG00000100600.9_93170985_93171052	14	14	93199203	93215047	15844	0.322	0.000008668680756	5.0620
rs62127660	ENSG00000176619.4_2456668_2456994	19	19	1778653	2456994	678341	-0.322	0.000008682369931	5.0614
rs8101819	ENSG00000105663.8_36219675_36219790	19	19	36306556	36208921	97635	-0.322	0.000008725752890	5.0592
rs6597981	ENSG00000177595.12_800543_800666	11	11	803017	809753	6736	0.322	0.000008753588194	5.0578
rs7281502	ENSG00000184787.14_46188955_46191404	21	21	45266271	46221934	955663	0.322	0.000008754666444	5.0578
rs8018826	ENSG00000136319.6_20766956_20767047	14	14	21071387	20774153	297234	-0.322	0.000008759619151	5.0575
rs12603519	ENSG00000108528.8_4841807_4841897	17	17	4458790	4843463	384673	0.322	0.000008765747850	5.0572
rs989030	ENSG00000110422.7_33370693_33370833	11	11	32809152	33278218	469066	-0.322	0.000008776505510	5.0567
rs304352	ENSG00000129116.13_169632732_169633074	4	4	168818227	169418217	599990	0.322	0.000008785828869	5.0562
rs9493589	ENSG00000028839.4_134303955_134304018	6	6	133632465	134273308	640843	-0.322	0.000008793953459	5.0558
snp_17_46548595	ENSG00000005243.4_46103535_46103841	17	17	46548595	46115139	433456	0.322	0.000008831006990	5.0540
rs1873724	ENSG00000090863.6_74519694_74519815	16	16	73847806	74641042	793236	0.322	0.000008848376954	5.0531
rs9271707	ENSG00000204463.7_31607976_31608083	6	6	32593356	31620482	972874	0.322	0.000008866510623	5.0522
rs113922357	ENSG00000161847.7_10432207_10432294	19	19	10109592	10444314	334722	-0.322	0.000008878582748	5.0517
rs10152469	ENSG00000137801.8_39887563_39891667	15	15	39584031	39873280	289249	0.322	0.000008882167171	5.0515
rs4925826	ENSG00000187954.8_145689200_145689995	8	8	145706276	145691060	15216	0.322	0.000008914600487	5.0499
rs61876251	ENSG00000070047.6_587259_587464	11	11	329896	576486	246590	0.322	0.000008934846118	5.0489
rs218642	ENSG00000159261.6_37851793_37852388	21	21	37802629	37948867	146238	-0.322	0.000008959615549	5.0477
rs35822819	ENSG00000155380.7_113458828_113460666	1	1	113718525	113499635	218890	-0.322	0.000008974559629	5.0470
rs142614594	ENSG00000147804.5_145637798_145638050	8	8	145630226	145642279	12053	0.322	0.000008982145090	5.0466
rs1600830	ENSG00000069869.10_56132804_56132925	15	15	56893814	56285835	607979	0.322	0.000008999464737	5.0458
rs17399537	ENSG00000157827.14_153504310_153506348	2	2	153374122	153191751	182371	-0.322	0.000009021205034	5.0447
rs11666081	ENSG00000105701.7_18642568_18643065	19	19	17776259	18654383	878124	0.322	0.000009026346764	5.0445
rs55798279	ENSG00000157881.8_2450582_2450763	1	1	3282667	2458039	824628	-0.322	0.000009052369339	5.0432
rs241441	ENSG00000168394.9_32815290_32815452	6	6	32797297	32821755	24458	-0.322	0.000009059182427	5.0429
rs150196113	ENSG00000204351.5_31934781_31934918	6	6	32585199	31926857	658342	0.322	0.000009068258862	5.0425
rs6992445	ENSG00000147650.6_105501459_105503767	8	8	105387262	105601417	214155	-0.321	0.000009094420487	5.0412
rs2489564	ENSG00000099246.9_27826805_27829092	10	10	26954984	27793197	838213	0.321	0.000009121086987	5.0400
rs12639294	ENSG00000144647.5_43120724_43123028	3	3	43150736	43147568	3168	-0.321	0.000009127394174	5.0397
rs6564928	ENSG00000153815.8_81711880_81712233	16	16	81917099	81478775	438324	-0.321	0.000009163002210	5.0380
rs4072657	ENSG00000151468.9_12938627_12940679	10	10	12797007	13141652	344645	-0.321	0.000009190359939	5.0367
snp_7_149897938	ENSG00000133619.13_149430295_149431664	7	7	149897938	149411872	486066	0.323	0.000009191720376	5.0366
rs10890821	ENSG00000149311.9_108236052_108239829	11	11	108022061	108093211	71150	-0.321	0.000009203086861	5.0361
rs912304	ENSG00000196497.10_24653856_24653969	14	14	25476170	24658170	818000	0.321	0.000009249912903	5.0339
rs3132740	ENSG00000167771.5_63681426_63681641	11	11	64133308	63684316	448992	-0.321	0.000009293603399	5.0318
rs6662383	ENSG00000116962.10_236142295_236142407	1	1	236108446	236228462	120016	-0.321	0.000009302328812	5.0314
rs2084471	ENSG00000048052.14_18688089_18688306	7	7	17580979	18126572	545593	0.321	0.000009327368088	5.0302
rs11559147	ENSG00000136247.10_6617065_6617351	7	7	6617247	6617065	182	0.321	0.000009341817788	5.0296
rs4278825	ENSG00000101608.5_3247528_3247907	18	18	2403590	3247528	843938	0.321	0.000009382472833	5.0277
rs2301137	ENSG00000111684.6_7086296_7086424	12	12	7018949	7125814	106865	-0.321	0.000009400238411	5.0269
rs11605114	ENSG00000166333.9_6630955_6631076	11	11	6626989	6624961	2028	-0.321	0.000009400438032	5.0269
rs6001054	ENSG00000100083.14_38028003_38028172	22	22	38614095	38004481	609614	-0.321	0.000009441272242	5.0250
rs28670852	ENSG00000136271.6_44605016_44605678	7	7	44616465	44614650	1815	-0.321	0.000009471107838	5.0236
rs10765950	ENSG00000197702.7_12539157_12539258	11	11	12475277	12398732	76545	0.321	0.000009480648940	5.0232
rs11739787	ENSG00000113555.4_141323150_141325370	5	5	141126380	141349304	222924	0.321	0.000009481603251	5.0231
rs11163858	ENSG00000117155.10_85127881_85128058	1	1	84321948	85156486	834538	-0.321	0.000009483891171	5.0230
rs62132323	ENSG00000064932.9_1132089_1132273	19	19	887434	1174282	286848	0.321	0.000009496491827	5.0224
rs2720561	ENSG00000003989.12_17422459_17428082	8	8	17444218	17354597	89621	0.321	0.000009500858243	5.0222
rs4982231	ENSG00000100883.7_35498267_35498773	14	14	35423779	35451163	27384	-0.321	0.000009525338748	5.0211
rs970123	ENSG00000080503.14_2191266_2191428	9	9	2665235	2015342	649893	0.321	0.000009527031125	5.0210
rs4571557	ENSG00000197283.7_33406196_33406340	6	6	33925967	33387847	538120	0.321	0.000009529567768	5.0209
rs941713	ENSG00000232018.3_101432982_101433377	14	14	101542066	101426846	115220	0.321	0.000009565229753	5.0193
rs2427500	ENSG00000196700.3_62595142_62595266	20	20	61737520	62680113	942593	-0.321	0.000009600497161	5.0177
rs112102611	ENSG00000168487.13_22051958_22052103	8	8	21592592	22022249	429657	-0.321	0.000009614812458	5.0171
rs4006576	ENSG00000156804.3_124525438_124525622	8	8	124413927	124553446	139519	0.321	0.000009639051963	5.0160
rs7552743	ENSG00000174348.9_53544037_53544694	1	1	53611537	53527854	83683	-0.321	0.000009650777164	5.0154
rs138735074	ENSG00000105518.7_11453452_11453796	19	19	10750994	11456981	705987	-0.321	0.000009660323495	5.0150
rs9307971	ENSG00000171503.7_159593277_159593642	4	4	158593406	159593277	999871	0.321	0.000009692450530	5.0136
rs899843	ENSG00000130558.14_138011350_138013025	9	9	137966931	137967268	337	-0.321	0.000009700719324	5.0132
rs700109	ENSG00000106868.12_114803065_114803772	9	9	114926341	114937688	11347	-0.321	0.000009699919282	5.0132
rs2032509	ENSG00000103148.9_142594_142723	16	16	156493	188859	32366	0.321	0.000009707895585	5.0129
rs7443611	ENSG00000170584.5_162880494_162881056	5	5	163511478	162887146	624332	0.321	0.000009716560741	5.0125
rs11896469	ENSG00000144320.8_176856959_176857146	2	2	176680246	176867567	187321	0.320	0.000009732781733	5.0118
rs10978697	ENSG00000148143.8_109773104_109775915	9	9	109763587	109625378	138209	0.320	0.000009735795497	5.0116
rs9365766	ENSG00000078269.9_158449788_158450058	6	6	158459387	158402888	56499	-0.320	0.000009743889609	5.0113
rs11660681	ENSG00000141429.6_33283473_33283607	18	18	33033004	33161003	127999	-0.320	0.000009751461702	5.0109
rs1853306	ENSG00000124608.4_44267391_44268448	6	6	44533525	44281063	252462	-0.320	0.000009763958104	5.0104
rs72952752	ENSG00000176225.7_67671045_67671472	18	18	68116773	67872962	243811	-0.320	0.000009763000001	5.0104
rs599029	ENSG00000040487.8_19654065_19654575	1	1	19648147	19638820	9327	-0.320	0.000009773460193	5.0100
rs12306519	ENSG00000136044.7_105567074_105568226	12	12	106064358	105630016	434342	-0.320	0.000009793361639	5.0091
rs11807491	ENSG00000058673.10_203765421_203765729	1	1	204026901	203764782	262119	-0.320	0.000009820472915	5.0079
rs10413037	ENSG00000204524.3_57764441_57774106	19	19	57771883	57751973	19910	0.320	0.000009825262182	5.0077
rs2295927	ENSG00000119514.5_101611234_101612363	9	9	101609629	101569981	39648	-0.320	0.000009859250536	5.0062
rs55963716	ENSG00000183628.7_18899053_18899601	22	22	18895875	18893541	2334	-0.320	0.000009882992167	5.0051
rs13045440	ENSG00000197496.4_45353680_45354963	20	20	44498712	45338126	839414	-0.320	0.000009888941466	5.0049
rs3742887	ENSG00000072110.9_69445669_69446157	14	14	69262441	69446157	183716	-0.320	0.000009890742490	5.0048
rs4807907	ENSG00000160953.8_1376518_1378430	19	19	1377173	1285890	91283	-0.320	0.000009915079641	5.0037
rs948597	ENSG00000152234.7_43667307_43667458	18	18	43893561	43684300	209261	-0.320	0.000009926919337	5.0032
rs12071801	ENSG00000143554.9_153750637_153750831	1	1	153743949	153746830	2881	-0.320	0.000009933055533	5.0029
rs10794318	ENSG00000185187.7_406843_406993	11	11	403880	417455	13575	0.320	0.000009949700328	5.0022
rs3758276	ENSG00000086061.10_33026473_33026614	9	9	33024917	33025209	292	0.320	0.000009952792757	5.0021
rs12338959	ENSG00000136810.8_113013100_113013159	9	9	113414939	113018920	396019	-0.320	0.000009953783825	5.0020
rs6816438	ENSG00000109762.10_186241887_186242018	4	4	186711365	186125391	585974	-0.320	0.000009959080823	5.0018
rs11102967	ENSG00000143126.6_109813048_109813222	1	1	109817245	109792641	24604	0.320	0.000009969614166	5.0013
rs587835	ENSG00000173457.6_64011956_64012294	11	11	64706442	64014413	692029	-0.320	0.000010005587515	4.9998
rs78742867	ENSG00000090273.8_27226729_27226892	1	1	26426719	27226729	800010	0.320	0.000010023340536	4.9990
rs11601770	ENSG00000109861.8_88029301_88029432	11	11	87176522	88070955	894433	0.320	0.000010038825885	4.9983
rs2319977	ENSG00000249134.1_55471535_55474049	18	18	56444048	55471012	973036	-0.320	0.000010041427078	4.9982
rs10096092	ENSG00000120915.8_27401961_27403081	8	8	27403777	27348296	55481	0.320	0.000010080796477	4.9965
rs12667801	ENSG00000122786.13_134653091_134655479	7	7	134036313	134429003	392690	-0.320	0.000010083878885	4.9964
rs2595704	ENSG00000136280.10_45113059_45113170	7	7	44145024	45039074	894050	0.320	0.000010082993875	4.9964
rs11675279	ENSG00000144233.5_128628388_128628502	2	2	129543470	128643496	899974	0.320	0.000010107568513	4.9954
rs785237	ENSG00000115368.5_190331151_190331308	2	2	190952343	190306159	646184	-0.320	0.000010131937663	4.9943
rs158638	ENSG00000067248.5_54579031_54579639	5	5	55576016	54603550	972466	0.320	0.000010135408369	4.9942
rs7295104	ENSG00000010295.13_6657834_6658339	12	12	5860611	6665239	804628	-0.320	0.000010143426446	4.9938
rs68003821	ENSG00000225485.2_36622408_36623572	17	17	36496365	36584720	88355	0.320	0.000010178042286	4.9923
rs1932082	ENSG00000188171.8_20828490_20828585	19	19	21523953	20844406	679547	0.320	0.000010182613839	4.9921
rs67640018	ENSG00000172738.7_37186202_37186817	6	6	36498080	37225931	727851	0.320	0.000010187079562	4.9920
rs6860786	ENSG00000113194.7_175919195_175919333	5	5	176123629	175874629	249000	0.320	0.000010195711820	4.9916
rs11768098	ENSG00000106603.12_43688199_43689895	7	7	43675674	43769316	93642	0.320	0.000010221433548	4.9905
rs9919663	ENSG00000149257.8_75279984_75280475	11	11	74292725	75273101	980376	0.320	0.000010269036924	4.9885
rs11666589	ENSG00000090674.10_7598645_7598894	19	19	6594602	7587496	992894	-0.320	0.000010275430975	4.9882
rs13385597	ENSG00000135622.8_74906403_74906461	2	2	75571004	74881355	689649	0.320	0.000010307155825	4.9869
rs112832453	ENSG00000167280.9_77079564_77079672	17	17	76983497	77071019	87522	-0.320	0.000010306710635	4.9869
rs4306797	ENSG00000099994.10_24580734_24580908	22	22	24453375	24577227	123852	-0.320	0.000010325147110	4.9861
rs2209825	ENSG00000134243.7_109896989_109897153	1	1	110265519	109940573	324946	0.320	0.000010336490847	4.9856
rs2260645	ENSG00000163683.6_39640359_39640710	4	4	39482684	39640710	158026	0.320	0.000010382465243	4.9837
rs587835	ENSG00000167770.7_63764522_63764716	11	11	64706442	63753325	953117	-0.320	0.000010400240037	4.9830
rs11227307	ENSG00000173992.4_66366587_66366724	11	11	65581135	66360292	779157	-0.320	0.000010402870864	4.9828
rs3740948	ENSG00000166889.11_59416935_59417083	11	11	58820988	59436471	615483	0.319	0.000010410732693	4.9825
rs10760628	ENSG00000095319.8_131757598_131757793	9	9	132323237	131709977	613260	0.319	0.000010418304723	4.9822
rs12610028	ENSG00000074855.5_17438247_17438378	19	19	17908284	17445638	462646	0.319	0.000010450318572	4.9809
rs10958663	ENSG00000104332.6_41119481_41123008	8	8	41016640	41167016	150376	-0.319	0.000010476706298	4.9798
rs34541118	ENSG00000105053.5_50498071_50498176	19	19	50864721	50528805	335916	-0.319	0.000010479217580	4.9797
rs11056197	ENSG00000111341.5_15034115_15035214	12	12	14985204	15038860	53656	-0.319	0.000010489910406	4.9792
rs2691388	ENSG00000047315.10_57881668_57881822	4	4	58206444	57843888	362556	0.319	0.000010490086484	4.9792
rs7865316	ENSG00000165283.10_35103047_35103154	9	9	36013199	35103154	910045	0.319	0.000010495090775	4.9790
rs3742491	ENSG00000129474.11_23444183_23444313	14	14	24429249	23451851	977398	-0.319	0.000010526527200	4.9777
rs9608282	ENSG00000250479.3_24109561_24109780	22	22	24804081	24110630	693451	0.319	0.000010554101825	4.9766
rs11848499	ENSG00000185347.12_105958444_105958646	14	14	105626594	105956192	329598	-0.319	0.000010556223493	4.9765
rs67067089	ENSG00000166441.8_8707225_8711419	11	11	8530027	8703958	173931	-0.319	0.000010563322448	4.9762
rs184799256	ENSG00000196670.8_180274615_180278493	5	5	179461093	180288286	827193	0.319	0.000010568564744	4.9760
rs6424965	ENSG00000094975.8_172578956_172580971	1	1	172505731	172501489	4242	-0.319	0.000010581983420	4.9754
rs7519952	ENSG00000122483.13_93705240_93705453	1	1	94152739	93645476	507263	-0.319	0.000010622633509	4.9738
rs241608	ENSG00000101236.11_3912068_3914848	20	20	3916602	3996229	79627	-0.319	0.000010653292560	4.9725
rs7247349	ENSG00000124299.7_33877855_33878387	19	19	33887160	34012799	125639	0.319	0.000010657589686	4.9723
rs7395930	ENSG00000142089.9_320565_321050	11	11	353221	321340	31881	0.319	0.000010717620948	4.9699
rs7325279	ENSG00000139746.10_79918383_79918457	13	13	79006201	79980612	974411	0.319	0.000010727351264	4.9695
rs115765947	ENSG00000066379.10_30029031_30029446	6	6	29961793	30026676	64883	0.319	0.000010742279077	4.9689
rs17648762	ENSG00000186395.5_38975039_38975413	17	17	39161688	38978847	182841	-0.319	0.000010742279077	4.9689
rs529800	ENSG00000175573.6_65684279_65685831	11	11	64748869	65686588	937719	0.319	0.000010752168469	4.9685
rs2415206	ENSG00000067221.8_74275547_74276471	15	15	74247896	74284689	36793	-0.319	0.000010769685859	4.9678
rs2298363	ENSG00000142207.5_33717683_33717884	21	21	33726201	33765335	39134	0.319	0.000010779901959	4.9674
rs34627893	ENSG00000131748.9_37818504_37818597	17	17	37570737	37793318	222581	-0.319	0.000010832629968	4.9653
rs4759006	ENSG00000139645.8_56651612_56651695	12	12	56009543	56652175	642632	0.319	0.000010863254236	4.9640
rs522791	ENSG00000166974.5_32720259_32725381	18	18	32627014	32556892	70122	-0.319	0.000010867283953	4.9639
rs7965762	ENSG00000123104.7_26732960_26733088	12	12	27786499	26986131	800368	-0.319	0.000010876573578	4.9635
rs988098	ENSG00000111875.6_119228567_119230332	6	6	119240226	119215384	24842	0.319	0.000010886128159	4.9631
rs4922259	ENSG00000078674.11_17819543_17819683	8	8	16947784	17780349	832565	-0.319	0.000010898737080	4.9626
rs12088309	ENSG00000117525.9_94998646_94998824	1	1	94563916	95007356	443440	0.319	0.000010934651827	4.9612
rs6500487	ENSG00000051523.5_88713163_88713246	16	16	88727733	88717457	10276	0.319	0.000010942505764	4.9609
rs7118463	ENSG00000166452.7_8938834_8939666	11	11	8922996	8932686	9690	-0.319	0.000010951407282	4.9605
rs2201002	ENSG00000167173.12_75498340_75501165	15	15	75463150	75491233	28083	-0.319	0.000010963019695	4.9601
rs6437103	ENSG00000144283.15_159530189_159530273	2	2	158371983	159313476	941493	0.319	0.000010981337712	4.9593
rs11912792	ENSG00000167065.9_31062794_31063877	22	22	31063832	31063877	45	0.319	0.000010987573951	4.9591
rs10869777	ENSG00000099139.7_78710806_78711018	9	9	79049157	78505560	543597	0.319	0.000011024070426	4.9577
rs34270376	ENSG00000184470.13_19881781_19882723	22	22	19888101	19929359	41258	-0.319	0.000011027114966	4.9575
rs78380919	ENSG00000088038.13_54651883_54652270	19	19	54229122	54641444	412322	-0.319	0.000011050758366	4.9566
rs3205421	ENSG00000111670.9_102139275_102141019	12	12	102108345	102224716	116371	0.318	0.000011164834432	4.9521
rs35202282	ENSG00000168994.8_3751510_3752260	6	6	3953894	3752260	201634	0.318	0.000011167383177	4.9520
rs4946371	ENSG00000111877.12_119134618_119137457	6	6	119256648	119256327	321	0.318	0.000011191554261	4.9511
rs10897131	ENSG00000149532.10_61187942_61188045	11	11	60764664	61197503	432839	0.318	0.000011244798115	4.9490
rs30436	ENSG00000145545.7_6668315_6669675	5	5	6671309	6633456	37853	-0.318	0.000011253353143	4.9487
rs7922050	ENSG00000165983.9_16553045_16555736	10	10	16479007	16478964	43	0.318	0.000011271574504	4.9480
rs8179282	ENSG00000135862.4_183086455_183086577	1	1	182974598	182992597	17999	-0.318	0.000011278261956	4.9478
rs220549	ENSG00000171681.8_14613429_14614067	12	12	13937320	14518610	581290	0.318	0.000011307443916	4.9466
rs196870	ENSG00000104756.11_25293934_25294001	8	8	24763047	25315992	552945	-0.318	0.000011308946879	4.9466
rs1290646	ENSG00000104946.4_50386230_50386333	19	19	50363175	50380682	17507	-0.318	0.000011320767745	4.9461
rs62039946	ENSG00000103042.3_58699013_58701391	16	16	57885629	58718674	833045	-0.318	0.000011322271664	4.9461
rs3815338	ENSG00000105298.7_3619078_3619240	19	19	3641672	3626813	14859	-0.318	0.000011348932027	4.9450
rs140213965	ENSG00000237441.3_33264375_33264553	6	6	33050353	33267176	216823	-0.318	0.000011368558889	4.9443
rs5771280	ENSG00000128159.7_50664479_50664618	22	22	50693340	50683421	9919	-0.318	0.000011372865246	4.9441
rs6917274	ENSG00000203778.2_112418244_112418404	6	6	113091543	112408802	682741	0.318	0.000011413305717	4.9426
rs77733274	ENSG00000166321.9_74890461_74891586	10	10	74943922	74870217	73705	0.318	0.000011435887748	4.9417
rs72929359	ENSG00000198833.5_90052043_90052174	6	6	90260111	90062567	197544	-0.318	0.000011449576772	4.9412
rs112843116	ENSG00000198805.6_20943221_20943411	14	14	20455388	20937113	481725	0.318	0.000011449759386	4.9412
rs11685956	ENSG00000171853.10_3383446_3383647	2	2	3185407	3383446	198039	0.318	0.000011461663659	4.9408
rs6669008	ENSG00000116793.10_114239824_114240347	1	1	114166561	114302111	135550	0.318	0.000011498911163	4.9393
rs10831239	ENSG00000166025.12_94597900_94598025	11	11	94276209	94439597	163388	0.318	0.000011503169272	4.9392
rs7103105	ENSG00000173599.9_66638786_66638951	11	11	67573646	66725847	847799	-0.318	0.000011508989372	4.9390
rs9314155	ENSG00000173221.9_95158160_95158709	5	5	95118238	95158709	40471	0.318	0.000011523017027	4.9384
rs1861370	ENSG00000059758.3_96679821_96679926	12	12	97787061	96794338	992723	0.318	0.000011540173118	4.9378
rs7710066	ENSG00000134352.14_55247292_55247432	5	5	55814089	55290772	523317	0.318	0.000011546566799	4.9375
rs66543873	ENSG00000092201.4_21830953_21831106	14	14	22318622	21852425	466197	0.318	0.000011563084206	4.9369
rs13045660	ENSG00000125875.8_442980_443197	20	20	555484	443197	112287	0.318	0.000011562771732	4.9369
rs219614	ENSG00000154723.8_27096791_27096988	21	21	27774353	27107984	666369	-0.318	0.000011576649805	4.9364
rs10497379	ENSG00000077380.11_172604286_172604930	2	2	172932310	172543919	388391	0.318	0.000011587234319	4.9360
rs468471	ENSG00000147853.10_4719135_4719307	9	9	4813090	4742043	71047	-0.318	0.000011608475945	4.9352
rs1058678	ENSG00000089597.11_62392298_62393396	11	11	62361037	62414104	53067	0.318	0.000011611073332	4.9351
rs3847349	ENSG00000165732.7_70738598_70738732	10	10	71474493	70715884	758609	-0.318	0.000011616093044	4.9349
rs2040558	ENSG00000172992.6_43111555_43111758	17	17	43147351	43138473	8878	0.318	0.000011625929442	4.9346
rs11064068	ENSG00000111667.9_6972350_6972541	12	12	6279033	6961292	682259	0.318	0.000011627717199	4.9345
rs10138615	ENSG00000119650.8_76549570_76549632	14	14	75955717	76368479	412762	-0.318	0.000011630047637	4.9344
rs11623717	ENSG00000073712.9_53345300_53345407	14	14	54414132	53419153	994979	-0.318	0.000011645446769	4.9338
rs3138044	ENSG00000198604.5_35252325_35252438	14	14	35877797	35344853	532944	0.318	0.000011651502476	4.9336
rs13182141	ENSG00000127022.9_179155592_179157926	5	5	179126632	179105629	21003	-0.318	0.000011653554807	4.9335
rs34980225	ENSG00000128591.11_128497172_128497390	7	7	127487780	128470431	982651	-0.318	0.000011656916883	4.9334
rs2224577	ENSG00000107020.5_5361078_5361187	9	9	5367528	5437878	70350	-0.318	0.000011668311633	4.9330
rs2189556	ENSG00000122566.15_26229547_26231958	7	7	26495208	26241149	254059	0.318	0.000011677775241	4.9326
rs555577	ENSG00000019144.11_118502876_118503013	11	11	117726697	118477155	750458	-0.318	0.000011680021619	4.9326
rs4660366	ENSG00000187801.9_40916328_40916760	1	1	40287691	40915774	628083	0.318	0.000011707530214	4.9315
rs114044031	ENSG00000168944.10_122718431_122718583	5	5	122047455	122759286	711831	0.318	0.000011721667961	4.9310
rs6494904	ENSG00000137821.6_71300718_71300955	15	15	71609522	71145578	463944	-0.318	0.000011728825218	4.9307
rs73301712	ENSG00000126790.7_59942810_59942932	14	14	59898245	59951148	52903	0.318	0.000011812004161	4.9277
rs77556405	ENSG00000108465.8_46051766_46051814	17	17	46463909	46047900	416009	-0.318	0.000011818180145	4.9274
rs153131	ENSG00000161010.10_179268907_179269064	5	5	178622155	179289173	667018	-0.318	0.000011821597038	4.9273
rs12951205	ENSG00000173821.13_78343302_78343471	17	17	77990502	78234665	244163	0.318	0.000011846579215	4.9264
rs4247031	ENSG00000203485.7_105175618_105175720	14	14	105181851	105155943	25908	-0.318	0.000011868613991	4.9256
rs34870081	ENSG00000135747.7_247200086_247201729	1	1	247196761	247242113	45352	0.318	0.000011871197419	4.9255
rs2288752	ENSG00000115677.12_242202126_242202341	2	2	241710083	242256476	546393	0.318	0.000011886731864	4.9249
rs10444032	ENSG00000150593.11_112653849_112653956	10	10	113399721	112631565	768156	-0.317	0.000011926404733	4.9235
rs868844	ENSG00000158715.5_205631961_205632746	1	1	205646646	205649587	2941	-0.317	0.000011969716061	4.9219
rs6537154	ENSG00000153147.4_144459939_144460091	4	4	144286070	144434616	148546	0.317	0.000011972412896	4.9218
rs35399547	ENSG00000137574.6_56711473_56711779	8	8	57075473	56685701	389772	-0.317	0.000011972095693	4.9218
rs3784239	ENSG00000184887.9_105715977_105717430	14	14	105629947	105714827	84880	0.317	0.000012011182417	4.9204
rs3737312	ENSG00000117143.8_162558483_162558623	1	1	162345294	162531321	186027	0.317	0.000012016948273	4.9202
rs12352245	ENSG00000197694.8_131374388_131374525	9	9	132226293	131314866	911427	0.317	0.000012021050728	4.9201
rs7669461	ENSG00000163945.10_1346818_1347201	4	4	1044076	1341054	296978	-0.317	0.000012020785221	4.9201
rs149077604	ENSG00000103353.8_23581801_23585710	16	16	23467689	23568392	100703	0.317	0.000012048354874	4.9191
rs12817211	ENSG00000050405.7_50569571_50571852	12	12	50579398	50677353	97955	0.317	0.000012059580031	4.9187
rs2057645	ENSG00000122696.8_37887201_37888591	9	9	37663562	37904350	240788	-0.317	0.000012070046956	4.9183
rs352950	ENSG00000130713.10_133577521_133577697	9	9	134160923	133569108	591815	0.317	0.000012124579445	4.9163
rs902032	ENSG00000103657.8_63926932_63927087	15	15	63299451	64126147	826696	-0.317	0.000012153283246	4.9153
rs3799229	ENSG00000170542.5_2887500_2890804	6	6	2902393	2903514	1121	0.317	0.000012170565594	4.9147
rs9931013	ENSG00000077235.10_27499548_27499736	16	16	27615613	27561251	54362	-0.317	0.000012241814596	4.9122
rs10836656	ENSG00000175104.10_36531598_36531822	11	11	37028334	36531822	496512	0.317	0.000012292617275	4.9104
rs10117333	ENSG00000177239.9_140001983_140002594	9	9	139099451	139981379	881928	-0.317	0.000012294943943	4.9103
rs34811804	ENSG00000143867.5_19552902_19556677	2	2	18886374	19558414	672040	-0.317	0.000012308627733	4.9098
rs6003156	ENSG00000188677.9_44564482_44565106	22	22	43721519	44395091	673572	0.317	0.000012321536857	4.9093
rs115508111	ENSG00000134884.8_107211169_107212005	13	13	106245532	107220512	974980	0.317	0.000012322985890	4.9093
rs144273978	ENSG00000055609.13_151836760_151838131	7	7	152290239	152133090	157149	0.317	0.000012323165957	4.9093
rs921918	ENSG00000037474.10_6616840_6616970	5	5	6836824	6633404	203420	-0.317	0.000012356526408	4.9081
rs141855688	ENSG00000227057.2_33247274_33247387	6	6	32598419	33257304	658885	-0.317	0.000012367378850	4.9077
rs17813538	ENSG00000115183.9_160053119_160053304	2	2	160575226	159825146	750080	-0.317	0.000012377010577	4.9074
rs1405000	ENSG00000065883.10_40133729_40136733	7	7	39121514	39989636	868122	0.317	0.000012394462240	4.9068
rs1066687	ENSG00000135314.8_74019275_74019938	6	6	74022325	74020088	2237	0.317	0.000012417202534	4.9060
rs1077857	ENSG00000142197.7_37605102_37605373	21	21	37331590	37529080	197490	0.317	0.000012443434842	4.9051
rs10520985	ENSG00000113360.11_31515561_31515671	5	5	31524565	31532303	7738	0.317	0.000012493141058	4.9033
rs1559865	ENSG00000101654.11_13730626_13730754	18	18	13503887	13726660	222773	0.317	0.000012499307197	4.9031
rs7209710	ENSG00000167291.8_77924210_77924377	17	17	77912888	78009647	96759	0.317	0.000012502744574	4.9030
rs6714484	ENSG00000095002.7_47637233_47637511	2	2	46771134	47630108	858974	-0.317	0.000012506951053	4.9028
rs9660420	ENSG00000162946.14_231829572_231830551	1	1	232418114	231762561	655553	-0.317	0.000012508930161	4.9028
rs12972559	ENSG00000104907.7_13226811_13226866	19	19	13586291	13227563	358728	0.317	0.000012520228285	4.9024
rs76878163	ENSG00000112941.8_6752986_6753150	5	5	6842352	6714718	127634	0.317	0.000012519812705	4.9024
rs4074249	ENSG00000108433.9_45012395_45014205	17	17	45149409	45000486	148923	-0.317	0.000012527384954	4.9021
rs11835536	ENSG00000196510.6_110834071_110834257	12	12	111735847	110841535	894312	-0.317	0.000012650933254	4.8979
rs11835536	ENSG00000258210.1_110834071_110834257	12	12	111735847	110883353	852494	-0.317	0.000012650933254	4.8979
rs8063154	ENSG00000153066.6_11781713_11781822	16	16	11599456	11836704	237248	0.317	0.000012672449619	4.8971
rs4817554	ENSG00000159082.12_34029313_34029430	21	21	34625998	34100359	525639	-0.317	0.000012675021817	4.8971
rs28537939	ENSG00000166938.7_66621308_66621462	15	15	66629666	66585555	44111	0.317	0.000012699029674	4.8962
rs10046898	ENSG00000196305.11_95027762_95027835	9	9	94939076	95056038	116962	0.316	0.000012737055812	4.8949
rs12283151	ENSG00000074319.6_18505417_18505619	11	11	19033096	18548779	484317	-0.316	0.000012742053788	4.8948
rs12209096	ENSG00000156535.8_74477778_74477954	6	6	73915940	74405508	489568	-0.316	0.000012756534167	4.8943
rs7255991	ENSG00000104805.10_49416731_49416821	19	19	49462482	49403307	59175	0.316	0.000012760306492	4.8941
rs6510243	ENSG00000178904.9_32972985_32976795	19	19	32833671	32896655	62984	0.316	0.000012782106914	4.8934
rs13037922	ENSG00000101138.6_54972700_54972897	20	20	55435053	54967427	467626	-0.316	0.000012791438504	4.8931
rs9904512	ENSG00000108883.6_42931924_42932050	17	17	42981104	42976993	4111	-0.316	0.000012819977550	4.8921
rs203343	ENSG00000089154.6_120574306_120574536	12	12	120233601	120632513	398912	-0.316	0.000012825074848	4.8919
rs117816201	ENSG00000175575.8_73638330_73638790	11	11	73664450	73587744	76706	0.316	0.000012830735338	4.8917
rs3848535	ENSG00000105402.2_47996218_47996302	19	19	47948228	48018497	70269	0.316	0.000012852699413	4.8910
rs11622502	ENSG00000140105.11_100841620_100842588	14	14	100851085	100843142	7943	0.316	0.000012862529614	4.8907
rs13335621	ENSG00000140948.6_87525275_87525651	16	16	88365469	87525651	839818	-0.316	0.000012888709240	4.8898
rs4150990	ENSG00000248098.2_41930343_41930910	19	19	40930577	41903365	972788	0.316	0.000012890468877	4.8897
rs7574922	ENSG00000116120.8_223435255_223436741	2	2	223815271	223521056	294215	-0.316	0.000012894514558	4.8896
rs6001054	ENSG00000100097.7_38075610_38075813	22	22	38614095	38071615	542480	-0.316	0.000012906254828	4.8892
rs571606	ENSG00000197958.8_130210616_130210702	9	9	129647028	130213684	566656	-0.316	0.000012943610192	4.8879
rs4605700	ENSG00000164305.12_185553422_185553550	4	4	186091055	185570663	520392	0.316	0.000012983018811	4.8866
rs6852531	ENSG00000145431.5_157771373_157771568	4	4	156893760	157892546	998786	0.316	0.000012986930581	4.8865
rs12746783	ENSG00000168275.9_234519469_234519795	1	1	234319312	234509202	189890	0.316	0.000013000062195	4.8861
rs425774	ENSG00000155508.8_154251290_154251434	5	5	154447974	154237113	210861	-0.316	0.000013006379606	4.8858
rs2516313	ENSG00000165029.11_107587964_107588168	9	9	107685542	107690518	4976	0.316	0.000013021488222	4.8853
rs56139900	ENSG00000065485.13_122880168_122880302	3	3	123414647	122785909	628738	-0.316	0.000013027606561	4.8851
rs78645508	ENSG00000031081.5_119013220_119013851	3	3	119019136	119013220	5916	0.316	0.000013045690894	4.8845
rs1051803	ENSG00000161091.7_3538263_3538754	19	19	3490908	3557571	66663	-0.316	0.000013054260849	4.8842
rs12606276	ENSG00000170558.4_25543321_25543485	18	18	26236403	25757410	478993	-0.316	0.000013068926864	4.8838
rs114921900	ENSG00000204386.5_31827819_31828041	6	6	31486065	31830683	344618	-0.316	0.000013078173008	4.8835
rs4077385	ENSG00000129128.8_177241115_177241370	4	4	177228514	177241115	12601	-0.316	0.000013083877622	4.8833
rs72727264	ENSG00000156958.10_49447962_49448213	15	15	49613508	49447853	165655	-0.316	0.000013097557924	4.8828
rs739442	ENSG00000165698.11_135763677_135765588	9	9	135770134	135753414	16720	0.316	0.000013105698847	4.8825
rs12093861	ENSG00000090686.11_22047529_22047659	1	1	22485677	22110099	375578	0.316	0.000013129611266	4.8817
rs1009382	ENSG00000198563.8_31502588_31503262	6	6	32026107	31510225	515882	0.316	0.000013167430431	4.8805
rs2834167	ENSG00000159140.12_34948671_34949812	21	21	34640788	34914924	274136	0.316	0.000013173169645	4.8803
rs11817642	ENSG00000138119.11_95082835_95082932	10	10	96131947	95242074	889873	0.316	0.000013189836431	4.8798
rs74451033	ENSG00000135597.13_139233902_139234087	6	6	138410348	139309398	899050	-0.316	0.000013208318793	4.8792
rs78799994	ENSG00000160972.5_145724299_145724444	8	8	145068931	145703352	634421	0.316	0.000013232316715	4.8784
rs4810474	ENSG00000124251.6_44003679_44004192	20	20	44504480	44036529	467951	0.316	0.000013314111959	4.8757
rs6542930	ENSG00000115526.6_101008327_101010244	2	2	100944383	101034118	89735	-0.316	0.000013327491366	4.8753
rs4974672	ENSG00000109736.10_2935294_2935390	4	4	2308976	2936586	627610	-0.316	0.000013341216882	4.8748
rs9847068	ENSG00000113845.5_119222801_119222868	3	3	119424613	119217379	207234	-0.316	0.000013366346240	4.8740
rs6912113	ENSG00000196591.7_114267172_114267312	6	6	115111358	114332472	778886	-0.316	0.000013393168516	4.8731
rs11032943	ENSG00000110435.6_35016461_35017519	11	11	34967328	34937376	29952	0.316	0.000013403802789	4.8728
rs12989189	ENSG00000163466.11_219114087_219114187	2	2	219497928	219081817	416111	0.316	0.000013402328597	4.8728
rs10406138	ENSG00000183397.4_3543233_3543471	19	19	3537977	3539155	1178	-0.316	0.000013404363520	4.8728
rs7307764	ENSG00000184575.7_64827194_64827383	12	12	64948880	64798130	150750	-0.316	0.000013409244728	4.8726
rs17788944	ENSG00000078098.8_163044679_163044873	2	2	163743868	163101661	642207	0.316	0.000013432902943	4.8718
rs7517707	ENSG00000160753.11_155293728_155294734	1	1	156136589	155290687	845902	-0.316	0.000013436017546	4.8717
rs733174	ENSG00000089060.6_113759001_113759153	12	12	113498345	113797298	298953	-0.316	0.000013454766714	4.8711
rs2221589	ENSG00000117174.6_86173312_86174116	1	1	86570982	86174116	396866	0.316	0.000013496606072	4.8698
rs117999554	ENSG00000184009.2_79479760_79479827	17	17	80009668	79479827	529841	0.316	0.000013511347228	4.8693
rs2758615	ENSG00000160767.15_155224444_155225274	1	1	156158367	155225274	933093	0.316	0.000013514408971	4.8692
rs4661229	ENSG00000163382.6_156562349_156562462	1	1	156809206	156561542	247664	0.316	0.000013518969322	4.8691
rs10839537	ENSG00000258659.1_5653485_5653984	11	11	6297696	5617946	679750	-0.316	0.000013525649851	4.8688
rs4150990	ENSG00000255730.1_41930343_41930906	19	19	40930577	41882662	952085	0.316	0.000013526258234	4.8688
rs10839537	ENSG00000258588.1_5653485_5653984	11	11	6297696	5617955	679741	-0.316	0.000013525649851	4.8688
rs10048874	ENSG00000159086.10_34110484_34110630	21	21	34360188	34144169	216019	0.316	0.000013539981748	4.8684
rs55703910	ENSG00000004487.10_23397718_23397852	1	1	22785206	23345941	560735	0.316	0.000013541985518	4.8683
rs4309445	ENSG00000108825.11_41106893_41106984	17	17	41687016	41132545	554471	-0.316	0.000013557439258	4.8678
rs2414768	ENSG00000140416.14_63336226_63336351	15	15	62572049	63334831	762782	0.316	0.000013561502086	4.8677
rs1424543	ENSG00000181072.7_136554008_136554165	7	7	136632003	136553416	78587	0.316	0.000013564477446	4.8676
rs11599018	ENSG00000107779.5_88683351_88684945	10	10	88538345	88516396	21949	0.315	0.000013606197518	4.8663
rs12199030	ENSG00000185068.10_158613009_158615020	6	6	158621137	158589384	31753	-0.315	0.000013607922536	4.8662
rs10465909	ENSG00000097021.14_6409809_6409926	1	1	5699892	6454451	754559	0.315	0.000013608795071	4.8662
rs12154765	ENSG00000122547.6_36192758_36193283	7	7	36319789	36192758	127031	-0.315	0.000013616538491	4.8659
rs8050871	ENSG00000103043.8_70796784_70796928	16	16	71509796	70835071	674725	0.315	0.000013627913986	4.8656
rs10872648	ENSG00000120253.8_150045451_150048334	6	6	150079835	150070801	9034	-0.315	0.000013631092319	4.8655
rs11191072	ENSG00000166171.7_103347590_103348654	10	10	103400066	103330317	69749	0.315	0.000013661431881	4.8645
rs2836288	ENSG00000157551.12_39671166_39673748	21	21	39659766	39529128	130638	-0.315	0.000013667591713	4.8643
[truncated: 434 more rows]
