# Supplementary material for: Passive and active DNA methylation and the interplay with genetic variation in gene regulation
Source: eLife. 2013 Jun 4;2:e00523. doi: 10.7554/eLife.00523 (PMC3673336; doi:10.7554/eLife.00523)
Supplement: Table 1—source data 1. — Significant eQTL, mQTL and eQTM associations found in each cell-type. DOI: http://dx.doi.org/10.7554/eLife.00523.012 [file elife00523s001.zip › GENCORD2_ASSOCIATIONS/GENCORD2_EQTL_FDR10_L_185]

SNP_label	GENE_ID	SNP_chromosome	GENE_chromosome	SNP_location	GENE_location	Distance	rvalue	pvalue	-log10(pvalue)
rs2927608	ENSG00000164308.12_96253166_96255420	5	5	96252432	96211643	40789	-0.913	0.000000000000000	72.5156
rs11080327	ENSG00000166750.4_33585670_33586721	17	17	33571546	33570086	1460	-0.905	0.000000000000000	69.3054
rs7503725	ENSG00000187624.6_262939_264367	17	17	260142	260118	24	0.864	0.000000000000000	55.6628
rs6799135	ENSG00000180611.6_192514604_192517439	3	3	192626331	192635950	9619	-0.863	0.000000000000000	55.3164
rs1993531	ENSG00000221923.3_52887102_52889048	19	19	52884886	52873170	11716	-0.860	0.000000000000000	54.5365
rs10129479	ENSG00000258289.2_65398856_65401913	14	14	65375180	65381079	5899	0.850	0.000000000000000	52.0186
rs732217	ENSG00000233927.2_8387156_8387809	19	19	8389107	8386384	2723	0.847	0.000000000000000	51.3755
rs1057569	ENSG00000164307.7_96096521_96098932	5	5	96109610	96143803	34193	-0.844	0.000000000000000	50.7160
rs739239	ENSG00000188511.8_50050272_50051190	22	22	50050468	50051190	722	-0.834	0.000000000000000	48.3237
rs10774671	ENSG00000089127.7_113356402_113357015	12	12	113357193	113344582	12611	-0.829	0.000000000000000	47.3260
rs2676421	ENSG00000172728.10_33228342_33230322	8	8	33361739	33330940	30799	0.825	0.000000000000000	46.4983
rs61869825	ENSG00000173915.8_105153956_105154151	10	10	105073070	105156223	83153	0.825	0.000000000000000	46.4360
rs909685	ENSG00000100321.10_39777701_39781593	22	22	39747671	39745930	1741	-0.823	0.000000000000000	46.1500
rs9890200	ENSG00000006282.12_48626647_48626848	17	17	48624523	48620419	4104	-0.815	0.000000000000000	44.4454
rs72603801	ENSG00000146707.9_76254839_76255000	7	7	76205891	76256578	50687	-0.814	0.000000000000000	44.3667
rs3801267	ENSG00000105835.7_105903838_105904063	7	7	105918922	105926772	7850	-0.810	0.000000000000000	43.4829
rs1457283	ENSG00000205038.7_110539013_110539249	8	8	110486627	110374706	111921	0.806	0.000000000000000	42.8963
rs4987173	ENSG00000124587.9_42933980_42934185	6	6	42931224	42946958	15734	-0.799	0.000000000000000	41.6402
rs62057050	ENSG00000181031.10_62293_63714	17	17	65610	202888	137278	0.799	0.000000000000000	41.5760
rs112681498	ENSG00000165985.7_16555742_16556706	10	10	16555862	16564004	8142	-0.794	0.000000000000000	40.7603
rs6699975	ENSG00000215790.2_1670361_1670496	1	1	1603434	1677431	73997	0.793	0.000000000000000	40.4471
rs7426	ENSG00000029725.10_5286950_5289129	17	17	5288983	5185558	103425	-0.791	0.000000000000000	40.1073
rs741795	ENSG00000205581.6_40714241_40715085	21	21	40718440	40721573	3133	0.780	0.000000000000000	38.4079
rs10420933	ENSG00000174652.12_9529438_9529571	19	19	9442827	9546234	103407	-0.775	0.000000000000000	37.5932
rs28383456	ENSG00000237541.3_32713568_32713849	6	6	32609453	32709119	99666	0.772	0.000000000000000	37.1743
rs1628955	ENSG00000166839.11_65223685_65224712	15	15	65187220	65204101	16881	0.771	0.000000000000000	36.9250
rs10793107	ENSG00000166435.10_74559160_74559507	11	11	74695175	74660245	34930	-0.768	0.000000000000000	36.4864
rs112695134	ENSG00000237651.2_61390187_61390367	2	2	61381018	61372243	8775	0.760	0.000000000000000	35.4225
rs112206327	ENSG00000204525.8_31237987_31238262	6	6	31243971	31239907	4064	-0.756	0.000000000000000	34.7299
rs3810232	ENSG00000170889.9_54704610_54704829	19	19	54704760	54704610	150	0.755	0.000000000000000	34.6869
rs11761253	ENSG00000121716.11_99955003_99955158	7	7	99939321	99933702	5619	0.755	0.000000000000000	34.6808
rs111371403	ENSG00000232629.4_32726627_32726908	6	6	32626492	32731311	104819	-0.751	0.000000000000000	34.0823
rs2736332	ENSG00000154319.10_11278972_11282145	8	8	11339965	11332224	7741	-0.751	0.000000000000000	34.0453
rs59125977	ENSG00000214087.3_79648250_79648909	17	17	79644042	79650954	6912	-0.745	0.000000000000000	33.3208
rs73138787	ENSG00000186468.8_81569177_81572337	5	5	81568934	81574396	5462	0.732	0.000000000000000	31.5875
rs1458255	ENSG00000163682.10_39458026_39458158	4	4	39446549	39460568	14019	0.731	0.000000000000000	31.5030
rs76308922	ENSG00000146535.8_2767746_2771384	7	7	2862542	2883958	21416	-0.731	0.000000000000000	31.4330
rs10282929	ENSG00000147813.11_144658602_144658742	8	8	144681777	144660819	20958	0.730	0.000000000000000	31.3990
rs4483186	ENSG00000036448.5_2092588_2093380	8	8	2077542	1993155	84387	0.730	0.000000000000000	31.3672
rs12038608	ENSG00000236624.4_45960064_45960838	1	1	45951155	45965751	14596	-0.729	0.000000000000000	31.2733
rs11665675	ENSG00000186230.5_57954659_57956853	19	19	57939619	57946697	7078	-0.729	0.000000000000000	31.2550
rs11864726	ENSG00000197912.7_89603173_89604129	16	16	89587030	89574811	12219	0.728	0.000000000000000	31.0936
rs12578375	ENSG00000257127.1_92822810_92824730	12	12	92827016	92815307	11709	0.724	0.000000000000000	30.6098
rs115322199	ENSG00000198502.5_32487147_32487428	6	6	32601332	32498064	103268	0.721	0.000000000000000	30.2638
rs115867015	ENSG00000196735.6_32609087_32609335	6	6	32603487	32595956	7531	0.719	0.000000000000000	30.0376
rs66692105	ENSG00000120675.4_43681314_43683045	13	13	43607186	43597339	9847	-0.719	0.000000000000000	30.0104
snp_4_83761150	ENSG00000145284.7_83550692_83552670	4	4	83761150	83720010	41140	-0.719	0.000000000000000	29.9844
rs7254728	ENSG00000105750.8_21125607_21126781	19	19	21148182	21106059	42123	0.718	0.000000000000000	29.9378
rs429328	ENSG00000162885.6_235610533_235613655	1	1	235680372	235667781	12591	-0.717	0.000000000000000	29.7864
rs17433780	ENSG00000117226.6_89472360_89473535	1	1	89474818	89488549	13731	-0.715	0.000000000000000	29.5513
rs6574128	ENSG00000184227.3_74009754_74010498	14	14	74051889	74003818	48071	-0.713	0.000000000000000	29.3417
rs916403	ENSG00000187987.5_28400432_28402855	6	6	28408258	28411279	3021	0.713	0.000000000000000	29.2708
rs4930950	ENSG00000013573.11_31242337_31242424	12	12	31224851	31226779	1928	0.713	0.000000000000000	29.2523
rs104664	ENSG00000100376.7_45725525_45725814	22	22	45711854	45704849	7005	0.711	0.000000000000000	29.1048
rs12913296	ENSG00000128891.11_40823540_40824501	15	15	40844222	40857256	13034	0.710	0.000000000000000	28.9453
rs7212972	ENSG00000141698.10_39981335_39981909	17	17	39980819	39992523	11704	-0.709	0.000000000000000	28.8286
rs2366314	ENSG00000240563.1_62675455_62678000	1	1	62650045	62660503	10458	-0.709	0.000000000000000	28.7941
rs2074038	ENSG00000110455.9_44089178_44089465	11	11	44087989	44087475	514	0.708	0.000000000000000	28.7280
rs6060524	ENSG00000214078.6_34220439_34220618	20	20	34221155	34252878	31723	-0.704	0.000000000000000	28.3161
rs12980874	ENSG00000127507.11_14843205_14847056	19	19	14886958	14889353	2395	-0.704	0.000000000000000	28.3111
rs677143	ENSG00000244879.2_50648297_50650527	15	15	50650923	50647156	3767	0.701	0.000000000000000	27.9514
rs2165069	ENSG00000250021.2_90377540_90378875	15	15	90407119	90456114	48995	-0.700	0.000000000000000	27.8756
rs3733349	ENSG00000145214.9_952675_954509	4	4	954311	980683	26372	0.700	0.000000000000000	27.8280
rs10768976	ENSG00000149084.7_43876694_43878160	11	11	43773813	43577986	195827	-0.697	0.000000000000000	27.5522
rs9896243	ENSG00000214401.3_44273734_44274037	17	17	44826056	44270939	555117	0.697	0.000000000000000	27.5262
snp_1_111796343	ENSG00000064886.8_111778646_111778775	1	1	111796343	111743393	52950	-0.697	0.000000000000000	27.4610
rs2165069	ENSG00000157823.11_90373831_90378875	15	15	90407119	90437574	30455	-0.696	0.000000000000000	27.3764
rs6591178	ENSG00000254614.1_64947700_64948543	11	11	64944965	64949305	4340	0.696	0.000000000000000	27.3684
rs62114506	ENSG00000035115.15_239561_242176	2	2	242793	266398	23605	-0.696	0.000000000000000	27.3497
rs9269693	ENSG00000196126.6_32557420_32557625	6	6	32546866	32557625	10759	0.690	0.000000000000000	26.7414
rs1449200	ENSG00000198453.7_37487219_37488834	19	19	37478117	37407231	70886	-0.689	0.000000000000000	26.6850
rs2532496	ENSG00000139192.7_6562233_6562463	12	12	6564448	6560856	3592	0.689	0.000000000000000	26.6385
rs2077797	ENSG00000168028.8_39449094_39449277	3	3	39452123	39448180	3943	-0.688	0.000000000000000	26.5622
rs9349050	ENSG00000112139.9_37664521_37665766	6	6	37663624	37667082	3458	0.688	0.000000000000000	26.5440
rs34576444	ENSG00000169193.7_23682550_23684327	7	7	23625993	23636998	11005	0.686	0.000000000000000	26.3764
rs514868	ENSG00000116985.6_40222854_40226240	1	1	40203928	40254533	50605	-0.686	0.000000000000000	26.3129
rs72764893	ENSG00000140988.8_2014450_2014861	16	16	2013756	2014861	1105	0.683	0.000000000000000	26.0431
rs1177457	ENSG00000166598.7_104347164_104347423	12	12	104336127	104323885	12242	0.681	0.000000000000000	25.8057
rs8176201	ENSG00000184988.2_41369700_41371589	17	17	41230336	41363894	133558	0.680	0.000000000000000	25.6933
rs3747787	ENSG00000112297.9_106967006_106969328	6	6	106967778	106808784	158994	-0.679	0.000000000000000	25.6118
rs35188965	ENSG00000113504.13_1050499_1052566	5	5	1104938	1112172	7234	-0.679	0.000000000000000	25.5974
rs811316	ENSG00000174137.8_1656705_1657450	4	4	1689377	1686029	3348	0.678	0.000000000000000	25.5362
rs9955876	ENSG00000242550.1_61602072_61603345	18	18	61586875	61564408	22467	0.678	0.000000000000000	25.5158
rs7029002	ENSG00000107201.4_32455300_32457416	9	9	32455320	32526322	71002	0.678	0.000000000000000	25.5052
rs7589901	ENSG00000125618.12_113973574_113976186	2	2	113993344	114036527	43183	-0.677	0.000000000000000	25.4311
rs116678101	ENSG00000125991.12_34131407_34131658	20	20	34133030	34129770	3260	0.676	0.000000000000000	25.3471
rs514868	ENSG00000198754.4_40235195_40237020	1	1	40203928	40237020	33092	-0.673	0.000000000000000	24.9827
rs11692739	ENSG00000163040.10_132289237_132290354	2	2	132346040	132285248	60792	-0.672	0.000000000000000	24.9100
rs6034875	ENSG00000125868.10_17581383_17581690	20	20	17627727	17550508	77219	0.672	0.000000000000000	24.9061
rs6699975	ENSG00000189339.7_1607817_1608285	1	1	1603434	1624167	20733	-0.671	0.000000000000000	24.7923
snp_1_245129295	ENSG00000203666.8_245250547_245251139	1	1	245129295	245133007	3712	-0.669	0.000000000000000	24.6626
rs12980874	ENSG00000160961.6_14841987_14844557	19	19	14886958	14800613	86345	-0.667	0.000000000000000	24.4241
rs979877	ENSG00000111254.2_4735662_4737971	12	12	4757896	4758213	317	-0.667	0.000000000000000	24.4036
rs10876902	ENSG00000076067.6_56982924_56984745	12	12	56929364	56915713	13651	0.666	0.000000000000000	24.3127
rs3765115	ENSG00000140386.7_76672064_76673956	15	15	76673716	77197744	524028	-0.664	0.000000000000000	24.1517
rs56084453	ENSG00000196653.6_44762365_44765323	3	3	44762830	44754135	8695	0.663	0.000000000000000	24.0243
rs10994247	ENSG00000204147.5_52514311_52516948	10	10	52499303	52499078	225	-0.662	0.000000000000000	23.9898
rs62152937	ENSG00000071082.5_101635460_101636078	2	2	101613739	101618177	4438	-0.661	0.000000000000000	23.8347
rs103197	ENSG00000172404.4_41255553_41258130	22	22	41256802	41258130	1328	0.660	0.000000000000000	23.8199
rs6754769	ENSG00000240344.4_201735630_201736244	2	2	201749852	201754026	4174	0.660	0.000000000000000	23.7837
rs61876748	ENSG00000177697.12_838133_838834	11	11	833262	832843	419	-0.659	0.000000000000000	23.7349
rs2814162	ENSG00000151640.7_134018343_134019266	10	10	134001748	134000404	1344	-0.658	0.000000000000000	23.5852
rs1708618	ENSG00000154803.7_17131203_17132791	17	17	17131869	17140502	8633	-0.657	0.000000000000000	23.5457
rs61296092	ENSG00000254772.4_62334871_62335000	11	11	62320838	62342401	21563	0.657	0.000000000000000	23.5243
rs35285321	ENSG00000160213.5_45192393_45194211	21	21	45201832	45196326	5506	0.657	0.000000000000000	23.4814
rs11725309	ENSG00000174125.3_38797880_38800519	4	4	38783848	38858438	74590	-0.655	0.000000000000000	23.2769
rs1333973	ENSG00000137959.10_79093591_79094078	1	1	79094081	79085607	8474	-0.654	0.000000000000000	23.2583
rs62032983	ENSG00000166847.4_23678368_23681195	16	16	23653343	23652713	630	0.654	0.000000000000000	23.2229
rs17698176	ENSG00000185829.9_44631398_44634997	17	17	44819595	44657088	162507	0.652	0.000000000000000	23.0621
rs629861	ENSG00000037042.7_40818341_40818502	17	17	40714014	40811266	97252	-0.649	0.000000000000000	22.7877
rs2234487	ENSG00000124164.11_57019133_57026157	20	20	57009796	56964178	45618	0.648	0.000000000000000	22.7126
rs12764297	ENSG00000204149.4_51748078_51748698	10	10	51016993	51748078	731085	-0.647	0.000000000000000	22.5846
rs893723	ENSG00000166813.10_90171208_90172017	15	15	90128910	90198682	69772	-0.646	0.000000000000000	22.5015
rs55646950	ENSG00000055950.12_102737578_102739129	10	10	102760996	102747272	13724	0.644	0.000000000000000	22.3113
rs11080327	ENSG00000247843.1_33568518_33569346	17	17	33571546	33569346	2200	-0.642	0.000000000000000	22.1297
rs7298123	ENSG00000176422.9_56862823_56864763	12	12	56860073	56862301	2228	-0.641	0.000000000000000	22.0620
rs1465483	ENSG00000116791.9_75171170_75172141	1	1	75195243	75199092	3849	0.640	0.000000000000000	21.9874
rs7699689	ENSG00000250312.2_126732_127532	4	4	127452	124386	3066	-0.640	0.000000000000000	21.9635
rs2783975	ENSG00000183291.11_87379711_87380048	1	1	87331740	87380107	48367	-0.638	0.000000000000000	21.7798
rs4905957	ENSG00000140105.11_100841620_100842588	14	14	100837230	100843142	5912	-0.637	0.000000000000000	21.7155
rs138337	ENSG00000196236.6_41258269_41258683	22	22	41231053	41253081	22028	0.633	0.000000000000000	21.4086
rs115867015	ENSG00000179344.11_32629744_32630025	6	6	32603487	32636160	32673	0.632	0.000000000000000	21.3336
rs7277657	ENSG00000182670.9_38453896_38456631	21	21	38469523	38445526	23997	0.632	0.000000000000000	21.2769
rs10090386	ENSG00000104714.8_564744_565284	8	8	608153	688106	79953	-0.631	0.000000000000000	21.1850
rs74906189	ENSG00000152348.9_81549887_81551958	5	5	81261923	81267844	5921	0.629	0.000000000000000	21.0162
rs2234409	ENSG00000214872.4_57310114_57310847	11	11	57321811	57308979	12832	-0.629	0.000000000000000	21.0081
rs12744791	ENSG00000135778.6_233113909_233114548	1	1	233089728	233086351	3377	-0.628	0.000000000000000	20.9833
rs7644414	ENSG00000164048.8_48298201_48298512	3	3	48299079	48282590	16489	0.628	0.000000000000000	20.9503
rs3093933	ENSG00000129484.9_20813091_20813285	14	14	20824415	20811741	12674	0.626	0.000000000000000	20.7703
rs419842	ENSG00000101057.11_42315492_42315712	20	20	42310811	42295754	15057	-0.626	0.000000000000000	20.7582
rs12602546	ENSG00000248683.1_18573265_18575973	17	17	18644364	18573265	71099	0.625	0.000000000000000	20.7427
rs10864693	ENSG00000162946.14_232172440_232177018	1	1	231804093	231762561	41532	-0.625	0.000000000000000	20.6799
rs625245	ENSG00000020922.7_94208382_94208785	11	11	94192103	94227074	34971	-0.623	0.000000000000000	20.5841
rs2776877	ENSG00000204110.3_37503308_37506306	6	6	37487135	37475124	12011	0.621	0.000000000000000	20.3895
rs4074198	ENSG00000008128.15_1635989_1636094	1	1	1612603	1655966	43363	-0.621	0.000000000000000	20.3643
rs12932337	ENSG00000167526.8_89629292_89630950	16	16	89630630	89627056	3574	0.620	0.000000000000000	20.2800
rs545680	ENSG00000162620.10_74648222_74648545	1	1	74680240	74663871	16369	0.619	0.000000000000000	20.2498
rs6688602	ENSG00000231671.1_101855226_101855859	1	1	101837079	101788893	48186	-0.616	0.000000000000000	19.9652
rs11176067	ENSG00000155957.10_66529626_66531946	12	12	66557162	66563852	6690	-0.615	0.000000000000000	19.9204
rs72620573	ENSG00000081665.7_19909598_19910259	19	19	19905169	19932560	27391	0.614	0.000000000000000	19.7971
rs221061	ENSG00000142632.10_16524599_16525239	1	1	16535804	16539140	3336	0.613	0.000000000000000	19.7297
rs2296310	ENSG00000187621.10_96138308_96139789	14	14	96136775	96116835	19940	-0.612	0.000000000000000	19.6622
rs12884337	ENSG00000155465.13_23282109_23282649	14	14	23273114	23299029	25915	-0.611	0.000000000000000	19.6049
rs625945	ENSG00000112031.11_153308497_153311230	6	6	153340721	153323820	16901	0.611	0.000000000000000	19.6039
rs28382333	ENSG00000151552.7_17488021_17488859	4	4	17517242	17513857	3385	-0.610	0.000000000000000	19.5307
rs210142	ENSG00000030110.7_33540324_33541684	6	6	33546837	33548070	1233	0.609	0.000000000000000	19.4647
rs3821869	ENSG00000113812.9_53901093_53902889	3	3	53893840	53916229	22389	0.609	0.000000000000000	19.4509
rs11655198	ENSG00000172057.4_38077294_38078938	17	17	38026169	38083854	57685	-0.608	0.000000000000000	19.3329
rs10917120	ENSG00000218510.3_22356773_22357716	1	1	22350165	22351681	1516	-0.607	0.000000000000000	19.3168
rs56293808	ENSG00000113721.7_149493400_149495509	5	5	149538157	149535423	2734	0.607	0.000000000000000	19.2996
rs6920271	ENSG00000112306.7_133135871_133135921	6	6	133126950	133135580	8630	0.607	0.000000000000000	19.2924
rs2717539	ENSG00000104427.6_79629563_79629935	8	8	79629039	79578282	50757	0.607	0.000000000000000	19.2923
rs7852399	ENSG00000164978.12_34343122_34343709	9	9	34371788	34329504	42284	0.606	0.000000000000000	19.2199
rs7978685	ENSG00000196531.6_57106570_57106692	12	12	57103154	57125412	22258	0.605	0.000000000000000	19.1205
rs11631770	ENSG00000137806.4_41688685_41689338	15	15	41737059	41694717	42342	0.604	0.000000000000000	19.0668
rs114512661	ENSG00000151148.8_109927724_109930542	12	12	110043889	109915207	128682	-0.604	0.000000000000000	19.0285
rs9945924	ENSG00000221887.4_61620588_61620761	18	18	61620766	61616535	4231	0.603	0.000000000000000	18.9548
rs1859876	ENSG00000106603.12_43688199_43689895	7	7	43695334	43769316	73982	-0.603	0.000000000000000	18.9517
rs2734565	ENSG00000245648.1_10548778_10551105	12	12	10560591	10516368	44223	-0.603	0.000000000000000	18.9442
rs12650172	ENSG00000109689.10_27024141_27027003	4	4	26874406	26859300	15106	0.602	0.000000000000000	18.9120
rs11853802	ENSG00000197535.8_52599480_52606045	15	15	52697195	52821247	124052	0.602	0.000000000000000	18.8853
rs3829704	ENSG00000101161.6_62642638_62642856	20	20	62668018	62612488	55530	0.602	0.000000000000000	18.8643
rs3761854	ENSG00000148175.8_124101355_124103686	9	9	124135043	124132531	2512	0.602	0.000000000000000	18.8608
rs2240773	ENSG00000182534.7_74675653_74676961	17	17	74710783	74707087	3696	-0.601	0.000000000000000	18.8581
rs56108400	ENSG00000258311.1_56115473_56118487	12	12	56213297	56109820	103477	-0.601	0.000000000000000	18.8291
rs11767274	ENSG00000106484.8_130144780_130146133	7	7	130115110	130126046	10936	-0.601	0.000000000000000	18.8229
rs56402862	ENSG00000160828.12_74298263_74299569	7	7	74282675	74306729	24054	0.599	0.000000000000000	18.6751
rs7123653	ENSG00000166436.10_8646256_8646775	11	11	8722621	8693413	29208	0.599	0.000000000000000	18.6596
rs3197223	ENSG00000172113.4_48334754_48336293	3	3	48335857	48343175	7318	-0.598	0.000000000000000	18.5690
rs2395476	ENSG00000234745.3_31324465_31324965	6	6	31327382	31324965	2417	-0.597	0.000000000000000	18.5436
rs11236056	ENSG00000165434.4_74041363_74047799	11	11	74039587	74109518	69931	-0.597	0.000000000000000	18.4890
rs74692061	ENSG00000112874.5_102884556_102886672	5	5	102903643	102898494	5149	-0.595	0.000000000000000	18.4069
rs12669274	ENSG00000128563.9_102036424_102036984	7	7	102076562	102004319	72243	0.595	0.000000000000000	18.4027
rs12132222	ENSG00000171806.7_169761670_169763038	1	1	169758564	169764107	5543	-0.595	0.000000000000000	18.3847
rs165859	ENSG00000241973.5_21065629_21065765	22	22	21183123	21213705	30582	0.595	0.000000000000000	18.3830
rs17600797	ENSG00000163281.6_44705263_44709943	4	4	44626806	44728612	101806	-0.594	0.000000000000000	18.3179
rs2449529	ENSG00000104341.10_98863625_98865241	8	8	98785523	98787285	1762	-0.593	0.000000000000000	18.2602
rs2566125	ENSG00000121895.7_38968365_38969262	4	4	39021745	39034542	12797	-0.593	0.000000000000000	18.1943
rs2645292	ENSG00000116874.7_119573839_119576011	1	1	119573194	119683294	110100	-0.592	0.000000000000000	18.1707
rs12949521	ENSG00000072210.11_19578871_19580909	17	17	19499229	19551459	52230	-0.592	0.000000000000000	18.1492
rs10182643	ENSG00000118961.9_20884818_20886854	2	2	20884586	21022882	138296	0.592	0.000000000000000	18.1197
rs1711667	ENSG00000170430.9_131565052_131566271	10	10	131278410	131265448	12962	0.590	0.000000000000000	18.0032
rs4711767	ENSG00000180992.5_44081194_44081946	6	6	44081987	44095194	13207	0.590	0.000000000000000	17.9754
rs11171187	ENSG00000135426.9_55341802_55344174	12	12	55343419	55378530	35111	0.589	0.000000000000000	17.9428
rs11543	ENSG00000165637.9_76970792_76970947	10	10	76970613	76969912	701	0.589	0.000000000000000	17.9261
rs9328374	ENSG00000112799.3_6654777_6655216	6	6	6591629	6588341	3288	-0.588	0.000000000000000	17.8515
rs17698176	ENSG00000238083.2_44632651_44632790	17	17	44819595	44590076	229519	0.588	0.000000000000000	17.8470
rs79025514	ENSG00000186111.3_3630182_3633167	19	19	3664491	3700463	35972	-0.587	0.000000000000000	17.8211
rs6421984	ENSG00000185201.10_308163_308438	11	11	305619	307631	2012	0.587	0.000000000000000	17.8120
rs76851022	ENSG00000174236.2_27849428_27850566	12	12	27851984	27849428	2556	0.586	0.000000000000000	17.7175
rs2651838	ENSG00000110665.7_2316875_2319151	11	11	2319531	2324279	4748	-0.585	0.000000000000000	17.6629
rs2373751	ENSG00000188707.4_150026938_150029808	7	7	150021599	150026938	5339	0.584	0.000000000000000	17.6074
rs4968124	ENSG00000141252.13_435208_436151	17	17	436900	618096	181196	0.584	0.000000000000000	17.5651
rs2006084	ENSG00000157326.14_24437966_24438488	14	14	24502876	24422795	80081	-0.582	0.000000000000000	17.4604
rs2240816	ENSG00000086232.7_6061881_6064432	7	7	6066783	6098861	32078	0.581	0.000000000000000	17.3809
rs11967227	ENSG00000112218.5_97245888_97247762	6	6	97316278	97285353	30925	-0.580	0.000000000000000	17.2922
rs114714677	ENSG00000123219.7_64813593_64814460	5	5	64781556	64858998	77442	0.579	0.000000000000000	17.1921
rs7015240	ENSG00000104408.5_109245623_109245901	8	8	109262204	109447562	185358	-0.578	0.000000000000000	17.1779
rs4784671	ENSG00000125124.5_56518259_56518779	16	16	56514288	56554008	39720	-0.578	0.000000000000000	17.1676
rs10242703	ENSG00000122674.8_5965263_5965605	7	7	6870635	5938356	932279	-0.577	0.000000000000000	17.1030
rs6557122	ENSG00000131016.12_151669846_151674887	6	6	151560735	151561134	399	-0.577	0.000000000000000	17.0983
rs11144225	ENSG00000106733.15_77675489_77676483	9	9	77707300	77703133	4167	-0.577	0.000000000000000	17.0910
rs2233921	ENSG00000123415.9_54575237_54577743	12	12	54575800	54582778	6978	0.577	0.000000000000000	17.0751
rs8031979	ENSG00000128915.7_60711808_60715961	15	15	60721744	60771359	49615	-0.577	0.000000000000000	17.0661
rs62116613	ENSG00000204920.4_44500245_44502477	19	19	44488352	44488346	6	0.576	0.000000000000000	17.0133
rs1635887	ENSG00000213214.3_143883176_143885488	7	7	143868570	143991230	122660	0.574	0.000000000000000	16.8965
rs414206	ENSG00000170291.7_7157902_7158122	17	17	7154534	7155372	838	0.574	0.000000000000000	16.8885
rs1570512	ENSG00000107077.12_7076434_7077262	9	9	7076463	6720863	355600	0.574	0.000000000000000	16.8545
rs1517002	ENSG00000131462.2_40766514_40766675	17	17	40735469	40761358	25889	0.574	0.000000000000000	16.8532
rs9535274	ENSG00000152213.3_50204566_50208008	13	13	50194394	50202435	8041	0.573	0.000000000000000	16.8398
rs1623559	ENSG00000180185.7_1876968_1878908	16	16	1858805	1876968	18163	0.573	0.000000000000000	16.7991
rs4107158	ENSG00000177990.7_64061837_64062357	12	12	64066525	64062719	3806	0.573	0.000000000000000	16.7959
rs2074573	ENSG00000065268.3_994212_994569	19	19	985815	984328	1487	0.572	0.000000000000000	16.7524
rs62421864	ENSG00000197498.7_111346606_111347303	6	6	111342098	111303218	38880	-0.572	0.000000000000000	16.7397
rs2277621	ENSG00000108771.6_40253422_40253964	17	17	40264661	40264751	90	-0.572	0.000000000000000	16.7382
rs2737717	ENSG00000170819.4_133191189_133191409	3	3	133185834	133118839	66995	0.571	0.000000000000000	16.7046
rs66592260	ENSG00000104964.9_3062698_3062964	19	19	3065029	3062964	2065	0.571	0.000000000000000	16.7032
rs11227332	ENSG00000172757.7_65624564_65625014	11	11	65623739	65629497	5758	0.571	0.000000000000000	16.6419
rs146465314	ENSG00000246493.1_119200544_119200586	4	4	119141198	119199914	58716	-0.570	0.000000000000000	16.5743
rs7977045	ENSG00000122965.6_114259862_114261126	12	12	114256006	114404176	148170	0.569	0.000000000000000	16.5495
rs4759092	ENSG00000123360.7_54971644_54973023	12	12	54953100	54943134	9966	0.567	0.000000000000000	16.4226
rs535708	ENSG00000130770.12_28573100_28573417	1	1	28570233	28562620	7613	-0.566	0.000000000000000	16.3502
rs335630	ENSG00000113231.9_76722270_76725632	5	5	76729378	76506274	223104	0.566	0.000000000000000	16.3499
snp_22_42895634	ENSG00000189306.6_42910688_42910785	22	22	42895634	42915808	20174	-0.570	0.000000000000000	16.2557
rs9928222	ENSG00000059122.11_2986530_2986878	16	16	2986323	2961980	24343	-0.565	0.000000000000000	16.2553
rs11130226	ENSG00000004534.9_50004631_50006181	3	3	49993191	49977440	15751	0.565	0.000000000000000	16.2532
rs116706833	ENSG00000204520.7_31379724_31380002	6	6	31381407	31367561	13846	-0.565	0.000000000000000	16.2527
rs10908821	ENSG00000215845.6_161007421_161007865	1	1	161008535	161008780	245	0.561	0.000000000000000	16.0230
rs4938621	ENSG00000196655.5_118889142_118889680	11	11	118892277	118889142	3135	0.561	0.000000000000000	15.9891
rs11864726	ENSG00000245196.1_89584809_89588625	16	16	89587030	89588625	1595	0.561	0.000000000000000	15.9785
rs5999098	ENSG00000100023.12_22049683_22052565	22	22	22048862	22006559	42303	0.561	0.000000000000000	15.9710
rs2003216	ENSG00000174748.12_23963089_23965183	3	3	23974561	23958036	16525	0.561	0.000000000000000	15.9698
rs12366	ENSG00000115350.7_75185619_75186019	2	2	75185856	75185619	237	0.560	0.000000000000000	15.9190
rs5760127	ENSG00000099940.6_21241967_21245502	22	22	21059531	21213271	153740	-0.559	0.000000000000000	15.8695
rs10935113	ENSG00000129055.8_134196548_134197557	3	3	134173091	134205558	32467	-0.559	0.000000000000000	15.8694
rs10813948	ENSG00000086062.7_33110635_33113584	9	9	33121570	33167354	45784	0.558	0.000000000000000	15.7903
rs10242703	ENSG00000155026.10_5965181_5966179	7	7	6870635	6010314	860321	-0.558	0.000000000000000	15.7894
rs6116961	ENSG00000172070.5_627259_629561	20	20	633149	656444	23295	0.556	0.000000000000000	15.6820
rs3786054	ENSG00000129197.8_5335862_5336340	17	17	5339059	5322961	16098	-0.555	0.000000000000000	15.6433
rs11101980	ENSG00000168765.10_110198703_110199047	1	1	110193645	110198703	5058	0.555	0.000000000000000	15.5827
rs10261806	ENSG00000196511.9_144149034_144150756	7	7	144532104	144533488	1384	0.554	0.000000000000000	15.5595
rs116554447	ENSG00000204267.8_32793192_32796811	6	6	32765130	32806599	41469	0.554	0.000000000000000	15.5389
rs12816436	ENSG00000177889.5_93835631_93836038	12	12	93801428	93836038	34610	-0.552	0.000000000000000	15.4320
rs1626465	ENSG00000224635.1_37043753_37045444	20	20	37032255	37045444	13189	-0.551	0.000000000000000	15.3769
rs7121262	ENSG00000023191.11_502062_503570	11	11	520482	507300	13182	0.551	0.000000000000000	15.3345
rs35079894	ENSG00000245043.1_64533485_64534383	7	7	64410459	64541641	131182	0.550	0.000000000000000	15.3181
rs13356431	ENSG00000145882.6_148747556_148749216	5	5	148776547	148737570	38977	-0.550	0.000000000000001	15.2909
rs72677588	ENSG00000117481.5_46806876_46807169	1	1	46817755	46805849	11906	-0.549	0.000000000000001	15.2387
rs11695681	ENSG00000151690.9_191300621_191302287	2	2	191290554	191273081	17473	-0.549	0.000000000000001	15.2028
rs13439743	ENSG00000156482.6_99057943_99058697	8	8	99011376	99058697	47321	-0.549	0.000000000000001	15.2023
rs2974935	ENSG00000160766.9_155183616_155184264	1	1	155181843	155197214	15371	-0.549	0.000000000000001	15.1979
rs2087840	ENSG00000068097.8_58120562_58121495	17	17	58156427	58156292	135	-0.548	0.000000000000001	15.1848
rs3815414	ENSG00000118579.6_17625224_17627254	4	4	17606659	17616254	9595	-0.548	0.000000000000001	15.1662
rs11205522	ENSG00000168653.6_39494395_39494612	1	1	39465139	39491990	26851	-0.547	0.000000000000001	15.1212
rs1478785	ENSG00000125450.5_73222840_73223073	17	17	73222865	73201597	21268	0.547	0.000000000000001	15.1089
rs511599	ENSG00000121310.11_53361656_53362269	1	1	53362818	53392884	30066	-0.547	0.000000000000001	15.0852
rs315113	ENSG00000127337.2_69783927_69784576	12	12	69786543	69753483	33060	-0.546	0.000000000000001	15.0269
rs114519660	ENSG00000204536.8_31118232_31118342	6	6	31154262	31126015	28247	0.544	0.000000000000001	14.9111
rs6574128	ENSG00000119673.10_74041612_74042357	14	14	74051889	74034324	17565	0.544	0.000000000000001	14.9032
rs34777	ENSG00000145725.11_102537223_102538937	5	5	102452258	102455853	3595	0.543	0.000000000000001	14.8724
rs4786505	ENSG00000089486.9_4560676_4562684	16	16	4537893	4588816	50923	-0.543	0.000000000000001	14.8701
rs4936365	ENSG00000149591.11_117072466_117073909	11	11	117016997	117070037	53040	0.543	0.000000000000001	14.8401
rs1545280	ENSG00000100744.10_96851860_96853625	14	14	96852071	96829814	22257	-0.542	0.000000000000002	14.7995
rs10053631	ENSG00000170571.6_49736874_49737219	5	5	49459920	49739082	279162	-0.542	0.000000000000002	14.7912
rs12599859	ENSG00000131634.8_1604783_1605243	16	16	1577184	1584231	7047	0.542	0.000000000000002	14.7723
rs12327638	ENSG00000249756.1_21634858_21639390	19	19	21753035	21646686	106349	-0.541	0.000000000000002	14.7368
rs67509210	ENSG00000186470.7_26375743_26376464	6	6	26354100	26365387	11287	-0.541	0.000000000000002	14.7175
rs116785460	ENSG00000138639.13_86915736_86916810	4	4	86583589	86396267	187322	-0.541	0.000000000000002	14.7112
rs11669858	ENSG00000099821.6_633425_633568	19	19	633381	633568	187	-0.541	0.000000000000002	14.7016
rs6480591	ENSG00000122863.5_73766930_73773322	10	10	73757768	73724123	33645	0.540	0.000000000000002	14.6927
rs138903	ENSG00000100300.12_43558809_43559248	22	22	43543954	43547520	3566	0.540	0.000000000000002	14.6895
rs116144292	ENSG00000204642.7_29695734_29697106	6	6	29659124	29690552	31428	0.539	0.000000000000003	14.5867
rs12973968	ENSG00000022556.10_55512128_55512510	19	19	55501866	55476438	25428	-0.539	0.000000000000003	14.5772
rs13039785	ENSG00000234516.1_628647_629157	20	20	632567	629157	3410	-0.538	0.000000000000003	14.5159
rs35106034	ENSG00000196167.5_111164114_111169391	11	11	111217900	111175770	42130	-0.537	0.000000000000003	14.4898
rs2914316	ENSG00000171617.8_73923234_73925817	5	5	73781246	73937249	156003	0.537	0.000000000000003	14.4636
rs980960	ENSG00000124613.4_27368072_27371683	6	6	27361042	27342394	18648	0.537	0.000000000000003	14.4560
rs11959570	ENSG00000164346.5_74065039_74065189	5	5	74011816	74062817	51001	-0.536	0.000000000000004	14.4241
rs4944958	ENSG00000172890.4_71187685_71188484	11	11	71168073	71164155	3918	0.536	0.000000000000004	14.3947
rs6700034	ENSG00000090432.5_20825943_20827912	1	1	20834610	20834654	44	-0.535	0.000000000000004	14.3865
rs2448705	ENSG00000031691.5_49459857_49460820	6	6	49451240	49431096	20144	0.535	0.000000000000004	14.3805
rs1076117	ENSG00000100266.11_43265777_43267475	22	22	43299294	43411151	111857	-0.535	0.000000000000005	14.3384
rs4559682	ENSG00000175390.7_8014434_8014571	11	11	8015651	7991798	23853	-0.534	0.000000000000005	14.3011
rs62483497	ENSG00000205236.5_102277472_102278080	7	7	102332238	102283316	48922	-0.533	0.000000000000006	14.2418
rs2107357	ENSG00000103522.9_27414423_27414541	16	16	27410829	27413686	2857	-0.533	0.000000000000006	14.2357
rs2234058	ENSG00000167074.9_41791749_41795330	22	22	41777883	41763337	14546	-0.532	0.000000000000006	14.1878
rs2278043	ENSG00000103168.11_84214474_84214601	16	16	84213965	84220662	6697	0.531	0.000000000000007	14.1446
rs55698111	ENSG00000198053.7_1895745_1896101	20	20	1894584	1875154	19430	0.531	0.000000000000008	14.1072
rs919482	ENSG00000164167.5_147096837_147097589	4	4	147095630	147096837	1207	-0.531	0.000000000000008	14.1068
rs55862034	ENSG00000071967.7_172411034_172414643	2	2	172382840	172378757	4083	0.530	0.000000000000008	14.0932
snp_17_44125278	ENSG00000159314.5_43471275_43472999	17	17	44125278	43511787	613491	0.531	0.000000000000009	14.0295
rs853233	ENSG00000161326.8_35872283_35873603	17	17	35842517	35849937	7420	-0.529	0.000000000000009	14.0247
rs10135971	ENSG00000139990.13_69555921_69557873	14	14	69517494	69619867	102373	0.529	0.000000000000009	14.0246
rs12459634	ENSG00000161265.6_36235392_36235441	19	19	36230174	36236336	6162	-0.529	0.000000000000010	13.9860
rs1800693	ENSG00000067182.3_6440406_6441159	12	12	6440009	6451280	11271	-0.528	0.000000000000011	13.9573
rs1562338	ENSG00000144488.10_239038769_239041928	2	2	239008514	239008798	284	-0.528	0.000000000000011	13.9498
rs2276132	ENSG00000175334.3_65770052_65770541	11	11	65770545	65769550	995	-0.528	0.000000000000011	13.9451
rs11764792	ENSG00000132436.7_50515879_50517422	7	7	50496841	50518088	21247	0.527	0.000000000000012	13.9159
rs6489885	ENSG00000111335.8_113424843_113426610	12	12	113411806	113416200	4394	0.527	0.000000000000013	13.8735
rs636128	ENSG00000173992.4_66373173_66373490	11	11	66343860	66360292	16432	-0.526	0.000000000000015	13.8281
rs7248466	ENSG00000171469.6_9718008_9722012	19	19	9897977	9732075	165902	0.526	0.000000000000015	13.8266
rs7461545	ENSG00000104361.5_99202061_99205318	8	8	99305363	99306621	1258	0.526	0.000000000000015	13.8195
rs2287849	ENSG00000130477.9_17712137_17717163	19	19	17729148	17799401	70253	0.526	0.000000000000015	13.8144
rs11657118	ENSG00000132359.8_2936686_2941034	17	17	2714118	2699732	14386	0.525	0.000000000000017	13.7692
rs13384787	ENSG00000079263.11_231177301_231177930	2	2	231088084	231090444	2360	-0.525	0.000000000000018	13.7558
snp_20_16553108	ENSG00000089177.12_16252749_16254056	20	20	16553108	16554078	970	0.524	0.000000000000018	13.7345
rs76891258	ENSG00000176915.10_133331261_133338474	12	12	133298409	133338474	40065	-0.524	0.000000000000019	13.7171
rs2290019	ENSG00000205047.3_87731749_87734639	16	16	87741662	87739290	2372	-0.524	0.000000000000020	13.6985
rs2296310	ENSG00000213231.6_96157605_96158967	14	14	96136775	96152754	15979	-0.524	0.000000000000020	13.6965
rs79060451	ENSG00000066230.6_476317_476493	5	5	469379	524447	55068	0.524	0.000000000000020	13.6891
rs5992493	ENSG00000184470.13_19881781_19882723	22	22	19881556	19929359	47803	-0.523	0.000000000000022	13.6568
rs28688440	ENSG00000182963.4_42875816_42883205	17	17	42985869	42908179	77690	0.522	0.000000000000025	13.6095
rs2977834	ENSG00000071894.9_145623915_145624028	8	8	145623098	145634753	11655	0.522	0.000000000000025	13.6070
rs1055637	ENSG00000161618.4_49973563_49974304	19	19	49973784	49956473	17311	-0.521	0.000000000000028	13.5550
rs11136299	ENSG00000177335.6_144120679_144120986	8	8	144124512	144120626	3886	0.521	0.000000000000028	13.5520
rs62445013	ENSG00000250924.1_38415158_38418238	7	7	38398998	38381216	17782	0.521	0.000000000000029	13.5380
rs2234197	ENSG00000025772.7_43570771_43571854	20	20	43589041	43589127	86	0.521	0.000000000000030	13.5288
rs10410021	ENSG00000125734.7_6737001_6737271	19	19	6740380	6737614	2766	0.521	0.000000000000030	13.5184
rs1650651	ENSG00000228716.2_79922047_79924984	5	5	79965580	79950802	14778	0.521	0.000000000000031	13.5127
rs6553780	ENSG00000164118.8_175252633_175254531	4	4	175236366	175204828	31538	-0.521	0.000000000000031	13.5116
rs6421984	ENSG00000142089.9_320565_321050	11	11	305619	321340	15721	-0.520	0.000000000000034	13.4696
rs4149558	ENSG00000130414.6_240908869_240909179	2	2	240912712	240964819	52107	-0.519	0.000000000000037	13.4325
rs12569774	ENSG00000171160.12_99374310_99376168	10	10	99412669	99393852	18817	0.519	0.000000000000039	13.4046
rs462687	ENSG00000157601.9_42830455_42831141	21	21	42797057	42792231	4826	0.518	0.000000000000042	13.3778
rs11624136	ENSG00000100592.10_59835368_59838123	14	14	59688820	59655364	33456	0.518	0.000000000000043	13.3616
rs2303508	ENSG00000134779.8_34376035_34377013	18	18	34324376	34409158	84782	-0.518	0.000000000000045	13.3422
rs710870	ENSG00000127463.8_19542158_19545976	1	1	19549759	19578046	28287	0.517	0.000000000000047	13.3243
rs1081713	ENSG00000198885.5_96991485_96991587	2	2	97091840	96991069	100771	-0.517	0.000000000000048	13.3223
rs13068120	ENSG00000163814.3_45123770_45127559	3	3	45185739	45187914	2175	-0.517	0.000000000000050	13.3044
rs114607769	ENSG00000120071.7_44248221_44249598	17	17	44058928	44270166	211238	0.517	0.000000000000051	13.2943
rs10483877	ENSG00000071246.5_77245289_77249354	14	14	77182302	77228532	46230	-0.516	0.000000000000055	13.2607
rs2269567	ENSG00000188820.8_116784446_116784934	6	6	116783877	116782533	1344	-0.516	0.000000000000056	13.2481
rs17314930	ENSG00000156787.11_124154502_124154696	8	8	124132166	124054208	77958	0.515	0.000000000000063	13.2009
rs1063964	ENSG00000075142.9_87834433_87835819	7	7	87835469	87856308	20839	-0.513	0.000000000000079	13.1007
rs7329261	ENSG00000136111.8_75858808_75861161	13	13	75874528	76056250	181722	-0.513	0.000000000000082	13.0838
rs12069993	ENSG00000197965.7_167757057_167761156	1	1	167705094	167690429	14665	0.513	0.000000000000083	13.0788
rs62110417	ENSG00000196268.6_21605715_21610375	19	19	21584998	21579931	5067	-0.513	0.000000000000085	13.0723
rs17795094	ENSG00000139899.6_24895738_24897192	14	14	24901433	24900160	1273	-0.512	0.000000000000092	13.0361
rs10883768	ENSG00000156398.6_104497420_104498951	10	10	104487973	104474297	13676	0.512	0.000000000000100	13.0019
snp_12_133610821	ENSG00000198040.6_133614166_133614555	12	12	133610821	133613878	3057	0.512	0.000000000000104	12.9820
rs7800925	ENSG00000244291.1_156431057_156433348	7	7	156438797	156433348	5449	0.511	0.000000000000112	12.9502
rs11111797	ENSG00000111696.7_104166088_104171859	12	12	104208972	104234975	26003	0.510	0.000000000000115	12.9403
rs4979108	ENSG00000119471.10_115232712_115234690	9	9	115140133	115142217	2084	-0.510	0.000000000000116	12.9360
rs7614981	ENSG00000168268.6_52561633_52561734	3	3	52566914	52569070	2156	0.510	0.000000000000118	12.9282
snp_7_99483733	ENSG00000146833.10_99488036_99490369	7	7	99483733	99517223	33490	-0.510	0.000000000000121	12.9190
rs6034875	ENSG00000125844.10_17639241_17641173	20	20	17627727	17662940	35213	0.510	0.000000000000121	12.9189
rs111953392	ENSG00000172732.6_65624597_65624902	11	11	65595697	65624597	28900	-0.509	0.000000000000130	12.8850
rs56059718	ENSG00000172575.6_38799927_38800202	15	15	38836777	38857776	20999	-0.508	0.000000000000166	12.7788
rs1650790	ENSG00000152495.6_110819724_110830584	5	5	110603489	110559351	44138	-0.507	0.000000000000186	12.7316
rs11646817	ENSG00000103550.7_19717676_19718543	16	16	19771182	19729492	41690	-0.506	0.000000000000191	12.7193
rs9450279	ENSG00000135318.6_86159302_86160196	6	6	86159224	86159302	78	-0.505	0.000000000000223	12.6508
rs2498810	ENSG00000258701.1_105287538_105290055	14	14	105283021	105287538	4517	-0.505	0.000000000000228	12.6416
rs1894400	ENSG00000182511.7_91433070_91433192	15	15	91428955	91426925	2030	-0.505	0.000000000000232	12.6347
rs669340	ENSG00000176974.11_18231187_18232233	17	17	18263957	18266832	2875	-0.505	0.000000000000237	12.6259
rs407988	ENSG00000249476.1_108658697_108662070	5	5	108694107	108662070	32037	-0.504	0.000000000000247	12.6073
rs4859606	ENSG00000138744.8_76834813_76835491	4	4	76965879	76862204	103675	-0.504	0.000000000000262	12.5819
rs56154404	ENSG00000135968.13_109124016_109125496	2	2	109033625	109065017	31392	0.504	0.000000000000263	12.5809
rs9467493	ENSG00000079691.13_25619675_25620758	6	6	25399486	25279306	120180	0.504	0.000000000000265	12.5763
rs28096	ENSG00000153113.17_96108344_96110387	5	5	96109244	95865525	243719	-0.503	0.000000000000285	12.5456
rs942632	ENSG00000111846.11_10528589_10530069	6	6	10526798	10492456	34342	-0.503	0.000000000000300	12.5234
rs2292973	ENSG00000108262.9_27903238_27903468	17	17	27893015	27916645	23630	0.502	0.000000000000315	12.5023
rs2269972	ENSG00000197362.8_148766735_148769565	7	7	148914047	148787874	126173	0.502	0.000000000000321	12.4931
rs6916921	ENSG00000204475.4_31556672_31557008	6	6	31520426	31560762	40336	-0.502	0.000000000000322	12.4915
rs7699179	ENSG00000153064.7_102750965_102751363	4	4	102725324	102332443	392881	-0.502	0.000000000000337	12.4724
rs2976179	ENSG00000176623.7_87480486_87480936	8	8	87335002	87526586	191584	0.502	0.000000000000344	12.4640
rs363230	ENSG00000165646.7_119036673_119038941	10	10	119029515	119000604	28911	0.501	0.000000000000357	12.4470
rs6570229	ENSG00000051620.5_138734017_138734310	6	6	138712576	138724668	12092	0.501	0.000000000000385	12.4143
rs4840568	ENSG00000136573.6_11421412_11422113	8	8	11351019	11351510	491	0.501	0.000000000000395	12.4038
rs7631671	ENSG00000144895.7_150301633_150302029	3	3	150292771	150264465	28306	-0.500	0.000000000000408	12.3888
rs6136420	ENSG00000125821.7_18744004_18744561	20	20	18562842	18568537	5695	-0.500	0.000000000000414	12.3832
rs1792183	ENSG00000175581.9_73575341_73576178	11	11	73540947	73498361	42586	-0.500	0.000000000000426	12.3708
rs115383663	ENSG00000073969.12_44833168_44834830	17	17	44058111	44668075	609964	-0.499	0.000000000000482	12.3169
rs8013827	ENSG00000184986.6_105995059_105996539	14	14	105970176	105992940	22764	-0.498	0.000000000000524	12.2809
rs12541647	ENSG00000104518.6_144643172_144643274	8	8	144647928	144635377	12551	-0.498	0.000000000000524	12.2808
rs656301	ENSG00000185483.6_64643111_64647181	1	1	64297843	64239693	58150	0.498	0.000000000000575	12.2403
rs900641	ENSG00000164904.9_125877533_125880711	5	5	125931022	125931110	88	-0.497	0.000000000000591	12.2287
rs10118701	ENSG00000235953.2_103154520_103156151	9	9	103061366	103115360	53994	0.497	0.000000000000604	12.2190
rs4294134	ENSG00000243317.3_135358839_135359972	7	7	135293128	135347244	54116	0.497	0.000000000000604	12.2188
snp_14_20957923	ENSG00000198805.6_20944543_20945253	14	14	20957923	20937113	20810	0.497	0.000000000000611	12.2138
rs138079628	ENSG00000196372.7_5680831_5682793	10	10	5655340	5708768	53428	-0.497	0.000000000000627	12.2028
rs17485664	ENSG00000111725.5_120118053_120119435	12	12	120043595	120105558	61963	-0.496	0.000000000000717	12.1443
rs6464075	ENSG00000133574.4_150269217_150271041	7	7	150234541	150264365	29824	-0.496	0.000000000000730	12.1364
rs918737	ENSG00000175643.6_11444499_11445619	16	16	11439639	11410636	29003	-0.496	0.000000000000734	12.1344
rs7922050	ENSG00000165983.9_16553045_16555736	10	10	16479007	16478964	43	0.495	0.000000000000772	12.1126
rs62391543	ENSG00000021355.7_2832566_2834246	6	6	2940740	2842240	98500	0.495	0.000000000000781	12.1074
rs267962	ENSG00000112977.11_10679342_10681281	5	5	10737414	10761384	23970	0.495	0.000000000000788	12.1035
rs2837003	ENSG00000182093.8_40768792_40769815	21	21	40764712	40752170	12542	-0.495	0.000000000000791	12.1018
rs1205170	ENSG00000167815.7_12911973_12912084	19	19	12905246	12912694	7448	0.494	0.000000000000848	12.0717
rs2503701	ENSG00000162585.11_2115917_2116952	1	1	2121118	2144159	23041	0.494	0.000000000000886	12.0526
rs9402452	ENSG00000146409.5_133090507_133091475	6	6	133093892	133119747	25855	-0.494	0.000000000000905	12.0435
rs2017188	ENSG00000100031.14_25023819_25023946	22	22	24994708	24979718	14990	0.494	0.000000000000935	12.0292
rs6438652	ENSG00000173226.12_121488610_121489421	3	3	121480375	121553926	73551	0.493	0.000000000000961	12.0174
rs1464751	ENSG00000127399.10_150033807_150035239	7	7	150021282	150019728	1554	0.493	0.000000000000972	12.0123
rs12620907	ENSG00000023228.8_206986149_206989000	2	2	207000898	207024327	23429	0.493	0.000000000001059	11.9753
rs55986560	ENSG00000105341.11_41939177_41939339	19	19	41939835	42006550	66715	0.492	0.000000000001097	11.9597
rs12323653	ENSG00000177465.4_74061753_74063200	14	14	74074391	74058410	15981	-0.492	0.000000000001131	11.9465
rs4148974	ENSG00000160194.11_44328974_44329783	21	21	44323720	44299754	23966	-0.492	0.000000000001156	11.9371
rs827547	ENSG00000164930.6_104336709_104337726	8	8	104340086	104310661	29425	-0.492	0.000000000001203	11.9196
rs820444	ENSG00000206527.5_123303720_123304032	3	3	123297511	123304032	6521	0.491	0.000000000001242	11.9060
rs2246626	ENSG00000204516.5_31473920_31474207	6	6	31479126	31462658	16468	0.490	0.000000000001383	11.8591
rs7897395	ENSG00000107796.7_90750696_90751147	10	10	90754607	90751147	3460	0.490	0.000000000001398	11.8546
rs35395537	ENSG00000154864.6_10705334_10705744	18	18	10944928	11148761	203833	-0.490	0.000000000001402	11.8533
rs6778984	ENSG00000163947.7_56765621_56766452	3	3	56756472	57113357	356885	-0.490	0.000000000001541	11.8121
rs17046778	ENSG00000162994.11_55401927_55403122	2	2	55459373	55459699	326	-0.489	0.000000000001671	11.7770
rs11868809	ENSG00000011295.7_15930688_15932100	17	17	15887010	15902782	15772	0.489	0.000000000001720	11.7644
rs2949173	ENSG00000178381.6_1199600_1199814	7	7	1214222	1200395	13827	-0.488	0.000000000001777	11.7504
rs8044343	ENSG00000063854.6_1858873_1859383	16	16	1881145	1877162	3983	-0.488	0.000000000001869	11.7283
rs1464264	ENSG00000188042.5_235401685_235405697	2	2	235199587	235405697	206110	-0.487	0.000000000001958	11.7083
rs658797	ENSG00000182919.9_93494681_93497915	11	11	93519737	93474757	44980	-0.487	0.000000000001970	11.7055
rs318491	ENSG00000170542.5_2887500_2890804	6	6	2898596	2903514	4918	0.487	0.000000000001978	11.7037
rs62101233	ENSG00000226742.2_77730440_77730820	18	18	77724288	77724582	294	0.487	0.000000000002000	11.6991
rs7959948	ENSG00000110841.8_27787843_27790252	12	12	27793859	27676364	117495	-0.486	0.000000000002334	11.6318
rs77570895	ENSG00000145088.4_121591384_121591635	3	3	121384565	121554030	169465	-0.486	0.000000000002361	11.6269
rs2754260	ENSG00000164414.11_88221117_88222054	6	6	88397666	88180341	217325	-0.485	0.000000000002566	11.5907
rs2305876	ENSG00000138674.12_83821487_83821722	4	4	83821324	83822319	995	-0.485	0.000000000002769	11.5577
rs6534309	ENSG00000164111.9_122589110_122589682	4	4	122609929	122618268	8339	-0.484	0.000000000002822	11.5494
rs519599	ENSG00000163072.10_169721344_169722024	2	2	169687680	169643049	44631	-0.483	0.000000000003153	11.5013
rs1242017	ENSG00000254505.2_24681757_24681910	14	14	24675569	24683075	7506	-0.483	0.000000000003189	11.4963
rs11244678	ENSG00000188690.7_127477147_127477574	10	10	127554534	127511817	42717	-0.483	0.000000000003490	11.4571
rs7985718	ENSG00000125247.11_101256181_101257396	13	13	101289998	101327347	37349	-0.482	0.000000000003696	11.4323
rs7244359	ENSG00000141469.9_43329743_43332485	18	18	43292097	43304092	11995	0.482	0.000000000003697	11.4322
rs4985151	ENSG00000103512.8_14958442_14958583	16	16	15136664	14927538	209126	-0.482	0.000000000003750	11.4260
rs1532430	ENSG00000185442.5_93160673_93162689	15	15	93212272	93353114	140842	-0.482	0.000000000003751	11.4258
rs115692599	ENSG00000247909.1_32862500_32862803	6	6	32852647	32862500	9853	-0.481	0.000000000004072	11.3902
rs11974709	ENSG00000196247.6_64149733_64150903	7	7	64162793	64126501	36292	0.481	0.000000000004073	11.3901
rs28559723	ENSG00000159496.9_24030329_24031038	22	22	24016901	24030323	13422	-0.481	0.000000000004114	11.3858
rs72938851	ENSG00000046604.7_29125684_29128813	18	18	29073373	29078027	4654	0.481	0.000000000004115	11.3856
rs11246068	ENSG00000255328.1_327171_327957	11	11	327334	327171	163	0.481	0.000000000004354	11.3611
rs5771280	ENSG00000188130.8_50695511_50695622	22	22	50693340	50700254	6914	-0.480	0.000000000004483	11.3485
rs958677	ENSG00000113657.8_146770374_146773686	5	5	146862229	146889619	27390	-0.480	0.000000000004748	11.3234
rs2297378	ENSG00000103932.5_41812589_41813345	15	15	41816190	41836464	20274	0.480	0.000000000004828	11.3163
rs72794132	ENSG00000196743.4_150646857_150650001	5	5	150618993	150591711	27282	0.479	0.000000000005027	11.2987
rs34416415	ENSG00000250565.2_46738986_46739951	2	2	46772306	46769696	2610	0.479	0.000000000005238	11.2808
rs12596491	ENSG00000167515.5_88927319_88929094	16	16	88928417	88923494	4923	0.479	0.000000000005277	11.2776
rs40915	ENSG00000177683.8_108202959_108205549	7	7	108182719	108210194	27475	0.479	0.000000000005361	11.2708
rs894344	ENSG00000066827.10_135612679_135612911	8	8	135612745	135725292	112547	-0.479	0.000000000005444	11.2641
rs1724603	ENSG00000128989.4_52839432_52844301	15	15	52806914	52861213	54299	0.479	0.000000000005487	11.2607
rs61746794	ENSG00000103056.5_68392230_68395210	16	16	68387457	68482591	95134	0.479	0.000000000005598	11.2519
rs61852610	ENSG00000197472.9_247148625_247151557	1	1	247173356	247171395	1961	0.478	0.000000000006106	11.2143
rs730818	ENSG00000167131.10_42979686_42982758	17	17	42872361	42977084	104723	-0.478	0.000000000006215	11.2065
rs3791770	ENSG00000064933.11_190670378_190671780	2	2	190673835	190648811	25024	0.478	0.000000000006268	11.2029
rs507465	ENSG00000153898.8_85391268_85392404	1	1	85419676	85462796	43120	0.477	0.000000000006321	11.1992
rs11721824	ENSG00000174130.7_38825336_38831160	4	4	38767749	38858438	90689	-0.477	0.000000000006571	11.1823
rs7537908	ENSG00000162614.13_78408146_78409580	1	1	78518939	78354198	164741	0.477	0.000000000006702	11.1738
rs730818	ENSG00000214447.3_42979733_42982758	17	17	42872361	42977135	104774	-0.477	0.000000000006928	11.1594
rs357749	ENSG00000124383.3_71357444_71357884	2	2	71372489	71357444	15045	-0.477	0.000000000006949	11.1581
rs6849183	ENSG00000174780.10_57367850_57369846	4	4	57329936	57333081	3145	0.477	0.000000000007024	11.1534
rs56173860	ENSG00000136371.4_80137318_80137784	15	15	80199667	80216086	16419	-0.476	0.000000000007176	11.1441
rs34261211	ENSG00000160439.9_55559414_55559625	19	19	55490971	55580914	89943	-0.476	0.000000000007305	11.1364
rs35283996	ENSG00000133706.12_145492601_145493874	5	5	145451282	145562223	110941	-0.476	0.000000000007340	11.1343
rs7037806	ENSG00000136861.11_123151147_123151570	9	9	123151125	123342448	191323	-0.476	0.000000000007697	11.1137
snp_14_20957923	ENSG00000258908.1_20942948_20943253	14	14	20957923	20945248	12675	0.476	0.000000000007811	11.1073
rs7965287	ENSG00000123427.11_58174038_58176324	12	12	58188696	58165275	23421	-0.476	0.000000000007868	11.1041
rs33986000	ENSG00000164535.8_6455890_6456385	7	7	6432750	6523821	91071	0.476	0.000000000007903	11.1022
rs12714199	ENSG00000115561.10_86730554_86733072	2	2	86812549	86948245	135696	0.475	0.000000000008566	11.0672
rs12056975	ENSG00000165138.11_101493611_101498905	9	9	101546578	101559247	12669	-0.475	0.000000000008567	11.0671
rs12609912	ENSG00000172270.11_582750_583492	19	19	574927	571310	3617	0.475	0.000000000008604	11.0653
rs11731570	ENSG00000123737.8_122722472_122722645	4	4	122718994	122722472	3478	-0.474	0.000000000009180	11.0372
rs61976560	ENSG00000183648.3_92587986_92588261	14	14	92587277	92588261	984	-0.474	0.000000000009769	11.0101
snp_3_160876897	ENSG00000169255.9_160801671_160804576	3	3	160876897	160823172	53725	-0.473	0.000000000010014	10.9994
rs13021601	ENSG00000169629.7_113145601_113147824	2	2	113191010	113192065	1055	-0.473	0.000000000010111	10.9952
rs4801336	ENSG00000196867.1_57065053_57068169	19	19	57071752	57050317	21435	0.473	0.000000000010855	10.9644
rs7873862	ENSG00000119411.10_116131896_116133513	9	9	116113396	116111821	1575	-0.473	0.000000000011006	10.9584
rs12709968	ENSG00000131845.9_57867398_57871266	19	19	57863913	57862645	1268	-0.472	0.000000000011286	10.9475
rs12717798	ENSG00000097046.7_91989598_91991321	1	1	91964946	91966404	1458	0.472	0.000000000011730	10.9307
rs72859876	ENSG00000173272.9_132241533_132241791	2	2	132231378	132250316	18938	0.472	0.000000000012484	10.9036
rs67076895	ENSG00000165055.10_128117136_128117227	7	7	128082234	128095894	13660	-0.472	0.000000000012504	10.9030
rs2550385	ENSG00000103021.4_58313595_58317740	16	16	58261622	58283840	22218	-0.471	0.000000000012708	10.8959
rs4789769	ENSG00000181396.7_80347086_80350410	17	17	80373452	80376513	3061	-0.471	0.000000000012964	10.8873
rs12985394	ENSG00000171574.11_58920063_58920532	19	19	58958585	58920063	38522	0.471	0.000000000013123	10.8820
rs2249888	ENSG00000141560.7_80684709_80685892	17	17	80675738	80674582	1156	0.471	0.000000000013299	10.8762
rs12756391	ENSG00000162777.12_111743015_111743311	1	1	111742841	111747157	4316	0.470	0.000000000014504	10.8385
rs27302	ENSG00000113441.11_96294155_96294480	5	5	96373750	96271098	102652	-0.470	0.000000000014707	10.8325
rs79499899	ENSG00000143740.9_227963490_227964671	1	1	227917065	227916240	825	-0.470	0.000000000015330	10.8145
rs7973719	ENSG00000139197.5_7362618_7364079	12	12	7334813	7341281	6468	0.470	0.000000000015504	10.8096
rs113989111	ENSG00000133943.14_91581014_91581565	14	14	91572577	91526677	45900	-0.470	0.000000000015547	10.8084
rs2513038	ENSG00000162174.8_62105362_62105639	11	11	62081329	62104920	23591	0.469	0.000000000015694	10.8043
rs116374404	ENSG00000204472.7_31584121_31584283	6	6	31579956	31582961	3005	0.469	0.000000000015753	10.8026
rs11650473	ENSG00000205045.3_33806136_33807214	17	17	33864632	33864880	248	0.469	0.000000000016409	10.7849
rs1885987	ENSG00000167720.6_2226430_2226639	17	17	2203025	2207248	4223	0.469	0.000000000016707	10.7771
rs11121512	ENSG00000162441.6_9988997_9990515	1	1	10057657	10003465	54192	-0.468	0.000000000017874	10.7478
rs56372780	ENSG00000187775.9_76482306_76482588	17	17	76475067	76573476	98409	-0.468	0.000000000018341	10.7366
rs2551928	ENSG00000144401.9_208473839_208478167	2	2	208465778	208490652	24874	0.468	0.000000000018484	10.7332
rs1599841	ENSG00000232468.2_166761567_166764957	6	6	166734745	166756132	21387	0.467	0.000000000020362	10.6912
rs2075058	ENSG00000056661.8_36890150_36891853	17	17	36906873	36904558	2315	0.467	0.000000000020988	10.6780
rs28529403	ENSG00000102882.6_30129670_30129859	16	16	30134656	30134827	171	-0.467	0.000000000021888	10.6598
rs3118667	ENSG00000148290.5_136219301_136219463	9	9	136291063	136223552	67511	-0.466	0.000000000022171	10.6542
rs4803195	ENSG00000188227.6_38027799_38034237	19	19	38015006	37997841	17165	0.466	0.000000000022194	10.6538
rs76334523	ENSG00000112667.8_43193367_43193881	6	6	43199378	43197222	2156	0.466	0.000000000022680	10.6443
rs4571	ENSG00000059691.7_152591656_152592454	4	4	152592191	152682175	89984	-0.466	0.000000000023083	10.6367
rs11646545	ENSG00000171490.7_11940358_11940459	16	16	11934594	11945442	10848	-0.466	0.000000000023123	10.6360
rs1269486	ENSG00000107485.10_8115702_8117161	10	10	8096199	8095567	632	0.466	0.000000000023231	10.6339
rs2067454	ENSG00000151689.8_191235570_191236391	2	2	191236379	191208196	28183	-0.466	0.000000000023265	10.6333
rs17671194	ENSG00000128928.4_40710329_40713512	15	15	40667539	40697686	30147	0.466	0.000000000023349	10.6317
rs12940684	ENSG00000239697.6_7460416_7461207	17	17	7453919	7452208	1711	-0.466	0.000000000023992	10.6199
rs7970462	ENSG00000135390.12_54069837_54071182	12	12	54022602	54071192	48590	-0.466	0.000000000024338	10.6137
rs7194153	ENSG00000103034.9_58545326_58547523	16	16	58673371	58497606	175765	0.465	0.000000000024773	10.6060
rs2422852	ENSG00000185019.12_3102030_3103230	20	20	3109407	3140842	31435	-0.465	0.000000000024825	10.6051
rs12600845	ENSG00000171298.7_78078354_78078931	17	17	78077714	78075355	2359	0.465	0.000000000024891	10.6040
rs12775431	ENSG00000166275.10_104622630_104624718	10	10	104611764	104613980	2216	-0.465	0.000000000025138	10.5997
rs35516318	ENSG00000154079.5_71298318_71299272	6	6	71178785	71276620	97835	0.465	0.000000000026019	10.5847
rs1930541	ENSG00000156052.6_80331003_80336429	9	9	80644551	80646374	1823	-0.465	0.000000000026124	10.5830
rs938884	ENSG00000092094.5_20914570_20915438	14	14	20916716	20923264	6548	-0.465	0.000000000027090	10.5672
rs267275	ENSG00000011376.5_45588843_45590913	3	3	45595459	45429998	165461	-0.464	0.000000000028244	10.5491
rs6863386	ENSG00000079215.8_36686167_36688436	5	5	36690994	36606457	84537	-0.464	0.000000000029722	10.5269
rs60675447	ENSG00000229676.2_22846602_22850472	19	19	22810892	22817126	6234	0.464	0.000000000029991	10.5230
rs2386921	ENSG00000164924.11_101930804_101932980	8	8	101975378	101965616	9762	0.463	0.000000000032466	10.4886
rs11244678	ENSG00000089876.7_127569112_127569884	10	10	127554534	127585005	30471	-0.463	0.000000000032559	10.4873
rs9463479	ENSG00000146085.6_49426795_49427218	6	6	49393275	49430904	37629	0.463	0.000000000033792	10.4712
rs73138787	ENSG00000205464.5_81575281_81575697	5	5	81568934	81575281	6347	-0.461	0.000000000038792	10.4113
rs62522556	ENSG00000178209.10_144989321_144996563	8	8	145005450	145050902	45452	0.461	0.000000000039428	10.4042
rs59744905	ENSG00000179934.5_39373809_39375171	3	3	39368967	39371197	2230	0.461	0.000000000039460	10.4038
rs56008441	ENSG00000183473.5_37606585_37607005	22	22	37612055	37608362	3693	0.461	0.000000000039499	10.4034
rs4965381	ENSG00000140479.12_101844134_101845560	15	15	101932462	102065405	132943	-0.461	0.000000000041575	10.3812
rs34292986	ENSG00000139410.10_113875691_113876081	12	12	113859298	113860042	744	0.460	0.000000000042635	10.3702
rs2653593	ENSG00000166452.7_8938834_8939666	11	11	8877317	8932686	55369	0.460	0.000000000044982	10.3470
rs11206124	ENSG00000162384.7_53679771_53680408	1	1	53660773	53686289	25516	-0.460	0.000000000046541	10.3322
rs11912792	ENSG00000167065.9_31057432_31060067	22	22	31063832	31063877	45	0.459	0.000000000048352	10.3156
rs7395328	ENSG00000185627.12_244041_244216	11	11	242624	236546	6078	0.459	0.000000000048624	10.3132
snp_6_34701987	ENSG00000124562.5_34725331_34725731	6	6	34701987	34725183	23196	-0.460	0.000000000049050	10.3094
rs4682323	ENSG00000144824.14_111693270_111695364	3	3	111597750	111451327	146423	-0.459	0.000000000051908	10.2848
rs2317230	ENSG00000160856.14_157646271_157648646	1	1	157674997	157670775	4222	0.458	0.000000000052866	10.2768
rs8099412	ENSG00000206052.5_67508480_67516323	18	18	67536617	67068284	468333	-0.458	0.000000000053485	10.2718
rs28702649	ENSG00000168781.14_43873200_43873321	15	15	43648629	43982283	333654	0.458	0.000000000056294	10.2495
rs71326311	ENSG00000182362.9_47706784_47707037	21	21	47714601	47706251	8350	-0.458	0.000000000057790	10.2381
rs620462	ENSG00000230628.1_234805269_234808736	1	1	234818422	234831900	13478	0.457	0.000000000059456	10.2258
rs4816555	ENSG00000159267.9_38123493_38126718	21	21	38337358	38362536	25178	0.457	0.000000000060549	10.2179
rs259263	ENSG00000105186.7_33087907_33089284	19	19	33154690	33166102	11412	0.457	0.000000000062749	10.2024
rs117816201	ENSG00000175575.8_73638330_73638790	11	11	73664450	73587744	76706	0.457	0.000000000063028	10.2005
rs6470243	ENSG00000183665.4_125463048_125465262	8	8	125455583	125463048	7465	0.456	0.000000000065877	10.1813
rs3743884	ENSG00000086504.10_416927_417782	16	16	420678	420568	110	-0.455	0.000000000072982	10.1368
rs11686534	ENSG00000144026.6_95813682_95816012	2	2	95901265	95831158	70107	0.455	0.000000000076856	10.1143
rs12123609	ENSG00000043514.9_40306708_40307585	1	1	40303627	40349183	45556	-0.455	0.000000000077387	10.1113
rs59046052	ENSG00000101003.8_25426559_25429191	20	20	25586739	25388363	198376	-0.455	0.000000000077870	10.1086
rs4918960	ENSG00000138185.11_97605114_97605793	10	10	97472570	97454774	17796	0.455	0.000000000079380	10.1003
rs2075058	ENSG00000230055.1_36889529_36891858	17	17	36906873	36886510	20363	0.454	0.000000000085775	10.0666
rs13011139	ENSG00000132305.15_86371055_86372004	2	2	86414853	86422893	8040	0.454	0.000000000086722	10.0619
rs2526358	ENSG00000189050.9_58040188_58040645	17	17	57942585	58042122	99537	-0.454	0.000000000087608	10.0575
rs6088809	ENSG00000101019.16_33890369_33891872	20	20	33967523	33999944	32421	-0.454	0.000000000087756	10.0567
rs12580507	ENSG00000057704.6_94975398_94976314	12	12	95216936	95044338	172598	-0.453	0.000000000090867	10.0416
rs3733034	ENSG00000213533.7_52870772_52874626	3	3	52952433	52931612	20821	0.453	0.000000000091863	10.0369
rs2310925	ENSG00000049239.7_9323568_9331396	1	1	9306849	9294863	11986	0.453	0.000000000093511	10.0291
rs2072931	ENSG00000183726.6_25687151_25688852	1	1	25747399	25664408	82991	0.453	0.000000000097089	10.0128
rs6591223	ENSG00000173621.7_66624973_66626564	11	11	66609289	66624118	14829	-0.452	0.000000000108362	9.9651
rs142501950	ENSG00000106404.9_100880646_100882101	7	7	100873558	100882101	8543	-0.452	0.000000000108668	9.9639
rs9927842	ENSG00000188599.12_15198178_15198615	16	16	15153717	15225458	71741	0.451	0.000000000116359	9.9342
rs2920839	ENSG00000115310.13_55252222_55254621	2	2	55283082	55339757	56675	-0.451	0.000000000117614	9.9295
rs3812575	ENSG00000187796.9_139265293_139265597	9	9	139293259	139268133	25126	0.451	0.000000000118470	9.9264
rs621260	ENSG00000160145.10_124393208_124394274	3	3	124352070	123798870	553200	-0.451	0.000000000118617	9.9259
rs12985354	ENSG00000126266.2_35842445_35843367	19	19	35837428	35842445	5017	0.451	0.000000000119920	9.9211
rs10184098	ENSG00000003402.12_202006097_202006325	2	2	202004190	201980827	23363	0.451	0.000000000121707	9.9147
rs2746220	ENSG00000214113.5_5186834_5187214	6	6	5178417	5261172	82755	0.450	0.000000000127165	9.8956
rs78089909	ENSG00000125877.6_3204012_3204516	20	20	3193687	3189514	4173	-0.450	0.000000000134300	9.8719
rs115295777	ENSG00000120088.9_43707270_43707524	17	17	43948347	43699267	249080	-0.449	0.000000000142297	9.8468
rs1999708	ENSG00000130590.9_62605466_62606885	20	20	62671777	62611361	60416	-0.449	0.000000000143444	9.8433
rs112900029	ENSG00000162433.10_65613886_65614235	1	1	65632482	65613232	19250	-0.449	0.000000000152558	9.8166
rs16825896	ENSG00000090686.11_22032960_22033082	1	1	22054427	22110099	55672	-0.448	0.000000000160759	9.7938
rs12965158	ENSG00000178184.10_77915115_77918489	18	18	78006784	78005429	1355	0.448	0.000000000167692	9.7755
rs35707495	ENSG00000163249.5_208618312_208620898	2	2	208525599	208576264	50665	-0.448	0.000000000168299	9.7739
rs34817886	ENSG00000166140.11_41105911_41106009	15	15	41104701	41099287	5414	-0.448	0.000000000169068	9.7719
rs9636496	ENSG00000230606.3_98088770_98091049	2	2	97771060	98091049	319989	0.448	0.000000000169596	9.7706
rs2242428	ENSG00000116883.7_36793321_36794818	1	1	36752152	36789335	37183	0.447	0.000000000170861	9.7674
rs270654	ENSG00000145860.5_158636239_158636574	5	5	158565109	158637061	71952	-0.447	0.000000000176619	9.7530
rs6680310	ENSG00000134686.11_33789224_33790620	1	1	33828259	33896653	68394	0.447	0.000000000183729	9.7358
rs11640277	ENSG00000103540.10_19562518_19564730	16	16	19555427	19535208	20219	0.447	0.000000000186420	9.7295
rs2400589	ENSG00000133731.5_82570196_82571701	8	8	82575783	82598928	23145	-0.447	0.000000000187009	9.7281
rs13394744	ENSG00000144504.10_241461355_241463798	2	2	241461372	241508626	47254	0.447	0.000000000188403	9.7249
rs36000595	ENSG00000167535.3_49221368_49222724	12	12	49196827	49207577	10750	0.446	0.000000000193337	9.7137
rs910244	ENSG00000065308.4_52362200_52368068	6	6	52411122	52441713	30591	-0.446	0.000000000197317	9.7048
snp_14_36114597	ENSG00000174373.10_36096296_36097157	14	14	36114597	36278510	163913	0.446	0.000000000200321	9.6983
rs37396	ENSG00000130844.11_54079951_54083523	19	19	54020343	54024235	3892	-0.446	0.000000000203981	9.6904
rs1879813	ENSG00000169860.4_152552736_152555841	3	3	152228972	152552736	323764	-0.446	0.000000000209243	9.6793
rs33946455	ENSG00000198496.5_41291833_41292350	17	17	41321846	41277609	44237	-0.445	0.000000000212605	9.6724
rs11851907	ENSG00000092020.6_35591108_35591679	14	14	35590821	35591723	902	0.445	0.000000000216909	9.6637
rs1378528	ENSG00000168461.6_9859225_9862553	18	18	9709481	9708228	1253	-0.444	0.000000000235259	9.6285
rs7189895	ENSG00000065457.4_75646141_75646759	16	16	75665019	75657198	7821	0.444	0.000000000235887	9.6273
rs59000318	ENSG00000139998.9_65412532_65415230	14	14	65419473	65439494	20021	-0.444	0.000000000237417	9.6245
rs2245344	ENSG00000115750.10_10073912_10074537	2	2	9985670	9983483	2187	-0.444	0.000000000238891	9.6218
rs7314406	ENSG00000139428.5_109993255_109994941	12	12	110050001	110011679	38322	-0.444	0.000000000249075	9.6037
rs2582085	ENSG00000163872.10_183510904_183511274	3	3	183488882	183415606	73276	0.444	0.000000000250801	9.6007
rs55646950	ENSG00000095539.10_102738606_102738775	10	10	102760996	102729275	31721	0.444	0.000000000252097	9.5984
rs12056000	ENSG00000213413.2_99817737_99818087	7	7	99812008	99815864	3856	0.444	0.000000000255833	9.5920
rs59126600	ENSG00000168385.12_242255276_242255397	2	2	242271627	242254515	17112	-0.444	0.000000000256563	9.5908
rs8066541	ENSG00000073584.13_38781214_38785245	17	17	38779942	38821393	41451	0.443	0.000000000260614	9.5840
rs1871595	ENSG00000107719.7_72326337_72328205	10	10	72240570	72238564	2006	-0.442	0.000000000286440	9.5430
rs12156499	ENSG00000107099.9_368018_368300	9	9	370199	214854	155345	0.442	0.000000000287105	9.5420
rs11640433	ENSG00000184517.6_75203151_75206129	16	16	75174965	75182421	7456	-0.442	0.000000000292359	9.5341
rs66606313	ENSG00000160113.3_17342694_17343435	19	19	17345427	17356151	10724	0.442	0.000000000306355	9.5138
snp_7_134822785	ENSG00000122783.11_134853497_134853812	7	7	134822785	134855547	32762	0.442	0.000000000312910	9.5046
rs61846889	ENSG00000197444.5_50942689_50943397	10	10	50970429	50970425	4	-0.441	0.000000000327185	9.4852
rs7503161	ENSG00000132507.12_7215141_7215782	17	17	7207964	7210318	2354	-0.441	0.000000000335449	9.4744
rs6882450	ENSG00000146066.2_175815748_175815974	5	5	175809210	175815748	6538	-0.441	0.000000000338078	9.4710
rs10193212	ENSG00000189362.7_191369068_191374038	2	2	191334424	191399448	65024	-0.441	0.000000000341985	9.4660
rs1017879	ENSG00000033178.7_68481479_68484850	4	4	68536649	68566897	30248	0.440	0.000000000362484	9.4407
rs7919656	ENSG00000128815.11_50031227_50032214	10	10	50026020	49892921	133099	-0.440	0.000000000366176	9.4363
rs4796224	ENSG00000108278.6_34851067_34851666	17	17	34842521	34842479	42	0.440	0.000000000370693	9.4310
rs62422267	ENSG00000111877.12_119231762_119232934	6	6	119256173	119256327	154	0.440	0.000000000381311	9.4187
rs393375	ENSG00000125648.8_6440075_6442170	19	19	6462892	6459781	3111	0.439	0.000000000400327	9.3976
snp_13_113876709	ENSG00000126231.8_113825908_113826694	13	13	113876709	113812968	63741	0.439	0.000000000410214	9.3870
rs2292426	ENSG00000145476.10_187131623_187134616	4	4	187120753	187112674	8079	-0.439	0.000000000423202	9.3735
rs182365	ENSG00000116957.8_235611985_235612283	1	1	235677290	235530675	146615	0.439	0.000000000428981	9.3676
rs2781556	ENSG00000181754.6_110046797_110051621	1	1	110064635	110052360	12275	-0.438	0.000000000435701	9.3608
snp_6_18005100	ENSG00000137177.12_17759414_17761108	6	6	18005100	17987854	17246	-0.438	0.000000000470147	9.3278
rs3889655	ENSG00000185730.3_144377910_144380231	8	8	144376596	144371846	4750	0.437	0.000000000487235	9.3123
rs2338019	ENSG00000159445.8_151846060_151847404	1	1	151956814	151882284	74530	0.437	0.000000000496333	9.3042
rs3982211	ENSG00000165733.6_43280930_43281120	10	10	43316170	43278249	37921	-0.437	0.000000000500032	9.3010
rs7621142	ENSG00000152580.7_151151282_151156385	3	3	151248985	151176497	72488	0.437	0.000000000502940	9.2985
rs7532549	ENSG00000117505.7_93826050_93828149	1	1	93539656	93811445	271789	-0.436	0.000000000537124	9.2699
rs1106476	ENSG00000254415.2_52145823_52146650	19	19	52130637	52150054	19417	0.436	0.000000000551563	9.2584
rs74937187	ENSG00000173200.7_122354658_122357894	3	3	122292965	122296449	3484	-0.436	0.000000000567839	9.2458
rs6462039	ENSG00000106049.3_27565061_27565991	7	7	27666382	27702614	36232	-0.436	0.000000000568936	9.2449
rs10000620	ENSG00000145365.8_113196783_113199590	4	4	113203204	113207059	3855	-0.436	0.000000000576927	9.2389
rs57776888	ENSG00000198216.6_181767428_181777219	1	1	181396459	181382238	14221	-0.435	0.000000000595918	9.2248
rs7669821	ENSG00000109814.7_39511973_39512170	4	4	39522223	39529931	7708	0.435	0.000000000602750	9.2199
rs4802336	ENSG00000105321.6_47774531_47775208	19	19	47772932	47759731	13201	0.435	0.000000000618401	9.2087
rs10100812	ENSG00000120899.12_27309002_27310076	8	8	27313888	27168999	144889	-0.434	0.000000000658393	9.1815
rs9932850	ENSG00000102910.5_48385492_48389415	16	16	48241087	48278207	37120	-0.434	0.000000000660330	9.1802
rs10930859	ENSG00000187231.8_179966483_179974755	2	2	180125760	180129517	3757	0.434	0.000000000666793	9.1760
rs9842505	ENSG00000154781.10_14712403_14714166	3	3	14698361	14693271	5090	0.434	0.000000000666958	9.1759
rs2268146	ENSG00000184293.3_9868456_9869372	12	12	9869271	9885895	16624	0.434	0.000000000674395	9.1711
rs12135523	ENSG00000132185.12_161682875_161684141	1	1	161678254	161676762	1492	0.434	0.000000000685132	9.1642
rs10152587	ENSG00000103811.10_79213400_79214547	15	15	79233225	79241916	8691	-0.434	0.000000000702923	9.1531
rs12551103	ENSG00000172159.10_85859537_85863431	9	9	86111242	86153461	42219	-0.434	0.000000000703422	9.1528
rs12147458	ENSG00000129566.7_20833826_20836718	14	14	20957513	20881588	75925	-0.433	0.000000000739947	9.1308
rs540	ENSG00000129925.5_427378_427585	16	16	420907	437113	16206	0.433	0.000000000745617	9.1275
rs1045693	ENSG00000103174.5_5074845_5075686	16	16	5075226	5083936	8710	-0.433	0.000000000759128	9.1197
rs28670284	ENSG00000184164.10_50315945_50316091	22	22	50221973	50311815	89842	-0.433	0.000000000762460	9.1178
rs6687474	ENSG00000116771.5_15898848_15900219	1	1	15911493	15911605	112	0.433	0.000000000765864	9.1158
rs1586983	ENSG00000127328.17_70209144_70216984	12	12	70156051	70132461	23590	-0.433	0.000000000767024	9.1152
snp_18_13142192	ENSG00000101639.11_13072754_13072844	18	18	13142192	12991361	150831	-0.438	0.000000000775019	9.1107
rs2514690	ENSG00000156509.9_101145588_101146278	8	8	101167395	101158028	9367	-0.432	0.000000000826363	9.0828
rs2583260	ENSG00000204954.5_104350082_104351051	12	12	104338690	104359486	20796	0.432	0.000000000835272	9.0782
rs893784	ENSG00000128699.9_190635049_190636628	2	2	190536283	190649097	112814	-0.432	0.000000000836382	9.0776
rs61828295	ENSG00000116260.12_180165397_180173165	1	1	180139631	180123969	15662	-0.432	0.000000000859517	9.0657
rs11852590	ENSG00000180953.6_80206930_80207598	15	15	80200652	80216044	15392	0.431	0.000000000879111	9.0560
rs5756830	ENSG00000100116.11_38203912_38204170	22	22	38230825	38203912	26913	0.431	0.000000000900684	9.0454
rs249681	ENSG00000131507.7_141531296_141534008	5	5	141538017	141488070	49947	-0.431	0.000000000954127	9.0204
rs7937945	ENSG00000198730.3_10786095_10786278	11	11	10798295	10772534	25761	0.430	0.000000000962962	9.0164
rs115451000	ENSG00000206503.6_29912277_29912411	6	6	29915870	29909037	6833	-0.430	0.000000000974283	9.0113
rs12613020	ENSG00000152689.13_33701295_33701774	2	2	33702102	33661391	40711	-0.430	0.000000001001043	8.9995
rs13104449	ENSG00000163697.11_41015600_41016419	4	4	41214007	41218731	4724	-0.430	0.000000001018158	8.9922
rs7710854	ENSG00000112992.10_43704357_43707507	5	5	43824677	43602791	221886	0.430	0.000000001051910	8.9780
rs7107522	ENSG00000177042.9_702945_704129	11	11	703175	695616	7559	0.429	0.000000001078863	8.9670
rs11038373	ENSG00000175518.5_5535623_5537935	11	11	5641710	5537935	103775	0.429	0.000000001094517	8.9608
rs2166770	ENSG00000047849.17_47957441_47958664	3	3	48005673	48130769	125096	-0.429	0.000000001099477	8.9588
rs12998716	ENSG00000124357.7_71305448_71306935	2	2	71293392	71291474	1918	-0.429	0.000000001161288	8.9351
rs7137095	ENSG00000111642.8_6711126_6711341	12	12	6739907	6716642	23265	0.428	0.000000001184261	8.9266
rs4425108	ENSG00000180902.11_242688242_242688529	2	2	242697998	242673994	24004	-0.428	0.000000001196449	8.9221
rs5746846	ENSG00000093010.7_19956059_19957498	22	22	19920646	19929130	8484	0.428	0.000000001202206	8.9200
rs12976380	ENSG00000130312.1_17416477_17416766	19	19	17412662	17416477	3815	-0.428	0.000000001220927	8.9133
rs12605421	ENSG00000166342.13_70409671_70415399	18	18	70656958	70535184	121774	-0.428	0.000000001253265	8.9020
rs11021552	ENSG00000149231.7_96120694_96121068	11	11	96097932	96123087	25155	0.428	0.000000001285872	8.8908
rs143264268	ENSG00000197013.4_21719082_21721079	19	19	21734187	21688437	45750	0.427	0.000000001384698	8.8586
rs257618	ENSG00000125166.6_58757650_58757806	16	16	58763702	58768239	4537	-0.427	0.000000001405408	8.8522
rs4984741	ENSG00000103227.11_903638_904706	16	16	1025464	1020982	4482	-0.427	0.000000001417397	8.8485
rs7563433	ENSG00000135899.11_231077476_231077742	2	2	231095678	231090444	5234	0.426	0.000000001429279	8.8449
rs4671910	ENSG00000115956.9_68592305_68592525	2	2	68594013	68592305	1708	0.426	0.000000001436083	8.8428
rs150748512	ENSG00000196793.8_44051792_44053619	10	10	44025085	44070066	44981	-0.426	0.000000001456105	8.8368
rs13058004	ENSG00000100427.11_50497820_50500086	22	22	50586063	50524331	61732	-0.426	0.000000001461598	8.8352
snp_11_27533662	ENSG00000148943.7_27516123_27520351	11	11	27533662	27528320	5342	0.426	0.000000001465277	8.8341
rs11548104	ENSG00000189171.8_153598796_153599018	1	1	153587308	153606873	19565	-0.426	0.000000001487556	8.8275
rs6111782	ENSG00000125871.9_17970582_17971765	20	20	17976866	17949556	27310	-0.426	0.000000001518667	8.8185
rs399970	ENSG00000197016.6_57088081_57094261	19	19	57063916	57078890	14974	0.426	0.000000001548997	8.8099
rs4976682	ENSG00000169230.5_176733099_176733177	5	5	176726002	176730775	4773	0.425	0.000000001567058	8.8049
rs9394885	ENSG00000048544.5_42174539_42176110	6	6	42159557	42185603	26046	-0.425	0.000000001567922	8.8047
rs558418	ENSG00000123545.5_97337189_97339267	6	6	97237113	97345757	108644	-0.425	0.000000001571894	8.8036
rs11998593	ENSG00000104497.9_82711816_82713828	8	8	82743215	82755101	11886	0.424	0.000000001760388	8.7544
rs4476230	ENSG00000108960.2_53469974_53471895	17	17	53471105	53499341	28236	0.424	0.000000001762361	8.7539
rs2274578	ENSG00000124641.10_41873092_41875025	6	6	41888827	41888877	50	-0.424	0.000000001800361	8.7446
rs10972340	ENSG00000198722.7_35403745_35405335	9	9	35141152	35161999	20847	0.424	0.000000001805739	8.7433
rs2610767	ENSG00000111880.10_89319985_89322601	6	6	89322239	89673348	351109	-0.424	0.000000001875181	8.7270
rs4134813	ENSG00000076944.7_7706920_7707004	19	19	7694021	7701991	7970	-0.423	0.000000001904393	8.7202
rs632078	ENSG00000174083.11_8740108_8740240	17	17	8758623	8770994	12371	-0.423	0.000000001912918	8.7183
rs10741742	ENSG00000110768.5_18343842_18344287	11	11	18342160	18343842	1682	0.423	0.000000001927750	8.7149
rs8084058	ENSG00000133313.9_72187234_72190687	18	18	72177465	72163443	14022	0.423	0.000000001936448	8.7130
rs115304482	ENSG00000066379.10_30029031_30029446	6	6	29944658	30026676	82018	-0.423	0.000000001938205	8.7126
rs4685744	ENSG00000144455.8_4402830_4403938	3	3	4403537	4508965	105428	-0.423	0.000000001953662	8.7092
rs933573	ENSG00000184602.5_11769831_11773015	16	16	11793395	11762270	31125	0.423	0.000000001973974	8.7047
rs1410630	ENSG00000133104.7_36909158_36909969	13	13	36838597	36944317	105720	-0.423	0.000000001991729	8.7008
rs28394281	ENSG00000198794.6_75311130_75313836	15	15	75326754	75287876	38878	0.423	0.000000002002921	8.6983
rs2092788	ENSG00000165948.6_94568160_94568405	14	14	94564542	94547628	16914	-0.423	0.000000002038060	8.6908
rs72825704	ENSG00000115446.7_99225042_99226502	2	2	99239164	99225042	14122	-0.423	0.000000002080974	8.6817
rs9859886	ENSG00000163975.7_196745824_196746672	3	3	196748085	196756687	8602	-0.422	0.000000002100500	8.6777
rs823085	ENSG00000133065.6_205758221_205760846	1	1	205798033	205782876	15157	0.422	0.000000002107300	8.6763
rs28706770	ENSG00000182636.4_23930565_23932450	15	15	23940401	23932450	7951	0.422	0.000000002114753	8.6747
rs10410119	ENSG00000072954.1_16798955_16799814	19	19	16776853	16771938	4915	-0.422	0.000000002115879	8.6745
rs11168674	ENSG00000139620.8_49075165_49076021	12	12	49058402	49076021	17619	-0.422	0.000000002223221	8.6530
rs7758352	ENSG00000124496.8_42192669_42196407	6	6	42475150	42419789	55361	0.422	0.000000002251881	8.6475
rs62419723	ENSG00000112305.9_71569903_71571718	6	6	71517239	71377479	139760	0.422	0.000000002268458	8.6443
rs7862873	ENSG00000095209.7_108536146_108538893	9	9	108447753	108456825	9072	-0.421	0.000000002324622	8.6336
rs34883952	ENSG00000203710.5_207741169_207741387	1	1	207740868	207669492	71376	0.421	0.000000002330171	8.6326
rs7832722	ENSG00000255310.1_10964720_10967428	8	8	10965442	10967428	1986	0.421	0.000000002416512	8.6168
rs17844124	ENSG00000123200.11_46528600_46531432	13	13	46634325	46626894	7431	-0.421	0.000000002416404	8.6168
rs789172	ENSG00000116698.16_183520953_183523328	1	1	183509238	183441351	67887	-0.421	0.000000002461267	8.6088
rs4254119	ENSG00000139187.5_9162022_9163356	12	12	9124840	9102640	22200	0.421	0.000000002470185	8.6073
rs6108384	ENSG00000132623.10_10036150_10037410	20	20	10024388	10015689	8699	-0.421	0.000000002472895	8.6068
rs2241598	ENSG00000221990.2_441645_443258	5	5	438564	443258	4694	-0.421	0.000000002530189	8.5968
rs753280	ENSG00000256453.1_140052030_140052491	5	5	140024042	140053171	29129	0.420	0.000000002542540	8.5947
rs7900134	ENSG00000179988.8_124742249_124742540	10	10	124744123	124713897	30226	0.420	0.000000002556152	8.5924
rs7297253	ENSG00000185163.5_132621139_132623843	12	12	132568660	132628880	60220	0.420	0.000000002577240	8.5888
rs115745772	ENSG00000223865.4_33043703_33043918	6	6	33074288	33043703	30585	0.420	0.000000002712698	8.5666
rs13432584	ENSG00000168899.4_85820071_85820535	2	2	85801837	85811531	9694	0.420	0.000000002772734	8.5571
rs9940872	ENSG00000159461.8_56395364_56396968	16	16	56561857	56459448	102409	0.419	0.000000002796127	8.5534
rs62069929	ENSG00000197417.6_3511893_3514266	17	17	3515275	3539616	24341	-0.419	0.000000002823437	8.5492
rs34371942	ENSG00000010626.10_7015573_7015826	12	12	7018775	6982733	36042	0.419	0.000000002833563	8.5477
rs1209942	ENSG00000157557.7_40194598_40196879	21	21	40168776	40177231	8455	-0.419	0.000000002877319	8.5410
rs12945114	ENSG00000257949.1_73996222_73996667	17	17	73993546	73975301	18245	0.419	0.000000002982453	8.5254
rs2184161	ENSG00000101181.12_60768472_60768680	20	20	60776275	60758085	18190	0.419	0.000000003013731	8.5209
rs2127061	ENSG00000109881.11_27370416_27371986	11	11	27381063	27385415	4352	0.418	0.000000003076901	8.5119
rs8031903	ENSG00000104093.8_51772739_51773820	15	15	51838161	51915030	76869	-0.418	0.000000003109224	8.5073
rs78299733	ENSG00000187630.9_24475095_24475617	14	14	24422915	24439148	16233	0.418	0.000000003123170	8.5054
rs34869320	ENSG00000160953.8_1376518_1378430	19	19	1379707	1285890	93817	0.418	0.000000003127491	8.5048
rs3752005	ENSG00000240505.2_16833142_16833222	17	17	16828713	16875402	46689	0.418	0.000000003151352	8.5015
rs4647603	ENSG00000164305.12_185569619_185569785	4	4	185569730	185570663	933	-0.418	0.000000003156502	8.5008
rs611160	ENSG00000178104.13_144930584_144932552	1	1	144894611	145076186	181575	0.418	0.000000003183144	8.4971
rs10999176	ENSG00000180817.6_71962587_71962942	10	10	71957112	71993667	36555	-0.418	0.000000003191688	8.4960
rs4881122	ENSG00000107959.9_3179922_3180316	10	10	3220859	3215003	5856	-0.418	0.000000003206873	8.4939
rs4930273	ENSG00000110092.2_69465886_69469242	11	11	69039827	69455855	416028	-0.418	0.000000003305628	8.4807
rs12038165	ENSG00000142856.12_63906444_63906774	1	1	64073414	64059392	14022	0.418	0.000000003311832	8.4799
rs211718	ENSG00000117054.8_76228377_76229364	1	1	76106675	76190036	83361	0.418	0.000000003346380	8.4754
rs2488770	ENSG00000143079.7_112998553_113003786	1	1	112934517	112938803	4286	0.418	0.000000003348995	8.4751
rs142960935	ENSG00000145348.11_106965474_106967837	4	4	107326393	107242652	83741	-0.417	0.000000003482876	8.4581
rs58568292	ENSG00000082805.12_1599259_1605090	12	12	1107334	1099675	7659	0.417	0.000000003614432	8.4420
rs3807307	ENSG00000128604.13_128588264_128588382	7	7	128579202	128577666	1536	-0.417	0.000000003652228	8.4374
rs11852632	ENSG00000103657.8_63948287_63948557	15	15	64164171	64126147	38024	-0.417	0.000000003654783	8.4371
rs12952508	ENSG00000006114.10_35939228_35939530	17	17	35998683	35969488	29195	0.416	0.000000003808971	8.4192
rs4442529	ENSG00000176148.10_33094020_33095109	11	11	33060544	33060963	419	-0.416	0.000000003846426	8.4149
rs142414016	ENSG00000176658.10_30819628_30821933	17	17	31149426	31203902	54476	0.416	0.000000003970910	8.4011
rs434371	ENSG00000105499.8_48613744_48614109	19	19	48611620	48614109	2489	0.416	0.000000004006050	8.3973
rs759045	ENSG00000233391.2_28296513_28297684	19	19	28256350	28284402	28052	0.416	0.000000004007101	8.3972
rs4941428	ENSG00000120659.10_43180633_43182149	13	13	43008177	43136872	128695	-0.416	0.000000004049379	8.3926
rs12663251	ENSG00000111850.5_88049834_88052043	6	6	88025934	88032306	6372	0.416	0.000000004069820	8.3904
rs519989	ENSG00000171488.9_90178268_90185092	1	1	90223400	90098631	124769	-0.415	0.000000004124944	8.3846
rs6663614	ENSG00000162769.7_213068558_213072705	1	1	213097941	213031597	66344	-0.415	0.000000004143216	8.3827
rs74647589	ENSG00000111596.7_70636774_70637260	12	12	70463875	70636774	172899	0.415	0.000000004187856	8.3780
rs729463	ENSG00000060709.8_130880682_130883706	12	12	131202551	131200826	1725	0.415	0.000000004297471	8.3668
rs2693240	ENSG00000259718.1_89533687_89533965	2	2	90106490	89533965	572525	0.415	0.000000004387153	8.3578
rs3818392	ENSG00000158828.5_20976927_20978004	1	1	20993162	20959948	33214	0.415	0.000000004399378	8.3566
rs1525645	ENSG00000164742.9_45753292_45762715	7	7	45598469	45613739	15270	0.415	0.000000004400309	8.3565
rs6710659	ENSG00000116127.13_73799389_73800551	2	2	73607510	73612886	5376	0.414	0.000000004520448	8.3448
rs72899527	ENSG00000126106.9_45100910_45102129	1	1	45154562	45140227	14335	0.414	0.000000004535176	8.3434
rs12451417	ENSG00000221926.5_15531274_15532512	17	17	15592879	15587613	5266	0.414	0.000000004551957	8.3418
rs2388570	ENSG00000067057.10_3146916_3147351	10	10	3148025	3109712	38313	-0.414	0.000000004598096	8.3374
rs2147206	ENSG00000170915.8_52267960_52272575	6	6	52225514	52226219	705	-0.414	0.000000004666671	8.3310
rs242729	ENSG00000157014.5_10320905_10322902	3	3	10319262	10289707	29555	0.414	0.000000004702974	8.3276
rs489858	ENSG00000134809.4_57297592_57297766	11	11	57347525	57298276	49249	-0.414	0.000000004718798	8.3262
rs3788544	ENSG00000100221.6_39081548_39084006	22	22	39064966	39097561	32595	-0.414	0.000000004797850	8.3190
rs7102836	ENSG00000152219.4_30358114_30359774	11	11	30315627	30344598	28971	-0.414	0.000000004802554	8.3185
rs28404179	ENSG00000248905.3_33058809_33066555	15	15	33292474	33486897	194423	-0.414	0.000000004832222	8.3159
rs12597281	ENSG00000176715.10_89164999_89165171	16	16	89234676	89154783	79893	0.414	0.000000004894778	8.3103
rs35916758	ENSG00000170954.6_53611133_53613161	19	19	53650224	53636171	14053	-0.413	0.000000004965378	8.3040
rs34563478	ENSG00000101158.7_57569697_57570188	20	20	57564695	57556296	8399	-0.413	0.000000005209540	8.2832
rs870584	ENSG00000103160.5_84155744_84158333	16	16	84102135	84178800	76665	-0.413	0.000000005220198	8.2823
rs3779988	ENSG00000156795.2_124453546_124454480	8	8	124473085	124428965	44120	-0.413	0.000000005331594	8.2731
rs28384491	ENSG00000188321.7_9452371_9454519	19	19	9434872	9434873	1	-0.412	0.000000005549915	8.2557
rs76975836	ENSG00000247982.1_57592563_57593122	15	15	57592163	57592563	400	0.412	0.000000005617624	8.2504
rs4820543	ENSG00000186716.14_23522397_23524426	22	22	23542535	23521891	20644	-0.411	0.000000005982060	8.2231
rs9910163	ENSG00000109084.8_26653560_26655711	17	17	26691321	26646161	45160	-0.411	0.000000006196262	8.2079
rs2992854	ENSG00000172785.11_171953_173366	9	9	185632	188979	3347	0.411	0.000000006359912	8.1965
rs11978517	ENSG00000106125.14_30830781_30831190	7	7	30828428	30811033	17395	-0.411	0.000000006360088	8.1965
rs12045115	ENSG00000162836.6_147141952_147142618	1	1	147118181	147142618	24437	-0.411	0.000000006384771	8.1949
rs8054537	ENSG00000186153.10_79245505_79246031	16	16	78295836	78133551	162285	0.410	0.000000006542301	8.1843
rs6580942	ENSG00000135476.7_53662539_53662712	12	12	53662624	53662083	541	0.410	0.000000006637242	8.1780
rs1043327	ENSG00000130511.8_18538161_18538233	19	19	18554972	18530221	24751	-0.410	0.000000006680779	8.1752
rs11623794	ENSG00000140043.6_74350804_74353530	14	14	74439495	74318547	120948	-0.410	0.000000006696163	8.1742
rs4665969	ENSG00000115207.8_27573181_27573499	2	2	27574953	27579868	4915	-0.410	0.000000006724509	8.1723
rs62108291	ENSG00000196381.3_38158650_38161457	19	19	38150358	38183216	32858	-0.410	0.000000006734094	8.1717
rs1814981	ENSG00000104611.7_19252061_19253729	8	8	19150287	19171128	20841	0.410	0.000000006851394	8.1642
rs72837387	ENSG00000153933.4_54939973_54946034	17	17	54936131	54911460	24671	-0.410	0.000000006912897	8.1603
rs9525317	ENSG00000169062.8_115070264_115071283	13	13	115062506	115047059	15447	0.410	0.000000006926265	8.1595
rs34812060	ENSG00000130731.10_685612_685774	16	16	664802	686347	21545	-0.410	0.000000006971064	8.1567
rs6995242	ENSG00000104442.5_66514694_66516820	8	8	66505104	66546442	41338	-0.410	0.000000007035114	8.1527
rs405281	ENSG00000013374.9_151057227_151057748	7	7	151062348	151038785	23563	-0.410	0.000000007059391	8.1512
rs80166953	ENSG00000069956.7_52356099_52358462	15	15	52481731	52244303	237428	-0.409	0.000000007134383	8.1466
rs3110902	ENSG00000196715.4_65419061_65424530	7	7	65375102	65338254	36848	-0.409	0.000000007185837	8.1435
rs2364481	ENSG00000111321.5_6499826_6500731	12	12	6497260	6484211	13049	-0.409	0.000000007251088	8.1396
rs2282903	ENSG00000105928.9_24746898_24747044	7	7	24750933	24809244	58311	0.409	0.000000007331085	8.1348
rs114835309	ENSG00000137411.10_30890483_30890551	6	6	30888161	30876019	12142	-0.409	0.000000007419110	8.1296
rs437183	ENSG00000083842.6_58790966_58791849	19	19	58799635	58790318	9317	0.409	0.000000007558717	8.1216
rs12734823	ENSG00000204084.6_38326369_38328102	1	1	38337765	38412729	74964	0.409	0.000000007675986	8.1149
rs8023040	ENSG00000258301.2_77248083_77249119	14	14	77184891	77253067	68176	0.409	0.000000007754247	8.1105
rs2141655	ENSG00000163945.10_1341054_1341675	4	4	1354525	1341054	13471	0.409	0.000000007804321	8.1077
rs6456739	ENSG00000181315.6_26636518_26638956	6	6	26604140	26659980	55840	0.408	0.000000007952515	8.0995
rs302983	ENSG00000168405.9_25081295_25082107	6	6	25114766	25218698	103932	-0.408	0.000000007960608	8.0991
rs3746222	ENSG00000251369.2_58057825_58059361	19	19	58084930	58071207	13723	-0.408	0.000000007970453	8.0985
rs2477540	ENSG00000198879.6_7200586_7205872	10	10	7505791	7453450	52341	0.408	0.000000007974633	8.0983
rs28683021	ENSG00000136824.13_106856831_106857119	9	9	107006805	106856541	150264	0.408	0.000000008037559	8.0949
rs2278646	ENSG00000091622.9_6354583_6358963	17	17	6493391	6459877	33514	0.408	0.000000008062014	8.0936
rs13132310	ENSG00000151725.6_185637551_185637787	4	4	185620341	185655287	34946	-0.408	0.000000008269983	8.0825
rs28605044	ENSG00000089335.14_35174897_35177302	19	19	35156434	35168544	12110	-0.408	0.000000008294235	8.0812
rs61497125	ENSG00000083828.8_58290119_58291984	19	19	58251497	58280997	29500	-0.408	0.000000008299028	8.0810
rs4689486	ENSG00000013288.4_6611525_6611777	4	4	6610622	6576902	33720	-0.408	0.000000008317972	8.0800
rs78962084	ENSG00000182446.7_79523915_79526442	17	17	79608198	79616376	8178	0.408	0.000000008424024	8.0745
rs7918867	ENSG00000107679.9_124189140_124191867	10	10	124169666	124134173	35493	0.408	0.000000008448508	8.0732
rs12277141	ENSG00000177595.12_799815_800014	11	11	798865	809753	10888	-0.407	0.000000008674321	8.0618
rs7259206	ENSG00000105483.10_48706889_48707500	19	19	48706796	48759203	52407	0.407	0.000000008766147	8.0572
rs856090	ENSG00000163564.10_158908870_158909037	1	1	158922287	158900586	21701	-0.407	0.000000008952621	8.0480
rs1979396	ENSG00000153395.5_1461538_1463950	5	5	1501790	1524092	22302	-0.407	0.000000008991412	8.0462
rs10198290	ENSG00000042445.9_85569211_85570504	2	2	85560659	85581743	21084	0.407	0.000000008994802	8.0460
rs114705982	ENSG00000142686.6_36179476_36181927	1	1	36232075	36185073	47002	0.407	0.000000009175584	8.0374
rs10794579	ENSG00000119965.8_124691024_124692177	10	10	124686656	124713919	27263	0.407	0.000000009188636	8.0367
rs9397803	ENSG00000029639.6_155578643_155579216	6	6	155624352	155635627	11275	0.407	0.000000009194287	8.0365
rs2503701	ENSG00000067606.11_2116361_2116834	1	1	2121118	1981909	139209	0.407	0.000000009256248	8.0336
rs2472658	ENSG00000086289.7_37989802_37991543	7	7	37978803	37723446	255357	0.407	0.000000009331067	8.0301
rs2363656	ENSG00000174891.8_158261972_158263519	3	3	158234809	157823644	411165	-0.407	0.000000009373031	8.0281
rs7033779	ENSG00000196152.6_130206308_130207651	9	9	130190810	130186661	4149	0.406	0.000000009735319	8.0116
rs7546385	ENSG00000169641.9_23410516_23415546	1	1	23560582	23504301	56281	-0.406	0.000000009848943	8.0066
rs3198697	ENSG00000183426.10_15045472_15045931	16	16	15129940	14844670	285270	-0.406	0.000000009906870	8.0041
rs4690270	ENSG00000131127.8_366453_369047	4	4	485718	331603	154115	-0.406	0.000000010046379	7.9980
rs3920174	ENSG00000145779.6_118728511_118730294	5	5	118690483	118604387	86096	0.406	0.000000010181730	7.9922
rs11099581	ENSG00000145287.6_84011201_84012124	4	4	84142634	84058228	84406	0.406	0.000000010182122	7.9922
rs148141523	ENSG00000144118.8_121050717_121052285	2	2	121024798	120997640	27158	0.405	0.000000010313617	7.9866
rs115629622	ENSG00000240065.2_32826141_32826347	6	6	32834664	32811913	22751	-0.405	0.000000010338295	7.9856
rs138973	ENSG00000100304.10_43562628_43564165	22	22	43593132	43583139	9993	-0.405	0.000000010476289	7.9798
rs9754402	ENSG00000128408.7_45813481_45813826	22	22	45814536	45809572	4964	0.405	0.000000010637178	7.9732
rs4285667	ENSG00000135862.4_183104177_183104291	1	1	182970225	182992597	22372	0.405	0.000000010655038	7.9724
rs2529627	ENSG00000006695.5_14095306_14095538	17	17	14100068	13972846	127222	-0.405	0.000000010709326	7.9702
rs657259	ENSG00000167766.11_53115620_53118050	19	19	53141625	53193741	52116	0.405	0.000000010797978	7.9667
rs2648543	ENSG00000134077.10_9404526_9405416	3	3	9396522	9404526	8004	-0.405	0.000000011076062	7.9556
rs5763302	ENSG00000184117.7_29950797_29951988	22	22	29929723	29977326	47603	-0.404	0.000000011272891	7.9480
rs2232669	ENSG00000186184.11_28197012_28197589	13	13	28195495	28194903	592	0.404	0.000000011412815	7.9426
rs607856	ENSG00000134759.9_33754448_33757909	18	18	33766007	33709407	56600	-0.404	0.000000011455774	7.9410
rs2896186	ENSG00000165929.8_92278656_92278889	14	14	92263671	92333880	70209	-0.404	0.000000011625326	7.9346
rs7325450	ENSG00000205863.4_24465238_24466200	13	13	24467004	24476794	9790	-0.404	0.000000011998212	7.9209
rs7617361	ENSG00000188846.8_40503099_40503152	3	3	40373259	40498783	125524	0.404	0.000000011996937	7.9209
rs11672857	ENSG00000167748.5_51323410_51323699	19	19	51313244	51327043	13799	-0.404	0.000000012010909	7.9204
rs1879813	ENSG00000241732.1_152557179_152559228	3	3	152228972	152557179	328207	-0.404	0.000000012119131	7.9165
rs61567809	ENSG00000137198.5_16295237_16295780	6	6	16217951	16238811	20860	-0.403	0.000000012362302	7.9079
rs55867855	ENSG00000182057.4_42669900_42670868	22	22	42623258	42665759	42501	0.403	0.000000012406018	7.9064
rs7746773	ENSG00000137266.10_3269196_3273646	6	6	3279395	3457256	177861	0.403	0.000000012473320	7.9040
rs114098189	ENSG00000204531.9_31130253_31132644	6	6	31171598	31148508	23090	0.403	0.000000012548802	7.9014
rs2013112	ENSG00000104388.9_61533233_61536186	8	8	61396829	61429416	32587	-0.403	0.000000013065000	7.8839
rs398648	ENSG00000166501.8_24166005_24166178	16	16	24156693	23847322	309371	0.403	0.000000013421538	7.8722
snp_1_40562501	ENSG00000131238.10_40538379_40539855	1	1	40562501	40563375	874	-0.403	0.000000013427556	7.8720
rs4813028	ENSG00000125818.10_1145673_1149022	20	20	1096630	1093906	2724	-0.403	0.000000013462649	7.8709
rs62391543	ENSG00000124588.13_3019713_3019996	6	6	2940740	2988221	47481	0.403	0.000000013479192	7.8703
rs114098189	ENSG00000137310.7_31130254_31131992	6	6	31171598	31126319	45279	0.402	0.000000013624452	7.8657
rs2618232	ENSG00000035141.3_70523107_70524609	2	2	70541419	70529222	12197	-0.402	0.000000013670315	7.8642
rs4103728	ENSG00000196313.7_72349936_72350456	7	7	72213896	72349936	136040	-0.402	0.000000013681892	7.8639
rs7186310	ENSG00000159720.4_67471922_67472592	16	16	67305513	67515140	209627	-0.402	0.000000013919385	7.8564
rs525938	ENSG00000121691.4_34477558_34477749	11	11	34463593	34460472	3121	0.402	0.000000014007677	7.8536
rs6716817	ENSG00000134318.8_11319887_11323566	2	2	11385834	11488456	102622	0.402	0.000000014069702	7.8517
rs3094315	ENSG00000177757.1_752751_753582	1	1	752566	752751	185	0.402	0.000000014096655	7.8509
rs7925817	ENSG00000110218.4_93862094_93862659	11	11	93844034	93862094	18060	0.402	0.000000014126030	7.8500
rs3810115	ENSG00000182986.7_53379425_53385236	19	19	53400760	53393592	7168	0.402	0.000000014203888	7.8476
rs2246221	ENSG00000163050.10_227085237_227087256	1	1	227075402	227085237	9835	0.402	0.000000014485979	7.8391
rs6568472	ENSG00000164494.6_107473761_107475981	6	6	107510585	107780768	270183	-0.402	0.000000014495395	7.8388
rs76443454	ENSG00000187824.3_10616612_10618905	17	17	10579622	10633646	54024	-0.402	0.000000014719629	7.8321
rs6572590	ENSG00000165502.6_50085237_50085858	14	14	50068678	50087403	18725	-0.401	0.000000014989060	7.8242
rs1441058	ENSG00000102699.5_25052231_25052414	13	13	25090413	25086948	3465	0.401	0.000000015003448	7.8238
rs298439	ENSG00000204160.5_27180217_27182207	1	1	26255215	27153201	897986	0.401	0.000000015124131	7.8203
rs6050790	ENSG00000100994.7_25277006_25278650	20	20	25672341	25228705	443636	0.401	0.000000015514102	7.8093
rs6785698	ENSG00000121577.9_119360906_119361408	3	3	119399941	119384171	15770	-0.401	0.000000015520076	7.8091
rs4951410	ENSG00000133056.8_204459196_204459552	1	1	204563817	204463852	99965	0.401	0.000000015646551	7.8056
rs4681563	ENSG00000070087.9_149682691_149684373	3	3	149745214	149768575	23361	-0.401	0.000000015724401	7.8034
rs1458201	ENSG00000103510.12_31142067_31142714	16	16	30916129	31127075	210946	-0.400	0.000000016239145	7.7894
rs55775354	ENSG00000184898.6_152104454_152108178	2	2	152118271	152118393	122	0.400	0.000000016296309	7.7879
rs26778	ENSG00000113318.8_79950467_79950783	5	5	80035750	79950467	85283	0.400	0.000000016702199	7.7772
rs112750723	ENSG00000115825.5_37477645_37480493	2	2	37552036	37551951	85	0.400	0.000000016847159	7.7735
rs2335183	ENSG00000104872.5_49949550_49949680	19	19	49957010	49955115	1895	-0.400	0.000000016915898	7.7717
rs2733841	ENSG00000213809.4_10524952_10525830	12	12	10543753	10544473	720	0.400	0.000000017410869	7.7592
rs2845395	ENSG00000237438.1_17537963_17539682	22	22	17523190	17517460	5730	0.400	0.000000017630035	7.7537
rs1110	ENSG00000171566.7_155456158_155457896	4	4	155456390	155471587	15197	0.399	0.000000017814108	7.7492
rs4924450	ENSG00000137841.7_40590763_40590909	15	15	40597229	40600136	2907	0.399	0.000000018004912	7.7446
rs10751601	ENSG00000203791.6_126448523_126449072	10	10	126309448	126480446	170998	0.399	0.000000018258390	7.7385
rs6600220	ENSG00000242612.1_461890_462487	16	16	486312	451826	34486	-0.399	0.000000018427699	7.7345
rs6578668	ENSG00000258659.1_5624476_5624965	11	11	5646904	5617946	28958	0.399	0.000000018913834	7.7232
rs6578668	ENSG00000258588.1_5624476_5624965	11	11	5646904	5617955	28949	0.399	0.000000018913834	7.7232
rs6578668	ENSG00000121236.13_5624476_5624965	11	11	5646904	5617339	29565	0.399	0.000000019137463	7.7181
rs68029231	ENSG00000156171.9_111682123_111682838	1	1	111642852	111682838	39986	0.398	0.000000019351145	7.7133
rs28783769	ENSG00000169371.8_75890424_75891022	15	15	75849009	75918156	69147	-0.398	0.000000019435097	7.7114
rs8079228	ENSG00000178971.8_8140693_8140837	17	17	8220357	8151413	68944	-0.398	0.000000019467389	7.7107
rs2295616	ENSG00000026751.11_160722896_160724611	1	1	160710157	160709037	1120	0.398	0.000000019481761	7.7104
rs17085419	ENSG00000196199.7_20244980_20245126	13	13	20237823	20207788	30035	-0.398	0.000000020085243	7.6971
rs4505015	ENSG00000182022.12_125767184_125769855	10	10	125997171	125853206	143965	0.398	0.000000020440540	7.6895
rs67631072	ENSG00000183386.5_38462442_38463231	1	1	38461821	38471278	9457	-0.398	0.000000020444743	7.6894
snp_5_141333688	ENSG00000113555.4_141334537_141338627	5	5	141333688	141349304	15616	0.399	0.000000020459107	7.6891
rs72931621	ENSG00000196776.10_107798838_107799191	3	3	107878670	107809872	68798	0.398	0.000000020801236	7.6819
rs62239561	ENSG00000100147.8_42221702_42222303	22	22	42120864	42196683	75819	0.397	0.000000021466337	7.6682
rs1981021	ENSG00000106780.7_123363091_123367919	9	9	123388393	123476748	88355	-0.397	0.000000023052036	7.6373
rs4670666	ENSG00000055332.10_37376000_37376400	2	2	37383166	37384208	1042	-0.396	0.000000023519113	7.6286
rs6498250	ENSG00000103342.7_12009899_12010519	16	16	11920669	12010519	89850	0.396	0.000000023558393	7.6279
rs924584	ENSG00000038427.11_82785917_82786291	5	5	82744472	82767284	22812	0.396	0.000000023602335	7.6270
rs11945442	ENSG00000145246.8_47593059_47595503	4	4	47488480	47487305	1175	0.396	0.000000023616357	7.6268
rs6925777	ENSG00000112578.5_41895112_41895274	6	6	41750822	41888926	138104	-0.396	0.000000023789494	7.6236
rs1978967	ENSG00000099968.13_18209443_18213388	22	22	18161979	18111621	50358	0.396	0.000000023862524	7.6223
rs2717685	ENSG00000085644.8_3190690_3192804	16	16	3147674	3185057	37383	0.396	0.000000023876572	7.6220
rs56108400	ENSG00000135437.5_56118106_56118489	12	12	56213297	56114151	99146	-0.396	0.000000023992752	7.6199
rs7931630	ENSG00000074319.6_18503177_18503416	11	11	18547332	18548779	1447	-0.396	0.000000024080957	7.6183
rs80166953	ENSG00000259577.1_52497086_52498071	15	15	52481731	52472290	9441	-0.396	0.000000024155052	7.6170
rs2391832	ENSG00000139832.3_111175417_111176544	13	13	111123730	111214080	90350	0.396	0.000000024468198	7.6114
rs2043538	ENSG00000106460.13_12271463_12276886	7	7	12253893	12250867	3026	0.396	0.000000024617161	7.6088
rs3734544	ENSG00000112763.10_26476350_26476849	6	6	26468660	26458150	10510	-0.396	0.000000024774198	7.6060
rs6444045	ENSG00000113790.5_184908412_184911275	3	3	185022667	184999778	22889	-0.396	0.000000025018611	7.6017
snp_17_5334874	ENSG00000215099.3_5334875_5336196	17	17	5334874	5328469	6405	0.395	0.000000025239397	7.5979
rs2297432	ENSG00000197457.5_62271061_62272750	20	20	62290663	62284780	5883	-0.395	0.000000025479049	7.5938
rs7796802	ENSG00000234444.3_63808468_63810017	7	7	63784122	63767837	16285	-0.395	0.000000025535307	7.5929
rs337277	ENSG00000151470.7_130032841_130034487	4	4	130030652	130014472	16180	-0.395	0.000000025988062	7.5852
rs73066206	ENSG00000249471.2_58965595_58969199	19	19	58995042	58962971	32071	0.395	0.000000026028642	7.5845
rs9286597	ENSG00000055211.7_149911863_149912884	6	6	149884380	149887410	3030	0.395	0.000000026032313	7.5845
rs62069929	ENSG00000196689.5_3468743_3470281	17	17	3515275	3500392	14883	0.394	0.000000027553480	7.5598
rs1973243	ENSG00000196220.9_9022275_9027616	3	3	9492276	9404737	87539	-0.394	0.000000027888851	7.5546
rs7086553	ENSG00000120539.9_27443753_27444541	10	10	27480049	27443753	36296	-0.394	0.000000027984075	7.5531
rs11765592	ENSG00000106392.5_7277886_7278595	7	7	7250753	7196565	54188	-0.394	0.000000028134018	7.5508
rs12459036	ENSG00000197128.5_57980954_57985789	19	19	57960763	57988938	28175	-0.394	0.000000028406306	7.5466
rs11587758	ENSG00000187145.10_150266340_150266869	1	1	150327106	150266289	60817	-0.394	0.000000028581429	7.5439
rs11854461	ENSG00000247240.2_74771401_74771619	15	15	74739741	74753606	13865	0.394	0.000000028646674	7.5429
rs8133591	ENSG00000159228.8_37442239_37442702	21	21	37437118	37442239	5121	-0.394	0.000000028700644	7.5421
rs10737515	ENSG00000143198.7_165619078_165619201	1	1	165599460	165600098	638	0.394	0.000000028820157	7.5403
rs116959973	ENSG00000125755.11_46319109_46319441	19	19	46252333	46366548	114215	0.394	0.000000028975563	7.5380
rs4903575	ENSG00000100577.14_77797412_77797940	14	14	77842048	77787227	54821	-0.394	0.000000029209114	7.5345
rs6429772	ENSG00000162461.7_16065719_16067891	1	1	16055732	16062900	7168	-0.394	0.000000029542321	7.5296
rs4910395	ENSG00000110328.5_11292423_11292837	11	11	11645004	11643552	1452	0.394	0.000000029606354	7.5286
rs4796399	ENSG00000132522.9_7217399_7217478	17	17	7213694	7222394	8700	0.394	0.000000029926713	7.5239
rs35497678	ENSG00000122359.11_81940697_81941211	10	10	81921078	81965433	44355	-0.393	0.000000030191766	7.5201
rs9921791	ENSG00000167965.11_2256032_2256215	16	16	2250068	2255238	5170	0.393	0.000000030503360	7.5157
rs12029637	ENSG00000067334.8_94333373_94335500	1	1	94334891	94345474	10583	-0.393	0.000000030869970	7.5105
rs1864207	ENSG00000105404.5_42462888_42463100	19	19	42428767	42463528	34761	0.393	0.000000030897432	7.5101
rs2291668	ENSG00000125735.5_6663148_6665361	19	19	6669934	6670599	665	-0.393	0.000000031293160	7.5046
rs2144922	ENSG00000100154.10_28374004_28379839	22	22	28923317	29075853	152536	0.393	0.000000031297352	7.5045
rs2814956	ENSG00000065060.12_34840090_34845291	6	6	34699109	34759857	60748	0.393	0.000000032295073	7.4909
rs1640266	ENSG00000172006.6_2833679_2836733	19	19	2787832	2819872	32040	-0.393	0.000000032510278	7.4880
rs35397583	ENSG00000127561.7_2042864_2044276	16	16	2056080	2039946	16134	0.392	0.000000033342589	7.4770
rs7245624	ENSG00000183617.3_3767259_3767562	19	19	3762926	3762665	261	-0.392	0.000000033467774	7.4754
rs1545606	ENSG00000091490.6_25848916_25849486	4	4	25875261	25865382	9879	-0.392	0.000000033573149	7.4740
rs8071428	ENSG00000108509.14_4890249_4890665	17	17	4890843	4890960	117	-0.392	0.000000034298222	7.4647
rs10734758	ENSG00000152944.4_27181218_27182682	12	12	27171211	27175479	4268	0.392	0.000000034730385	7.4593
rs11767454	ENSG00000106153.12_56169262_56169554	7	7	56032902	56174269	141367	0.392	0.000000034789761	7.4585
rs2293481	ENSG00000221838.5_99702497_99702563	7	7	99699626	99699172	454	0.392	0.000000035482200	7.4500
rs11047909	ENSG00000205707.5_25356854_25357949	12	12	25384838	25348150	36688	0.391	0.000000035958993	7.4442
rs625413	ENSG00000110074.6_126147330_126148019	11	11	126164349	126138950	25399	-0.391	0.000000036605388	7.4365
rs4504482	ENSG00000123552.12_99893673_99894339	6	6	99893938	99969604	75666	0.391	0.000000037114938	7.4305
rs35957485	ENSG00000183891.5_20096404_20096887	2	2	20090677	20101747	11070	-0.391	0.000000037367940	7.4275
rs628551	ENSG00000106588.6_42957689_42961530	7	7	42933212	42971822	38610	-0.391	0.000000037686310	7.4238
rs73240751	ENSG00000066855.10_66621211_66622797	8	8	66626684	66556124	70560	0.391	0.000000038239186	7.4175
rs9344959	ENSG00000083099.6_90341943_90347072	6	6	90493197	90348472	144725	0.391	0.000000038467168	7.4149
rs6691985	ENSG00000245549.1_16946910_16947588	1	1	17289911	16946910	343001	-0.391	0.000000038680829	7.4125
rs7864889	ENSG00000185963.9_95473645_95477745	9	9	95399979	95527094	127115	-0.391	0.000000038832844	7.4108
rs6421977	ENSG00000185187.7_405716_406538	11	11	407708	417455	9747	-0.390	0.000000039366954	7.4049
rs4560	ENSG00000157999.5_6075075_6076017	7	7	6063283	6071007	7724	0.390	0.000000039728587	7.4009
rs7616240	ENSG00000174007.7_196433148_196434783	3	3	196433623	196439164	5541	0.390	0.000000039804663	7.4001
rs3782672	ENSG00000111196.5_10766038_10766222	12	12	10789169	10766222	22947	0.390	0.000000039820103	7.3999
rs11912792	ENSG00000100036.11_31058047_31059286	22	22	31063832	31031639	32193	0.390	0.000000040501168	7.3925
rs2806690	ENSG00000119509.7_103054608_103055325	9	9	103021647	102861538	160109	-0.390	0.000000040835236	7.3890
rs17466257	ENSG00000140391.8_77348131_77348205	15	15	77376183	77376326	143	-0.390	0.000000041853320	7.3783
rs7802753	ENSG00000158623.10_130146089_130146647	7	7	130290958	130353598	62640	-0.390	0.000000042125617	7.3755
rs12970939	ENSG00000134278.9_12446511_12449895	18	18	12654192	12658133	3941	-0.389	0.000000044086740	7.3557
rs7259841	ENSG00000131849.8_58944182_58946578	19	19	58951123	58951589	466	0.389	0.000000045102609	7.3458
rs2550385	ENSG00000103023.6_58313901_58314661	16	16	58261622	58328951	67329	-0.389	0.000000045314696	7.3438
rs7314685	ENSG00000185684.8_132588540_132589849	12	12	132570198	132568828	1370	0.389	0.000000045382053	7.3431
rs117628573	ENSG00000204947.4_148799876_148802658	7	7	149001192	148823438	177754	-0.389	0.000000045905772	7.3381
rs10148837	ENSG00000133983.9_70792102_70793166	14	14	70824969	70826448	1479	0.388	0.000000046756504	7.3302
rs374840	ENSG00000013561.13_141357868_141358395	5	5	141367202	141337893	29309	-0.388	0.000000046894053	7.3289
rs4945850	ENSG00000112290.8_110422791_110423419	6	6	110447643	110501207	53564	-0.388	0.000000047107128	7.3269
rs2235163	ENSG00000100364.13_45593671_45593829	22	22	45606511	45636650	30139	-0.388	0.000000047641079	7.3220
rs1704156	ENSG00000078177.8_40155812_40159872	4	4	40057699	40058446	747	0.388	0.000000047698595	7.3215
rs6860046	ENSG00000234284.2_178459206_178462065	5	5	178552518	178450753	101765	0.388	0.000000048013237	7.3186
rs11901006	ENSG00000188760.6_220408385_220409099	2	2	220430678	220408385	22293	-0.388	0.000000048310215	7.3160
rs1889873	ENSG00000120549.10_24833910_24836772	10	10	24657760	23983675	674085	0.388	0.000000048355203	7.3156
rs12138316	ENSG00000154305.11_222838225_222838563	1	1	222846882	222791428	55454	0.388	0.000000048861088	7.3110
rs62419723	ENSG00000112309.6_71566382_71571452	6	6	71517239	71666741	149502	0.388	0.000000049446936	7.3059
rs2522970	ENSG00000108264.10_35836902_35837586	17	17	35831705	35766965	64740	0.388	0.000000049878573	7.3021
rs4887029	ENSG00000140403.7_78557823_78558381	15	15	78591510	78556428	35082	0.388	0.000000049920541	7.3017
rs12609287	ENSG00000226593.2_1278776_1279226	19	19	1271274	1276020	4746	0.388	0.000000050170191	7.2996
rs73104177	ENSG00000079337.10_48128455_48131468	12	12	48107333	48164823	57490	0.388	0.000000050290481	7.2985
rs1840377	ENSG00000128641.12_192288563_192290115	2	2	192122718	192109911	12807	-0.388	0.000000050570435	7.2961
rs7136702	ENSG00000066084.7_50898768_50899023	12	12	50880216	50898768	18552	0.387	0.000000050580116	7.2960
rs12512359	ENSG00000184178.11_54231271_54232242	4	4	54023125	54232242	209117	0.387	0.000000051365487	7.2893
rs12318836	ENSG00000122986.9_111086584_111087280	12	12	110642190	111142755	500565	-0.387	0.000000052053308	7.2836
rs4729397	ENSG00000186088.10_76984872_76984964	7	7	77045882	77046115	233	0.387	0.000000052424835	7.2805
rs1877153	ENSG00000182827.8_226332380_226334522	1	1	226313456	226374431	60975	-0.387	0.000000053007862	7.2757
rs258575	ENSG00000245381.1_20002764_20004041	19	19	20112264	20008579	103685	0.387	0.000000053227441	7.2739
rs11107858	ENSG00000184752.8_95365108_95365396	12	12	95393975	95397546	3571	0.387	0.000000054083873	7.2669
rs67002890	ENSG00000248485.1_161254129_161255240	1	1	161394242	161228517	165725	-0.387	0.000000054161954	7.2663
rs1860461	ENSG00000122512.9_6012870_6013173	7	7	6053264	6048756	4508	0.386	0.000000055927965	7.2524
rs5751191	ENSG00000198951.6_42454358_42456417	22	22	42370991	42466846	95855	-0.386	0.000000057899759	7.2373
rs7336033	ENSG00000102606.11_111870026_111870232	13	13	111970027	111766906	203121	-0.386	0.000000059455949	7.2258
rs6428503	ENSG00000162654.8_89652683_89652785	1	1	89584069	89664615	80546	0.386	0.000000059503357	7.2255
rs189870717	ENSG00000109133.8_41956087_41962589	4	4	41910310	41937137	26827	-0.386	0.000000059645193	7.2244
rs74480764	ENSG00000197147.6_90058330_90063423	1	1	89911133	89990395	79262	-0.385	0.000000060370929	7.2192
rs2980090	ENSG00000132406.7_4237269_4237983	4	4	4263485	4249950	13535	-0.385	0.000000061445150	7.2115
rs17005675	ENSG00000114541.10_69219141_69221132	3	3	69413674	69591734	178060	0.385	0.000000062018999	7.2075
rs4306110	ENSG00000182118.5_231154704_231155872	1	1	231162529	231175992	13463	-0.385	0.000000062287252	7.2056
rs10096946	ENSG00000253140.1_49428412_49428916	8	8	49333003	49429649	96646	-0.385	0.000000062840427	7.2018
rs4880752	ENSG00000148377.5_1064847_1065774	10	10	1055895	1071799	15904	-0.385	0.000000062881847	7.2015
rs60001118	ENSG00000167280.9_77082015_77082778	17	17	77081113	77071019	10094	0.385	0.000000063083933	7.2001
rs2969117	ENSG00000146909.3_156752545_156752868	7	7	156738295	156742417	4122	0.385	0.000000063392408	7.1980
rs2926775	ENSG00000103335.13_88799996_88800153	16	16	88858246	88851372	6874	-0.385	0.000000064180069	7.1926
rs1147240	ENSG00000119227.3_196673214_196675556	3	3	196674916	196695931	21015	0.385	0.000000064240388	7.1922
rs9693074	ENSG00000171045.10_143351846_143353052	8	8	143524318	143484601	39717	0.385	0.000000065320256	7.1850
rs12118436	ENSG00000198830.6_26801604_26802463	1	1	26900920	26798941	101979	0.384	0.000000065470642	7.1840
rs7998978	ENSG00000122034.8_28009270_28009329	13	13	27999457	27998681	776	0.384	0.000000066272308	7.1787
rs782785	ENSG00000163444.7_202991983_202993976	1	1	202988006	202976514	11492	-0.384	0.000000066350134	7.1782
rs2290019	ENSG00000104731.8_87741418_87741681	16	16	87741662	87799603	57941	0.384	0.000000066595783	7.1766
rs10422243	ENSG00000104972.10_55148183_55148979	19	19	55119652	55085346	34306	0.384	0.000000069277122	7.1594
rs6517046	ENSG00000156299.6_32490734_32493155	21	21	32926897	32932290	5393	0.384	0.000000069985124	7.1550
rs1477221	ENSG00000084112.8_109176466_109183020	12	12	109213309	109251366	38057	-0.384	0.000000069999042	7.1549
snp_19_7659313	ENSG00000076826.4_7682638_7683194	19	19	7659313	7660788	1475	-0.384	0.000000070492745	7.1519
rs62430832	ENSG00000105963.7_938670_938898	7	7	966413	995043	28630	-0.384	0.000000070739329	7.1503
rs11701561	ENSG00000160294.5_47703982_47705308	21	21	47823783	47706211	117572	-0.384	0.000000070906723	7.1493
rs12609287	ENSG00000228300.7_1278776_1279227	19	19	1271274	1275438	4164	0.383	0.000000071332802	7.1467
rs11901217	ENSG00000091436.12_174130778_174132738	2	2	174009447	173940163	69284	-0.383	0.000000072088292	7.1421
rs9849022	ENSG00000168036.12_41280625_41281936	3	3	41297523	41236328	61195	0.383	0.000000074098548	7.1302
rs8410	ENSG00000138078.11_44544750_44548584	2	2	44546016	44589001	42985	-0.383	0.000000074128164	7.1300
rs62483499	ENSG00000105808.11_102279570_102279646	7	7	102339195	102283316	55879	-0.383	0.000000074472629	7.1280
rs62483499	ENSG00000228049.3_102279570_102279646	7	7	102339195	102312182	27013	-0.383	0.000000074472629	7.1280
rs72710744	ENSG00000166170.9_104022881_104027529	14	14	104060421	104029168	31253	-0.383	0.000000074646522	7.1270
rs10239107	ENSG00000169871.8_100734919_100735017	7	7	100722818	100728720	5902	-0.383	0.000000074715221	7.1266
rs12224894	ENSG00000255284.1_783530_784180	11	11	772490	777578	5088	-0.383	0.000000075027232	7.1248
rs2404872	ENSG00000179981.8_72997403_73001905	18	18	72962984	72922710	40274	-0.383	0.000000075665364	7.1211
rs1049927	ENSG00000136810.8_113018692_113018920	9	9	113018755	113018920	165	0.383	0.000000076154562	7.1183
rs17076757	ENSG00000147316.8_6301914_6304088	8	8	6264996	6264113	883	0.383	0.000000076563805	7.1160
rs9568308	ENSG00000123179.8_50234859_50235344	13	13	50265238	50265623	385	-0.382	0.000000077736554	7.1094
rs9817615	ENSG00000213689.5_48506886_48509044	3	3	48470756	48506445	35689	0.382	0.000000077894617	7.1085
rs10770047	ENSG00000133789.10_9771411_9774538	11	11	9630969	9685624	54655	-0.382	0.000000078024714	7.1078
rs61913600	ENSG00000178878.7_12939843_12944400	12	12	12884357	12878865	5492	0.382	0.000000079381676	7.1003
rs2189387	ENSG00000167920.4_38990634_38992522	17	17	39040106	38975358	64748	0.382	0.000000080184139	7.0959
rs35766657	ENSG00000118308.10_25256943_25256992	12	12	25137751	25173936	36185	-0.382	0.000000081301754	7.0899
rs13250010	ENSG00000253633.1_103541539_103542029	8	8	103545983	103540968	5015	0.382	0.000000081589354	7.0884
rs9739070	ENSG00000111328.2_123745528_123746350	12	12	123771032	123756881	14151	0.382	0.000000081602582	7.0883
rs35400125	ENSG00000006715.11_38762563_38765926	7	7	38751384	38971994	220610	-0.382	0.000000081626779	7.0882
rs2295846	ENSG00000100503.16_51223210_51225348	14	14	51223106	51297839	74733	-0.382	0.000000082864462	7.0816
rs131756	ENSG00000205560.8_51015286_51015463	22	22	51021599	51017899	3700	0.382	0.000000083345538	7.0791
rs10902704	ENSG00000204138.7_28823046_28826881	1	1	28735707	28696114	39593	-0.382	0.000000083839012	7.0766
rs9876343	ENSG00000168297.9_58410479_58411748	3	3	58323230	58318607	4623	-0.382	0.000000084020817	7.0756
rs3786562	ENSG00000197813.3_49831424_49832549	19	19	49873279	49843559	29720	-0.382	0.000000084064655	7.0754
rs911111	ENSG00000089063.10_5080486_5081577	20	20	5061460	5093749	32289	-0.381	0.000000085043717	7.0704
rs28478828	ENSG00000150977.9_123899936_123900468	12	12	123913756	123921264	7508	0.381	0.000000086167100	7.0647
rs8011143	ENSG00000100439.6_23079765_23081265	14	14	23067931	23067146	785	0.381	0.000000087513057	7.0579
rs12928424	ENSG00000085721.7_15153879_15155762	16	16	15150773	15188171	37398	-0.381	0.000000088080310	7.0551
rs115338238	ENSG00000184967.2_132631826_132631933	12	12	133096657	132628993	467664	-0.381	0.000000088146227	7.0548
rs6721191	ENSG00000172059.6_10192354_10194963	2	2	10190115	10182976	7139	-0.381	0.000000088790242	7.0516
rs59936854	ENSG00000135457.5_51487446_51489061	12	12	51445432	51566926	121494	0.381	0.000000090059348	7.0455
rs7203999	ENSG00000249093.1_31053463_31054276	16	16	31017554	31052374	34820	0.381	0.000000091563560	7.0383
rs4790716	ENSG00000091640.2_4863055_4863211	17	17	4865928	4871132	5204	-0.380	0.000000091747789	7.0374
rs6993868	ENSG00000147419.12_27590835_27593762	8	8	27613012	27630170	17158	-0.380	0.000000091819753	7.0371
rs76915606	ENSG00000205571.7_69372846_69373421	5	5	68769560	69345350	575790	-0.380	0.000000091844199	7.0369
rs10889792	ENSG00000010803.12_41628451_41628689	1	1	41490885	41707826	216941	-0.380	0.000000093011520	7.0315
rs10095197	ENSG00000047249.11_54708207_54708399	8	8	54426896	54756118	329222	-0.380	0.000000094717496	7.0236
rs62527225	ENSG00000185015.3_86193459_86196302	8	8	86163863	86132816	31047	-0.380	0.000000096540606	7.0153
rs7918832	ENSG00000174194.9_51224677_51226465	10	10	51565606	51252947	312659	-0.380	0.000000096852858	7.0139
rs614288	ENSG00000023330.9_52236523_52236750	3	3	52220203	52232102	11899	0.380	0.000000097329922	7.0118
rs12201199	ENSG00000187566.3_18120718_18122851	6	6	18139802	18122851	16951	-0.380	0.000000098696273	7.0057
rs111702558	ENSG00000168724.10_34937431_34937735	5	5	34890931	34929698	38767	0.379	0.000000101583685	6.9932
rs10404701	ENSG00000198464.7_52824832_52827333	19	19	52807532	52800425	7107	-0.379	0.000000101696319	6.9927
rs2133589	ENSG00000060982.10_25054897_25055230	12	12	25053322	25102393	49071	0.379	0.000000102209038	6.9905
rs2986962	ENSG00000197321.8_29839526_29840192	10	10	30087537	30025710	61827	0.379	0.000000105796475	6.9755
rs6737029	ENSG00000125637.10_113950625_113950705	2	2	113942059	113914902	27157	0.379	0.000000105820853	6.9754
rs9983174	ENSG00000160255.11_46348569_46348788	21	21	46349031	46351904	2873	-0.379	0.000000106152841	6.9741
rs6931969	ENSG00000164484.7_130761552_130764208	6	6	130585222	130686879	101657	0.379	0.000000107411230	6.9690
rs555270	ENSG00000143337.11_179886587_179888412	1	1	179883494	179851177	32317	0.378	0.000000108817464	6.9633
rs2562145	ENSG00000161981.6_107086_107669	16	16	103923	103010	913	-0.378	0.000000110616186	6.9562
rs36066734	ENSG00000148396.12_139368501_139372141	9	9	139340351	139372141	31790	-0.378	0.000000110795370	6.9555
rs2847326	ENSG00000132199.10_686777_688004	18	18	676228	712676	36448	-0.378	0.000000113140419	6.9464
rs3762288	ENSG00000142657.14_10479687_10480233	1	1	10463572	10458649	4923	-0.378	0.000000113338401	6.9456
rs1968375	ENSG00000249915.2_271736_271936	5	5	249007	271736	22729	-0.378	0.000000113392381	6.9454
rs2278034	ENSG00000061938.12_195597140_195597275	3	3	195596907	195638816	41909	-0.378	0.000000114164036	6.9425
rs112048422	ENSG00000167642.6_38782480_38783253	19	19	38749390	38755098	5708	0.378	0.000000115692791	6.9367
rs3730775	ENSG00000101751.5_51820019_51821101	18	18	51813966	51795889	18077	0.378	0.000000116653263	6.9331
rs4783621	ENSG00000132600.9_68349800_68349977	16	16	68383519	68344877	38642	0.378	0.000000117317943	6.9306
rs1635077	ENSG00000050327.8_144059751_144062916	7	7	144074629	144052381	22248	-0.377	0.000000122512732	6.9118
rs6745807	ENSG00000138028.9_27323466_27324756	2	2	27185317	27341995	156678	-0.377	0.000000124496260	6.9048
snp_7_66637418	ENSG00000198874.7_66703295_66704501	7	7	66637418	66460160	177258	-0.377	0.000000124720857	6.9041
rs2425078	ENSG00000244462.2_34252682_34252878	20	20	34298163	34252878	45285	0.377	0.000000126308437	6.8986
rs2735515	ENSG00000245923.1_3181748_3182043	16	16	3200660	3182043	18617	-0.377	0.000000127044776	6.8960
rs1832739	ENSG00000143226.8_161487765_161489358	1	1	161655342	161475220	180122	0.376	0.000000132092746	6.8791
rs9851299	ENSG00000213139.3_186257144_186257386	3	3	186300683	186264491	36192	-0.376	0.000000132541495	6.8776
rs6956071	ENSG00000157954.9_5270466_5273457	7	7	5254575	5229819	24756	-0.376	0.000000133486154	6.8746
rs157087	ENSG00000124225.11_56223448_56227654	20	20	56248964	56286592	37628	0.376	0.000000134829272	6.8702
rs12585462	ENSG00000134897.9_103491901_103493885	13	13	103427101	103451399	24298	0.376	0.000000137977029	6.8602
rs2170577	ENSG00000150627.9_177100611_177103985	4	4	177116909	176986985	129924	-0.375	0.000000139920414	6.8541
rs78022238	ENSG00000148225.10_116077951_116079189	9	9	116043654	116102578	58924	-0.375	0.000000140823165	6.8513
rs62121164	ENSG00000134308.8_9770942_9771143	2	2	9782397	9771143	11254	0.375	0.000000142951723	6.8448
rs10092154	ENSG00000104728.11_1904915_1906807	8	8	1789006	1772142	16864	-0.375	0.000000145114923	6.8383
rs2004000	ENSG00000102743.8_41383679_41384487	13	13	41383515	41363548	19967	0.375	0.000000146396842	6.8345
rs258575	ENSG00000256771.1_20002283_20004292	19	19	20112264	19976714	135550	0.375	0.000000147097845	6.8324
rs142961107	ENSG00000204463.7_31620012_31620170	6	6	31525105	31620482	95377	-0.375	0.000000147442012	6.8314
rs6794833	ENSG00000163389.6_119211129_119213555	3	3	119191398	119187785	3613	0.375	0.000000148977479	6.8269
rs12378686	ENSG00000196730.8_90296319_90296541	9	9	90163570	90112143	51427	0.375	0.000000149171855	6.8263
rs565977	ENSG00000168792.2_27887691_27890104	17	17	27898828	27894042	4786	0.374	0.000000151116418	6.8207
rs11737481	ENSG00000171497.4_159631094_159631822	4	4	159621250	159644548	23298	0.374	0.000000151223503	6.8204
rs537800	ENSG00000173706.8_124684554_124689645	3	3	124859879	124774802	85077	0.374	0.000000151330018	6.8201
rs7720485	ENSG00000240184.2_140855580_140858113	5	5	141032661	140855580	177081	-0.374	0.000000154978709	6.8097
rs59153505	ENSG00000078674.11_17885146_17887453	8	8	17890792	17780349	110443	0.374	0.000000155471594	6.8083
rs8053779	ENSG00000167186.4_19089403_19091417	16	16	19071914	19078921	7007	0.374	0.000000158860193	6.7990
rs3213868	ENSG00000124831.13_238688065_238690288	2	2	238668802	238536219	132583	0.374	0.000000160434271	6.7947
rs7519837	ENSG00000160075.9_1509858_1510249	1	1	1510801	1510249	552	0.373	0.000000164634014	6.7835
rs809058	ENSG00000115216.8_27664575_27665126	2	2	27616790	27650657	33867	0.373	0.000000164880153	6.7828
rs2460432	ENSG00000241258.2_65617195_65619551	7	7	65554385	65579591	25206	0.373	0.000000165594211	6.7810
rs4625825	ENSG00000213889.5_46001731_46003324	19	19	46007334	45992035	15299	0.373	0.000000166232782	6.7793
rs312466	ENSG00000108839.7_6902034_6902156	17	17	6899221	6899384	163	0.373	0.000000166416253	6.7788
rs817317	ENSG00000196700.3_62594448_62594618	20	20	62585553	62680113	94560	0.373	0.000000172049456	6.7643
rs1249340	ENSG00000150054.12_28339922_28343173	10	10	28628252	28591995	36257	0.373	0.000000173533785	6.7606
rs2955280	ENSG00000138095.13_44201289_44201434	2	2	44116836	44223144	106308	0.373	0.000000174598041	6.7580
rs10075152	ENSG00000067248.5_54603215_54603550	5	5	55284949	54603550	681399	0.373	0.000000175573374	6.7555
rs12224672	ENSG00000213619.4_47603640_47603765	11	11	47500400	47586888	86488	0.373	0.000000176651623	6.7529
rs12587742	ENSG00000119599.12_73425320_73426411	14	14	73393391	73393040	351	-0.373	0.000000177477146	6.7509
rs12582462	ENSG00000123395.9_52467356_52467686	12	12	52479193	52463030	16163	0.372	0.000000177742383	6.7502
rs6702280	ENSG00000054523.11_10363221_10368655	1	1	10280774	10270764	10010	-0.372	0.000000178495323	6.7484
rs12956953	ENSG00000081913.8_60645495_60647666	18	18	60411564	60382672	28892	-0.372	0.000000178921687	6.7473
rs363230	ENSG00000165650.7_119040000_119044982	10	10	119029515	119134978	105463	0.372	0.000000179740020	6.7454
rs638776	ENSG00000149218.4_94861541_94865809	11	11	94844665	94822974	21691	-0.372	0.000000183980312	6.7352
rs6019280	ENSG00000124126.9_47262389_47262595	20	20	47170262	47444420	274158	-0.372	0.000000184232745	6.7346
rs838737	ENSG00000077044.5_234378017_234380746	2	2	234325052	234263153	61899	-0.372	0.000000186029575	6.7304
rs8023040	ENSG00000258610.1_77247920_77248592	14	14	77184891	77245295	60404	0.372	0.000000186337797	6.7297
rs1023430	ENSG00000177951.12_202924_205667	11	11	224393	207428	16965	0.372	0.000000186543416	6.7292
rs2705695	ENSG00000156261.7_30433817_30433888	21	21	30240969	30446118	205149	-0.372	0.000000187834643	6.7262
rs6914931	ENSG00000026950.12_26412640_26415444	6	6	26350121	26402465	52344	-0.372	0.000000187886594	6.7261
rs114123941	ENSG00000231389.2_33035437_33036581	6	6	33037626	33048552	10926	-0.372	0.000000187963652	6.7259
rs2669427	ENSG00000147650.6_105501459_105503767	8	8	105468379	105601417	133038	-0.372	0.000000192420840	6.7157
rs10792001	ENSG00000132740.3_68707002_68708067	11	11	68637737	68671310	33573	-0.371	0.000000192903225	6.7147
rs6510357	ENSG00000076650.1_33587113_33587352	19	19	33619197	33571786	47411	-0.371	0.000000195743836	6.7083
rs12702066	ENSG00000106624.4_44151741_44151920	7	7	44138948	44143960	5012	0.371	0.000000195977229	6.7078
rs35691047	ENSG00000110921.7_110011060_110011376	12	12	109932585	110011060	78475	-0.371	0.000000197624570	6.7042
rs11651968	ENSG00000184361.7_43332482_43333440	17	17	43333125	43339479	6354	-0.371	0.000000200296062	6.6983
rs9808074	ENSG00000247886.1_3621725_3622828	2	2	3625067	3622828	2239	-0.371	0.000000201776119	6.6951
rs2297031	ENSG00000254536.1_135233530_135233999	10	10	135232654	135204338	28316	0.371	0.000000203575043	6.6913
rs7720485	ENSG00000242419.1_140890514_140892546	5	5	141032661	140864741	167920	-0.371	0.000000205364654	6.6875
rs7720485	ENSG00000253953.1_140890514_140892546	5	5	141032661	140767452	265209	-0.371	0.000000205364654	6.6875
rs7720485	ENSG00000254245.1_140890514_140892546	5	5	141032661	140723601	309060	-0.371	0.000000205364654	6.6875
rs7720485	ENSG00000253767.1_140890514_140892546	5	5	141032661	140772381	260280	-0.371	0.000000205364654	6.6875
rs7720485	ENSG00000254221.1_140890514_140892546	5	5	141032661	140729828	302833	-0.371	0.000000205364654	6.6875
rs7720485	ENSG00000253846.1_140890514_140892546	5	5	141032661	140792743	239918	-0.371	0.000000205364654	6.6875
rs7720485	ENSG00000253305.1_140890514_140892546	5	5	141032661	140787770	244891	-0.371	0.000000205364654	6.6875
rs7720485	ENSG00000253537.1_140890514_140892546	5	5	141032661	140762467	270194	-0.371	0.000000205364654	6.6875
rs7720485	ENSG00000253159.1_140890514_140892546	5	5	141032661	140810185	222476	-0.371	0.000000205364654	6.6875
rs7720485	ENSG00000254122.1_140890514_140892546	5	5	141032661	140797427	235234	-0.371	0.000000205364654	6.6875
rs7720485	ENSG00000253485.1_140890514_140892546	5	5	141032661	140743898	288763	-0.371	0.000000205364654	6.6875
rs7720485	ENSG00000081853.13_140890514_140892546	5	5	141032661	140718539	314122	-0.371	0.000000205364654	6.6875
rs7720485	ENSG00000253910.1_140890514_140892546	5	5	141032661	140739703	292958	-0.371	0.000000205364654	6.6875
rs7720485	ENSG00000204956.4_140890514_140892546	5	5	141032661	140710252	322409	-0.371	0.000000205364654	6.6875
rs7720485	ENSG00000253731.1_140890514_140892546	5	5	141032661	140753651	279010	-0.371	0.000000205364654	6.6875
rs7720485	ENSG00000240764.2_140890514_140892546	5	5	141032661	140868808	163853	-0.371	0.000000205364654	6.6875
rs4395776	ENSG00000124491.9_6266791_6267042	6	6	6381529	6321246	60283	0.371	0.000000205648467	6.6869
rs12911848	ENSG00000166938.7_66618169_66618702	15	15	66817545	66585555	231990	0.371	0.000000208841032	6.6802
rs62366454	ENSG00000198780.7_74073399_74077833	5	5	74141082	74162776	21694	-0.370	0.000000209249520	6.6793
rs1564880	ENSG00000150625.12_176554085_176556208	4	4	176941309	176923815	17494	-0.370	0.000000209406128	6.6790
rs10990696	ENSG00000158122.6_99401859_99404168	9	9	99122932	99417599	294667	0.370	0.000000209713242	6.6784
rs12201275	ENSG00000111816.5_116262693_116263788	6	6	116314563	116381921	67358	-0.370	0.000000213300788	6.6710
rs152234	ENSG00000197226.7_179289066_179291128	5	5	179335060	179334859	201	0.370	0.000000217597280	6.6623
rs803369	ENSG00000178028.8_44684260_44684427	1	1	44679556	44679127	429	0.370	0.000000217901377	6.6617
rs12094257	ENSG00000185436.7_24480647_24484381	1	1	24513608	24514449	841	-0.370	0.000000218334918	6.6609
rs925284	ENSG00000173917.7_46620017_46621109	17	17	46585890	46623441	37551	-0.370	0.000000218922911	6.6597
rs10142766	ENSG00000140009.14_64697636_64701868	14	14	64780454	64804830	24376	-0.370	0.000000219093453	6.6594
rs72865316	ENSG00000177963.7_207511_208938	11	11	247028	207511	39517	0.370	0.000000220190083	6.6572
rs62246474	ENSG00000160796.10_47045985_47046080	3	3	47398130	47021173	376957	0.370	0.000000220224865	6.6571
rs357504	ENSG00000174953.9_153990335_153994145	3	3	153956857	154042286	85429	-0.370	0.000000222290166	6.6531
rs2962180	ENSG00000049860.9_73935848_73936383	5	5	73781720	73935848	154128	-0.370	0.000000223615636	6.6505
rs3108586	ENSG00000244997.1_37266288_37267978	19	19	37230491	37264055	33564	-0.370	0.000000224795082	6.6482
rs4259518	ENSG00000213221.4_139257441_139257580	9	9	139322503	139258241	64262	0.370	0.000000225054795	6.6477
rs9749442	ENSG00000121417.9_58152072_58154147	19	19	58144519	58141761	2758	0.370	0.000000226054769	6.6458
rs170631	ENSG00000049246.8_7902732_7905237	1	1	7852117	7844380	7737	0.369	0.000000227030464	6.6439
rs4766638	ENSG00000139433.4_110288959_110290542	12	12	110298858	110318293	19435	0.369	0.000000227349154	6.6433
rs2663105	ENSG00000182253.10_99646110_99646214	15	15	99654978	99638420	16558	0.369	0.000000228681946	6.6408
rs2459214	ENSG00000107902.9_126301833_126302710	10	10	126150148	126150403	255	-0.369	0.000000229322635	6.6396
rs11878476	ENSG00000141994.9_5789218_5789730	19	19	5798285	5791249	7036	0.369	0.000000237388547	6.6245
rs56084453	ENSG00000186446.6_44775689_44778575	3	3	44762830	44771088	8258	0.369	0.000000240635227	6.6186
rs4481481	ENSG00000188191.8_588834_590239	7	7	869660	767287	102373	0.369	0.000000242140176	6.6159
rs77524752	ENSG00000136197.6_42948872_42950806	7	7	43032042	42951904	80138	0.369	0.000000243144655	6.6141
rs1556142	ENSG00000188483.6_131937835_131940540	9	9	132025259	131940540	84719	0.369	0.000000243547461	6.6134
rs3731912	ENSG00000123989.9_220403669_220405364	2	2	220406722	220408509	1787	0.369	0.000000243860651	6.6129
rs4661310	ENSG00000116786.7_16045033_16045120	1	1	15320449	16010827	690378	-0.368	0.000000245865653	6.6093
rs2305540	ENSG00000085982.8_234384166_234386149	2	2	234375944	234475428	99484	-0.368	0.000000247926282	6.6057
rs73320494	ENSG00000178852.10_45451838_45452332	17	17	45373571	45400656	27085	0.368	0.000000248871611	6.6040
rs57895932	ENSG00000186026.5_44589867_44591623	19	19	44580758	44576297	4461	-0.368	0.000000250069730	6.6019
rs45520637	ENSG00000124532.9_24423165_24423704	6	6	24418948	24403153	15795	0.368	0.000000250509217	6.6012
rs4934587	ENSG00000189180.9_38353016_38354016	10	10	37853996	38299578	445582	0.368	0.000000251322468	6.5998
rs2555163	ENSG00000132286.6_6503275_6505909	11	11	6509741	6502677	7064	-0.368	0.000000260410437	6.5843
rs35397583	ENSG00000127554.10_2035867_2037746	16	16	2056080	2034150	21930	0.368	0.000000260563589	6.5841
rs72695727	ENSG00000104522.11_144698737_144698893	8	8	144328150	144700218	372068	0.368	0.000000260758872	6.5838
rs71371874	ENSG00000185156.4_8700436_8702667	17	17	8759499	8702667	56832	-0.368	0.000000265162531	6.5765
rs2206929	ENSG00000020256.14_50767817_50769967	20	20	50899693	50820847	78846	0.367	0.000000268787995	6.5706
rs893723	ENSG00000140534.9_90166854_90169017	15	15	90128910	90118713	10197	-0.367	0.000000270122771	6.5684
rs34676693	ENSG00000164938.9_95952084_95952448	8	8	96055709	95961639	94070	0.367	0.000000270254437	6.5682
rs11189240	ENSG00000155229.13_99220664_99220764	10	10	99256912	99258551	1639	-0.367	0.000000270311178	6.5681
rs8034239	ENSG00000259673.1_67695957_67700813	15	15	67803542	67814182	10640	-0.367	0.000000271374585	6.5664
rs2582574	ENSG00000140104.9_105460935_105461855	14	14	105454529	105452112	2417	0.367	0.000000271977089	6.5655
rs62075102	ENSG00000171928.7_18708854_18710027	17	17	18692061	18684519	7542	0.367	0.000000272249668	6.5650
rs7746545	ENSG00000203871.3_88106840_88108095	6	6	88090225	88106840	16615	-0.367	0.000000274961888	6.5607
rs1145919	ENSG00000116761.7_70904784_70905534	1	1	70883995	70876901	7094	0.367	0.000000275580103	6.5598
rs4888435	ENSG00000205084.3_75572017_75574072	16	16	75596940	75590170	6770	-0.367	0.000000276567433	6.5582
rs7355165	ENSG00000162600.6_58933599_58934671	1	1	58985703	59012474	26771	-0.367	0.000000277213093	6.5572
rs230305	ENSG00000090621.8_40033423_40033518	1	1	40283051	40042462	240589	0.367	0.000000278011587	6.5559
rs6508825	ENSG00000104835.8_39406481_39406546	19	19	39424753	39466380	41627	-0.367	0.000000279111507	6.5542
rs7593080	ENSG00000115525.11_86066267_86067965	2	2	86145787	86116137	29650	-0.367	0.000000279910571	6.5530
rs4690523	ENSG00000038002.4_178351924_178352962	4	4	178361162	178363657	2495	0.367	0.000000279963912	6.5529
rs10090	ENSG00000118257.11_206659469_206662857	2	2	206547545	206546562	983	-0.367	0.000000281711963	6.5502
rs10752951	ENSG00000116679.11_185269131_185269262	1	1	185383982	185286461	97521	-0.367	0.000000286045567	6.5436
rs2112650	ENSG00000182472.3_39221747_39221863	19	19	39174669	39235114	60445	0.366	0.000000295051911	6.5301
rs2680701	ENSG00000108375.7_56429861_56432347	17	17	56438301	56494480	56179	-0.366	0.000000295272902	6.5298
rs11157734	ENSG00000087299.6_50712120_50713971	14	14	50739485	50779266	39781	-0.366	0.000000295311212	6.5297
rs62576146	ENSG00000136868.8_116022552_116026772	9	9	116069836	115983842	85994	-0.366	0.000000298054121	6.5257
rs11826421	ENSG00000132275.6_6623082_6623445	11	11	6622857	6624850	1993	-0.366	0.000000300556392	6.5221
rs875179	ENSG00000074966.6_48068410_48069722	4	4	48073300	48136273	62973	-0.366	0.000000300811707	6.5217
rs7085852	ENSG00000148814.13_134188570_134195010	10	10	134144005	134145614	1609	0.366	0.000000303172373	6.5183
rs4148876	ENSG00000250264.1_32798395_32798583	6	6	32796793	32806599	9806	0.366	0.000000305903959	6.5144
rs3807857	ENSG00000164654.11_7606503_7607319	7	7	7617318	7606503	10815	-0.366	0.000000307664737	6.5119
rs8010715	ENSG00000100908.9_24610316_24610797	14	14	24609147	24610797	1650	0.366	0.000000308043969	6.5114
rs2044311	ENSG00000128739.15_25221452_25221563	15	15	26025274	25068794	956480	0.366	0.000000308096132	6.5113
rs4822351	ENSG00000259487.1_23264765_23265085	22	22	23276454	23264765	11689	-0.366	0.000000310906307	6.5074
rs17809330	ENSG00000074696.6_65868641_65870693	15	15	65889250	65822820	66430	-0.366	0.000000312320173	6.5054
rs11123830	ENSG00000115526.6_101008327_101010244	2	2	100974747	101034118	59371	0.365	0.000000312953555	6.5045
rs36189634	ENSG00000205593.5_50753034_50753129	22	22	50774863	50765489	9374	-0.365	0.000000313213184	6.5042
rs266753	ENSG00000163918.6_186508115_186508195	3	3	186509059	186524847	15788	-0.365	0.000000313783148	6.5034
rs504017	ENSG00000105193.3_39923852_39924058	19	19	39928107	39926618	1489	0.365	0.000000314438566	6.5025
rs11229868	ENSG00000110042.3_58972149_58976060	11	11	58953775	58938903	14872	0.365	0.000000314735118	6.5021
rs7146458	ENSG00000139880.14_23522705_23522958	14	14	23168309	23526747	358438	0.365	0.000000317267453	6.4986
rs58568327	ENSG00000135362.9_36483892_36486754	11	11	36380630	36317838	62792	-0.365	0.000000317850244	6.4978
rs7234624	ENSG00000074657.8_56585503_56587865	18	18	56655697	56529832	125865	0.365	0.000000318216185	6.4973
snp_7_142498687	ENSG00000246032.2_142494924_142497628	7	7	142498687	142497628	1059	0.365	0.000000325789000	6.4871
rs112529436	ENSG00000160193.7_44263204_44263391	21	21	44327822	44299678	28144	-0.365	0.000000325939108	6.4869
rs1264889	ENSG00000085465.10_111956936_111957966	1	1	111968327	111970399	2072	0.365	0.000000330933817	6.4803
rs113740076	ENSG00000164574.11_153796374_153800544	5	5	153605497	153570290	35207	0.365	0.000000334202323	6.4760
rs10514953	ENSG00000120093.6_46626232_46628543	17	17	46589258	46667634	78376	0.365	0.000000334368273	6.4758
rs2044311	ENSG00000214265.5_25221452_25221563	15	15	26025274	25200135	825139	0.365	0.000000334886830	6.4751
rs11679617	ENSG00000152133.9_37319059_37319179	2	2	37477243	37311594	165649	-0.365	0.000000335128075	6.4748
rs10943084	ENSG00000135314.8_73951037_73951451	6	6	73969722	74020088	50366	0.365	0.000000336314590	6.4733
rs738526	ENSG00000128274.10_43088127_43090003	22	22	43112475	43117304	4829	-0.365	0.000000336458056	6.4731
rs1764495	ENSG00000102710.13_37598477_37598579	13	13	37652699	37633850	18849	0.364	0.000000339042312	6.4697
rs59021304	ENSG00000126215.9_104163946_104165354	14	14	104186052	104181841	4211	0.364	0.000000340638735	6.4677
rs17409803	ENSG00000113360.11_31531557_31531632	5	5	31531619	31532303	684	0.364	0.000000342840480	6.4649
rs149570429	ENSG00000167699.7_662550_663478	17	17	633595	686505	52910	0.364	0.000000346016286	6.4609
rs67551635	ENSG00000186532.6_1703151_1704318	17	17	1717347	1733170	15823	0.364	0.000000346267694	6.4606
rs79569934	ENSG00000105519.5_5911386_5914320	19	19	5900471	5911386	10915	0.364	0.000000346905044	6.4598
rs7114977	ENSG00000130413.11_8413418_8414257	11	11	8450274	8615836	165562	0.364	0.000000349722129	6.4563
rs55905777	ENSG00000164253.8_76726758_76729112	5	5	76811183	76916436	105253	-0.364	0.000000349720886	6.4563
rs181835	ENSG00000103365.8_23474863_23479021	16	16	23397113	23521815	124702	0.364	0.000000350265964	6.4556
rs1728771	ENSG00000184939.6_68596947_68601039	16	16	68584399	68573661	10738	-0.364	0.000000353338782	6.4518
rs4933432	ENSG00000122376.6_88950241_88951225	10	10	88925529	88854953	70576	0.364	0.000000356002654	6.4485
rs3758832	ENSG00000109861.8_88053979_88059611	11	11	88072398	88070955	1443	-0.364	0.000000362479412	6.4407
rs10452329	ENSG00000185619.13_727461_728816	4	4	716248	699537	16711	0.364	0.000000363984215	6.4389
rs7563433	ENSG00000185404.12_231267513_231268447	2	2	231095678	231191899	96221	0.364	0.000000365152292	6.4375
rs2297031	ENSG00000148824.12_135233530_135234174	10	10	135232654	135207598	25056	0.364	0.000000365555290	6.4370
rs6950990	ENSG00000164880.11_1539520_1539657	7	7	1536566	1545489	8923	0.363	0.000000368535219	6.4335
rs7256947	ENSG00000198466.5_58331094_58331313	19	19	58570697	58331094	239603	0.363	0.000000369683298	6.4322
rs2589403	ENSG00000043143.14_133896436_133896647	5	5	133895299	133860003	35296	0.363	0.000000371768151	6.4297
rs6741551	ENSG00000144395.12_197521357_197521577	2	2	197143934	197504278	360344	0.363	0.000000378604298	6.4218
rs1974742	ENSG00000073803.9_185009401_185010867	3	3	184987115	185000729	13614	0.363	0.000000387636466	6.4116
rs4238156	ENSG00000150457.6_21547171_21549503	13	13	21614500	21635718	21218	-0.363	0.000000389086485	6.4100
rs6427925	ENSG00000176393.6_201974686_201975275	1	1	201964182	201951500	12682	-0.363	0.000000390071222	6.4089
rs73194266	ENSG00000110906.8_109886461_109889618	12	12	109887525	109915349	27824	-0.363	0.000000392450244	6.4062
rs2159874	ENSG00000196151.6_160092304_160092701	2	2	160069021	160143310	74289	0.363	0.000000392526382	6.4061
rs17021748	ENSG00000115841.15_38156405_38156872	2	2	38149076	38150330	1254	0.363	0.000000393199312	6.4054
rs12910870	ENSG00000137875.4_52404365_52404972	15	15	52459483	52404972	54511	0.363	0.000000394109577	6.4044
rs745566	ENSG00000122687.13_2278469_2278572	7	7	2256406	2281840	25434	-0.363	0.000000395641981	6.4027
rs4636910	ENSG00000178773.9_89642175_89642479	16	16	90137134	89642175	494959	-0.362	0.000000399386539	6.3986
rs78414462	ENSG00000108592.9_61902408_61902523	17	17	61855667	61905031	49364	-0.362	0.000000404675192	6.3929
rs4801273	ENSG00000083807.4_59010152_59010282	19	19	59000273	59023432	23159	0.362	0.000000411904000	6.3852
rs2580377	ENSG00000074054.12_122095354_122098523	2	2	122094063	122407163	313100	-0.361	0.000000432333688	6.3642
rs7796396	ENSG00000105887.10_135611509_135614760	7	7	135626789	135662101	35312	0.361	0.000000436703415	6.3598
rs74326323	ENSG00000197948.5_141026702_141026797	5	5	141470422	141030986	439436	-0.361	0.000000437051499	6.3595
rs114308913	ENSG00000138663.4_83955600_83956451	4	4	83683255	83955600	272345	0.361	0.000000440481708	6.3561
rs4979030	ENSG00000242616.2_114431549_114432504	9	9	114421679	114423615	1936	-0.361	0.000000443031088	6.3536
rs3751085	ENSG00000110057.3_67763082_67763355	11	11	67770384	67772452	2068	-0.361	0.000000443908879	6.3527
rs12918213	ENSG00000065057.1_2090134_2090239	16	16	1249494	2097867	848373	-0.361	0.000000444669035	6.3520
rs12426962	ENSG00000196850.4_110977627_110977750	12	12	110115704	111021125	905421	-0.361	0.000000446569772	6.3501
rs4838859	ENSG00000073169.9_50646965_50647145	22	22	50613202	50639408	26206	-0.361	0.000000447165096	6.3495
rs56408696	ENSG00000105258.3_36604612_36604719	19	19	36027209	36606206	578997	0.361	0.000000450784001	6.3460
rs1471838	ENSG00000013583.4_13127798_13128413	12	12	13184050	13153207	30843	-0.361	0.000000453754316	6.3432
rs35374357	ENSG00000130734.4_10662881_10663000	19	19	10239943	10654593	414650	0.361	0.000000454798386	6.3422
rs62391542	ENSG00000124570.11_2948393_2948933	6	6	2940666	2972399	31733	0.361	0.000000455602482	6.3414
rs56141231	ENSG00000136271.6_44605737_44606123	7	7	44652627	44614650	37977	-0.361	0.000000462176533	6.3352
rs6907486	ENSG00000124507.4_34500198_34503006	6	6	34253877	34433916	180039	0.360	0.000000465157399	6.3324
rs6841907	ENSG00000173085.9_84184977_84185516	4	4	84146996	84206067	59071	-0.360	0.000000467871353	6.3299
rs7185844	ENSG00000135709.7_85121882_85127826	16	16	85107010	85061375	45635	-0.360	0.000000482525630	6.3165
rs3851141	ENSG00000197563.4_59711460_59713212	18	18	59823735	59854289	30554	0.360	0.000000490417625	6.3094
rs1854447	ENSG00000136869.13_120474667_120479149	9	9	120427399	120466610	39211	-0.360	0.000000493571514	6.3066
rs73590786	ENSG00000140836.7_72991326_72994093	16	16	72950642	73093597	142955	0.360	0.000000496862342	6.3038
rs6940434	ENSG00000155130.5_114178541_114179023	6	6	114076884	114178541	101657	-0.360	0.000000499693827	6.3013
rs29654	ENSG00000196670.8_180274615_180278493	5	5	180267129	180288286	21157	0.360	0.000000501479075	6.2997
rs11064156	ENSG00000111667.9_6973886_6974039	12	12	6490381	6961292	470911	0.359	0.000000502499406	6.2989
rs1326775	ENSG00000188312.8_95372826_95373675	9	9	95359555	95087766	271789	0.359	0.000000507016852	6.2950
rs4979030	ENSG00000059769.15_114431552_114432508	9	9	114421679	114393632	28047	-0.359	0.000000507706399	6.2944
rs4979030	ENSG00000244115.1_114431552_114432509	9	9	114421679	114393666	28013	-0.359	0.000000507706399	6.2944
rs8099850	ENSG00000105248.10_4258239_4258420	19	19	4294356	4247087	47269	0.359	0.000000508524691	6.2937
rs520308	ENSG00000160293.11_136627016_136629231	9	9	136807238	136857726	50488	0.359	0.000000508804706	6.2934
rs61483198	ENSG00000160284.10_47588222_47588572	21	21	47589046	47604390	15344	-0.359	0.000000517845974	6.2858
rs3125815	ENSG00000116663.6_11733672_11734411	1	1	11722688	11724181	1493	0.359	0.000000518403360	6.2853
rs73977682	ENSG00000197557.4_178479026_178483694	2	2	178500542	178483694	16848	0.359	0.000000520648397	6.2835
rs9889235	ENSG00000179111.3_8023908_8025355	17	17	8843852	8027410	816442	-0.359	0.000000524026907	6.2806
rs473799	ENSG00000134265.6_10550074_10552762	18	18	10614143	10525873	88270	-0.359	0.000000524135120	6.2806
rs4065275	ENSG00000073605.12_38066009_38066177	17	17	38080865	38077313	3552	0.359	0.000000530262793	6.2755
snp_12_11358017	ENSG00000111215.5_10999644_10999966	12	12	11358017	11324212	33805	0.360	0.000000533970666	6.2725
rs1507149	ENSG00000146243.8_79607781_79608320	6	6	79500086	79577189	77103	-0.359	0.000000534788129	6.2718
rs7256951	ENSG00000104859.9_45563647_45563725	19	19	46076226	45542298	533928	0.359	0.000000535447080	6.2713
rs9965332	ENSG00000154655.9_5954705_5956386	18	18	6402300	6414910	12610	0.358	0.000000542889993	6.2653
rs137999262	ENSG00000153107.7_112551655_112551708	2	2	112526866	112642267	115401	0.358	0.000000543478112	6.2648
rs2657621	ENSG00000167695.7_635847_636268	17	17	635080	635847	767	0.358	0.000000548867844	6.2605
rs2272587	ENSG00000100596.2_77972340_77978746	14	14	78023519	78083116	59597	-0.358	0.000000549081292	6.2604
rs10758183	ENSG00000122692.7_33041762_33047389	9	9	33055471	33076665	21194	0.358	0.000000549374992	6.2601
rs280864	ENSG00000103111.9_77224819_77225155	16	16	77655591	77224819	430772	0.358	0.000000551270819	6.2586
rs62280796	ENSG00000017260.13_130672665_130672820	3	3	130933573	130569439	364134	0.358	0.000000556734016	6.2544
rs4981504	ENSG00000213903.4_24782517_24784226	14	14	24791136	24780656	10480	0.358	0.000000559644707	6.2521
rs200510	ENSG00000102781.9_30776767_30782875	13	13	30904134	30881621	22513	0.358	0.000000559627608	6.2521
rs2703803	ENSG00000128487.10_20107646_20109225	17	17	20107069	19912614	194455	-0.358	0.000000573899623	6.2412
rs2095555	ENSG00000150093.13_33189247_33190563	10	10	33089200	33294720	205520	0.358	0.000000577817015	6.2382
rs114369408	ENSG00000204308.6_32147654_32147708	6	6	32152442	32146131	6311	-0.358	0.000000580465796	6.2362
rs62033029	ENSG00000155393.7_50138850_50140298	16	16	50107273	50099897	7376	0.358	0.000000580616185	6.2361
rs994989	ENSG00000073417.9_85681028_85682376	15	15	85660716	85523671	137045	0.357	0.000000587710859	6.2308
rs7289318	ENSG00000197077.7_25588373_25593415	22	22	25467406	25421600	45806	-0.357	0.000000598941035	6.2226
rs10069744	ENSG00000152359.9_74998430_74998635	5	5	74263455	75013313	749858	-0.357	0.000000606655412	6.2171
rs8051712	ENSG00000187741.8_89838086_89838222	16	16	89867339	89883065	15726	-0.357	0.000000608906342	6.2154
rs2904658	ENSG00000104219.8_17077765_17082308	8	8	17012250	17013538	1288	0.357	0.000000609423401	6.2151
rs56099074	ENSG00000109519.7_7060633_7062935	4	4	7071259	7069924	1335	0.357	0.000000612046970	6.2132
rs56275288	ENSG00000153575.6_22866896_22867016	15	15	23682405	22833395	849010	0.357	0.000000613309473	6.2123
rs12318836	ENSG00000204852.8_111086848_111087235	12	12	110642190	111051832	409642	-0.357	0.000000614048483	6.2118
rs9995463	ENSG00000157426.8_57204456_57204957	4	4	57183793	57253666	69873	-0.357	0.000000626506199	6.2031
rs628506	ENSG00000169228.9_176729398_176729497	5	5	176534423	176730745	196322	-0.357	0.000000629684565	6.2009
rs11606662	ENSG00000158555.10_75236255_75236948	11	11	75224900	75236948	12048	0.356	0.000000644190218	6.1910
rs6597	ENSG00000161999.5_733322_733441	16	16	731725	734529	2804	-0.356	0.000000645571792	6.1901
rs1076611	ENSG00000116857.11_201122911_201123568	1	1	201575609	201140702	434907	0.356	0.000000653742681	6.1846
rs7212772	ENSG00000174093.6_36412905_36413269	17	17	36423966	36421858	2108	-0.356	0.000000656568023	6.1827
rs9533634	ENSG00000179630.5_44465585_44468067	13	13	44397815	44453420	55605	-0.356	0.000000665829395	6.1766
rs7291444	ENSG00000130943.5_46651560_46659219	22	22	46656246	46659219	2973	0.356	0.000000665904631	6.1766
rs2961951	ENSG00000164609.5_159828648_159830471	5	5	159854278	159848718	5560	0.356	0.000000668286775	6.1750
rs1023634	ENSG00000123609.6_152146107_152146571	2	2	152162843	152146571	16272	0.356	0.000000668349174	6.1750
rs67390539	ENSG00000168827.9_158362067_158362670	3	3	159198591	158362067	836524	0.356	0.000000668292508	6.1750
rs2253538	ENSG00000026025.8_17278293_17278378	10	10	16758536	17270258	511722	0.356	0.000000673443920	6.1717
rs5757450	ENSG00000128394.12_39440946_39441225	22	22	39447786	39436609	11177	0.356	0.000000676627688	6.1697
rs7271989	ENSG00000101290.9_5170748_5178533	20	20	5145681	5107432	38249	-0.356	0.000000677482573	6.1691
rs2336723	ENSG00000163935.8_52941085_52941330	3	3	53106047	53080766	25281	-0.355	0.000000685678917	6.1639
rs1077383	ENSG00000069966.13_52413117_52414965	15	15	52484841	52483566	1275	0.355	0.000000686038389	6.1637
rs2787370	ENSG00000136891.8_103108354_103108597	9	9	103048677	103115221	66544	-0.355	0.000000687007005	6.1630
rs6965799	ENSG00000127990.11_94229958_94230169	7	7	94123235	94285521	162286	-0.355	0.000000691752870	6.1600
rs62113419	ENSG00000076924.6_7687217_7687330	19	19	7672046	7694451	22405	-0.355	0.000000693476154	6.1590
rs12446160	ENSG00000196470.5_48394442_48397793	16	16	48358368	48419361	60993	-0.355	0.000000695964409	6.1574
rs9875667	ENSG00000163702.14_9974637_9975305	3	3	10180041	9958758	221283	0.355	0.000000703121345	6.1530
rs847053	ENSG00000198185.6_45129709_45131736	20	20	45142291	45142198	93	0.355	0.000000708969417	6.1494
rs9359853	ENSG00000135299.11_90340152_90343553	6	6	90154853	90142889	11964	-0.355	0.000000711107648	6.1481
rs57508070	ENSG00000013297.5_170150312_170151887	3	3	170074374	170136653	62279	0.355	0.000000713911096	6.1464
rs10852151	ENSG00000184508.6_91475616_91475799	15	15	92083295	91475799	607496	0.355	0.000000716269032	6.1449
rs2604876	ENSG00000188493.8_41246761_41248675	19	19	41275841	41256408	19433	0.355	0.000000720917802	6.1421
rs7305	ENSG00000015479.12_138642928_138644016	5	5	138665756	138609441	56315	-0.355	0.000000721114099	6.1420
rs45500792	ENSG00000255730.1_41930343_41930906	19	19	41903699	41882662	21037	0.355	0.000000724241547	6.1401
rs45500792	ENSG00000248098.2_41930343_41930910	19	19	41903699	41903365	334	0.355	0.000000724241547	6.1401
rs10121224	ENSG00000048828.11_96278265_96278551	9	9	96972220	96214173	758047	0.355	0.000000729185570	6.1372
rs6501819	ENSG00000177303.4_73496343_73497251	17	17	73513434	73511627	1807	0.355	0.000000729475783	6.1370
rs4838309	ENSG00000119487.11_128434595_128434922	9	9	128780686	128469513	311173	0.355	0.000000729722183	6.1368
rs2173212	ENSG00000153786.7_85007787_85010125	16	16	85051197	85045141	6056	-0.355	0.000000731221400	6.1360
rs6919122	ENSG00000137413.11_42025127_42025527	6	6	42013042	42018251	5209	0.355	0.000000738638193	6.1316
rs56078831	ENSG00000128731.10_28389819_28389950	15	15	29460039	28567298	892741	0.354	0.000000743092185	6.1290
rs7120031	ENSG00000181830.5_45832327_45834566	11	11	45816020	45825623	9603	0.354	0.000000745363398	6.1276
rs72565470	ENSG00000049618.14_157495981_157496139	6	6	158004565	157099063	905502	-0.354	0.000000750172534	6.1248
rs67405807	ENSG00000161203.8_183898637_183898772	3	3	184217220	183892477	324743	0.354	0.000000755723080	6.1216
rs2809774	ENSG00000148110.10_97221442_97223324	9	9	97125026	97136833	11807	0.354	0.000000758394804	6.1201
rs6105944	ENSG00000132670.13_2845193_2845300	20	20	1913481	2844830	931349	-0.354	0.000000760816898	6.1187
rs11697157	ENSG00000088854.11_3229951_3233330	20	20	3160845	3388272	227427	0.354	0.000000766502999	6.1155
rs12497151	ENSG00000163807.4_44790238_44795044	3	3	44760717	44803154	42437	-0.354	0.000000768615223	6.1143
rs17727243	ENSG00000118200.10_200729967_200730226	1	1	200137983	200708686	570703	-0.354	0.000000774944907	6.1107
rs1682806	ENSG00000125910.3_3178736_3180329	19	19	3165050	3178736	13686	-0.354	0.000000785509087	6.1048
rs1317584	ENSG00000078401.6_12296195_12297427	6	6	12342789	12290596	52193	0.354	0.000000787955175	6.1035
rs2289226	ENSG00000138381.4_190530767_190532322	2	2	190526205	190526146	59	-0.354	0.000000790414819	6.1021
snp_6_125622050	ENSG00000111906.12_125596496_125597389	6	6	125622050	125623282	1232	0.355	0.000000796504000	6.0988
rs5770871	ENSG00000100258.12_50943486_50943582	22	22	50978262	50946135	32127	-0.353	0.000000799351573	6.0973
rs11881089	ENSG00000127903.10_57174635_57176613	19	19	57183083	57183123	40	-0.353	0.000000806245021	6.0935
rs56304903	ENSG00000108352.5_38349916_38351906	17	17	38346802	38333263	13539	0.353	0.000000813149050	6.0898
rs34711318	ENSG00000110700.2_17098715_17098793	11	11	16856941	17099334	242393	-0.353	0.000000815053447	6.0888
rs11915239	ENSG00000114544.10_125725198_125726068	3	3	125697468	125820404	122936	-0.353	0.000000817893186	6.0873
rs544470	ENSG00000059588.5_234564882_234565070	1	1	234613050	234614849	1799	-0.353	0.000000822459723	6.0849
rs2145231	ENSG00000101439.4_23608534_23610102	20	20	23625547	23619110	6437	-0.353	0.000000822419069	6.0849
rs2071271	ENSG00000110931.12_121711859_121712388	12	12	121670064	121736111	66047	-0.353	0.000000824033621	6.0841
rs13254617	ENSG00000104689.5_23047965_23049526	8	8	23083836	23082639	1197	0.353	0.000000829418568	6.0812
rs2282046	ENSG00000165804.9_21559570_21559701	14	14	21945415	21572881	372534	0.353	0.000000836532458	6.0775
rs6592794	ENSG00000033327.8_77937511_77938097	11	11	78275743	78129394	146349	-0.353	0.000000842852315	6.0742
rs116790665	ENSG00000198563.8_31508099_31508441	6	6	31412948	31510225	97277	0.353	0.000000843130561	6.0741
rs10142308	ENSG00000259083.1_39644089_39644516	14	14	40090236	39645084	445152	0.353	0.000000843640780	6.0738
rs17207196	ENSG00000135213.8_75046069_75048176	7	7	75101065	75115548	14483	0.353	0.000000846762620	6.0722
rs2052120	ENSG00000104953.11_2986981_2987236	19	19	2976114	2977444	1330	0.353	0.000000849588203	6.0708
rs10908359	ENSG00000163875.11_37958176_37959708	1	1	38056816	37980375	76441	-0.353	0.000000853720313	6.0687
rs4807011	ENSG00000187650.2_5904852_5905092	19	19	5197547	5904852	707305	-0.353	0.000000854359602	6.0684
rs1291717	ENSG00000103199.6_4815566_4816077	16	16	4276056	4817217	541161	0.352	0.000000867430434	6.0618
rs11821656	ENSG00000132256.14_5684425_5686912	11	11	5689144	5959849	270705	0.352	0.000000886360132	6.0524
rs7616531	ENSG00000075711.14_196769431_196771600	3	3	196939883	197026171	86288	-0.352	0.000000887623575	6.0518
rs4713996	ENSG00000124762.7_36646435_36646716	6	6	36629714	36644305	14591	-0.352	0.000000890122134	6.0506
rs7289181	ENSG00000100360.10_37164027_37164598	22	22	37843741	37172300	671441	0.352	0.000000891804153	6.0497
rs13178976	ENSG00000171421.7_1798500_1799061	5	5	1829901	1801480	28421	-0.352	0.000000894788189	6.0483
rs55916822	ENSG00000159111.8_45906505_45907039	17	17	45906599	45908900	2301	0.352	0.000000905816983	6.0430
rs637799	ENSG00000257218.1_120897710_120899389	12	12	121036748	120884241	152507	0.352	0.000000906796642	6.0425
rs76602935	ENSG00000180543.3_98285717_98290176	8	8	98274321	98290176	15855	-0.352	0.000000911685442	6.0402
rs8045028	ENSG00000182685.2_2260784_2261317	16	16	1950188	2261317	311129	0.352	0.000000920857712	6.0358
rs1062386	ENSG00000011258.9_49254786_49258055	17	17	49243804	49337524	93720	0.352	0.000000927479294	6.0327
rs10900195	ENSG00000256574.2_45798102_45799948	10	10	45799950	45811056	11106	0.352	0.000000929192803	6.0319
rs10828247	ENSG00000078403.11_21823094_21823449	10	10	21822856	21823094	238	-0.351	0.000000933839872	6.0297
rs6105944	ENSG00000215305.4_2845193_2845300	20	20	1913481	2821349	907868	-0.351	0.000000946597075	6.0238
rs140776140	ENSG00000164708.5_44104431_44104611	7	7	44094935	44105186	10251	0.351	0.000000947886693	6.0232
rs7501868	ENSG00000170037.7_7847794_7847956	17	17	7922051	7835473	86578	0.351	0.000000951165537	6.0217
rs2525076	ENSG00000070413.12_19109641_19109967	22	22	19100743	19109967	9224	0.351	0.000000954807121	6.0201
rs75700863	ENSG00000168090.5_99686913_99687038	7	7	99761585	99686577	75008	0.351	0.000000955447541	6.0198
rs241777	ENSG00000244045.3_26687552_26687594	17	17	26633616	26684646	51030	-0.351	0.000000957088140	6.0190
rs10018140	ENSG00000127418.9_1018693_1020685	4	4	1001742	1003724	1982	0.351	0.000000957326792	6.0189
rs2531850	ENSG00000100296.9_29951048_29951205	22	22	30043563	29951205	92358	0.351	0.000000959554338	6.0179
rs72659089	ENSG00000138756.12_79697532_79697875	4	4	79670481	79697496	27015	0.351	0.000000963650684	6.0161
rs60078822	ENSG00000105663.8_36218339_36218523	19	19	36521069	36208921	312148	-0.351	0.000000965986674	6.0150
rs2114954	ENSG00000155324.4_125828607_125830063	5	5	125527332	125695824	168492	0.351	0.000000972323929	6.0122
rs11198790	ENSG00000119979.9_120895983_120897215	10	10	120885492	120863598	21894	-0.351	0.000000974443990	6.0112
snp_5_95333667	ENSG00000118985.10_95236660_95236784	5	5	95333667	95297775	35892	-0.352	0.000000991885039	6.0035
rs279235	ENSG00000197054.5_12088931_12090390	19	19	12037163	12035890	1273	-0.351	0.000000992810697	6.0031
rs1059264	ENSG00000197119.7_100759631_100762882	14	14	100769163	100772884	3721	0.351	0.000000997120185	6.0013
rs10902119	ENSG00000142102.11_294556_296107	11	11	288115	289135	1020	-0.350	0.000001003179485	5.9986
rs2293455	ENSG00000086967.8_50958365_50958553	19	19	50940594	50936160	4434	-0.350	0.000001005409718	5.9977
rs2923428	ENSG00000176209.6_42407687_42408151	8	8	42388301	42396298	7997	0.350	0.000001012940982	5.9944
rs112263725	ENSG00000166532.10_8925917_8929787	12	12	8850706	8834196	16510	-0.350	0.000001019711062	5.9915
rs2277972	ENSG00000088038.13_54656604_54656736	19	19	55019607	54641444	378163	-0.350	0.000001026679325	5.9886
rs17232243	ENSG00000135698.4_82181767_82182468	16	16	82216602	82203831	12771	0.350	0.000001032742730	5.9860
rs8103794	ENSG00000133265.5_55776646_55776757	19	19	55969513	55791751	177762	-0.350	0.000001042691926	5.9818
rs12588218	ENSG00000021645.12_80327382_80330762	14	14	78976917	78708734	268183	-0.350	0.000001044984737	5.9809
rs7300062	ENSG00000129317.10_44152089_44152620	12	12	44081039	44152620	71581	0.350	0.000001049251050	5.9791
rs9556496	ENSG00000102595.12_96642399_96643727	13	13	96414526	96705736	291210	0.350	0.000001052568689	5.9777
rs5745323	ENSG00000137955.10_76260195_76260764	1	1	76269372	76251879	17493	-0.350	0.000001061659195	5.9740
rs3817348	ENSG00000101574.8_2571148_2571508	18	18	2571233	2571508	275	0.350	0.000001066236887	5.9721
rs2290574	ENSG00000140474.6_75128459_75129585	15	15	75135447	75135552	105	0.350	0.000001076511068	5.9680
rs2409746	ENSG00000164733.14_11706555_11706673	8	8	11076803	11726957	650154	0.349	0.000001088274710	5.9633
rs35824352	ENSG00000119280.12_230972865_230975654	1	1	231122140	231005335	116805	-0.349	0.000001092592162	5.9615
rs2811789	ENSG00000244187.2_139686163_139686229	9	9	139693956	139685807	8149	-0.349	0.000001094319421	5.9609
rs6947008	ENSG00000146918.13_158432488_158434247	7	7	158434272	158497520	63248	0.349	0.000001100197727	5.9585
rs12436071	ENSG00000126777.13_56078695_56079289	14	14	55950908	56025790	74882	-0.349	0.000001102190892	5.9577
rs4774612	ENSG00000047346.7_52903327_52903452	15	15	52511465	52970820	459355	0.349	0.000001109603078	5.9548
rs55672015	ENSG00000100084.9_19348760_19348864	22	22	18542442	19435224	892782	-0.349	0.000001114875378	5.9528
rs7563305	ENSG00000144136.5_113410466_113410932	2	2	113673470	113403434	270036	-0.349	0.000001116411793	5.9522
rs12586785	ENSG00000165934.8_92627996_92630755	14	14	92584513	92588281	3768	-0.349	0.000001117480889	5.9518
rs7106117	ENSG00000196371.2_94277017_94283063	11	11	94305637	94277017	28620	0.349	0.000001120860942	5.9504
rs73404206	ENSG00000181074.3_5775923_5776959	11	11	5720996	5775923	54927	0.349	0.000001140544719	5.9429
rs351260	ENSG00000081791.4_141309554_141309639	5	5	141309824	141303373	6451	0.349	0.000001140752069	5.9428
rs7969963	ENSG00000123416.9_49521565_49522721	12	12	49512005	49525180	13175	-0.349	0.000001141470007	5.9425
rs12817967	ENSG00000139182.9_7303140_7303285	12	12	6545994	7282294	736300	0.349	0.000001141622472	5.9425
rs1449653	ENSG00000155827.6_104297680_104297834	9	9	104834950	104296133	538817	0.349	0.000001148535977	5.9399
rs56316188	ENSG00000215114.3_59359948_59364060	8	8	59323811	59323823	12	-0.349	0.000001150182627	5.9392
rs7103810	ENSG00000110171.12_6472501_6472668	11	11	6555365	6495689	59676	0.349	0.000001150908628	5.9390
rs2180052	ENSG00000112584.8_170713851_170716153	6	6	170589989	170599791	9802	0.349	0.000001150803704	5.9390
rs10941112	ENSG00000242110.3_34007878_34008220	5	5	34004707	34008220	3513	0.349	0.000001159040466	5.9359
rs374743	ENSG00000091106.14_32474676_32476670	2	2	32494190	32490923	3267	0.349	0.000001164200797	5.9340
rs12111749	ENSG00000131558.8_133749044_133750512	7	7	133501720	132937829	563891	0.348	0.000001174061256	5.9303
rs4335626	ENSG00000133704.4_30781922_30783891	12	12	30811319	30848920	37601	-0.348	0.000001184278081	5.9265
rs10238108	ENSG00000177409.6_92774698_92775353	7	7	93193441	92777682	415759	-0.348	0.000001185254710	5.9262
rs57473053	ENSG00000051341.8_121150274_121151264	3	3	121576978	121265488	311490	0.348	0.000001187165407	5.9255
rs9557212	ENSG00000169508.6_99946784_99948417	13	13	100054406	99959659	94747	-0.348	0.000001195614426	5.9224
rs7720485	ENSG00000253873.1_140890514_140891835	5	5	141032661	140800762	231899	-0.348	0.000001196230102	5.9222
rs1724203	ENSG00000153201.10_109398984_109399318	2	2	109391095	109335937	55158	0.348	0.000001205186372	5.9189
rs925284	ENSG00000182742.5_46652875_46654382	17	17	46585890	46657473	71583	-0.348	0.000001211506341	5.9167
rs77866438	ENSG00000089006.11_17922241_17923051	20	20	17908193	17949623	41430	0.348	0.000001226894595	5.9112
rs8100500	ENSG00000198093.5_52399725_52399820	19	19	52723930	52408305	315625	0.348	0.000001229434579	5.9103
rs12904576	ENSG00000140471.12_101107119_101110322	15	15	101094127	101143435	49308	0.348	0.000001230629886	5.9099
rs2259043	ENSG00000167136.6_131580753_131581464	9	9	131607921	131580753	27168	0.348	0.000001241002966	5.9062
rs13067331	ENSG00000114744.4_149456257_149459505	3	3	149449420	149470286	20866	0.348	0.000001241378648	5.9061
rs28605764	ENSG00000183172.6_42475699_42475958	22	22	42468246	42475695	7449	0.348	0.000001242392046	5.9057
rs2163855	ENSG00000167637.11_44351091_44353307	19	19	44344723	44331444	13279	0.348	0.000001248830271	5.9035
rs6996637	ENSG00000136960.7_120569326_120569931	8	8	120642505	120685693	43188	-0.347	0.000001262536977	5.8988
rs34043680	ENSG00000146540.9_1036623_1037440	7	7	1013468	1177896	164428	0.347	0.000001264094073	5.8982
rs42661	ENSG00000105793.10_90014206_90020769	7	7	89983454	89964537	18917	-0.347	0.000001264628777	5.8980
rs17202203	ENSG00000155849.10_37488278_37488852	7	7	37466564	37488852	22288	-0.347	0.000001265217419	5.8978
rs697185	ENSG00000107560.6_119764427_119768736	10	10	119394667	119806114	411447	0.347	0.000001275904871	5.8942
rs9926296	ENSG00000158805.6_89788939_89789242	16	16	89818089	89786808	31281	0.347	0.000001278958868	5.8931
rs6576794	ENSG00000171502.10_86194916_86196375	1	1	86459055	86622626	163571	-0.347	0.000001281855248	5.8922
rs10828316	ENSG00000150867.7_22823778_22826210	10	10	22838389	23003503	165114	-0.347	0.000001287397095	5.8903
rs12428020	ENSG00000151773.6_44433808_44434206	13	13	44420473	44453864	33391	-0.347	0.000001297305640	5.8870
rs77071436	ENSG00000140153.12_102678857_102681342	14	14	103568981	102605840	963141	0.347	0.000001301987852	5.8854
rs7593939	ENSG00000068724.10_47300841_47303274	2	2	47178571	47143296	35275	0.347	0.000001323276854	5.8783
rs56775039	ENSG00000164022.11_107268683_107270383	4	4	107192701	107236701	44000	0.347	0.000001324671376	5.8779
rs9994725	ENSG00000109756.4_160260266_160260506	4	4	160515218	160025330	489888	-0.347	0.000001328905367	5.8765
rs17113555	ENSG00000119906.6_102689074_102689196	10	10	102643219	102672720	29501	0.347	0.000001329622082	5.8763
rs2733541	ENSG00000154767.9_14199511_14200392	3	3	14228726	14220283	8443	-0.347	0.000001329785267	5.8762
rs9303575	ENSG00000243678.5_49231586_49231805	17	17	49217617	49230951	13334	0.347	0.000001330539639	5.8760
rs9303575	ENSG00000011052.15_49231586_49231805	17	17	49217617	49230920	13303	0.347	0.000001330539639	5.8760
rs9374198	ENSG00000155111.9_110931181_110935869	6	6	111070815	111137161	66346	0.347	0.000001337302377	5.8738
rs13159833	ENSG00000120129.4_172197164_172197309	5	5	172354883	172198198	156685	-0.347	0.000001342777790	5.8720
rs8041774	ENSG00000166965.8_91504848_91506349	15	15	91499813	91498100	1713	-0.347	0.000001343061697	5.8719
rs9503309	ENSG00000137275.7_3076998_3077221	6	6	2831909	3064092	232183	0.347	0.000001344969294	5.8713
rs1075704	ENSG00000159212.8_36088619_36090525	21	21	36063474	36041688	21786	-0.347	0.000001345038490	5.8713
rs1807938	ENSG00000119684.11_75513079_75516421	14	14	75603949	75518235	85714	-0.347	0.000001349287349	5.8699
rs8064086	ENSG00000159753.7_67690131_67690202	16	16	67013043	67679030	665987	0.347	0.000001349686718	5.8698
rs7458118	ENSG00000136237.12_22157909_22162139	7	7	22477507	22396763	80744	0.346	0.000001355495490	5.8679
rs12054426	ENSG00000163931.10_53268999_53269190	3	3	53278324	53290068	11744	0.346	0.000001367354479	5.8641
rs6747036	ENSG00000115677.12_242208369_242208710	2	2	242227054	242256476	29422	0.346	0.000001367415312	5.8641
rs3748907	ENSG00000115084.8_114470369_114472772	2	2	114501242	114514400	13158	-0.346	0.000001369943283	5.8633
rs2185830	ENSG00000249096.1_185286341_185286799	4	4	185302070	185291024	11046	-0.346	0.000001370868578	5.8630
rs17636471	ENSG00000197265.4_30515490_30515768	8	8	30492116	30515768	23652	-0.346	0.000001373886447	5.8620
rs10887291	ENSG00000107771.11_86273205_86278273	10	10	86206701	86088342	118359	-0.346	0.000001377945726	5.8608
rs4854133	ENSG00000032389.8_3211575_3212728	2	2	3199626	3381653	182027	0.346	0.000001384711755	5.8586
rs12415716	ENSG00000123240.10_13178745_13180291	10	10	13180287	13141449	38838	0.346	0.000001388927309	5.8573
rs7612624	ENSG00000168237.12_52325763_52325938	3	3	52893426	52321105	572321	-0.346	0.000001393989494	5.8557
rs62079083	ENSG00000187997.5_76157036_76157335	17	17	76153948	76142434	11514	0.346	0.000001397693711	5.8546
rs9606878	ENSG00000100150.10_32210978_32211198	22	22	32220680	32149944	70736	-0.346	0.000001402367802	5.8531
snp_9_37422522	ENSG00000137106.11_37436658_37436987	9	9	37422522	37422663	141	0.346	0.000001404279341	5.8525
rs72699313	ENSG00000187954.8_145678605_145683311	8	8	146055528	145691060	364468	0.346	0.000001433705742	5.8435
rs10868434	ENSG00000083223.12_88951794_88952453	9	9	89025919	88969369	56550	0.346	0.000001455701864	5.8369
rs4916421	ENSG00000161217.6_195961239_195965765	3	3	196002067	196014828	12761	0.346	0.000001456298785	5.8367
rs6842128	ENSG00000163257.6_17802278_17806394	4	4	17854031	17812381	41650	0.345	0.000001465374381	5.8341
rs62120042	ENSG00000143797.7_8992820_8999034	2	2	9203521	9143942	59579	-0.345	0.000001501498439	5.8235
rs72982971	ENSG00000175567.3_73685712_73686166	11	11	73680776	73694352	13576	0.345	0.000001517259114	5.8189
rs1254677	ENSG00000023608.4_62229075_62229306	14	14	62233806	62229075	4731	-0.345	0.000001524957170	5.8167
rs8060922	ENSG00000166548.9_66541906_66545969	16	16	66598583	66584315	14268	0.345	0.000001525899891	5.8165
rs994245	ENSG00000184226.10_67798863_67802707	13	13	67831280	67804468	26812	-0.345	0.000001527123895	5.8161
rs12621642	ENSG00000115687.9_242089023_242089679	2	2	242133815	242089679	44136	0.345	0.000001532409522	5.8146
rs61780052	ENSG00000116954.7_39303870_39305376	1	1	39370992	39325495	45497	0.345	0.000001552091042	5.8091
rs10949790	ENSG00000157212.13_154738389_154738523	7	7	155753567	154794794	958773	-0.345	0.000001561909193	5.8063
rs62465483	ENSG00000154710.9_66273873_66276423	7	7	65618198	66205720	587522	0.345	0.000001570623954	5.8039
rs643430	ENSG00000159063.7_77811982_77812241	11	11	77865010	77850706	14304	0.344	0.000001580011260	5.8013
rs2584701	ENSG00000104055.9_43524793_43525542	15	15	43684939	43559055	125884	-0.344	0.000001582004673	5.8008
rs6694357	ENSG00000143458.6_151090433_151098018	1	1	151035628	151043054	7426	0.344	0.000001592463168	5.7979
rs34525	ENSG00000184349.8_107006190_107006596	5	5	106629861	107006596	376735	-0.344	0.000001599624408	5.7960
rs3172494	ENSG00000068745.10_48730881_48732854	3	3	48731487	48777786	46299	-0.344	0.000001606814950	5.7940
rs9612422	ENSG00000250479.3_24108315_24108483	22	22	24102408	24110630	8222	0.344	0.000001609447430	5.7933
rs4819654	ENSG00000093100.12_18300077_18301895	22	22	18483388	18507325	23937	0.344	0.000001614802652	5.7919
rs77251037	ENSG00000166471.6_9302201_9305140	11	11	9262333	9336327	73994	0.344	0.000001622133860	5.7899
rs114605802	ENSG00000163961.4_196229744_196230639	3	3	196089956	196230639	140683	-0.344	0.000001624178577	5.7894
rs7023301	ENSG00000188959.9_112961841_112963754	9	9	112920166	112970469	50303	-0.344	0.000001625632541	5.7890
rs4984890	ENSG00000007541.10_632883_634136	16	16	612698	616995	4297	-0.344	0.000001627456983	5.7885
rs11768967	ENSG00000085514.10_99965153_99965240	7	7	99967644	99965153	2491	-0.344	0.000001627990443	5.7883
rs4312555	ENSG00000183798.4_39988606_39991694	20	20	40553789	39995467	558322	0.344	0.000001649294674	5.7827
rs12240125	ENSG00000182004.8_203839005_203839678	1	1	203752417	203830731	78314	-0.344	0.000001657824609	5.7805
rs6595344	ENSG00000205302.2_122152610_122152723	5	5	121480802	122110691	629889	0.344	0.000001665228181	5.7785
rs2715866	ENSG00000151694.7_9695638_9695921	2	2	9495649	9695921	200272	-0.344	0.000001668764577	5.7776
rs6711127	ENSG00000003393.10_202624183_202626541	2	2	202213515	202645912	432397	0.344	0.000001673491177	5.7764
rs1439767	ENSG00000138074.9_27435331_27435390	2	2	27389634	27435826	46192	0.344	0.000001675233922	5.7759
rs711972	ENSG00000114054.9_136048747_136049012	3	3	136110018	135969148	140870	0.344	0.000001675786912	5.7758
rs234596	ENSG00000100749.3_97321561_97321693	14	14	97081288	97263641	182353	-0.344	0.000001680562292	5.7745
rs7211090	ENSG00000083454.16_3593364_3593444	17	17	3612440	3599698	12742	0.344	0.000001690017696	5.7721
rs10773846	ENSG00000132341.5_131360427_131362223	12	12	131587669	131356424	231245	0.344	0.000001691606895	5.7717
rs7388830	ENSG00000054179.6_139944736_139944990	9	9	139939197	139948497	9300	-0.344	0.000001692331590	5.7715
rs12642269	ENSG00000109390.7_140221756_140222364	4	4	140342558	140223705	118853	-0.343	0.000001697824001	5.7701
rs10875878	ENSG00000167548.10_49448683_49448809	12	12	49220032	49453557	233525	-0.343	0.000001700902583	5.7693
rs73125146	ENSG00000124228.9_47855773_47855875	20	20	46841348	47835832	994484	0.343	0.000001716201629	5.7654
rs60868043	ENSG00000080823.15_102698872_102699675	14	14	102393084	102771537	378453	0.343	0.000001734378762	5.7609
rs7632519	ENSG00000133657.9_194157824_194157944	3	3	193887269	194219093	331824	0.343	0.000001737853021	5.7600
rs16996442	ENSG00000100368.8_37318078_37318325	22	22	36557521	37309670	752149	0.343	0.000001738685342	5.7598
rs8104944	ENSG00000169021.3_29703812_29704136	19	19	29690670	29704136	13466	0.343	0.000001743042841	5.7587
rs4880091	ENSG00000176978.7_140007405_140007575	9	9	140002989	140009629	6640	0.343	0.000001743691863	5.7585
rs1399754	ENSG00000163686.8_58279316_58280461	3	3	58219417	58223233	3816	0.343	0.000001745044296	5.7582
rs60102597	ENSG00000108639.2_76167820_76169009	17	17	76151697	76164671	12974	-0.343	0.000001758750950	5.7548
snp_1_205561496	ENSG00000174514.8_205569534_205572046	1	1	205561496	205538013	23483	-0.346	0.000001773798666	5.7511
rs2839601	ENSG00000237232.2_43429303_43429693	21	21	44317381	43429303	888078	-0.343	0.000001774883726	5.7508
rs12791554	ENSG00000134955.7_124958015_124959131	11	11	124933351	124932963	388	0.343	0.000001776450383	5.7504
rs179668	ENSG00000100473.10_31354600_31354826	14	14	31326529	31343720	17191	0.343	0.000001779059956	5.7498
rs10447977	ENSG00000177459.6_99101304_99102257	8	8	99770659	99076539	694120	-0.343	0.000001780787295	5.7494
rs862458	ENSG00000104823.3_39308091_39308215	19	19	39341182	39322497	18685	0.343	0.000001795154647	5.7459
rs12964	ENSG00000139190.11_6571403_6574107	12	12	6572191	6580153	7962	0.343	0.000001806156685	5.7432
rs6697769	ENSG00000116213.10_3547331_3548221	1	1	3570883	3569325	1558	0.343	0.000001814415562	5.7413
rs7277657	ENSG00000185808.8_38435146_38438012	21	21	38469523	38445470	24053	-0.343	0.000001818577564	5.7403
rs62465483	ENSG00000243335.3_66273873_66276446	7	7	65618198	66093868	475670	0.342	0.000001824609642	5.7388
rs17795094	ENSG00000100441.5_24899430_24900137	14	14	24901433	24898492	2941	-0.342	0.000001827459332	5.7382
rs12960302	ENSG00000176014.6_12325066_12326568	18	18	12284839	12308070	23231	0.342	0.000001827766520	5.7381
rs13032670	ENSG00000119878.5_46851302_46852881	2	2	46830794	46843555	12761	0.342	0.000001829704712	5.7376
rs7099255	ENSG00000151474.13_13702316_13702553	10	10	14437826	14504141	66315	0.342	0.000001831919393	5.7371
rs72856785	ENSG00000165752.11_134020996_134021655	10	10	134133739	134145353	11614	-0.342	0.000001833160123	5.7368
rs114262329	ENSG00000204438.5_31632618_31633167	6	6	31601520	31634060	32540	0.342	0.000001834068443	5.7366
rs13016580	ENSG00000172878.8_172945056_172947158	2	2	172646528	172864490	217962	-0.342	0.000001842484736	5.7346
rs11623725	ENSG00000100815.6_92482040_92482205	14	14	93427174	92507241	919933	0.342	0.000001844624664	5.7341
snp_8_11706970	ENSG00000104643.5_11163699_11163916	8	8	11706970	11141925	565045	-0.342	0.000001845915475	5.7338
rs12534670	ENSG00000242265.1_94292646_94299007	7	7	94125450	94285637	160187	-0.342	0.000001854245753	5.7318
rs1630766	ENSG00000114107.4_138213186_138213918	3	3	138203818	138313380	109562	0.342	0.000001868735971	5.7285
rs34755955	ENSG00000129255.8_7491642_7492873	17	17	7268767	7486974	218207	-0.342	0.000001878297069	5.7262
rs449255	ENSG00000069248.7_229635431_229635565	1	1	229355000	229644103	289103	0.342	0.000001878334549	5.7262
rs944584	ENSG00000086102.13_33347661_33348721	9	9	32458940	33290509	831569	0.342	0.000001885182616	5.7246
rs5765366	ENSG00000077935.12_45739944_45740538	22	22	45837032	45809500	27532	0.342	0.000001886180892	5.7244
rs6810060	ENSG00000232112.3_48485256_48485616	3	3	48434748	48481667	46919	0.342	0.000001892209555	5.7230
rs75560070	ENSG00000114473.9_197615946_197616585	3	3	197575201	197687013	111812	-0.342	0.000001906000538	5.7199
rs2390595	ENSG00000105866.7_21550640_21554440	7	7	21915464	21467652	447812	-0.342	0.000001912656276	5.7184
rs577912	ENSG00000133116.6_33634816_33635917	13	13	33610151	33590207	19944	0.342	0.000001914196823	5.7180
rs7124681	ENSG00000025434.14_47281342_47281530	11	11	47529947	47269851	260096	-0.342	0.000001915118899	5.7178
rs148696476	ENSG00000204469.7_31603744_31603826	6	6	31771916	31588450	183466	-0.342	0.000001922178354	5.7162
rs2762968	ENSG00000135387.14_34104372_34104424	11	11	35026368	34073230	953138	-0.342	0.000001952739236	5.7094
rs10128996	ENSG00000111666.5_102091405_102091912	12	12	102081498	102090725	9227	-0.342	0.000001962565572	5.7072
rs6829186	ENSG00000170006.7_153567710_153568144	4	4	153577863	153601317	23454	-0.341	0.000001965328053	5.7066
rs59409788	ENSG00000166260.5_53038568_53040276	17	17	53037495	53046064	8569	0.341	0.000001973016261	5.7049
rs4311947	ENSG00000123685.4_212859760_212860321	1	1	212880752	212873327	7425	0.341	0.000001980033485	5.7033
rs8012514	ENSG00000182512.4_96009310_96011061	14	14	95998366	95999840	1474	0.341	0.000001992045978	5.7007
rs1891374	ENSG00000150593.11_112655706_112655845	10	10	111966844	112631565	664721	0.341	0.000002003439283	5.6982
rs4144117	ENSG00000065154.7_126085872_126086671	10	10	126107506	126107545	39	0.341	0.000002003393811	5.6982
rs10891296	ENSG00000150773.6_111934734_111934945	11	11	111757154	111944998	187844	0.341	0.000002007627712	5.6973
rs7513065	ENSG00000123684.8_211916799_211923392	1	1	211870825	212004114	133289	-0.341	0.000002013288746	5.6961
rs1802778	ENSG00000162739.9_160460915_160461178	1	1	160303416	160493052	189636	-0.341	0.000002013997172	5.6959
rs11990895	ENSG00000129422.9_17501304_17503648	8	8	17484098	17658426	174328	0.341	0.000002024895084	5.6936
rs250726	ENSG00000145703.10_75969274_75969414	5	5	76059981	75699074	360907	-0.341	0.000002035110223	5.6914
rs2975781	ENSG00000178623.7_241568795_241570676	2	2	241566429	241544848	21581	0.341	0.000002036802633	5.6911
rs2108553	ENSG00000006747.10_12692213_12693228	7	7	12630202	12610203	19999	0.341	0.000002038104358	5.6908
rs77750500	ENSG00000138801.4_108614927_108615162	4	4	108701710	108641608	60102	-0.341	0.000002040442128	5.6903
rs2459713	ENSG00000176155.10_80069862_80071641	17	17	80774571	80170689	603882	-0.341	0.000002041324462	5.6901
rs573702	ENSG00000143258.11_161130156_161130296	1	1	160710243	161129240	418997	0.341	0.000002043786665	5.6896
rs4146665	ENSG00000122481.12_95709767_95711058	1	1	95682938	95699711	16773	0.341	0.000002055958484	5.6870
rs67502022	ENSG00000145416.9_164533423_164534190	4	4	164519380	165305202	785822	-0.341	0.000002057948350	5.6866
rs1005542	ENSG00000099814.8_105352612_105354315	14	14	104358152	105331617	973465	-0.341	0.000002061151630	5.6859
rs935977	ENSG00000178950.11_887165_887277	4	4	943540	926161	17379	-0.341	0.000002070296973	5.6840
rs6566816	ENSG00000206029.2_72263664_72265071	18	18	72263590	72265071	1481	-0.341	0.000002083743561	5.6812
rs5757453	ENSG00000243811.2_39417118_39417541	22	22	39448993	39410368	38625	0.341	0.000002104022616	5.6769
rs3744801	ENSG00000055483.10_76803041_76803718	17	17	76793728	76836969	43241	-0.340	0.000002119000805	5.6739
rs7624867	ENSG00000078070.6_182733006_182733354	3	3	182790642	182833863	43221	0.340	0.000002120882992	5.6735
rs17099321	ENSG00000107581.6_120832402_120832565	10	10	121579746	120840396	739350	0.340	0.000002125433773	5.6726
rs4807480	ENSG00000161091.7_3544198_3544730	19	19	3497858	3557571	59713	-0.340	0.000002126507300	5.6723
rs2340970	ENSG00000158717.5_88762903_88764041	16	16	88766973	88772829	5856	0.340	0.000002135152113	5.6706
rs61280119	ENSG00000108106.8_55912652_55913130	19	19	55911465	55919325	7860	0.340	0.000002142759807	5.6690
rs35778153	ENSG00000165476.6_65380573_65384883	10	10	64881382	65281123	399741	0.340	0.000002151713456	5.6672
rs6493085	ENSG00000168803.9_43641105_43641612	15	15	43654182	43622872	31310	-0.340	0.000002153884495	5.6668
rs12949838	ENSG00000161692.12_42827963_42829632	17	17	42859488	42785976	73512	0.340	0.000002159058165	5.6657
rs139527233	ENSG00000096433.5_33645281_33645406	6	6	32746178	33588522	842344	0.340	0.000002174099524	5.6627
rs2474875	ENSG00000075407.11_38403683_38403809	10	10	37846521	38383264	536743	-0.340	0.000002181924107	5.6612
rs62111896	ENSG00000037757.8_13875337_13875534	19	19	13875210	13875337	127	-0.340	0.000002195016775	5.6586
rs11083626	ENSG00000079432.1_42793333_42793558	19	19	42046986	42788817	741831	0.340	0.000002199060695	5.6578
rs7621295	ENSG00000156931.10_184542333_184542573	3	3	184779038	184529931	249107	-0.340	0.000002205430975	5.6565
rs12621642	ENSG00000115685.10_242088991_242089962	2	2	242133815	242088991	44824	0.340	0.000002209477265	5.6557
rs1050541	ENSG00000072818.5_7253446_7253556	17	17	7560835	7239848	320987	-0.340	0.000002215388203	5.6546
rs7539259	ENSG00000117394.12_43391519_43392912	1	1	43321323	43424539	103216	0.340	0.000002219627890	5.6537
rs76964081	ENSG00000188290.6_935072_935552	1	1	867635	935552	67917	0.340	0.000002228111200	5.6521
rs76376634	ENSG00000213523.4_139929752_139930496	5	5	139853923	139937895	83972	0.340	0.000002234438361	5.6508
rs1808848	ENSG00000139618.9_32953887_32954050	13	13	32049588	32889611	840023	-0.340	0.000002234673674	5.6508
rs2029702	ENSG00000259658.1_102277298_102277572	15	15	102232005	102285913	53908	0.340	0.000002239740153	5.6498
rs1736211	ENSG00000131899.6_18135986_18136116	17	17	17135422	18128901	993479	-0.340	0.000002243012107	5.6492
rs2305657	ENSG00000067836.5_4847715_4847841	16	16	4793658	4852951	59293	-0.340	0.000002244155979	5.6489
rs428709	ENSG00000104936.9_46274608_46274654	19	19	46924558	46285815	638743	0.340	0.000002245553177	5.6487
rs1052067	ENSG00000160783.12_156206079_156206274	1	1	156206121	156182773	23348	0.340	0.000002247479617	5.6483
rs9287172	ENSG00000173218.9_116233740_116240845	1	1	116182851	116184574	1723	0.340	0.000002257958946	5.6463
rs74666579	ENSG00000100731.10_71443659_71445365	14	14	71393788	71374122	19666	-0.340	0.000002257784171	5.6463
rs6925161	ENSG00000135541.15_135786952_135787511	6	6	135936634	135830219	106415	0.340	0.000002260085537	5.6459
rs4941897	ENSG00000188811.6_39613701_39613848	13	13	39343386	39612443	269057	-0.340	0.000002264181009	5.6451
rs12051048	ENSG00000103260.2_767071_767480	16	16	783864	765162	18702	-0.340	0.000002270621490	5.6439
rs4808774	ENSG00000105639.13_17953836_17953981	19	19	18373075	17958880	414195	0.339	0.000002277208022	5.6426
snp_17_74817058	ENSG00000247180.1_74149214_74149869	17	17	74817058	74136637	680421	-0.340	0.000002285792847	5.6410
rs7331959	ENSG00000126216.8_113139325_113140465	13	13	112597951	113242481	644530	0.339	0.000002302069755	5.6379
rs4565028	ENSG00000129128.8_177249349_177253396	4	4	177116779	177241115	124336	0.339	0.000002306961433	5.6370
rs4713604	ENSG00000231925.6_33267471_33269548	6	6	32979770	33282164	302394	-0.339	0.000002307727473	5.6368
rs6137228	ENSG00000125835.12_2447838_2447961	20	20	2157130	2451499	294369	0.339	0.000002311871400	5.6360
rs6810306	ENSG00000196981.2_122130715_122134882	3	3	122248710	122134882	113828	-0.339	0.000002330167336	5.6326
rs12909724	ENSG00000228998.2_90818266_90820841	15	15	90820063	90818266	1797	-0.339	0.000002345743443	5.6297
rs6489739	ENSG00000111671.5_6980757_6982161	12	12	6982347	6998522	16175	0.339	0.000002346236716	5.6296
rs201840	ENSG00000149100.8_32623825_32627808	11	11	32601144	32605344	4200	0.339	0.000002348775041	5.6292
rs1203644	ENSG00000116731.15_14113010_14114574	1	1	14118408	14026693	91715	-0.339	0.000002352706292	5.6284
rs4919094	ENSG00000165879.7_99079022_99081672	10	10	99090713	99079022	11691	0.339	0.000002358030578	5.6275
rs717327	ENSG00000089048.9_13763150_13763829	20	20	14342271	13765532	576739	-0.339	0.000002362971417	5.6265
rs71384679	ENSG00000008710.10_2156092_2156305	16	16	2962038	2185899	776139	-0.339	0.000002370545504	5.6252
rs12210271	ENSG00000085377.8_105770130_105770986	6	6	105776312	105850959	74647	0.339	0.000002400902745	5.6196
rs55644704	ENSG00000168016.9_36896664_36899540	3	3	36834099	36986548	152449	-0.339	0.000002408446585	5.6183
rs4919098	ENSG00000171307.13_99215731_99215801	10	10	99205731	99205927	196	0.339	0.000002413459306	5.6174
rs2361661	ENSG00000117013.10_41303983_41306124	1	1	41277325	41249684	27641	-0.339	0.000002415487828	5.6170
rs283524	ENSG00000169136.3_50435679_50437192	19	19	50435139	50431974	3165	0.339	0.000002416597523	5.6168
rs1031852	ENSG00000172775.10_57219733_57219976	16	16	56357585	57219976	862391	-0.339	0.000002416884220	5.6167
rs997547	ENSG00000144028.9_96942642_96942723	2	2	96859034	96971297	112263	-0.339	0.000002418820143	5.6164
rs9680714	ENSG00000184979.8_18650657_18650803	22	22	19571194	18632666	938528	-0.339	0.000002425874899	5.6151
rs7529394	ENSG00000074800.8_8926338_8926560	1	1	9078056	8939308	138748	-0.339	0.000002432568587	5.6139
rs189768998	ENSG00000140553.11_91483536_91483703	15	15	92069173	91471728	597445	-0.339	0.000002436796827	5.6132
snp_1_153940145	ENSG00000143578.11_153941406_153941652	1	1	153940145	153940010	135	0.339	0.000002441718278	5.6123
rs2282528	ENSG00000120451.6_130750517_130750701	11	11	130749715	130786404	36689	0.338	0.000002450017807	5.6108
rs632078	ENSG00000141506.8_8791488_8792208	17	17	8758623	8869024	110401	-0.338	0.000002453361734	5.6102
rs4666438	ENSG00000118960.8_20834476_20838412	2	2	20810586	20850849	40263	-0.338	0.000002459064011	5.6092
rs113178859	ENSG00000130699.10_60572606_60572725	20	20	61626413	60640866	985547	0.338	0.000002462040647	5.6087
rs10454471	ENSG00000148516.15_31815600_31818742	10	10	30971696	31607424	635728	-0.338	0.000002463027634	5.6085
rs4078281	ENSG00000166387.6_7674255_7674991	11	11	7541723	7534529	7194	-0.338	0.000002465614042	5.6081
rs72631109	ENSG00000107669.12_123499939_123503373	10	10	123706916	123688316	18600	0.338	0.000002475814703	5.6063
rs62189900	ENSG00000204104.6_239306100_239306320	2	2	239651629	239229082	422547	-0.338	0.000002478168611	5.6059
rs9585171	ENSG00000088387.12_99554032_99554154	13	13	100317406	99738879	578527	0.338	0.000002478624847	5.6058
rs11543947	ENSG00000100804.14_23503893_23504439	14	14	23504021	23504439	418	0.338	0.000002480258968	5.6055
rs11265496	ENSG00000122223.8_160799950_160801217	1	1	160823363	160832692	9329	-0.338	0.000002492610046	5.6033
rs7656608	ENSG00000169435.9_74437267_74442027	4	4	74543261	74486348	56913	-0.338	0.000002493944968	5.6031
rs4837852	ENSG00000148180.9_124080943_124081158	9	9	124213664	123970075	243589	0.338	0.000002495304439	5.6029
rs2041135	ENSG00000151065.9_2058252_2058500	12	12	2101498	2113701	12203	0.338	0.000002500965583	5.6019
rs10417473	ENSG00000105607.6_13007724_13007827	19	19	12492105	13001974	509869	-0.338	0.000002502523447	5.6016
rs34170287	ENSG00000128951.7_48624300_48624934	15	15	48118501	48623208	504707	0.338	0.000002504042228	5.6014
rs1680060	ENSG00000179979.6_1385340_1389780	4	4	1218329	1385340	167011	0.338	0.000002508094669	5.6007
rs1646124	ENSG00000177455.5_28943667_28943933	16	16	29142933	28943260	199673	0.338	0.000002510633167	5.6002
rs34496784	ENSG00000122390.11_3535467_3536960	16	16	3493288	3493682	394	0.338	0.000002513284201	5.5998
rs10794332	ENSG00000177106.9_726619_726751	11	11	690741	694438	3697	-0.338	0.000002517744827	5.5990
rs17106513	ENSG00000063761.11_78399563_78400297	14	14	78338121	78266426	71695	-0.338	0.000002533407037	5.5963
rs11669713	ENSG00000124459.5_44439076_44439411	19	19	44461049	44439411	21638	-0.338	0.000002539729924	5.5952
rs73158766	ENSG00000133460.13_24224646_24224833	22	22	24199314	24198890	424	-0.338	0.000002544960946	5.5943
rs56129826	ENSG00000171603.11_9809822_9809971	1	1	9127963	9884584	756621	0.338	0.000002564142056	5.5911
rs72709867	ENSG00000116711.7_186957509_186958113	1	1	186893001	186798085	94916	0.338	0.000002569674432	5.5901
rs10821711	ENSG00000108091.10_61572393_61572553	10	10	62045932	61666414	379518	-0.338	0.000002576823905	5.5889
rs7867326	ENSG00000188921.11_21003620_21007118	9	9	20825635	21031635	206000	0.338	0.000002578993700	5.5885
rs7447507	ENSG00000145916.14_177574970_177577566	5	5	177468213	177557997	89784	0.338	0.000002587589507	5.5871
rs7047907	ENSG00000165119.11_86582998_86584355	9	9	86368660	86595569	226909	-0.338	0.000002596657362	5.5856
rs832034	ENSG00000233280.1_97590686_97594133	3	3	97722331	97540884	181447	-0.338	0.000002608654049	5.5836
rs35296558	ENSG00000163755.4_148857791_148858285	3	3	148911353	148847371	63982	-0.338	0.000002620325856	5.5816
rs10826779	ENSG00000107951.7_30598730_30602900	10	10	30588502	30663377	74875	0.337	0.000002647217285	5.5772
rs11933778	ENSG00000128039.6_56235999_56239263	4	4	56498973	56212276	286697	0.337	0.000002653641352	5.5762
rs13225064	ENSG00000106330.6_100210133_100210619	7	7	100717373	100209725	507648	0.337	0.000002655188962	5.5759
rs74400012	ENSG00000130635.10_137716446_137716701	9	9	137663282	137533620	129662	0.337	0.000002655171874	5.5759
rs12487499	ENSG00000138495.2_119396051_119396250	3	3	119349542	119396301	46759	0.337	0.000002665316856	5.5743
rs6105944	ENSG00000101361.9_2636580_2636680	20	20	1913481	2632791	719310	-0.337	0.000002677913197	5.5722
rs17009066	ENSG00000144736.9_72897349_72897631	3	3	71935481	72911065	975584	-0.337	0.000002681776050	5.5716
rs3789524	ENSG00000158286.8_6279296_6281359	1	1	6258794	6265535	6741	-0.337	0.000002682258144	5.5715
rs923745	ENSG00000114529.8_111835489_111837073	3	3	111843883	111805182	38701	-0.337	0.000002682336217	5.5715
rs2071847	ENSG00000100243.15_43023611_43023694	22	22	43027630	43045574	17944	-0.337	0.000002685294706	5.5710
rs6557601	ENSG00000147457.9_23103769_23104507	8	8	22779675	23101150	321475	0.337	0.000002688773285	5.5704
rs4865089	ENSG00000128059.4_57301516_57301781	4	4	57201779	57301781	100002	0.337	0.000002698242165	5.5689
rs2039221	ENSG00000136866.9_115800660_115806548	9	9	115874261	115819039	55222	-0.337	0.000002707064369	5.5675
rs402784	ENSG00000182117.4_34633917_34634309	15	15	34638544	34635378	3166	0.337	0.000002710582277	5.5669
rs4683742	ENSG00000163714.11_142775154_142779567	3	3	142855866	142720010	135856	0.337	0.000002712326564	5.5667
rs4074069	ENSG00000141562.11_80416540_80416706	17	17	80377406	80416060	38654	0.337	0.000002713137712	5.5665
rs62579723	ENSG00000167114.7_131114917_131115026	9	9	130170806	131102925	932119	-0.337	0.000002719056618	5.5656
rs8059713	ENSG00000077238.7_27373573_27376099	16	16	27306644	27325247	18603	0.337	0.000002726124773	5.5645
rs10900864	ENSG00000170464.5_138745892_138749961	5	5	138773090	138780180	7090	-0.337	0.000002732139767	5.5635
rs7860541	ENSG00000130560.4_138824815_138825361	9	9	138325402	138853226	527824	-0.337	0.000002748042163	5.5610
rs10261515	ENSG00000257093.2_141356528_141362651	7	7	141398707	141401953	3246	0.337	0.000002759220242	5.5592
rs28690874	ENSG00000169490.12_38852835_38853313	8	8	38868455	38854343	14112	-0.337	0.000002760479125	5.5590
rs4271181	ENSG00000163041.5_226259052_226259702	1	1	226266029	226249552	16477	-0.337	0.000002765190530	5.5583
rs7069375	ENSG00000198873.8_121190899_121191039	10	10	121096445	120967101	129344	-0.337	0.000002766380891	5.5581
rs4546744	ENSG00000213213.6_139701209_139701319	9	9	139694521	139690790	3731	0.337	0.000002772209653	5.5572
rs1467558	ENSG00000026508.11_35232793_35232996	11	11	35229673	35160417	69256	-0.337	0.000002781527583	5.5557
rs2473356	ENSG00000065526.5_16265791_16266955	1	1	15754484	16174359	419875	-0.337	0.000002791656842	5.5541
rs7616215	ENSG00000163823.3_46243200_46245815	3	3	46205686	46249887	44201	-0.337	0.000002807502038	5.5517
rs3890821	ENSG00000183439.5_165890630_165891491	4	4	165160898	165898820	737922	-0.336	0.000002826102616	5.5488
rs6119281	ENSG00000149600.6_31290493_31291260	20	20	31346581	31331814	14767	-0.336	0.000002833549314	5.5477
rs7252624	ENSG00000079385.14_43031193_43031552	19	19	42033304	43032661	999357	-0.336	0.000002834240098	5.5476
rs59692795	ENSG00000205056.6_92860227_92860778	12	12	92859470	92815307	44163	-0.336	0.000002838701920	5.5469
rs11121380	ENSG00000188807.8_9673044_9674935	1	1	9408959	9648932	239973	-0.336	0.000002852758186	5.5447
rs11851907	ENSG00000100890.9_35591052_35591258	14	14	35590821	35591052	231	0.336	0.000002873323316	5.5416
rs7975598	ENSG00000110917.3_121131797_121132072	12	12	121813811	121124672	689139	-0.336	0.000002889449654	5.5392
rs35069233	ENSG00000165782.6_20929322_20929771	14	14	21311656	20929771	381885	0.336	0.000002896813253	5.5381
rs11735368	ENSG00000250317.3_25930776_25931435	4	4	25888079	25863452	24627	0.336	0.000002909918785	5.5361
rs35396346	ENSG00000066654.7_20744986_20748608	16	16	20794499	20753406	41093	0.336	0.000002920232904	5.5346
rs2684815	ENSG00000167220.5_44633782_44635156	18	18	44759203	44676871	82332	0.336	0.000002935940417	5.5323
rs978202	ENSG00000005156.5_33310021_33310571	17	17	33301215	33307542	6327	-0.336	0.000002959792736	5.5287
snp_10_71531360	ENSG00000156515.14_71136690_71136845	10	10	71531360	71029740	501620	0.336	0.000002966545633	5.5277
rs9896239	ENSG00000167524.8_26910871_26911004	17	17	27196609	26941474	255135	-0.336	0.000002976662724	5.5263
rs9896239	ENSG00000258472.1_26910871_26911004	17	17	27196609	26941203	255406	-0.336	0.000002976662724	5.5263
rs59226301	ENSG00000089693.5_6859311_6859471	12	12	6866113	6876641	10528	-0.336	0.000002982687239	5.5254
rs34927605	ENSG00000044115.14_138145727_138145893	5	5	137580418	137946656	366238	-0.336	0.000002984416076	5.5251
rs4977477	ENSG00000147872.5_19120878_19121163	9	9	18953625	19149288	195663	-0.336	0.000002987500243	5.5247
rs10087887	ENSG00000254087.2_56860177_56860282	8	8	56759284	56792372	33088	0.336	0.000002988233143	5.5246
rs6544124	ENSG00000115875.14_38975721_38975795	2	2	38205128	38978636	773508	-0.336	0.000003005911076	5.5220
rs803366	ENSG00000144741.12_66428114_66429351	3	3	66326938	66119285	207653	0.336	0.000003010257074	5.5214
rs10766972	ENSG00000005801.11_3379157_3381795	11	11	3398429	3400448	2019	0.336	0.000003010627585	5.5213
rs9604336	ENSG00000139835.8_113979377_113980161	13	13	113180535	114018446	837911	0.336	0.000003011842936	5.5212
rs3808033	ENSG00000222011.3_102389455_102390105	7	7	103153771	102389418	764353	0.336	0.000003014494465	5.5208
rs13262981	ENSG00000167904.9_56651317_56652777	8	8	56681297	56685966	4669	0.336	0.000003021445102	5.5198
rs34305618	ENSG00000165732.7_70726774_70726959	10	10	70443936	70715884	271948	-0.336	0.000003024283443	5.5194
rs75426217	ENSG00000072110.9_69347527_69347706	14	14	69458900	69446157	12743	-0.336	0.000003031131767	5.5184
rs11895880	ENSG00000144120.7_120438408_120439694	2	2	120432637	120436743	4106	0.336	0.000003035570703	5.5178
rs117967973	ENSG00000142173.10_47545331_47545531	21	21	46896656	47518011	621355	-0.335	0.000003035852244	5.5177
rs2234007	ENSG00000127366.4_141490017_141491166	7	7	141489911	141490017	106	0.335	0.000003043796908	5.5166
rs474209	ENSG00000185475.3_62556495_62556682	11	11	62605067	62554887	50180	0.335	0.000003051050726	5.5156
rs3112884	ENSG00000164323.8_186111297_186112366	4	4	186129622	186130658	1036	-0.335	0.000003064083492	5.5137
rs9884187	ENSG00000038210.8_25256687_25256887	4	4	26028128	25162263	865865	-0.335	0.000003070155779	5.5128
rs7089065	ENSG00000214435.3_104638606_104638748	10	10	104723022	104629273	93749	-0.335	0.000003076596383	5.5119
rs2072356	ENSG00000111224.8_3982378_3982608	12	12	4737459	3982608	754851	-0.335	0.000003076979480	5.5119
rs241957	ENSG00000198182.6_38187264_38190796	19	19	38281363	38210691	70672	0.335	0.000003094015395	5.5095
rs12106767	ENSG00000163412.7_71728440_71733879	3	3	71745894	71803924	58030	0.335	0.000003109074335	5.5074
rs2735543	ENSG00000131652.8_3077367_3077501	16	16	3267536	3074032	193504	-0.335	0.000003109980873	5.5072
rs11231161	ENSG00000149499.6_62378559_62378819	11	11	62378221	62380237	2016	0.335	0.000003114698152	5.5066
rs17741957	ENSG00000108946.7_66526418_66528908	17	17	66671324	66508110	163214	-0.335	0.000003124663035	5.5052
rs13172007	ENSG00000253251.1_64925295_64926718	5	5	65012647	64920592	92055	-0.335	0.000003131843091	5.5042
rs1733455	ENSG00000170322.9_129733671_129734745	11	11	129764757	129765485	728	-0.335	0.000003138986207	5.5032
rs3817777	ENSG00000060762.13_166778407_166778941	6	6	166905849	166796486	109363	0.335	0.000003142511100	5.5027
rs113502089	ENSG00000112308.7_24718768_24721064	6	6	24696199	24721064	24865	0.335	0.000003148764401	5.5019
rs10023850	ENSG00000174123.6_38773860_38777273	4	4	38763693	38784611	20918	-0.335	0.000003155116033	5.5010
rs7181036	ENSG00000198826.5_32921796_32921963	15	15	33808580	32907691	900889	-0.335	0.000003166046321	5.4995
rs12326600	ENSG00000167216.10_44627237_44628613	18	18	44596497	44526787	69710	0.335	0.000003167229059	5.4993
rs73701316	ENSG00000147677.6_117654369_117657342	8	8	117654342	117779164	124822	-0.335	0.000003179548460	5.4976
rs1805430	ENSG00000142507.4_4700023_4700090	17	17	5370687	4699439	671248	0.335	0.000003182987661	5.4972
rs1335009	ENSG00000148773.7_129924363_129924649	10	10	129921652	129924649	2997	0.335	0.000003185656255	5.4968
rs17696041	ENSG00000074695.4_57026263_57026503	18	18	56863615	57026503	162888	-0.335	0.000003188884601	5.4964
rs664813	ENSG00000093183.9_42605257_42605380	3	3	42629207	42642572	13365	0.335	0.000003213186831	5.4931
rs9477140	ENSG00000215019.1_16761529_16761721	6	6	16477111	16761721	284610	0.335	0.000003224128261	5.4916
rs9477140	ENSG00000124788.12_16761529_16761721	6	6	16477111	16761722	284611	0.335	0.000003224128261	5.4916
rs13023745	ENSG00000198399.8_24494635_24494810	2	2	23592318	24583583	991265	-0.335	0.000003235633322	5.4900
rs10404464	ENSG00000245443.1_57056935_57058640	19	19	57010829	57078774	67945	0.335	0.000003243322845	5.4890
rs8135305	ENSG00000075234.12_46688688_46689905	22	22	46719054	46663858	55196	-0.334	0.000003263227794	5.4864
rs60115214	ENSG00000133250.8_8577913_8578225	19	19	8223451	8579048	355597	-0.334	0.000003265111563	5.4861
rs509474	ENSG00000120254.10_151336652_151336829	6	6	151336739	151186685	150054	0.334	0.000003271559200	5.4852
rs55908459	ENSG00000173083.9_84213614_84216656	4	4	84179379	84256306	76927	0.334	0.000003281361880	5.4839
rs1060620	ENSG00000111640.8_6647267_6647537	12	12	6644722	6643093	1629	-0.334	0.000003285734278	5.4834
rs1148109	ENSG00000154144.8_124501989_124504698	11	11	123505099	124492732	987633	0.334	0.000003294871235	5.4822
rs112470560	ENSG00000150403.13_114149817_114150340	13	13	114141648	114145310	3662	0.334	0.000003300477996	5.4814
rs7995647	ENSG00000133103.10_40325083_40326765	13	13	40216240	40229764	13524	-0.334	0.000003303791540	5.4810
rs594791	ENSG00000166189.6_103825147_103827792	10	10	102995796	103825147	829351	0.334	0.000003307715328	5.4805
rs8139091	ENSG00000215012.4_19833661_19840009	22	22	19845283	19842419	2864	0.334	0.000003313234724	5.4797
rs11879863	ENSG00000105552.8_49303238_49303357	19	19	49971596	49314320	657276	-0.334	0.000003330163930	5.4775
rs11741775	ENSG00000183323.8_68576002_68578861	5	5	68590395	68628636	38241	-0.334	0.000003330812998	5.4774
snp_17_78229152	ENSG00000181523.6_78187971_78188127	17	17	78229152	78194199	34953	-0.334	0.000003355173512	5.4743
rs11640018	ENSG00000183196.3_75507022_75513742	16	16	75328308	75529282	200974	-0.334	0.000003366626906	5.4728
rs10044837	ENSG00000168916.10_123982372_123984826	5	5	124306997	124084500	222497	0.334	0.000003393301413	5.4694
rs11703292	ENSG00000099899.9_20104406_20104915	22	22	20025951	20104915	78964	-0.334	0.000003400413017	5.4685
rs7650219	ENSG00000182973.13_32766942_32767091	3	3	32702230	32726637	24407	0.334	0.000003409286572	5.4673
rs2601155	ENSG00000197299.5_91346751_91346950	15	15	90890799	91260558	369759	-0.334	0.000003411039463	5.4671
rs10409867	ENSG00000104805.10_49425575_49426528	19	19	49403565	49403307	258	-0.334	0.000003417550219	5.4663
rs2023594	ENSG00000143344.9_183853857_183854072	1	1	182622716	183605208	982492	0.334	0.000003421271464	5.4658
rs2815116	ENSG00000164626.8_39156749_39159531	6	6	39187886	39197226	9340	0.334	0.000003423872349	5.4655
rs17277008	ENSG00000197959.8_172376912_172381857	1	1	172105162	171810621	294541	0.334	0.000003425651461	5.4653
rs6010749	ENSG00000060491.10_61437238_61439677	20	20	61442043	61436187	5856	-0.334	0.000003425859657	5.4652
rs35892447	ENSG00000198858.4_899601_899686	19	19	295746	913225	617479	-0.334	0.000003437484997	5.4638
rs36005187	ENSG00000128581.11_100957456_100958563	7	7	100934815	100965104	30289	0.334	0.000003464537497	5.4604
rs76899898	ENSG00000187522.8_14891432_14891667	10	10	14862811	14880163	17352	-0.334	0.000003472371521	5.4594
rs539668	ENSG00000165806.12_115481410_115481538	10	10	116128478	115438942	689536	0.334	0.000003476283432	5.4589
rs10443218	ENSG00000131236.11_40531887_40531992	1	1	40370795	40505905	135110	-0.334	0.000003488348398	5.4574
rs61762011	ENSG00000011405.8_17108119_17111467	11	11	17155794	17229530	73736	-0.333	0.000003506786417	5.4551
rs12070179	ENSG00000143554.9_153748994_153749203	1	1	153742437	153746830	4393	-0.333	0.000003520133303	5.4534
rs8100278	ENSG00000180448.4_1074342_1074406	19	19	690369	1065930	375561	0.333	0.000003524863263	5.4529
rs1870271	ENSG00000205018.1_89016665_89017932	16	16	89027654	89006549	21105	-0.333	0.000003532487471	5.4519
rs886366	ENSG00000125089.10_8207264_8207850	4	4	7654022	8183799	529777	0.333	0.000003545476670	5.4503
rs1152627	ENSG00000014216.9_64977807_64977923	11	11	64439816	64948037	508221	-0.333	0.000003551987070	5.4495
rs7975598	ENSG00000022840.9_121000748_121000873	12	12	121813811	120971283	842528	-0.333	0.000003557596202	5.4488
rs6795731	ENSG00000114850.2_156257929_156261058	3	3	156262460	156272973	10513	-0.333	0.000003571855982	5.4471
rs10749660	ENSG00000143398.14_151209034_151209239	1	1	151174772	151170425	4347	-0.333	0.000003572806329	5.4470
rs12974200	ENSG00000104892.11_45854544_45854778	19	19	45690460	45843998	153538	0.333	0.000003577960033	5.4464
rs4293019	ENSG00000079332.7_71909960_71912348	10	10	71897517	71930279	32762	-0.333	0.000003590041055	5.4449
rs11869798	ENSG00000169696.8_79974676_79974745	17	17	80557091	79935426	621665	0.333	0.000003603653224	5.4433
rs72848456	ENSG00000141564.8_78938062_78940173	17	17	78001159	78518619	517460	-0.333	0.000003604488664	5.4432
rs67512364	ENSG00000181220.10_149169885_149172574	7	7	149331604	149194908	136696	0.333	0.000003619872002	5.4413
rs72831838	ENSG00000144134.12_114399608_114400973	2	2	114016401	114384806	368405	0.333	0.000003629976862	5.4401
rs4698809	ENSG00000138802.6_110446502_110446660	4	4	111019284	110354928	664356	-0.333	0.000003646247795	5.4382
rs7757572	ENSG00000096093.9_52357068_52360581	6	6	52327366	52285106	42260	0.333	0.000003656422418	5.4369
rs78120455	ENSG00000138496.10_122246806_122247590	3	3	122337798	122283424	54374	0.333	0.000003666456359	5.4358
rs4985742	ENSG00000179598.4_17104309_17106412	17	17	17090501	17109646	19145	0.333	0.000003672921027	5.4350
rs8064677	ENSG00000174327.5_6943082_6943438	17	17	5960849	6939477	978628	0.333	0.000003689962641	5.4330
rs2280104	ENSG00000147439.7_22482560_22482925	8	8	22525980	22526661	681	0.333	0.000003693843589	5.4325
rs56238131	ENSG00000164466.7_174953641_174956745	5	5	174866881	174904065	37184	-0.333	0.000003695938954	5.4323
rs4898853	ENSG00000020577.8_55255634_55260033	14	14	55235605	55033815	201790	-0.333	0.000003709396337	5.4307
rs543624	ENSG00000169857.3_34159696_34160056	15	15	34358086	34331377	26709	-0.333	0.000003714076309	5.4301
rs832034	ENSG00000080200.5_97595819_97596881	3	3	97722331	97595819	126512	-0.333	0.000003714613166	5.4301
rs3758672	ENSG00000030066.8_47834434_47834599	11	11	47278417	47870107	591690	-0.333	0.000003717485541	5.4298
rs10947005	ENSG00000111859.12_11198541_11201279	6	6	11196086	11382581	186495	0.333	0.000003720661528	5.4294
rs4785951	ENSG00000005339.6_3830733_3830879	16	16	4080940	3930722	150218	0.333	0.000003721041006	5.4293
rs1990279	ENSG00000228649.1_22900166_22900458	7	7	22890742	22895705	4963	0.333	0.000003725842573	5.4288
rs2925185	ENSG00000164219.5_114546527_114548280	5	5	114623834	114598569	25265	-0.333	0.000003726857323	5.4287
rs2072304	ENSG00000065000.9_2129317_2129456	19	19	2123516	2151556	28040	-0.333	0.000003739903307	5.4271
rs2427484	ENSG00000101191.11_61525765_61525900	20	20	61647693	61569304	78389	-0.333	0.000003746142657	5.4264
rs16936279	ENSG00000140396.7_71039048_71039282	8	8	70584809	71316040	731231	-0.333	0.000003754058775	5.4255
rs11241177	ENSG00000129595.7_111498318_111500815	5	5	111999867	111755013	244854	-0.333	0.000003760887032	5.4247
rs255049	ENSG00000102981.4_67695796_67696680	16	16	68013471	67694851	318620	0.332	0.000003762591587	5.4245
rs517463	ENSG00000110060.4_125765802_125766225	11	11	125648216	125773116	124900	0.332	0.000003763893654	5.4244
rs17416242	ENSG00000115306.10_54857992_54858748	2	2	54883785	54683422	200363	-0.332	0.000003793492503	5.4210
rs7803635	ENSG00000117868.9_158523686_158526943	7	7	158476638	158622944	146306	0.332	0.000003800798383	5.4201
rs2070573	ENSG00000160226.10_45750346_45750802	21	21	45750346	45759285	8939	0.332	0.000003816208224	5.4184
rs126013	ENSG00000116350.9_29508158_29508499	1	1	29220270	29508499	288229	-0.332	0.000003816893031	5.4183
rs7945884	ENSG00000172375.8_118984790_118985075	11	11	119062889	118972908	89981	0.332	0.000003829148323	5.4169
rs507926	ENSG00000114026.15_9791628_9792107	3	3	9008174	9791628	783454	0.332	0.000003839511844	5.4157
rs9846396	ENSG00000177311.6_141161231_141168634	3	3	141140968	141043055	97913	0.332	0.000003855084703	5.4140
rs11032071	ENSG00000135378.3_32874842_32879669	11	11	32986258	32851489	134769	0.332	0.000003861927123	5.4132
rs35545554	ENSG00000064547.8_19734468_19735378	19	19	19715613	19739739	24126	0.332	0.000003867465931	5.4126
rs791473	ENSG00000005206.9_2340075_2340170	19	19	1491171	2328629	837458	0.332	0.000003868571668	5.4124
rs11624505	ENSG00000126214.14_104166992_104167064	14	14	104102777	104028233	74544	0.332	0.000003871592587	5.4121
rs9915149	ENSG00000169660.10_80399676_80399765	17	17	80384573	80376252	8321	0.332	0.000003873573790	5.4119
rs6816425	ENSG00000169245.4_76942273_76943101	4	4	76983992	76944650	39342	0.332	0.000003879775654	5.4112
rs4810810	ENSG00000124214.14_47736519_47736665	20	20	47162237	47804904	642667	-0.332	0.000003885812876	5.4105
rs6591360	ENSG00000197345.6_68663983_68664146	11	11	68718669	68671300	47369	-0.332	0.000003893884101	5.4096
rs6919578	ENSG00000029363.11_136588167_136588313	6	6	136244220	136610989	366769	-0.332	0.000003894693431	5.4095
rs10848670	ENSG00000111203.7_2929890_2930038	12	12	2638957	2921788	282831	0.332	0.000003896124816	5.4094
rs77249906	ENSG00000113141.9_140041205_140041293	5	5	140109524	140026643	82881	-0.332	0.000003902692542	5.4086
rs77205168	ENSG00000122085.11_242038811_242039309	2	2	242839095	242041747	797348	0.332	0.000003905041026	5.4084
rs9874803	ENSG00000163607.8_112709765_112710197	3	3	112737787	112709765	28022	0.332	0.000003908015156	5.4080
rs12601380	ENSG00000108272.8_34956591_34957235	17	17	34904985	34948329	43344	-0.332	0.000003922740571	5.4064
rs7085530	ENSG00000130640.8_135106543_135106742	10	10	135129177	135125841	3336	-0.332	0.000003941954756	5.4043
rs6558336	ENSG00000180900.11_144887282_144887605	8	8	144313824	144897549	583725	-0.332	0.000003949575913	5.4034
rs77529415	ENSG00000047188.10_112871339_112871495	5	5	112008010	112849380	841370	-0.332	0.000003958040212	5.4025
rs10171839	ENSG00000135926.6_219138915_219140344	2	2	219051314	219157309	105995	-0.332	0.000003993020686	5.3987
rs4578438	ENSG00000123358.13_52450278_52450429	12	12	51939749	52416616	476867	-0.332	0.000003999834723	5.3980
rs114285281	ENSG00000204394.8_31750873_31750963	6	6	31447588	31763730	316142	-0.332	0.000004000447722	5.3979
rs1039598	ENSG00000120137.6_167990894_167991070	5	5	168307205	168006605	300600	-0.332	0.000004002494438	5.3977
rs62029315	ENSG00000072864.7_15818048_15820210	16	16	15837330	15737124	100206	-0.332	0.000004013155530	5.3965
rs9611636	ENSG00000167077.7_42180343_42180424	22	22	42041310	42095503	54193	0.332	0.000004018514555	5.3959
rs7517616	ENSG00000007968.6_23842827_23843019	1	1	23122549	23857712	735163	0.331	0.000004051827239	5.3923
rs73568950	ENSG00000125741.3_46030685_46032714	19	19	46033487	46105470	71983	-0.331	0.000004074559294	5.3899
rs7794457	ENSG00000122545.12_35872408_35872510	7	7	35576641	35840542	263901	-0.331	0.000004077980848	5.3896
rs6020065	ENSG00000197818.7_48504366_48508779	20	20	48433441	48429250	4191	-0.331	0.000004079323562	5.3894
rs11084900	ENSG00000130005.6_1399127_1399194	19	19	1535768	1401552	134216	0.331	0.000004080157174	5.3893
rs56261297	ENSG00000186583.7_145095469_145096008	8	8	145066853	145086582	19729	-0.331	0.000004089994413	5.3883
rs617982	ENSG00000143774.10_228333155_228333350	1	1	229230805	228327663	903142	0.331	0.000004104752320	5.3867
rs28550195	ENSG00000168228.9_25370651_25372005	4	4	25325466	25314407	11059	0.331	0.000004108522363	5.3863
rs72702951	ENSG00000197102.6_102455040_102455189	14	14	101588271	102430865	842594	0.331	0.000004139302690	5.3831
rs4481505	ENSG00000161036.5_102106601_102106717	7	7	102091735	102105376	13641	-0.331	0.000004147511167	5.3822
rs292633	ENSG00000205060.6_134001427_134001803	7	7	134922196	134001803	920393	0.331	0.000004156285292	5.3813
rs17257191	ENSG00000140598.9_82554327_82554805	15	15	82152137	82555104	402967	-0.331	0.000004161485006	5.3808
rs203320	ENSG00000100413.12_41939995_41940476	22	22	41913477	41940610	27133	0.331	0.000004181515418	5.3787
rs1991707	ENSG00000196739.8_117072829_117074791	9	9	116918675	116917840	835	0.331	0.000004201930171	5.3766
rs13283282	ENSG00000160447.6_131482673_131483197	9	9	131465481	131464802	679	0.331	0.000004202421412	5.3765
rs4758067	ENSG00000166441.8_8707225_8711419	11	11	8493429	8703958	210529	-0.331	0.000004232944134	5.3734
rs61484129	ENSG00000092203.7_21956749_21957009	14	14	22227962	21944756	283206	-0.331	0.000004252043989	5.3714
rs3736175	ENSG00000155906.11_151766443_151766960	6	6	151773164	151773259	95	0.331	0.000004261744016	5.3704
rs913862	ENSG00000127603.16_39752958_39753234	1	1	38712467	39546988	834521	0.331	0.000004278068520	5.3688
rs3218560	ENSG00000196584.2_152343589_152346448	7	7	152342974	152373250	30276	0.331	0.000004282739257	5.3683
rs6674425	ENSG00000162714.7_247492491_247492917	1	1	247493031	247495148	2117	0.331	0.000004287452072	5.3678
rs41264285	ENSG00000143537.8_155030327_155030631	1	1	155033918	155023042	10876	-0.331	0.000004297896011	5.3667
rs73163376	ENSG00000073910.13_32785003_32785171	13	13	32428601	32605437	176836	-0.331	0.000004301403910	5.3664
rs236118	ENSG00000125885.8_5974945_5975852	20	20	5938207	5931298	6909	0.331	0.000004307230495	5.3658
rs4671802	ENSG00000143971.7_67630357_67632467	2	2	67647431	67624451	22980	-0.331	0.000004320120837	5.3645
rs56104622	ENSG00000171115.3_150171100_150171726	7	7	150140426	150147718	7292	-0.330	0.000004343926625	5.3621
rs74604336	ENSG00000104970.6_55054746_55057053	19	19	55037653	55043909	6256	0.330	0.000004367123845	5.3598
rs7957882	ENSG00000177169.3_132405851_132407695	12	12	131617417	132379196	761779	-0.330	0.000004378774398	5.3586
rs76029572	ENSG00000174353.11_72476216_72476440	7	7	72992858	72476445	516413	-0.330	0.000004410197222	5.3555
rs10817493	ENSG00000138835.17_116355766_116356618	9	9	116356529	116207011	149518	-0.330	0.000004421323884	5.3544
rs111651187	ENSG00000178665.10_56006675_56009918	7	7	55924895	55955169	30274	-0.330	0.000004428659039	5.3537
rs2838284	ENSG00000160209.12_45156835_45158742	21	21	44779601	45138975	359374	-0.330	0.000004440713681	5.3525
rs28431058	ENSG00000157379.9_24765715_24765794	14	14	24758641	24769039	10398	0.330	0.000004444566218	5.3522
rs2803969	ENSG00000100767.10_73721221_73721403	14	14	73112173	73704205	592032	0.330	0.000004450612748	5.3516
rs12151005	ENSG00000105246.4_4233126_4233304	19	19	4781380	4229540	551840	0.330	0.000004456914503	5.3510
rs3098886	ENSG00000147592.4_71549491_71550138	8	8	71784981	71581409	203572	-0.330	0.000004469647781	5.3497
rs41307968	ENSG00000235865.2_124043046_124047808	9	9	123808262	124047808	239546	0.330	0.000004477700609	5.3489
rs4588807	ENSG00000146733.9_56088766_56088924	7	7	55889109	56119297	230188	0.330	0.000004483193381	5.3484
rs9982233	ENSG00000235878.2_47612445_47613179	21	21	47766139	47613673	152466	0.330	0.000004526782657	5.3442
rs71581004	ENSG00000139193.3_6560434_6560884	12	12	5853200	6554033	700833	0.330	0.000004531697623	5.3437
rs7722225	ENSG00000178015.4_94955782_94957846	5	5	94769745	94955782	186037	-0.330	0.000004538432179	5.3431
rs16916456	ENSG00000136813.8_114151836_114152003	9	9	114672865	114247025	425840	-0.330	0.000004542539258	5.3427
rs181421	ENSG00000172466.9_32912176_32917734	18	18	32994754	32924420	70334	0.330	0.000004548854132	5.3421
rs12605800	ENSG00000141655.9_60035934_60036717	18	18	59701010	59992520	291510	0.330	0.000004567427389	5.3403
rs7858659	ENSG00000090054.8_94794281_94794840	9	9	94822146	94877690	55544	0.330	0.000004569360631	5.3401
rs3827266	ENSG00000173638.12_46933690_46936054	21	21	46975848	46964316	11532	-0.330	0.000004576884984	5.3394
rs294029	ENSG00000153922.5_98228229_98228417	5	5	98027164	98262240	235076	0.330	0.000004600368300	5.3372
rs2347784	ENSG00000136240.5_6505702_6505954	7	7	6524843	6523873	970	-0.330	0.000004606953403	5.3366
rs34786074	ENSG00000127423.6_26158414_26158649	1	1	25400627	26185903	785276	0.330	0.000004612567408	5.3361
rs2061776	ENSG00000076984.11_7975112_7975258	19	19	8202373	7968728	233645	0.330	0.000004618710137	5.3355
rs2481065	ENSG00000143515.12_154319096_154319234	1	1	154311911	154298029	13882	-0.330	0.000004649811621	5.3326
rs10274683	ENSG00000105939.7_138728266_138732599	7	7	138683008	138794465	111457	0.329	0.000004667903825	5.3309
rs77157663	ENSG00000255835.1_226111744_226111978	1	1	226111945	226111978	33	0.329	0.000004670517228	5.3306
rs8071926	ENSG00000182473.13_74099442_74099507	17	17	74964260	74099868	864392	-0.329	0.000004710318827	5.3269
rs9303575	ENSG00000239672.3_49231405_49231805	17	17	49217617	49230897	13280	0.329	0.000004724617801	5.3256
snp_14_20957923	ENSG00000214274.5_21161706_21162345	14	14	20957923	21152336	194413	0.329	0.000004744542907	5.3238
rs2278093	ENSG00000087502.12_29490285_29494151	12	12	29534209	29534122	87	0.329	0.000004746150709	5.3237
rs3861930	ENSG00000163362.6_200878352_200878525	1	1	201382829	200860176	522653	0.329	0.000004746752642	5.3236
rs16995366	ENSG00000197961.4_9676292_9677785	19	19	9390224	9695209	304985	0.329	0.000004797606064	5.3190
rs308403	ENSG00000138685.7_123813366_123819391	4	4	123757748	123747863	9885	-0.329	0.000004798316334	5.3189
rs12429969	ENSG00000102763.9_42293473_42293878	13	13	42119842	42535256	415414	0.329	0.000004880511042	5.3115
rs35586766	ENSG00000160117.8_17393465_17393570	19	19	17392629	17392454	175	0.329	0.000004907152092	5.3092
rs935541	ENSG00000114520.6_125216903_125217038	3	3	125286699	125239041	47658	-0.329	0.000004909430385	5.3090
rs13407825	ENSG00000008869.6_37292898_37293053	2	2	38076039	37311485	764554	-0.329	0.000004928659412	5.3073
rs17216685	ENSG00000180376.12_56603341_56604774	3	3	56647799	56591189	56610	-0.329	0.000004930765869	5.3071
rs4938792	ENSG00000170145.4_111573927_111574147	11	11	111420936	111473115	52179	-0.329	0.000004937654362	5.3065
rs12927856	ENSG00000157350.7_70416708_70416827	16	16	69519376	70472991	953615	-0.329	0.000004950461891	5.3054
rs13125913	ENSG00000138771.9_77659914_77663079	4	4	77535836	77356253	179583	0.329	0.000004949543272	5.3054
rs391535	ENSG00000113580.9_142779221_142780417	5	5	143417210	142815077	602133	-0.329	0.000004960265076	5.3045
rs11170785	ENSG00000123338.8_54936359_54937726	12	12	54407290	54891495	484205	0.329	0.000004971532871	5.3035
rs62059797	ENSG00000178921.8_8166427_8166583	17	17	7443957	8152604	708647	-0.329	0.000004977683296	5.3030
rs12288243	ENSG00000051009.5_6244041_6244127	11	11	5583551	6255941	672390	0.329	0.000004987811560	5.3021
rs10489179	ENSG00000000460.11_169821931_169823221	1	1	169719837	169631245	88592	0.328	0.000004993625186	5.3016
rs55982786	ENSG00000105185.5_33072096_33072233	19	19	33375750	33072096	303654	-0.328	0.000005024938222	5.2989
rs4808632	ENSG00000141971.7_17516886_17517105	19	19	17518544	17516503	2041	-0.328	0.000005033113223	5.2982
rs58564644	ENSG00000136982.5_120846216_120847241	8	8	121024923	120868250	156673	-0.328	0.000005037153977	5.2978
rs17137037	ENSG00000153406.8_4519228_4519466	16	16	4492718	4524896	32178	0.328	0.000005040953704	5.2975
rs6987838	ENSG00000120913.17_22451246_22451811	8	8	22801949	22435792	366157	-0.328	0.000005076976757	5.2944
rs3809054	ENSG00000149548.9_124857023_124858030	11	11	124824066	124824017	49	0.328	0.000005101619780	5.2923
rs10859571	ENSG00000198015.7_93862965_93863131	12	12	94157732	93861264	296468	0.328	0.000005103444239	5.2921
rs71642227	ENSG00000130766.4_28607227_28609002	1	1	28588783	28586038	2745	-0.328	0.000005107389680	5.2918
rs7782305	ENSG00000066923.11_99811630_99812010	7	7	99817391	99775186	42205	-0.328	0.000005147423027	5.2884
rs4674322	ENSG00000135912.6_219618857_219620139	2	2	219513782	219575568	61786	-0.328	0.000005192139011	5.2847
rs7549250	ENSG00000160679.8_153617540_153618782	1	1	154404336	153606525	797811	0.328	0.000005211208124	5.2831
rs55771110	ENSG00000163832.10_47555027_47555251	3	3	47346717	47555251	208534	-0.328	0.000005216247090	5.2826
rs4790387	ENSG00000167721.4_2227798_2227872	17	17	2825605	2240678	584927	0.328	0.000005219987102	5.2823
rs6580047	ENSG00000055147.12_153417853_153418496	5	5	153387916	153418496	30580	-0.328	0.000005229570432	5.2815
rs7991607	ENSG00000152749.6_95264444_95264644	13	13	95240430	95254157	13727	0.328	0.000005234133108	5.2812
rs3814314	ENSG00000169231.8_155168200_155168528	1	1	156045183	155178842	866341	-0.328	0.000005243389343	5.2804
rs17781998	ENSG00000156030.8_74189401_74189550	14	14	73788804	74256988	468184	-0.328	0.000005261341093	5.2789
rs1051101	ENSG00000129562.5_23057853_23058175	14	14	23058084	23058175	91	0.328	0.000005282284710	5.2772
rs3821402	ENSG00000041802.6_194361517_194362976	3	3	194369579	194393206	23627	-0.328	0.000005292336381	5.2764
rs4142248	ENSG00000073050.5_44049970_44050109	19	19	44888276	44079730	808546	-0.328	0.000005311713276	5.2748
rs2659704	ENSG00000240682.4_128846258_128849031	3	3	128171736	128880136	708400	-0.328	0.000005319614208	5.2741
rs3809797	ENSG00000167525.8_27030215_27031230	17	17	27065211	27038872	26339	0.328	0.000005338709087	5.2726
rs145259533	ENSG00000077420.9_26825003_26825146	10	10	27033468	26726706	306762	0.328	0.000005343897294	5.2721
rs2892313	ENSG00000154930.9_24986868_24988577	20	20	25078757	25039616	39141	0.328	0.000005347320813	5.2719
rs2758322	ENSG00000146457.10_160146617_160148365	6	6	160075188	160146617	71429	0.327	0.000005362957531	5.2706
rs11768232	ENSG00000106638.9_72988268_72988452	7	7	73066538	72993121	73417	0.327	0.000005365373488	5.2704
rs55791601	ENSG00000159202.11_47004326_47006418	17	17	46872415	46985731	113316	-0.327	0.000005366594842	5.2703
rs2711982	ENSG00000109790.11_39063852_39064655	4	4	39043997	39046451	2454	-0.327	0.000005369951387	5.2700
snp_14_96739427	ENSG00000100721.6_96176304_96177218	14	14	96739427	96180533	558894	0.328	0.000005375017511	5.2696
rs13263083	ENSG00000158106.8_144461082_144461248	8	8	144383825	144451057	67232	0.327	0.000005382364546	5.2690
rs303861	ENSG00000144559.6_11885503_11885685	3	3	11882714	11888393	5679	-0.327	0.000005410449877	5.2668
rs59211453	ENSG00000186854.6_85097349_85097909	2	2	85527586	85134132	393454	0.327	0.000005425071548	5.2656
rs4544344	ENSG00000247217.1_48759608_48761452	19	19	48757353	48758932	1579	-0.327	0.000005441685002	5.2643
rs2070074	ENSG00000137070.12_34661479_34661884	9	9	34649442	34650699	1257	0.327	0.000005470822640	5.2619
rs6077478	ENSG00000101255.6_368655_368945	20	20	959204	361261	597943	-0.327	0.000005471515086	5.2619
rs1660353	ENSG00000104450.8_101206340_101206912	8	8	101250907	101170134	80773	-0.327	0.000005473770352	5.2617
rs747571	ENSG00000123892.6_87846431_87847308	11	11	87884748	87908635	23887	0.327	0.000005485304340	5.2608
rs117480737	ENSG00000130193.7_143816744_143818345	8	8	144616743	143808621	808122	0.327	0.000005500023704	5.2596
rs8057299	ENSG00000179889.12_15128143_15128235	16	16	14090822	15068599	977777	0.327	0.000005507985793	5.2590
rs9924308	ENSG00000151006.5_31095440_31095656	16	16	30154740	31100949	946209	0.327	0.000005510259886	5.2588
rs2084713	ENSG00000144199.6_97757199_97757449	2	2	98743130	97760619	982511	-0.327	0.000005513682934	5.2586
rs4713834	ENSG00000111863.7_11713888_11714745	6	6	11729460	11807279	77819	-0.327	0.000005523784307	5.2578
rs143228205	ENSG00000054983.11_88399358_88401222	14	14	88459280	88460009	729	0.327	0.000005543721147	5.2562
rs1704745	ENSG00000132196.8_162769533_162769727	1	1	162693795	162760492	66697	-0.327	0.000005544014066	5.2562
rs57716901	ENSG00000132382.8_4448046_4448216	17	17	3483421	4458681	975260	0.327	0.000005584334847	5.2530
rs12908467	ENSG00000140265.7_43656113_43656580	15	15	44047430	43662258	385172	0.327	0.000005594616462	5.2522
rs4794052	ENSG00000198933.4_45787864_45789427	17	17	45769236	45772630	3394	0.327	0.000005625207668	5.2499
rs7255471	ENSG00000197019.4_40927499_40929453	19	19	41335066	40931932	403134	-0.327	0.000005625459014	5.2498
rs170631	ENSG00000049247.8_7903143_7904010	1	1	7852117	7913572	61455	0.327	0.000005630064416	5.2495
rs4729046	ENSG00000001629.5_91980264_91980408	7	7	92223957	91875548	348409	-0.327	0.000005632384927	5.2493
rs7485855	ENSG00000177084.9_133254164_133254307	12	12	132657786	133413387	755601	0.327	0.000005641431380	5.2486
rs72699165	ENSG00000116830.5_117603077_117603179	1	1	117729516	117602925	126591	-0.327	0.000005646317905	5.2482
rs10271467	ENSG00000005020.7_26766501_26766625	7	7	26517696	27034858	517162	-0.327	0.000005656417784	5.2475
rs10412053	ENSG00000089639.5_19752619_19752676	19	19	18796256	19754455	958199	0.327	0.000005670255447	5.2464
rs12441688	ENSG00000129003.11_62210335_62210456	15	15	62705748	62352672	353076	-0.327	0.000005675092799	5.2460
rs1007628	ENSG00000090924.8_39909374_39909466	19	19	40558689	39903225	655464	0.327	0.000005695330113	5.2445
rs1201	ENSG00000163629.7_87706383_87706521	4	4	86936468	87515468	579000	0.327	0.000005697111043	5.2443
rs17165407	ENSG00000128585.11_131172366_131181395	7	7	130773620	130794855	21235	0.327	0.000005701771165	5.2440
rs2079008	ENSG00000125319.8_42225226_42226395	17	17	42322132	42219274	102858	-0.327	0.000005728605424	5.2420
rs13075117	ENSG00000182923.11_134204585_134205044	3	3	134329535	134204585	124950	0.327	0.000005732093084	5.2417
rs6505496	ENSG00000161570.3_34198495_34199468	17	17	34129067	34207797	78730	-0.326	0.000005743485148	5.2408
rs56136817	ENSG00000144909.7_125250705_125250858	3	3	126113703	125313934	799769	0.326	0.000005746785782	5.2406
rs527221	ENSG00000010310.3_46177940_46178084	19	19	46275976	46171502	104474	0.326	0.000005765149829	5.2392
rs1725832	ENSG00000111452.8_131623713_131626014	12	12	131576946	131438452	138494	-0.326	0.000005765696359	5.2391
rs7134280	ENSG00000080371.4_72179311_72184699	12	12	71767330	72148654	381324	-0.326	0.000005775139169	5.2384
rs183471	ENSG00000198718.7_45475211_45475470	14	14	45211315	45431393	220078	0.326	0.000005787170773	5.2375
rs4682826	ENSG00000163820.10_45999900_46000153	3	3	46705369	46037316	668053	-0.326	0.000005786985207	5.2375
rs9920813	ENSG00000182054.5_90633711_90633876	15	15	91575419	90645736	929683	0.326	0.000005792794755	5.2371
rs12434227	ENSG00000015133.13_91844985_91846229	14	14	91856228	91884188	27960	-0.326	0.000005799539970	5.2366
rs10785879	ENSG00000148296.5_136199384_136199596	9	9	137138414	136203235	935179	0.326	0.000005810233918	5.2358
rs321919	ENSG00000167554.9_52868951_52870375	19	19	52839199	52839498	299	-0.326	0.000005816515227	5.2353
rs4701980	ENSG00000038382.12_14482691_14482882	5	5	13742710	14143811	401101	-0.326	0.000005821616924	5.2350
rs12486932	ENSG00000083937.4_87302862_87304698	3	3	87321530	87276421	45109	0.326	0.000005826169494	5.2346
rs16931723	ENSG00000151079.6_4918342_4923944	12	12	4940453	4918342	22111	0.326	0.000005840536356	5.2335
rs75372300	ENSG00000145354.4_103808498_103810399	4	4	103695645	103790135	94490	-0.326	0.000005842452352	5.2334
rs73184428	ENSG00000123178.9_50486842_50489296	13	13	51100953	50510626	590327	0.326	0.000005855828581	5.2324
rs12601298	ENSG00000176845.7_81042814_81043199	17	17	80958998	81037567	78569	-0.326	0.000005860753079	5.2320
rs2071676	ENSG00000137076.12_35699029_35699153	9	9	35674053	35732392	58339	-0.326	0.000005869172993	5.2314
[truncated: 1,373 more rows]
