# Supplementary material for: Passive and active DNA methylation and the interplay with genetic variation in gene regulation
Source: eLife. 2013 Jun 4;2:e00523. doi: 10.7554/eLife.00523 (PMC3673336; doi:10.7554/eLife.00523)
Supplement: Table 1—source data 1. — Significant eQTL, mQTL and eQTM associations found in each cell-type. DOI: http://dx.doi.org/10.7554/eLife.00523.012 [file elife00523s001.zip › GENCORD2_ASSOCIATIONS/GENCORD2_EQTL_FDR10_T_186]

SNP_label	GENE_ID	SNP_chromosome	GENE_chromosome	SNP_location	GENE_location	Distance	rvalue	pvalue	-log10(pvalue)
rs27289	ENSG00000164308.12_96253166_96255420	5	5	96346278	96211643	134635	-0.890	0.000000000000000	63.9321
rs7314691	ENSG00000139044.6_670509_672675	12	12	661981	569530	92451	-0.877	0.000000000000000	59.8934
rs12038608	ENSG00000236624.4_45960064_45960838	1	1	45951155	45965751	14596	-0.864	0.000000000000000	55.9825
rs1491823	ENSG00000149054.10_6976921_6979079	11	11	6948139	6947635	504	-0.832	0.000000000000000	48.2399
rs1719266	ENSG00000166839.11_65249442_65251042	15	15	65177226	65204101	26875	0.816	0.000000000000000	44.9143
rs1057569	ENSG00000164307.7_96096521_96098932	5	5	96109610	96143803	34193	-0.813	0.000000000000000	44.4365
rs10131002	ENSG00000258289.2_65398856_65401913	14	14	65389250	65381079	8171	-0.806	0.000000000000000	43.1010
rs1993531	ENSG00000221923.3_52887102_52889048	19	19	52884886	52873170	11716	-0.797	0.000000000000000	41.3628
rs1878561	ENSG00000173295.2_8097891_8099954	8	8	8092405	8097891	5486	-0.795	0.000000000000000	41.0594
rs2316505	ENSG00000142794.11_21809636_21811498	1	1	21793958	21766621	27337	-0.794	0.000000000000000	40.8734
rs114001460	ENSG00000204525.8_31237714_31237862	6	6	31236316	31239907	3591	-0.793	0.000000000000000	40.8052
rs6949315	ENSG00000158525.11_130008251_130008571	7	7	130006808	129984630	22178	-0.785	0.000000000000000	39.3846
rs3765115	ENSG00000140386.7_76672064_76673956	15	15	76673716	77197744	524028	-0.783	0.000000000000000	39.0341
rs9890200	ENSG00000006282.12_48632853_48633213	17	17	48624523	48620419	4104	-0.776	0.000000000000000	37.8793
rs10420933	ENSG00000174652.12_9529727_9529975	19	19	9442827	9546234	103407	-0.773	0.000000000000000	37.5232
rs2732317	ENSG00000172728.10_33228342_33230322	8	8	33330687	33330940	253	-0.765	0.000000000000000	36.2753
rs4483614	ENSG00000166435.10_74559160_74559507	11	11	74525852	74660245	134393	-0.753	0.000000000000000	34.5664
rs7811904	ENSG00000170379.15_143416776_143417767	7	7	143425361	143318043	107318	0.739	0.000000000000000	32.6919
rs72603801	ENSG00000146707.9_76254839_76255000	7	7	76205891	76256578	50687	-0.731	0.000000000000000	31.6533
rs8097125	ENSG00000101639.11_13055779_13056697	18	18	13005473	12991361	14112	0.731	0.000000000000000	31.6295
rs72757900	ENSG00000135778.6_233113909_233114548	1	1	233065095	233086351	21256	0.730	0.000000000000000	31.4827
rs7252798	ENSG00000197020.5_21905568_21910791	19	19	21908053	21950330	42277	0.729	0.000000000000000	31.4178
rs732217	ENSG00000233927.2_8387156_8387809	19	19	8389107	8386384	2723	0.729	0.000000000000000	31.3876
rs7699689	ENSG00000250312.2_126732_127532	4	4	127452	124386	3066	-0.727	0.000000000000000	31.1695
rs4562132	ENSG00000124613.4_27368072_27371683	6	6	27343285	27342394	891	-0.725	0.000000000000000	30.9347
rs11150881	ENSG00000187624.6_262939_264367	17	17	259304	260118	814	0.725	0.000000000000000	30.9013
rs7075357	ENSG00000165985.7_16555742_16556706	10	10	16554254	16564004	9750	-0.723	0.000000000000000	30.6031
rs104664	ENSG00000100376.7_45736267_45737836	22	22	45711854	45704849	7005	0.721	0.000000000000000	30.4505
rs9896243	ENSG00000214401.3_44273734_44274037	17	17	44826056	44270939	555117	0.716	0.000000000000000	29.8227
rs4853830	ENSG00000130508.6_1635659_1638095	2	2	1814627	1748624	66003	0.709	0.000000000000000	28.9874
rs667555	ENSG00000172757.7_65624564_65625014	11	11	65624562	65629497	4935	-0.709	0.000000000000000	28.9424
rs28857918	ENSG00000116791.9_75171170_75172141	1	1	75206820	75199092	7728	-0.704	0.000000000000000	28.4769
rs10175462	ENSG00000125618.12_113973574_113976186	2	2	113988492	114036527	48035	0.703	0.000000000000000	28.3387
rs4905957	ENSG00000140105.11_100841620_100842588	14	14	100837230	100843142	5912	-0.697	0.000000000000000	27.6036
rs6699975	ENSG00000215790.2_1670361_1670496	1	1	1603434	1677431	73997	0.696	0.000000000000000	27.5407
rs1063964	ENSG00000075142.9_87834433_87835819	7	7	87835469	87856308	20839	-0.695	0.000000000000000	27.3986
rs6921137	ENSG00000112031.11_153308497_153311230	6	6	153308198	153323820	15622	0.694	0.000000000000000	27.3468
rs11101980	ENSG00000168765.10_110198703_110199047	1	1	110193645	110198703	5058	0.694	0.000000000000000	27.2829
rs2074038	ENSG00000110455.9_44089178_44089465	11	11	44087989	44087475	514	0.692	0.000000000000000	27.1409
rs7255035	ENSG00000186230.5_57954659_57956853	19	19	57943697	57946697	3000	-0.692	0.000000000000000	27.1274
rs60794515	ENSG00000125991.12_34131407_34131658	20	20	34138029	34129770	8259	0.688	0.000000000000000	26.7271
rs2239947	ENSG00000161265.6_36235392_36235441	19	19	36244753	36236336	8417	-0.688	0.000000000000000	26.6390
rs6937280	ENSG00000112139.9_37598455_37605235	6	6	37671922	37667082	4840	0.687	0.000000000000000	26.5819
rs566584	ENSG00000106772.11_79226292_79229516	9	9	79319195	79521003	201808	0.686	0.000000000000000	26.4660
rs1968058	ENSG00000029725.10_5286950_5289129	17	17	5277598	5185558	92040	-0.686	0.000000000000000	26.4369
rs72738919	ENSG00000244879.2_50648297_50650527	15	15	50609630	50647156	37526	-0.685	0.000000000000000	26.3473
rs35445101	ENSG00000237541.3_32713568_32713849	6	6	32546879	32709119	162240	0.679	0.000000000000000	25.7769
rs3902025	ENSG00000167914.5_38133069_38134019	17	17	38119254	38119226	28	0.678	0.000000000000000	25.6915
rs13007048	ENSG00000071082.5_101635460_101636078	2	2	101635538	101618177	17361	-0.678	0.000000000000000	25.6531
rs535708	ENSG00000130770.12_28573100_28573417	1	1	28570233	28562620	7613	-0.671	0.000000000000000	24.9704
rs62114506	ENSG00000035115.15_239561_242176	2	2	242793	266398	23605	-0.669	0.000000000000000	24.7442
rs11864726	ENSG00000197912.7_89603173_89604129	16	16	89587030	89574811	12219	0.668	0.000000000000000	24.7188
rs11130162	ENSG00000164048.8_48298201_48298512	3	3	48297611	48282590	15021	0.667	0.000000000000000	24.5631
rs12268540	ENSG00000165730.10_70644016_70646374	10	10	70586998	70587298	300	-0.665	0.000000000000000	24.4158
rs59125977	ENSG00000214087.3_79648250_79648909	17	17	79644042	79650954	6912	-0.660	0.000000000000000	23.8795
rs3801272	ENSG00000105835.7_105903838_105904063	7	7	105896527	105926772	30245	0.659	0.000000000000000	23.7701
rs59364759	ENSG00000104518.6_144635377_144635930	8	8	144601299	144635377	34078	-0.655	0.000000000000000	23.4627
rs2210913	ENSG00000160856.14_157667449_157667709	1	1	157668993	157670775	1782	0.655	0.000000000000000	23.4183
rs1489948	ENSG00000163947.7_56765621_56766452	3	3	56757717	57113357	355640	-0.653	0.000000000000000	23.2228
rs6431564	ENSG00000132329.6_238820170_238820756	2	2	238813947	238767536	46411	0.650	0.000000000000000	22.9500
rs667555	ENSG00000172732.6_65624597_65624902	11	11	65624562	65624597	35	-0.649	0.000000000000000	22.8942
rs62116613	ENSG00000204920.4_44500245_44502477	19	19	44488352	44488346	6	0.648	0.000000000000000	22.7836
rs10772397	ENSG00000247157.2_11708189_11710150	12	12	11138683	11700964	562281	-0.648	0.000000000000000	22.7673
rs4970777	ENSG00000134202.6_110276554_110279791	1	1	110283785	110284384	599	0.647	0.000000000000000	22.7316
rs402034	ENSG00000129422.9_17501304_17503648	8	8	17554157	17658426	104269	-0.645	0.000000000000000	22.4993
rs10282929	ENSG00000147813.11_144658816_144659012	8	8	144681777	144660819	20958	0.644	0.000000000000000	22.4557
rs11761253	ENSG00000121716.11_99954017_99954561	7	7	99939321	99933702	5619	0.644	0.000000000000000	22.4399
rs56204927	ENSG00000120645.7_283765_287626	12	12	248202	175931	72271	-0.641	0.000000000000000	22.1618
rs1626465	ENSG00000224635.1_37043753_37045444	20	20	37032255	37045444	13189	-0.637	0.000000000000000	21.8470
rs611676	ENSG00000183780.8_234458754_234460262	1	1	234451146	234040679	410467	0.635	0.000000000000000	21.6830
rs12168697	ENSG00000128285.4_41076953_41078818	22	22	41107688	41074754	32934	0.634	0.000000000000000	21.5395
rs249855	ENSG00000166847.4_23678368_23681195	16	16	23657976	23652713	5263	0.633	0.000000000000000	21.5194
rs6574128	ENSG00000119673.10_74041612_74042357	14	14	74051889	74034324	17565	0.633	0.000000000000000	21.4831
rs2296804	ENSG00000124587.9_42933980_42934185	6	6	42931261	42946958	15697	0.631	0.000000000000000	21.3551
rs6034535	ENSG00000089177.12_16359450_16360808	20	20	16552964	16554078	1114	0.630	0.000000000000000	21.2213
rs1708618	ENSG00000154803.7_17131203_17132791	17	17	17131869	17140502	8633	-0.628	0.000000000000000	21.1098
rs11864726	ENSG00000245196.1_89584809_89588625	16	16	89587030	89588625	1595	0.628	0.000000000000000	21.1060
rs6729910	ENSG00000169629.7_113145601_113147824	2	2	113229110	113192065	37045	-0.627	0.000000000000000	20.9841
rs335630	ENSG00000113231.9_76722270_76725632	5	5	76729378	76506274	223104	0.627	0.000000000000000	20.9589
rs3825763	ENSG00000183828.8_105639818_105641798	14	14	105642639	105647660	5021	-0.626	0.000000000000000	20.9302
rs115867015	ENSG00000179344.11_32629744_32630025	6	6	32603487	32636160	32673	0.625	0.000000000000000	20.8467
rs139582992	ENSG00000198453.7_37469906_37470809	19	19	37415240	37407231	8009	0.625	0.000000000000000	20.8157
rs71365431	ENSG00000170889.9_54704610_54704829	19	19	54705928	54704610	1318	-0.624	0.000000000000000	20.7748
rs17773169	ENSG00000254772.4_62334871_62335000	11	11	62318530	62342401	23871	0.623	0.000000000000000	20.6503
rs111946117	ENSG00000189339.7_1592939_1597458	1	1	1590291	1624167	33876	-0.623	0.000000000000000	20.6467
rs720201	ENSG00000237651.2_61390187_61390367	2	2	61376463	61372243	4220	-0.622	0.000000000000000	20.5970
rs17433780	ENSG00000117226.6_89472360_89473535	1	1	89474818	89488549	13731	-0.621	0.000000000000000	20.5145
rs5025771	ENSG00000139899.6_24895738_24897192	14	14	24898780	24900160	1380	0.621	0.000000000000000	20.5056
rs10917120	ENSG00000218510.3_22356773_22357716	1	1	22350165	22351681	1516	-0.621	0.000000000000000	20.4868
rs11051239	ENSG00000013573.11_31256741_31257725	12	12	31241707	31226779	14928	-0.621	0.000000000000000	20.4730
rs2285934	ENSG00000089127.7_113356402_113357015	12	12	113351520	113344582	6938	-0.621	0.000000000000000	20.4588
rs9886992	ENSG00000176945.11_195346264_195346906	3	3	195335265	195343316	8051	0.616	0.000000000000000	20.0918
rs1807675	ENSG00000188511.8_50050272_50051190	22	22	50067994	50051190	16804	-0.614	0.000000000000000	19.9533
rs2010070	ENSG00000184227.3_74009754_74010498	14	14	74061968	74003818	58150	-0.613	0.000000000000000	19.8625
rs2783975	ENSG00000183291.11_87379711_87380048	1	1	87331740	87380107	48367	-0.613	0.000000000000000	19.8313
rs7977045	ENSG00000122965.6_114259862_114261126	12	12	114256006	114404176	148170	0.610	0.000000000000000	19.6311
rs12609754	ENSG00000105750.8_21125607_21126781	19	19	21155558	21106059	49499	-0.610	0.000000000000000	19.6064
rs56084453	ENSG00000196653.6_44762365_44765323	3	3	44762830	44754135	8695	0.610	0.000000000000000	19.5979
rs17553284	ENSG00000120675.4_43681314_43683045	13	13	43597706	43597339	367	-0.609	0.000000000000000	19.5666
rs10101626	ENSG00000156787.11_124154502_124154696	8	8	124154697	124054208	100489	-0.609	0.000000000000000	19.5320
rs11021552	ENSG00000149231.7_96117125_96118154	11	11	96097932	96123087	25155	0.608	0.000000000000000	19.4909
rs143646210	ENSG00000214078.6_34219610_34219699	20	20	34199977	34252878	52901	0.606	0.000000000000000	19.2902
rs7797435	ENSG00000128563.9_102036424_102036984	7	7	102053414	102004319	49095	0.605	0.000000000000000	19.2599
rs34585546	ENSG00000197465.8_144792020_144793405	4	4	144601846	144826716	224870	-0.605	0.000000000000000	19.2164
rs583182	ENSG00000132740.3_68707002_68708067	11	11	68678634	68671310	7324	0.605	0.000000000000000	19.1889
rs7975322	ENSG00000136014.7_95910336_95912129	12	12	95946139	95945266	873	-0.604	0.000000000000000	19.1345
rs7160058	ENSG00000092094.5_20914570_20915438	14	14	20911819	20923264	11445	-0.600	0.000000000000000	18.8247
rs8075503	ENSG00000187824.3_10616612_10618905	17	17	10601321	10633646	32325	0.597	0.000000000000000	18.6050
rs17698176	ENSG00000238083.2_44632651_44632790	17	17	44819595	44590076	229519	0.597	0.000000000000000	18.6012
rs17719831	ENSG00000204149.4_51748078_51748698	10	10	51048071	51748078	700007	0.594	0.000000000000000	18.4256
rs11648403	ENSG00000129925.5_425133_425256	16	16	429129	437113	7984	-0.593	0.000000000000000	18.3212
rs35186585	ENSG00000149084.7_43876694_43878160	11	11	43878534	43577986	300548	-0.593	0.000000000000000	18.3110
rs62530406	ENSG00000071894.9_145623915_145624028	8	8	145610890	145634753	23863	-0.592	0.000000000000000	18.2579
rs3007031	ENSG00000165502.6_50085237_50085858	14	14	50102269	50087403	14866	-0.592	0.000000000000000	18.2527
rs35188965	ENSG00000113504.13_1050499_1052566	5	5	1104938	1112172	7234	-0.590	0.000000000000000	18.1344
rs4483186	ENSG00000036448.5_2092588_2093380	8	8	2077542	1993155	84387	0.589	0.000000000000000	18.0028
rs72764895	ENSG00000140988.8_2014450_2014861	16	16	2014125	2014861	736	-0.588	0.000000000000000	17.9424
rs1022088	ENSG00000173917.7_46620017_46621109	17	17	46579790	46623441	43651	-0.586	0.000000000000000	17.7909
rs788646	ENSG00000246493.1_119200544_119200586	4	4	119223646	119199914	23732	0.584	0.000000000000000	17.7033
rs111772743	ENSG00000205464.5_81600434_81600669	5	5	81569088	81575281	6193	0.583	0.000000000000000	17.6059
rs1543985	ENSG00000178381.6_1199600_1199814	7	7	1213127	1200395	12732	-0.582	0.000000000000000	17.5255
rs113943622	ENSG00000111254.2_4735662_4737971	12	12	4756017	4758213	2196	0.581	0.000000000000000	17.4722
rs111772743	ENSG00000186468.8_81569177_81572337	5	5	81569088	81574396	5308	-0.581	0.000000000000000	17.4504
rs115002418	ENSG00000234745.3_31324465_31324965	6	6	31352113	31324965	27148	0.580	0.000000000000000	17.3850
rs9928222	ENSG00000059122.11_2986530_2986878	16	16	2986323	2961980	24343	-0.579	0.000000000000000	17.3061
rs909685	ENSG00000100321.10_39773603_39774386	22	22	39747671	39745930	1741	-0.579	0.000000000000000	17.3021
rs9920421	ENSG00000157823.11_90373831_90378875	15	15	90368067	90437574	69507	0.578	0.000000000000000	17.2731
rs7705189	ENSG00000197375.7_131729877_131731306	5	5	131623358	131705444	82086	-0.577	0.000000000000000	17.2067
rs144536307	ENSG00000206503.6_29912277_29912411	6	6	29934947	29909037	25910	-0.577	0.000000000000000	17.1598
rs34836802	ENSG00000205673.1_35334367_35336260	21	21	35307155	35321230	14075	0.574	0.000000000000000	16.9816
rs2015211	ENSG00000105483.10_48706889_48707500	19	19	48707714	48759203	51489	0.574	0.000000000000000	16.9528
rs4073081	ENSG00000178209.10_144989321_144996563	8	8	145013893	145050902	37009	-0.574	0.000000000000000	16.9474
rs1047464	ENSG00000175334.3_65770052_65770541	11	11	65769456	65769550	94	0.573	0.000000000000000	16.8702
rs1148577	ENSG00000230606.3_98088770_98091049	2	2	97736260	98091049	354789	-0.572	0.000000000000000	16.8452
rs671074	ENSG00000137494.8_82958985_82960013	11	11	82967742	82904754	62988	0.572	0.000000000000000	16.8434
rs116706833	ENSG00000204520.7_31379724_31380002	6	6	31381407	31367561	13846	-0.572	0.000000000000000	16.8408
rs115867015	ENSG00000196735.6_32609087_32609335	6	6	32603487	32595956	7531	0.572	0.000000000000000	16.7980
rs3826061	ENSG00000167515.5_88927319_88929094	16	16	88927221	88923494	3727	-0.571	0.000000000000000	16.7397
rs28428561	ENSG00000183431.7_38455542_38456593	1	1	38434306	38456593	22287	-0.569	0.000000000000000	16.6549
rs2267989	ENSG00000140092.10_92335785_92336729	14	14	92339850	92414331	74481	0.569	0.000000000000000	16.6336
rs9328756	ENSG00000185619.13_727461_728816	4	4	719287	699537	19750	-0.569	0.000000000000000	16.6072
rs59260431	ENSG00000203666.8_245285222_245290466	1	1	245126010	245133007	6997	-0.567	0.000000000000000	16.4899
rs651141	ENSG00000117595.6_209959036_209961989	1	1	209955848	209979465	23617	0.566	0.000000000000000	16.3988
rs434371	ENSG00000105499.8_48551100_48551645	19	19	48611620	48614109	2489	0.565	0.000000000000000	16.3440
rs10735863	ENSG00000076067.6_56982924_56984745	12	12	56921966	56915713	6253	-0.563	0.000000000000000	16.2088
rs8128040	ENSG00000182871.9_46932102_46933634	21	21	46892546	46825052	67494	-0.562	0.000000000000000	16.1826
rs2723	ENSG00000168028.8_39449094_39449277	3	3	39453610	39448180	5430	0.562	0.000000000000000	16.1194
rs12327638	ENSG00000249756.1_21634858_21639390	19	19	21753035	21646686	106349	-0.561	0.000000000000000	16.1080
rs12108681	ENSG00000152348.9_81549887_81551958	5	5	81278375	81267844	10531	-0.561	0.000000000000000	16.1017
rs12156499	ENSG00000107099.9_368018_368300	9	9	370199	214854	155345	0.560	0.000000000000000	16.0290
rs28648517	ENSG00000182534.7_74675653_74676961	17	17	74704972	74707087	2115	-0.559	0.000000000000000	15.9428
rs7933509	ENSG00000254614.1_64947700_64948543	11	11	64944182	64949305	5123	-0.557	0.000000000000000	15.8347
rs11144225	ENSG00000106733.15_77675489_77676483	9	9	77707300	77703133	4167	-0.556	0.000000000000000	15.7551
rs2585156	ENSG00000180155.14_143852615_143856781	8	8	143879795	143859640	20155	0.555	0.000000000000000	15.7141
rs7212972	ENSG00000141698.10_39981335_39981909	17	17	39980819	39992523	11704	-0.555	0.000000000000000	15.6672
rs61876748	ENSG00000177697.12_838133_838834	11	11	833262	832843	419	-0.554	0.000000000000000	15.6162
rs11940114	ENSG00000163697.11_40812044_40818276	4	4	41216549	41218731	2182	0.552	0.000000000000000	15.4769
rs7111	ENSG00000250021.2_90377540_90378875	15	15	90373873	90456114	82241	0.551	0.000000000000000	15.4209
rs1058167	ENSG00000183172.6_42479123_42480288	22	22	42538029	42475695	62334	0.551	0.000000000000000	15.4103
rs10424564	ENSG00000247217.1_48759608_48761452	19	19	48759365	48758932	433	-0.550	0.000000000000000	15.3907
rs9378353	ENSG00000124588.13_3015346_3015877	6	6	3011175	2988221	22954	0.550	0.000000000000000	15.3828
rs56193569	ENSG00000104964.9_3062698_3062964	19	19	3062986	3062964	22	-0.550	0.000000000000000	15.3510
rs2758248	ENSG00000146166.11_63985856_63991125	6	6	64199846	64029882	169964	-0.549	0.000000000000001	15.2993
rs133800	ENSG00000188636.3_44888452_44893691	22	22	44841310	44894178	52868	-0.549	0.000000000000001	15.2941
rs12280288	ENSG00000196655.5_118889142_118889680	11	11	118892940	118889142	3798	-0.548	0.000000000000001	15.2275
rs33986000	ENSG00000164535.8_6455890_6456385	7	7	6432750	6523821	91071	0.548	0.000000000000001	15.2234
rs4809140	ENSG00000197013.4_21719082_21721079	19	19	21765434	21688437	76997	0.545	0.000000000000001	15.0530
rs10852759	ENSG00000125450.5_73224256_73225226	17	17	73192415	73201597	9182	-0.545	0.000000000000001	15.0441
rs2839160	ENSG00000160284.10_47588222_47588572	21	21	47652185	47604390	47795	-0.543	0.000000000000001	14.9555
rs910568	ENSG00000159788.13_3317795_3319778	4	4	3307373	3294755	12618	-0.543	0.000000000000001	14.9064
rs9269693	ENSG00000196126.6_32557420_32557625	6	6	32546866	32557625	10759	0.542	0.000000000000001	14.8545
rs12892571	ENSG00000183092.11_101003486_101005652	14	14	101005236	101053750	48514	-0.541	0.000000000000002	14.8156
rs10938361	ENSG00000163281.6_44705263_44709943	4	4	44638931	44728612	89681	-0.541	0.000000000000002	14.7894
rs28591477	ENSG00000165410.10_35179593_35182183	14	14	35188713	35184029	4684	-0.541	0.000000000000002	14.7883
rs6896398	ENSG00000123219.7_64813593_64814460	5	5	64832460	64858998	26538	-0.538	0.000000000000002	14.6316
rs2719008	ENSG00000169085.6_67428128_67430759	8	8	67383784	67372238	11546	0.534	0.000000000000004	14.3957
rs1053560	ENSG00000042445.9_85569211_85570504	2	2	85546192	85581743	35551	0.534	0.000000000000004	14.3720
rs12807718	ENSG00000172890.4_71187685_71188484	11	11	71171170	71164155	7015	-0.534	0.000000000000004	14.3607
rs62515561	ENSG00000104497.9_82751847_82752317	8	8	82755936	82755101	835	0.533	0.000000000000005	14.3118
rs6043409	ENSG00000089012.9_1616834_1617151	20	20	1616206	1638425	22219	0.533	0.000000000000005	14.2919
rs4968120	ENSG00000141252.13_435208_436151	17	17	431364	618096	186732	0.532	0.000000000000006	14.2596
rs6765484	ENSG00000004534.9_50004631_50006181	3	3	50041313	49977440	63873	0.531	0.000000000000006	14.2042
rs66606313	ENSG00000160113.3_17342694_17343435	19	19	17345427	17356151	10724	0.528	0.000000000000009	14.0358
rs8128901	ENSG00000205581.6_40714241_40715085	21	21	40710419	40721573	11154	0.528	0.000000000000009	14.0340
rs56402862	ENSG00000160828.12_74298263_74299569	7	7	74282675	74306729	24054	0.527	0.000000000000011	13.9783
rs3822233	ENSG00000151552.7_17488021_17488859	4	4	17511347	17513857	2510	0.527	0.000000000000012	13.9336
rs2233921	ENSG00000123415.9_54575237_54577743	12	12	54575800	54582778	6978	0.526	0.000000000000013	13.8968
rs67509210	ENSG00000186470.7_26375743_26376464	6	6	26354100	26365387	11287	-0.525	0.000000000000015	13.8280
rs1204505	ENSG00000242612.1_461890_462487	16	16	462881	451826	11055	0.525	0.000000000000015	13.8122
rs7253480	ENSG00000022556.10_55493530_55495096	19	19	55498744	55476438	22306	-0.524	0.000000000000016	13.7885
rs17157239	ENSG00000243536.2_47640013_47640093	10	10	47637920	47644793	6873	-0.524	0.000000000000018	13.7566
rs9611441	ENSG00000196236.6_41258269_41258683	22	22	41339367	41253081	86286	0.524	0.000000000000018	13.7539
rs2136600	ENSG00000240344.4_201735630_201736244	2	2	201742345	201754026	11681	-0.523	0.000000000000018	13.7495
rs2409867	ENSG00000159267.9_38123493_38126718	21	21	38304372	38362536	58164	0.523	0.000000000000018	13.7427
rs895572	ENSG00000184182.14_238949929_238951236	2	2	238815252	238875469	60217	0.523	0.000000000000018	13.7385
rs72902439	ENSG00000121653.6_45923923_45924735	11	11	45883268	45907202	23934	0.522	0.000000000000022	13.6585
rs7634474	ENSG00000170837.2_71803201_71805647	3	3	71829467	71803201	26266	-0.522	0.000000000000022	13.6495
rs11248893	ENSG00000180185.7_1876968_1878908	16	16	1876216	1876968	752	0.522	0.000000000000023	13.6372
rs4735895	ENSG00000104714.8_564744_565284	8	8	600729	688106	87377	0.521	0.000000000000023	13.6322
rs9611566	ENSG00000167074.9_41791749_41795330	22	22	41768625	41763337	5288	0.521	0.000000000000026	13.5860
rs3785655	ENSG00000153976.1_13399006_13400135	17	17	14249167	13505244	743923	0.520	0.000000000000028	13.5595
rs4919509	ENSG00000055950.12_102737578_102739129	10	10	102714887	102747272	32385	0.519	0.000000000000033	13.4836
rs35937770	ENSG00000185829.9_44631398_44634997	17	17	44808360	44657088	151272	0.517	0.000000000000041	13.3921
rs11244677	ENSG00000089876.7_127548172_127548544	10	10	127553359	127585005	31646	0.516	0.000000000000048	13.3156
rs3803643	ENSG00000103168.11_84214474_84214601	16	16	84208032	84220662	12630	0.515	0.000000000000054	13.2706
rs10971956	ENSG00000164978.12_34339022_34339164	9	9	34151280	34329504	178224	0.515	0.000000000000054	13.2657
rs843850	ENSG00000101161.6_62642638_62642856	20	20	62607659	62612488	4829	0.514	0.000000000000058	13.2343
rs11650132	ENSG00000198496.5_41291833_41292350	17	17	41326087	41277609	48478	0.514	0.000000000000063	13.1983
rs7126061	ENSG00000166387.6_7674255_7674991	11	11	7548423	7534529	13894	-0.514	0.000000000000065	13.1896
rs7040330	ENSG00000107077.12_7076434_7077262	9	9	7061740	6720863	340877	-0.513	0.000000000000072	13.1432
rs4576860	ENSG00000111450.9_131274145_131276522	12	12	131272909	131323811	50902	0.513	0.000000000000074	13.1303
rs10981377	ENSG00000119471.10_115232712_115234690	9	9	115144889	115142217	2672	-0.512	0.000000000000080	13.0989
rs8082389	ENSG00000136449.8_48603242_48603628	17	17	48583652	48585745	2093	-0.512	0.000000000000084	13.0734
rs73170174	ENSG00000127399.10_150033807_150035239	7	7	150016523	150019728	3205	-0.511	0.000000000000091	13.0406
rs7302925	ENSG00000176422.9_56862823_56864763	12	12	56861458	56862301	843	-0.511	0.000000000000093	13.0320
rs62483497	ENSG00000205236.5_102277472_102278080	7	7	102332238	102283316	48922	-0.511	0.000000000000096	13.0177
rs28562465	ENSG00000146530.6_12409171_12410135	7	7	12496251	12443567	52684	-0.510	0.000000000000102	12.9904
rs10819317	ENSG00000160408.9_130652916_130653322	9	9	130668957	130667687	1270	-0.510	0.000000000000108	12.9655
rs59364759	ENSG00000014164.5_144620173_144621490	8	8	144601299	144623623	22324	-0.509	0.000000000000113	12.9464
rs12096737	ENSG00000163041.5_226259052_226259702	1	1	226276554	226249552	27002	0.509	0.000000000000122	12.9132
rs12086	ENSG00000116874.7_119573839_119576011	1	1	119573860	119683294	109434	0.509	0.000000000000123	12.9093
rs2460966	ENSG00000177570.9_119201698_119209971	8	8	119624556	119634234	9678	-0.509	0.000000000000125	12.9045
rs1790974	ENSG00000206052.5_67508480_67516323	18	18	67511645	67068284	443361	0.507	0.000000000000153	12.8145
rs7302893	ENSG00000155957.10_66529626_66531946	12	12	66502665	66563852	61187	-0.506	0.000000000000167	12.7768
rs12586587	ENSG00000227051.4_96552848_96560417	14	14	96446600	96505661	59061	0.506	0.000000000000179	12.7464
rs8071397	ENSG00000171246.4_78440633_78444834	17	17	78688017	78450404	237613	-0.506	0.000000000000180	12.7453
rs112324736	ENSG00000103550.7_19725440_19726359	16	16	19706199	19729492	23293	0.506	0.000000000000180	12.7451
rs6695303	ENSG00000008128.15_1635989_1636094	1	1	1611653	1655966	44313	-0.505	0.000000000000207	12.6846
rs1058117	ENSG00000129197.8_5322961_5323611	17	17	5323206	5322961	245	-0.504	0.000000000000212	12.6735
rs9932977	ENSG00000168404.7_74729196_74729657	16	16	74735148	74734789	359	-0.504	0.000000000000229	12.6396
rs6920271	ENSG00000112306.7_133135871_133135921	6	6	133126950	133135580	8630	0.502	0.000000000000276	12.5595
rs75393526	ENSG00000176658.10_30819628_30821933	17	17	31035018	31203902	168884	0.501	0.000000000000317	12.4992
rs1053001	ENSG00000215012.4_19833661_19840009	22	22	19833781	19842419	8638	0.501	0.000000000000335	12.4746
rs10026671	ENSG00000145284.7_83550692_83552670	4	4	83730752	83720010	10742	0.501	0.000000000000341	12.4673
rs11199634	ENSG00000120008.10_122610695_122611018	10	10	122659078	122610695	48383	-0.501	0.000000000000342	12.4666
rs532439	ENSG00000173898.6_66467997_66468753	11	11	66469032	66496697	27665	0.500	0.000000000000352	12.4532
rs7155991	ENSG00000183648.3_92583842_92584148	14	14	92582778	92588261	5483	-0.500	0.000000000000359	12.4448
rs17355357	ENSG00000125124.5_56553658_56554008	16	16	56400976	56554008	153032	-0.499	0.000000000000440	12.3568
rs10790714	ENSG00000154134.10_124748480_124748692	11	11	124750028	124735282	14746	0.499	0.000000000000441	12.3551
rs6062604	ENSG00000203883.5_62679076_62680315	20	20	62633845	62680994	47149	0.498	0.000000000000456	12.3410
rs10882666	ENSG00000119977.13_97453401_97453900	10	10	97555294	97454712	100582	-0.498	0.000000000000500	12.3009
rs10423215	ENSG00000170954.6_53611133_53613161	19	19	53649073	53636171	12902	-0.497	0.000000000000524	12.2809
rs2167285	ENSG00000139182.9_7287923_7288131	12	12	7284301	7282294	2007	-0.495	0.000000000000673	12.1723
rs4984873	ENSG00000103202.7_450109_450759	16	16	446564	446725	161	-0.495	0.000000000000715	12.1459
rs10823550	ENSG00000107719.7_72326337_72328205	10	10	72236845	72238564	1719	0.495	0.000000000000721	12.1418
rs4149581	ENSG00000067182.3_6440406_6441159	12	12	6446985	6451280	4295	-0.495	0.000000000000725	12.1399
rs2061831	ENSG00000136573.6_11421412_11422113	8	8	11339882	11351510	11628	0.495	0.000000000000729	12.1372
rs3909058	ENSG00000154079.5_71298318_71299272	6	6	71087091	71276620	189529	0.494	0.000000000000814	12.0892
rs103197	ENSG00000172404.4_41255553_41258130	22	22	41256802	41258130	1328	0.493	0.000000000000915	12.0385
rs12132222	ENSG00000171806.7_169761670_169763038	1	1	169758564	169764107	5543	-0.492	0.000000000000939	12.0274
rs111534199	ENSG00000140400.8_75651669_75651766	15	15	75778310	75660946	117364	-0.492	0.000000000000956	12.0196
rs1464264	ENSG00000188042.5_235401685_235405697	2	2	235199587	235405697	206110	-0.492	0.000000000001025	11.9892
rs60932781	ENSG00000178809.7_75024337_75024777	7	7	75049359	75024337	25022	-0.491	0.000000000001054	11.9773
rs6598046	ENSG00000142089.9_320565_321050	11	11	303271	321340	18069	-0.491	0.000000000001069	11.9710
snp_1_16533851	ENSG00000142632.10_16532675_16533038	1	1	16533851	16539140	5289	-0.494	0.000000000001087	11.9636
rs2057766	ENSG00000146833.10_99498789_99499797	7	7	99546938	99517223	29715	0.490	0.000000000001268	11.8969
rs2087840	ENSG00000068097.8_58120562_58121495	17	17	58156427	58156292	135	-0.490	0.000000000001282	11.8921
rs7037806	ENSG00000136861.11_123151147_123151570	9	9	123151125	123342448	191323	-0.490	0.000000000001288	11.8899
rs72821965	ENSG00000115446.7_99225042_99226502	2	2	99188783	99225042	36259	-0.489	0.000000000001365	11.8649
rs585849	ENSG00000149591.11_117072466_117073909	11	11	117069061	117070037	976	0.489	0.000000000001404	11.8525
rs6761921	ENSG00000196151.6_160139183_160139604	2	2	160123080	160143310	20230	0.489	0.000000000001502	11.8232
rs2849049	ENSG00000155158.13_15170843_15172107	9	9	15301428	15307358	5930	0.488	0.000000000001562	11.8064
rs2234488	ENSG00000124164.11_57019133_57026157	20	20	57009899	56964178	45721	0.487	0.000000000001807	11.7431
rs116144292	ENSG00000204642.7_29695734_29697106	6	6	29659124	29690552	31428	0.487	0.000000000001809	11.7427
rs2976179	ENSG00000176623.7_87480486_87480936	8	8	87335002	87526586	191584	0.487	0.000000000001900	11.7213
rs1984795	ENSG00000138111.7_104230422_104230874	10	10	104226830	104221149	5681	-0.486	0.000000000002001	11.6988
rs376954	ENSG00000240694.3_26362217_26366759	8	8	26444877	26371608	73269	-0.486	0.000000000002116	11.6745
rs6045331	ENSG00000198053.7_1895745_1896101	20	20	1885099	1875154	9945	-0.486	0.000000000002138	11.6700
rs117757814	ENSG00000120088.9_43707270_43707524	17	17	44098861	43699267	399594	0.485	0.000000000002213	11.6549
rs2581828	ENSG00000163933.5_53122499_53126086	3	3	53133149	53164478	31329	-0.485	0.000000000002399	11.6199
rs62108913	ENSG00000090920.8_40367298_40367914	19	19	40409056	40440533	31477	0.484	0.000000000002559	11.5920
rs6796713	ENSG00000127249.10_193119866_193120653	3	3	193391085	193310900	80185	0.484	0.000000000002590	11.5867
rs10124893	ENSG00000235953.2_103154520_103156151	9	9	103065265	103115360	50095	-0.484	0.000000000002690	11.5702
rs2232654	ENSG00000142675.11_26515770_26516377	1	1	26496870	26503894	7024	-0.483	0.000000000002755	11.5599
rs9934336	ENSG00000140682.12_31488631_31489281	16	16	31495873	31483394	12479	-0.483	0.000000000002772	11.5572
rs10882666	ENSG00000138185.11_97605114_97605793	10	10	97555294	97454774	100520	-0.483	0.000000000002842	11.5464
rs5760127	ENSG00000099940.6_21241967_21245502	22	22	21059531	21213271	153740	-0.482	0.000000000003434	11.4642
rs11644043	ENSG00000166164.9_50354159_50354302	16	16	50361377	50402845	41468	-0.480	0.000000000003903	11.4086
rs13248461	ENSG00000104408.5_109245623_109245901	8	8	109285833	109447562	161729	0.480	0.000000000003974	11.4008
rs5999098	ENSG00000100023.12_22049683_22052565	22	22	22048862	22006559	42303	0.480	0.000000000003975	11.4006
rs7928305	ENSG00000177042.9_702945_704129	11	11	695842	695616	226	-0.480	0.000000000004041	11.3936
rs3810222	ENSG00000125734.7_6730066_6730395	19	19	6738183	6737614	569	-0.479	0.000000000004568	11.3403
rs4955548	ENSG00000129055.8_134196548_134197557	3	3	134341060	134205558	135502	0.479	0.000000000004610	11.3363
rs28384491	ENSG00000188321.7_9452371_9454519	19	19	9434872	9434873	1	-0.479	0.000000000004633	11.3341
rs688634	ENSG00000182919.9_93494681_93497915	11	11	93504852	93474757	30095	0.479	0.000000000004636	11.3338
rs55939860	ENSG00000117481.5_46827242_46827863	1	1	46886953	46805849	81104	-0.479	0.000000000004850	11.3143
rs7551006	ENSG00000118197.8_200635065_200635879	1	1	200642089	200639126	2963	-0.479	0.000000000004858	11.3135
rs151082626	ENSG00000184164.10_50315945_50316091	22	22	50305724	50311815	6091	0.477	0.000000000006059	11.2176
rs4309506	ENSG00000167414.3_47137333_47137461	19	19	47145591	47137939	7652	0.477	0.000000000006104	11.2144
rs7795368	ENSG00000244291.1_156431057_156433348	7	7	156429636	156433348	3712	0.476	0.000000000006721	11.1726
rs3908118	ENSG00000184898.6_152104454_152108178	2	2	152089155	152118393	29238	-0.476	0.000000000006917	11.1601
rs835044	ENSG00000184752.8_95365108_95365396	12	12	95397552	95397546	6	0.475	0.000000000007279	11.1380
rs17046778	ENSG00000162994.11_55401927_55403122	2	2	55459373	55459699	326	-0.475	0.000000000007724	11.1122
rs2596913	ENSG00000134077.10_9404526_9405416	3	3	9436472	9404526	31946	-0.474	0.000000000008616	11.0647
rs72738919	ENSG00000104064.11_50647182_50647605	15	15	50609630	50647605	37975	-0.473	0.000000000008881	11.0515
rs7639511	ENSG00000163864.10_139279027_139280234	3	3	139392368	139396859	4491	0.473	0.000000000009079	11.0420
rs2835660	ENSG00000182670.9_38453896_38456631	21	21	38568882	38445526	123356	0.473	0.000000000009404	11.0267
rs12775431	ENSG00000166275.10_104622630_104624718	10	10	104611764	104613980	2216	-0.472	0.000000000010245	10.9895
rs4559682	ENSG00000175390.7_8014434_8014571	11	11	8015651	7991798	23853	-0.472	0.000000000010306	10.9869
rs10865489	ENSG00000144115.11_88470979_88472892	2	2	88446892	88469835	22943	0.472	0.000000000010672	10.9718
rs4848316	ENSG00000125637.10_113951169_113951227	2	2	113934451	113914902	19549	-0.472	0.000000000010773	10.9677
rs515252	ENSG00000086102.13_33294418_33295425	9	9	33234650	33290509	55859	-0.471	0.000000000012198	10.9137
rs34276836	ENSG00000259577.1_52497086_52498071	15	15	52503895	52472290	31605	0.470	0.000000000012542	10.9016
rs10170771	ENSG00000118961.9_20884818_20886854	2	2	20883216	21022882	139666	0.470	0.000000000012785	10.8933
rs7260571	ENSG00000131849.8_58944182_58946578	19	19	58925286	58951589	26303	0.470	0.000000000013296	10.8763
rs4148876	ENSG00000204267.8_32789610_32790095	6	6	32796793	32806599	9806	-0.470	0.000000000013404	10.8728
rs7086553	ENSG00000120539.9_27443753_27444541	10	10	27480049	27443753	36296	-0.469	0.000000000014965	10.8249
rs11053806	ENSG00000205809.3_10583198_10583901	12	12	10608421	10594899	13522	-0.468	0.000000000015611	10.8066
rs61489160	ENSG00000180979.4_42834720_42836322	15	15	42849285	42841002	8283	0.468	0.000000000015621	10.8063
rs230819	ENSG00000198865.5_42799761_42802462	5	5	42805965	42756903	49062	-0.468	0.000000000016535	10.7816
rs10242703	ENSG00000122674.8_5965263_5965605	7	7	6870635	5938356	932279	-0.468	0.000000000016568	10.7807
rs6685187	ENSG00000159445.8_151846060_151847404	1	1	151858888	151882284	23396	0.467	0.000000000017538	10.7560
rs11680378	ENSG00000205795.4_10196907_10199085	2	2	10229911	10221071	8840	-0.467	0.000000000019127	10.7184
rs370545	ENSG00000160766.9_155183616_155184264	1	1	155175390	155197214	21824	-0.466	0.000000000020401	10.6903
rs839765	ENSG00000159479.12_43849588_43850777	1	1	43834998	43855479	20481	0.466	0.000000000021247	10.6727
rs12955457	ENSG00000101751.5_51820019_51821101	18	18	51830294	51795889	34405	-0.465	0.000000000021663	10.6643
rs4690220	ENSG00000145214.9_960917_961149	4	4	980464	980683	219	0.465	0.000000000022384	10.6501
rs13263296	ENSG00000155792.5_121061815_121063152	8	8	120886545	120885957	588	0.465	0.000000000022602	10.6458
rs3996391	ENSG00000174945.8_2751964_2756163	7	7	2733676	2719156	14520	0.465	0.000000000023042	10.6375
rs7723689	ENSG00000112874.5_102884556_102886672	5	5	102895124	102898494	3370	0.464	0.000000000025500	10.5935
rs6883278	ENSG00000164346.5_74064756_74064943	5	5	74070053	74062817	7236	-0.463	0.000000000028671	10.5426
rs291348	ENSG00000162885.6_235610533_235613655	1	1	235667690	235667781	91	0.463	0.000000000029446	10.5310
rs1135205	ENSG00000118514.9_135238528_135240005	6	6	135281795	135271260	10535	-0.462	0.000000000031299	10.5045
rs6960273	ENSG00000158528.7_94919403_94925727	7	7	94672873	94536514	136359	0.462	0.000000000032156	10.4927
rs79354847	ENSG00000176915.10_133331261_133338474	12	12	133319189	133338474	19285	-0.461	0.000000000035314	10.4521
rs2532496	ENSG00000139192.7_6561238_6561478	12	12	6564448	6560856	3592	0.461	0.000000000035596	10.4486
rs1763606	ENSG00000173641.12_16340523_16342254	1	1	16338282	16346089	7807	-0.461	0.000000000036569	10.4369
rs1762416	ENSG00000170430.9_131565052_131566271	10	10	131303513	131265448	38065	0.461	0.000000000036723	10.4351
rs4073694	ENSG00000180902.11_242688242_242688529	2	2	242691021	242673994	17027	-0.461	0.000000000036774	10.4345
rs12447341	ENSG00000103047.1_69117388_69119083	16	16	68873686	68877509	3823	0.461	0.000000000037229	10.4291
rs752993	ENSG00000120899.12_27309002_27310076	8	8	27312809	27168999	143810	0.460	0.000000000038142	10.4186
rs143023903	ENSG00000163743.9_76404247_76407876	4	4	76326907	76439974	113067	-0.460	0.000000000038561	10.4139
rs2818400	ENSG00000165752.11_134020996_134021655	10	10	134069131	134145353	76222	-0.459	0.000000000042621	10.3704
rs398800	ENSG00000183486.7_42742012_42742572	21	21	42742212	42733870	8342	0.459	0.000000000044103	10.3555
rs1801876	ENSG00000135426.9_55341802_55344174	12	12	55344024	55378530	34506	-0.459	0.000000000044900	10.3478
rs137114	ENSG00000189306.6_42905974_42909001	22	22	43011246	42915808	95438	0.458	0.000000000049779	10.3030
rs11136344	ENSG00000186583.7_145086582_145086894	8	8	145059425	145086582	27157	0.458	0.000000000050062	10.3005
rs7317084	ENSG00000186184.11_28197012_28197589	13	13	28198098	28194903	3195	0.458	0.000000000050511	10.2966
rs11205606	ENSG00000168653.6_39494395_39494612	1	1	39511832	39491990	19842	0.458	0.000000000050991	10.2925
rs6920364	ENSG00000026297.10_167369585_167370190	6	6	167376466	167370679	5787	-0.458	0.000000000051387	10.2891
rs279721	ENSG00000198185.6_45129709_45131736	20	20	45125082	45142198	17116	0.457	0.000000000055248	10.2577
rs45545934	ENSG00000164120.9_175411328_175413245	4	4	175442061	175444305	2244	-0.457	0.000000000056121	10.2509
rs9274662	ENSG00000232629.4_32726627_32726908	6	6	32636494	32731311	94817	-0.457	0.000000000057700	10.2388
rs56084453	ENSG00000186446.6_44775689_44778575	3	3	44762830	44771088	8258	0.456	0.000000000058865	10.2301
rs2669406	ENSG00000123360.7_54971644_54973023	12	12	54956527	54943134	13393	-0.456	0.000000000062016	10.2075
rs55909164	ENSG00000160961.6_14829040_14832708	19	19	14799266	14800613	1347	0.456	0.000000000063773	10.1954
rs62523595	ENSG00000156482.6_99057943_99058697	8	8	99053590	99058697	5107	-0.455	0.000000000068430	10.1648
snp_19_7659313	ENSG00000076826.4_7676573_7678049	19	19	7659313	7660788	1475	-0.454	0.000000000076310	10.1174
rs359552	ENSG00000114805.12_155197670_155200840	3	3	155273018	155462856	189838	0.454	0.000000000077169	10.1126
rs4081498	ENSG00000158483.11_71510607_71512282	11	11	71499625	71498556	1069	0.453	0.000000000083761	10.0770
rs12918457	ENSG00000155393.7_50138850_50140298	16	16	50088068	50099897	11829	-0.453	0.000000000084011	10.0757
rs56151916	ENSG00000186235.6_239139842_239140318	2	2	239135377	239140318	4941	-0.453	0.000000000084211	10.0746
rs2236451	ENSG00000173638.12_46913486_46916293	21	21	46876083	46964316	88233	-0.453	0.000000000089075	10.0502
rs10137768	ENSG00000177465.4_74061753_74063200	14	14	74073492	74058410	15082	0.452	0.000000000091735	10.0375
rs8107495	ENSG00000089335.14_35168552_35169008	19	19	35168545	35168544	1	-0.452	0.000000000091931	10.0365
rs1044474	ENSG00000128891.11_40823540_40824501	15	15	40845952	40857256	11304	-0.452	0.000000000095689	10.0191
rs11654192	ENSG00000141028.4_13927802_13928092	17	17	13918569	13927802	9233	-0.451	0.000000000099561	10.0019
rs2582520	ENSG00000258701.1_105287538_105290055	14	14	105312067	105287538	24529	-0.451	0.000000000104856	9.9794
rs7951928	ENSG00000152219.4_30358114_30359774	11	11	30387027	30344598	42429	0.451	0.000000000109646	9.9600
rs7631671	ENSG00000144895.7_150301633_150302029	3	3	150292771	150264465	28306	-0.450	0.000000000116430	9.9339
rs11245344	ENSG00000203791.6_126448523_126449072	10	10	126418782	126480446	61664	-0.450	0.000000000122532	9.9118
rs9886992	ENSG00000249796.1_195355160_195356372	3	3	195335265	195351223	15958	0.449	0.000000000133046	9.8760
rs6864309	ENSG00000145817.10_143537723_143540123	5	5	143550217	143550278	61	-0.448	0.000000000141061	9.8506
rs1287028	ENSG00000089199.5_5902981_5904746	20	20	5784788	5892076	107288	0.448	0.000000000141749	9.8485
rs7150427	ENSG00000006432.9_71194831_71197581	14	14	71280358	71276223	4135	-0.448	0.000000000142856	9.8451
rs8075503	ENSG00000170222.9_10614151_10614550	17	17	10601321	10600931	390	0.447	0.000000000151731	9.8189
rs10994247	ENSG00000204147.5_52514311_52516948	10	10	52499303	52499078	225	-0.447	0.000000000164504	9.7838
rs1298472	ENSG00000125089.10_8228707_8230371	4	4	8202841	8183799	19042	0.446	0.000000000172870	9.7623
rs2742520	ENSG00000166452.7_8938834_8939666	11	11	8932533	8932686	153	-0.445	0.000000000188389	9.7249
rs10242703	ENSG00000155026.10_5965181_5966179	7	7	6870635	6010314	860321	-0.445	0.000000000193451	9.7134
rs2022485	ENSG00000125388.14_2966970_2968577	4	4	2979601	2965335	14266	0.445	0.000000000193558	9.7132
rs35344329	ENSG00000138399.13_170428163_170428681	2	2	170579176	170430385	148791	-0.444	0.000000000208867	9.6801
rs10169000	ENSG00000163053.6_230899698_230902247	2	2	230921536	230933715	12179	0.444	0.000000000209513	9.6788
rs10772397	ENSG00000212127.5_11090005_11091862	12	12	11138683	11324172	185489	-0.444	0.000000000214921	9.6677
rs2378584	ENSG00000154305.11_222838225_222838563	1	1	222793632	222791428	2204	-0.444	0.000000000224502	9.6488
rs6598043	ENSG00000255328.1_327171_327957	11	11	324630	327171	2541	-0.443	0.000000000238573	9.6224
rs4107158	ENSG00000177990.7_64061837_64062357	12	12	64066525	64062719	3806	0.443	0.000000000242499	9.6153
rs11987932	ENSG00000183665.4_125463048_125465262	8	8	125458543	125463048	4505	0.443	0.000000000251207	9.6000
rs6501250	ENSG00000055483.10_76799467_76800060	17	17	76808726	76836969	28243	-0.443	0.000000000253280	9.5964
rs31249	ENSG00000153113.17_96108344_96110387	5	5	96013931	95865525	148406	0.442	0.000000000268528	9.5710
rs3813591	ENSG00000197134.5_22270779_22273901	19	19	22321256	22235266	85990	-0.442	0.000000000272446	9.5647
rs6916921	ENSG00000204475.4_31556672_31557008	6	6	31520426	31560762	40336	-0.442	0.000000000276761	9.5579
rs114969940	ENSG00000137411.10_30893321_30893496	6	6	30882203	30876019	6184	-0.442	0.000000000276892	9.5577
rs2292426	ENSG00000145476.10_187130019_187130153	4	4	187120753	187112674	8079	-0.442	0.000000000278351	9.5554
rs7029002	ENSG00000107201.4_32455300_32457416	9	9	32455320	32526322	71002	0.441	0.000000000312334	9.5054
rs2598418	ENSG00000257949.1_73996222_73996667	17	17	74012859	73975301	37558	-0.441	0.000000000313541	9.5037
rs4634868	ENSG00000183386.5_38463356_38463542	1	1	38465315	38471278	5963	-0.440	0.000000000331927	9.4790
rs357618	ENSG00000086570.8_150921846_150925898	5	5	150846612	150948505	101893	0.440	0.000000000336335	9.4732
rs11543	ENSG00000165637.9_76970792_76970947	10	10	76970613	76969912	701	0.439	0.000000000349380	9.4567
rs35044089	ENSG00000079337.10_48128455_48131468	12	12	48004664	48164823	160159	-0.439	0.000000000350058	9.4559
rs4146328	ENSG00000184916.4_105607318_105609507	14	14	105636587	105635161	1426	0.439	0.000000000355853	9.4487
rs2454421	ENSG00000075975.11_12623615_12625212	3	3	12601105	12598513	2592	-0.439	0.000000000365913	9.4366
rs2278034	ENSG00000061938.12_195597140_195597275	3	3	195596907	195638816	41909	-0.438	0.000000000385264	9.4142
rs2515161	ENSG00000197275.6_95448723_95449170	8	8	95370918	95487337	116419	0.438	0.000000000385938	9.4135
rs74834311	ENSG00000128039.6_56212276_56212724	4	4	56202504	56212276	9772	-0.438	0.000000000404025	9.3936
rs17239685	ENSG00000106603.12_43688199_43689895	7	7	43842437	43769316	73121	0.438	0.000000000404698	9.3929
rs11802866	ENSG00000117480.10_46879119_46879517	1	1	46824183	46859937	35754	-0.437	0.000000000426877	9.3697
rs7525555	ENSG00000143851.11_202129673_202130716	1	1	202139703	202130716	8987	-0.437	0.000000000447406	9.3493
rs4780398	ENSG00000153066.6_11785146_11785938	16	16	11828018	11836704	8686	-0.437	0.000000000451085	9.3457
rs711582	ENSG00000175928.5_3886048_3889387	3	3	3840471	3841121	650	0.436	0.000000000484007	9.3151
rs11737560	ENSG00000145390.6_120213493_120216672	4	4	120131644	120133742	2098	0.436	0.000000000486462	9.3130
rs3198697	ENSG00000183426.10_15045472_15045931	16	16	15129940	14844670	285270	-0.436	0.000000000493642	9.3066
rs7603521	ENSG00000144504.10_241461355_241463798	2	2	241466210	241508626	42416	-0.436	0.000000000515616	9.2877
rs72791948	ENSG00000204169.6_51464162_51465939	10	10	51541635	51486327	55308	0.435	0.000000000531179	9.2748
rs17053590	ENSG00000056736.5_53898773_53899827	3	3	53935195	53880607	54588	-0.435	0.000000000543159	9.2651
rs12975582	ENSG00000160439.9_55558473_55558856	19	19	55518151	55580914	62763	-0.435	0.000000000545623	9.2631
rs6658365	ENSG00000142684.7_26496362_26496674	1	1	26523408	26496362	27046	-0.434	0.000000000579230	9.2371
rs111953392	ENSG00000172803.12_65620753_65621172	11	11	65595697	65601112	5415	-0.434	0.000000000582132	9.2350
rs2236947	ENSG00000186792.11_50332140_50333050	3	3	50371432	50336899	34533	0.434	0.000000000601820	9.2205
rs17821774	ENSG00000247774.2_47599681_47599928	12	12	47582601	47610239	27638	-0.434	0.000000000603056	9.2196
rs3748812	ENSG00000141560.7_80684709_80685892	17	17	80680589	80674582	6007	0.433	0.000000000657208	9.1823
rs4725361	ENSG00000106565.12_150490632_150490688	7	7	150460891	150498450	37559	-0.433	0.000000000686064	9.1636
rs2467330	ENSG00000214872.4_57310114_57310847	11	11	57342952	57308979	33973	-0.432	0.000000000731546	9.1358
rs967497	ENSG00000119383.15_131909666_131911225	9	9	131943843	131873229	70614	0.432	0.000000000772690	9.1120
rs12202407	ENSG00000146409.5_133090507_133091475	6	6	133136029	133119747	16282	0.431	0.000000000815200	9.0887
rs11189297	ENSG00000171160.12_99374310_99376168	10	10	99381928	99393852	11924	-0.430	0.000000000865327	9.0628
rs6090901	ENSG00000124126.9_47240790_47242465	20	20	47370788	47444420	73632	-0.430	0.000000000876647	9.0572
rs35739603	ENSG00000109790.11_39116779_39117952	4	4	39109558	39046451	63107	0.430	0.000000000890919	9.0502
rs11259539	ENSG00000152465.11_15174816_15174932	10	10	15239029	15210692	28337	0.430	0.000000000942503	9.0257
rs6817223	ENSG00000118785.8_88902627_88902950	4	4	88839497	88896802	57305	0.429	0.000000000956787	9.0192
rs2325704	ENSG00000163564.10_158909193_158910046	1	1	158909164	158900586	8578	-0.429	0.000000000993460	9.0028
rs9927842	ENSG00000188599.12_15221849_15221992	16	16	15153717	15225458	71741	0.429	0.000000001005192	8.9978
rs2251231	ENSG00000164880.11_1538611_1538797	7	7	1533556	1545489	11933	0.428	0.000000001064497	8.9729
rs2373751	ENSG00000188707.4_150026938_150029808	7	7	150021599	150026938	5339	0.428	0.000000001129870	8.9470
rs6034875	ENSG00000125868.10_17587682_17588887	20	20	17627727	17550508	77219	0.427	0.000000001182312	8.9273
rs72859876	ENSG00000173272.9_132241533_132241791	2	2	132231378	132250316	18938	0.427	0.000000001193213	8.9233
rs12961622	ENSG00000166347.12_71920528_71920900	18	18	71914853	71959251	44398	-0.427	0.000000001247516	8.9040
rs7195447	ENSG00000065457.4_75633900_75634246	16	16	75635852	75657198	21346	0.426	0.000000001282268	8.8920
rs11639079	ENSG00000140391.8_77334178_77339272	15	15	77403107	77376326	26781	-0.426	0.000000001320248	8.8793
rs2847164	ENSG00000132199.10_686777_688004	18	18	694538	712676	18138	-0.426	0.000000001320313	8.8793
rs6826705	ENSG00000178222.8_1065269_1066981	4	4	1122634	1107350	15284	0.426	0.000000001331135	8.8758
rs10840106	ENSG00000166436.10_8661774_8662699	11	11	8701836	8693413	8423	0.426	0.000000001340719	8.8727
rs62373015	ENSG00000250722.1_42799982_42801433	5	5	42740911	42887494	146583	-0.426	0.000000001346369	8.8708
rs4496799	ENSG00000001561.5_46111013_46114435	6	6	46070407	46097701	27294	-0.426	0.000000001372483	8.8625
rs3795974	ENSG00000134324.7_11964758_11967535	2	2	11924950	11817721	107229	-0.426	0.000000001380828	8.8599
rs7324079	ENSG00000130177.10_115037659_115038198	13	13	115015577	115000362	15215	-0.426	0.000000001399805	8.8539
rs10819317	ENSG00000106992.13_130635305_130635340	9	9	130668957	130640022	28935	-0.425	0.000000001448611	8.8390
rs12495710	ENSG00000206562.5_15457279_15457449	3	3	15559228	15469047	90181	0.425	0.000000001459196	8.8359
rs405281	ENSG00000013374.9_151057227_151057748	7	7	151062348	151038785	23563	-0.425	0.000000001529837	8.8154
rs1242017	ENSG00000254505.2_24681757_24681910	14	14	24675569	24683075	7506	-0.425	0.000000001535579	8.8137
rs12609768	ENSG00000196268.6_21605715_21610375	19	19	21677321	21579931	97390	0.425	0.000000001540405	8.8124
rs28539755	ENSG00000182117.4_34633917_34634309	15	15	34613097	34635378	22281	0.424	0.000000001632074	8.7873
rs10492373	ENSG00000087448.5_27950648_27955973	12	12	27959998	27932953	27045	0.424	0.000000001656922	8.7807
rs9409567	ENSG00000148110.10_97221442_97223324	9	9	97252505	97136833	115672	-0.423	0.000000001719289	8.7647
rs251352	ENSG00000256453.1_140052030_140052491	5	5	140227876	140053171	174705	0.423	0.000000001770853	8.7518
rs117521606	ENSG00000120071.7_44248221_44249598	17	17	44121579	44270166	148587	-0.423	0.000000001834736	8.7364
rs73996007	ENSG00000125445.5_73261783_73262456	17	17	73273305	73257749	15556	-0.422	0.000000001905236	8.7201
rs6882450	ENSG00000146066.2_175816332_175816772	5	5	175809210	175815748	6538	-0.422	0.000000001974452	8.7046
rs71326311	ENSG00000182362.9_47706784_47707037	21	21	47714601	47706251	8350	-0.422	0.000000001974590	8.7045
rs4754317	ENSG00000075239.9_108006797_108007666	11	11	108359161	107992243	366918	-0.422	0.000000002003667	8.6982
snp_12_133610821	ENSG00000198040.6_133614166_133614555	12	12	133610821	133613878	3057	0.423	0.000000002041154	8.6901
rs4148876	ENSG00000241106.2_32782097_32782378	6	6	32796793	32784825	11968	-0.422	0.000000002061612	8.6858
rs4148876	ENSG00000250264.1_32782097_32782378	6	6	32796793	32806599	9806	-0.422	0.000000002061612	8.6858
rs3733075	ENSG00000113812.9_53901093_53902889	3	3	53886912	53916229	29317	-0.422	0.000000002079578	8.6820
rs7970462	ENSG00000135390.12_54069837_54071182	12	12	54022602	54071192	48590	-0.421	0.000000002093114	8.6792
rs2243093	ENSG00000108509.14_4875527_4875831	17	17	4835895	4890960	55065	-0.421	0.000000002128021	8.6720
rs7935551	ENSG00000168056.9_65321172_65321374	11	11	65227632	65326401	98769	0.421	0.000000002131421	8.6713
rs61991324	ENSG00000196405.7_100603915_100603981	14	14	100635280	100437786	197494	-0.421	0.000000002185063	8.6605
rs2277477	ENSG00000187630.9_24458027_24458284	14	14	24506073	24439148	66925	0.421	0.000000002250372	8.6477
rs2123829	ENSG00000128915.7_60711808_60715961	15	15	60767686	60771359	3673	-0.421	0.000000002255678	8.6467
rs2129904	ENSG00000158623.10_130146089_130146647	7	7	130280748	130353598	72850	0.421	0.000000002269504	8.6441
rs10749291	ENSG00000183605.10_120924714_120925179	10	10	120920588	120925179	4591	-0.421	0.000000002279875	8.6421
rs9608008	ENSG00000100304.10_43562628_43564165	22	22	43583604	43583139	465	-0.420	0.000000002361429	8.6268
rs2277477	ENSG00000157326.14_24437966_24438488	14	14	24506073	24422795	83278	0.420	0.000000002408680	8.6182
rs10426453	ENSG00000171469.6_9718008_9722012	19	19	9824173	9732075	92098	0.420	0.000000002517033	8.5991
rs210142	ENSG00000030110.7_33540324_33541684	6	6	33546837	33548070	1233	0.419	0.000000002596847	8.5856
rs58866721	ENSG00000083544.8_61102501_61103351	13	13	60966502	60970591	4089	-0.419	0.000000002720775	8.5653
rs6002904	ENSG00000100243.15_43013846_43015951	22	22	43089055	43045574	43481	0.419	0.000000002777919	8.5563
rs657259	ENSG00000167766.11_53115620_53118050	19	19	53141625	53193741	52116	0.418	0.000000002791740	8.5541
rs5000127	ENSG00000172469.9_96053624_96057333	6	6	96028562	96025419	3143	0.418	0.000000002826684	8.5487
rs3736309	ENSG00000110881.6_50453542_50453737	12	12	50358054	50451331	93277	0.418	0.000000002833797	8.5476
rs10819317	ENSG00000136840.12_130674547_130674959	9	9	130668957	130679317	10360	-0.418	0.000000003033835	8.5180
rs2469761	ENSG00000104635.8_22273282_22273470	8	8	22367274	22224762	142512	-0.417	0.000000003196479	8.4953
rs131756	ENSG00000205560.8_51015286_51015463	22	22	51021599	51017899	3700	0.417	0.000000003238712	8.4896
rs35365817	ENSG00000163701.13_9956935_9958086	3	3	9934753	9944296	9543	0.417	0.000000003314866	8.4795
rs2839163	ENSG00000160285.9_47609038_47611149	21	21	47654388	47648738	5650	0.417	0.000000003356398	8.4741
rs2071271	ENSG00000135124.9_121671326_121671909	12	12	121670064	121647660	22404	0.416	0.000000003361921	8.4734
rs772296	ENSG00000172123.7_33749009_33750087	17	17	33753680	33760218	6538	0.416	0.000000003491485	8.4570
rs701383	ENSG00000113318.8_80171570_80172631	5	5	79913275	79950467	37192	-0.416	0.000000003563565	8.4481
rs12169571	ENSG00000186716.14_23657620_23660224	22	22	23509902	23521891	11989	-0.416	0.000000003565461	8.4479
rs2334291	ENSG00000105373.12_48258605_48258780	19	19	48248182	48248793	611	-0.416	0.000000003597130	8.4440
rs10057028	ENSG00000175857.4_57789972_57792917	5	5	57795822	57787262	8560	0.415	0.000000003746105	8.4264
rs140776140	ENSG00000164708.5_44104715_44105186	7	7	44094935	44105186	10251	0.415	0.000000003809626	8.4191
rs11074911	ENSG00000196502.6_28621252_28621512	16	16	28583865	28634907	51042	-0.415	0.000000003865949	8.4127
rs8036417	ENSG00000136425.8_78396948_78397674	15	15	78419476	78423886	4410	0.415	0.000000003868027	8.4125
rs8139817	ENSG00000093100.12_18270418_18273682	22	22	18468369	18507325	38956	-0.415	0.000000003960492	8.4023
snp_5_108649616	ENSG00000249476.1_108658697_108662070	5	5	108649616	108662070	12454	-0.415	0.000000004048618	8.3927
rs9579883	ENSG00000165475.9_20977806_20978381	13	13	21096690	21099996	3306	-0.414	0.000000004135315	8.3835
rs12947529	ENSG00000006114.10_35939228_35939530	17	17	35986659	35969488	17171	-0.414	0.000000004270373	8.3695
rs17288042	ENSG00000071967.7_172411034_172414643	2	2	172383988	172378757	5231	-0.413	0.000000004487142	8.3480
rs55644350	ENSG00000108262.9_27903540_27903692	17	17	27913368	27916645	3277	-0.413	0.000000004588032	8.3384
rs17720205	ENSG00000174194.9_51224677_51226465	10	10	51579413	51252947	326466	0.413	0.000000004618420	8.3355
rs7872235	ENSG00000242616.2_114431549_114432504	9	9	114433650	114423615	10035	-0.413	0.000000004641427	8.3333
rs71224122	ENSG00000174093.6_36351796_36351996	17	17	36396351	36421858	25507	0.413	0.000000004816279	8.3173
rs2360610	ENSG00000174748.12_23963089_23965183	3	3	23957929	23958036	107	0.413	0.000000004900822	8.3097
rs884368	ENSG00000129484.9_20813091_20813285	14	14	20794509	20811741	17232	0.412	0.000000004955320	8.3049
rs4328869	ENSG00000198498.5_164415594_164415956	4	4	164414687	164415594	907	-0.412	0.000000005127089	8.2901
rs7872235	ENSG00000059769.15_114431552_114432508	9	9	114433650	114393632	40018	-0.412	0.000000005134525	8.2895
rs7872235	ENSG00000244115.1_114431552_114432509	9	9	114433650	114393666	39984	-0.412	0.000000005134525	8.2895
rs12976380	ENSG00000130312.1_17416477_17416766	19	19	17412662	17416477	3815	-0.412	0.000000005203275	8.2837
rs3734544	ENSG00000112763.10_26476350_26476849	6	6	26468660	26458150	10510	-0.412	0.000000005362548	8.2706
rs2013383	ENSG00000198933.4_45775961_45776141	17	17	45791123	45772630	18493	0.411	0.000000005446722	8.2639
rs148404074	ENSG00000254999.2_10167953_10168874	3	3	10097596	10157276	59680	0.410	0.000000005953776	8.2252
rs2288278	ENSG00000120093.6_46626232_46628543	17	17	46661292	46667634	6342	-0.410	0.000000006047389	8.2184
rs753079	ENSG00000064687.7_1059022_1059084	19	19	485138	1040102	554964	-0.410	0.000000006051970	8.2181
rs4808983	ENSG00000081665.7_19909598_19910259	19	19	19882476	19932560	50084	0.410	0.000000006133082	8.2123
rs2297378	ENSG00000103932.5_41812589_41813345	15	15	41816190	41836464	20274	0.410	0.000000006164321	8.2101
rs1535274	ENSG00000228223.1_26522076_26526807	6	6	26520747	26522076	1329	-0.410	0.000000006184130	8.2087
rs6570229	ENSG00000051620.5_138734017_138734310	6	6	138712576	138724668	12092	0.410	0.000000006190702	8.2083
rs355775	ENSG00000174953.9_153990335_153994145	3	3	154036129	154042286	6157	-0.410	0.000000006446714	8.1907
rs2104778	ENSG00000179253.3_60292562_60294442	20	20	60296339	60294804	1535	0.409	0.000000006532627	8.1849
rs12993628	ENSG00000124383.3_71357444_71357884	2	2	71340385	71357444	17059	0.409	0.000000006556538	8.1833
rs68052366	ENSG00000188243.8_76104250_76104402	13	13	76189133	76123575	65558	-0.409	0.000000006565887	8.1827
rs818052	ENSG00000126878.8_133995622_133998539	9	9	133969710	133971863	2153	-0.409	0.000000006620654	8.1791
rs10882666	ENSG00000188649.6_97791577_97792441	10	10	97555294	97709744	154450	-0.409	0.000000006714954	8.1730
rs12984962	ENSG00000244482.3_54745902_54746186	19	19	54769205	54747130	22075	-0.409	0.000000006729933	8.1720
rs2277798	ENSG00000160183.8_43791999_43792888	21	21	43824106	43816955	7151	0.409	0.000000006935454	8.1589
rs34323	ENSG00000178878.7_12939843_12944400	12	12	12879057	12878865	192	0.409	0.000000007054161	8.1516
rs6139114	ENSG00000125826.14_398376_398574	20	20	392335	388142	4193	0.409	0.000000007072491	8.1504
rs10149617	ENSG00000139998.9_65412532_65415230	14	14	65402161	65439494	37333	0.408	0.000000007207336	8.1422
rs56017929	ENSG00000102910.5_48385492_48389415	16	16	48343642	48278207	65435	-0.408	0.000000007257379	8.1392
rs3828323	ENSG00000248672.1_160731955_160732154	2	2	160808075	160761221	46854	0.408	0.000000007303765	8.1365
rs3828323	ENSG00000054219.9_160731955_160732154	2	2	160808075	160761260	46815	0.408	0.000000007303765	8.1365
rs2189019	ENSG00000005020.7_26706681_26709275	7	7	26798581	27034858	236277	0.408	0.000000007318891	8.1356
rs10134767	ENSG00000197119.7_100759631_100762882	14	14	100763954	100772884	8930	0.408	0.000000007405394	8.1305
rs4808779	ENSG00000130518.7_18367909_18371518	19	19	18404936	18385319	19617	-0.408	0.000000007425736	8.1293
rs11240095	ENSG00000131791.6_146626685_146631221	1	1	146504083	146644129	140046	-0.407	0.000000007876710	8.1037
rs11168674	ENSG00000139620.8_49075165_49076021	12	12	49058402	49076021	17619	-0.407	0.000000007996663	8.0971
rs152234	ENSG00000197226.7_179289066_179291128	5	5	179335060	179334859	201	0.407	0.000000008152282	8.0887
rs759045	ENSG00000233391.2_28296513_28297684	19	19	28256350	28284402	28052	0.407	0.000000008189073	8.0868
rs67723215	ENSG00000167526.8_89629292_89630950	16	16	89631998	89627056	4942	0.407	0.000000008227119	8.0848
snp_3_58444227	ENSG00000168297.9_58406263_58406687	3	3	58444227	58318607	125620	0.408	0.000000008232481	8.0845
rs6882450	ENSG00000048162.14_175815434_175815976	5	5	175809210	175815976	6766	-0.406	0.000000008705388	8.0602
rs965951	ENSG00000156261.7_30434811_30434877	21	21	30432557	30446118	13561	-0.406	0.000000008735186	8.0587
rs9889965	ENSG00000132481.1_73872343_73872573	17	17	73874770	73874656	114	0.406	0.000000008757867	8.0576
rs9848860	ENSG00000114405.6_62318930_62321888	3	3	62222459	62304648	82189	-0.406	0.000000008852171	8.0530
rs3185777	ENSG00000198894.3_77579728_77583630	14	14	77582643	77564440	18203	-0.405	0.000000009395207	8.0271
rs68132241	ENSG00000119599.12_73425320_73426411	14	14	73361447	73393040	31593	0.405	0.000000009731464	8.0118
rs62006219	ENSG00000175265.12_34673902_34674057	15	15	34813601	34880704	67103	-0.405	0.000000010005011	7.9998
rs1476413	ENSG00000177000.6_11845780_11850955	1	1	11852300	11866977	14677	0.405	0.000000010030296	7.9987
rs1993939	ENSG00000151150.13_61815416_61815796	10	10	62487010	62493248	6238	-0.405	0.000000010239149	7.9897
rs139989165	ENSG00000120451.6_130784161_130786404	11	11	130780865	130786404	5539	0.404	0.000000010681400	7.9714
rs12119079	ENSG00000162836.6_147141952_147142618	1	1	147129014	147142618	13604	-0.404	0.000000011130616	7.9535
rs8102781	ENSG00000197128.5_57980954_57985789	19	19	57961308	57988938	27630	-0.403	0.000000011464546	7.9406
rs2283623	ENSG00000254901.1_19292691_19293492	19	19	19283027	19303400	20373	-0.403	0.000000011595717	7.9357
rs853195	ENSG00000161326.8_35872283_35873603	17	17	35848255	35849937	1682	0.403	0.000000011824423	7.9272
rs115040215	ENSG00000247909.1_32868697_32871535	6	6	32877173	32862500	14673	-0.403	0.000000011884139	7.9250
rs6670999	ENSG00000162384.7_53679771_53680408	1	1	53693090	53686289	6801	-0.402	0.000000012472129	7.9041
rs12449895	ENSG00000011295.7_15930688_15932100	17	17	16021611	15902782	118829	0.402	0.000000012556836	7.9011
rs10213333	ENSG00000109163.6_68605046_68606442	4	4	68594552	68620078	25526	0.402	0.000000012575136	7.9005
rs10818476	ENSG00000095261.8_123586408_123586963	9	9	123572038	123605229	33191	0.402	0.000000012779761	7.8935
rs114878632	ENSG00000232703.1_31167942_31168415	6	6	31239205	31169695	69510	0.402	0.000000012894174	7.8896
rs7954168	ENSG00000070018.4_12268959_12274354	12	12	12434997	12419946	15051	-0.402	0.000000013016742	7.8855
rs28436027	ENSG00000166503.3_83806816_83808027	15	15	83774399	83876321	101922	0.402	0.000000013147772	7.8811
rs13428882	ENSG00000231682.1_235358762_235359042	2	2	235354348	235363239	8891	-0.402	0.000000013291164	7.8764
rs12776	ENSG00000183688.4_289769_293285	17	17	290362	295730	5368	0.402	0.000000013412254	7.8725
rs73194241	ENSG00000151148.8_109927724_109930542	12	12	109867318	109915207	47889	-0.401	0.000000013697806	7.8633
rs144055342	ENSG00000188126.7_73612393_73612527	17	17	73585072	73584139	933	0.401	0.000000013868179	7.8580
rs1254386	ENSG00000206527.5_123303720_123304032	3	3	123294536	123304032	9496	0.401	0.000000014264801	7.8457
rs4785781	ENSG00000185324.16_89761339_89761478	16	16	90148979	89747145	401834	-0.401	0.000000014447092	7.8402
rs56008928	ENSG00000139990.13_69555921_69557873	14	14	69665845	69619867	45978	-0.401	0.000000014540897	7.8374
rs7105544	ENSG00000110218.4_93862094_93862659	11	11	93870115	93862094	8021	-0.400	0.000000015433971	7.8115
rs4789668	ENSG00000176155.10_80085568_80085784	17	17	80161990	80170689	8699	-0.400	0.000000015516856	7.8092
rs1005254	ENSG00000196867.1_57065053_57068169	19	19	57081942	57050317	31625	0.399	0.000000016335331	7.7869
rs75590598	ENSG00000168385.12_242291358_242293442	2	2	242185654	242254515	68861	-0.399	0.000000016564927	7.7808
rs10775533	ENSG00000104835.8_39421110_39421536	19	19	39400175	39466380	66205	-0.399	0.000000016638224	7.7789
rs4533001	ENSG00000178202.8_108342832_108345679	11	11	108432472	108369159	63313	-0.399	0.000000016770844	7.7754
rs10467747	ENSG00000165929.8_92251506_92251705	14	14	92324458	92333880	9422	-0.399	0.000000017097642	7.7671
rs13228540	ENSG00000164715.5_97834776_97838945	7	7	97757075	97736197	20878	-0.399	0.000000017185127	7.7648
rs6875118	ENSG00000112992.10_43648026_43648553	5	5	43673924	43602791	71133	0.399	0.000000017585009	7.7549
rs6969837	ENSG00000196247.6_64149733_64150903	7	7	64134135	64126501	7634	0.398	0.000000017848324	7.7484
rs958342	ENSG00000166979.8_33887124_33887707	21	21	33865903	33784314	81589	0.398	0.000000017862353	7.7481
rs3825588	ENSG00000100441.5_24899430_24900137	14	14	24900231	24898492	1739	0.397	0.000000019378911	7.7127
rs35160253	ENSG00000214941.2_15879874_15881477	17	17	15845927	15903031	57104	0.397	0.000000019568440	7.7084
rs6846068	ENSG00000188848.10_42112870_42119752	4	4	42161219	42154895	6324	0.397	0.000000019667432	7.7063
rs8110803	ENSG00000131845.9_57867398_57871266	19	19	57928709	57862645	66064	-0.397	0.000000019932218	7.7004
rs2035809	ENSG00000255423.1_73110810_73112488	3	3	73094955	73110810	15855	0.397	0.000000020139875	7.6959
rs115316773	ENSG00000206344.5_31170149_31171745	6	6	31239722	31165537	74185	0.397	0.000000020483630	7.6886
rs12972723	ENSG00000189190.6_53268747_53271025	19	19	53287295	53290034	2739	-0.397	0.000000020609657	7.6859
rs17844124	ENSG00000123200.11_46528600_46531432	13	13	46634325	46626894	7431	-0.397	0.000000021131970	7.6751
rs3746719	ENSG00000101307.10_1552366_1552683	20	20	1610790	1600655	10135	-0.396	0.000000021513435	7.6673
rs62108291	ENSG00000120784.9_38123389_38127206	19	19	38150358	38147162	3196	0.396	0.000000022138591	7.6549
rs4533290	ENSG00000251417.1_28827457_28829149	16	16	28823755	28814097	9658	-0.396	0.000000022316535	7.6514
rs56256811	ENSG00000138777.15_106290234_106290910	4	4	106299539	106395238	95699	0.396	0.000000022843903	7.6412
rs62421864	ENSG00000197498.7_111346606_111347303	6	6	111342098	111303218	38880	-0.395	0.000000023232131	7.6339
rs4790716	ENSG00000091640.2_4863055_4863211	17	17	4865928	4871132	5204	-0.395	0.000000023266575	7.6333
rs35957485	ENSG00000183891.5_20096404_20096887	2	2	20090677	20101747	11070	-0.395	0.000000023508462	7.6288
rs8469	ENSG00000179528.10_74724644_74725445	2	2	74687550	74732192	44642	-0.395	0.000000023765932	7.6240
rs177569	ENSG00000106052.8_27839584_27839709	7	7	28493719	27778950	714769	0.395	0.000000024317861	7.6141
rs11065719	ENSG00000111237.12_110928902_110929927	12	12	111212762	110939922	272840	-0.395	0.000000024799480	7.6056
rs4725943	ENSG00000002933.3_150497491_150498056	7	7	150476550	150497491	20941	-0.394	0.000000025526553	7.5930
rs7995648	ENSG00000125247.11_101322537_101322823	13	13	101281015	101327347	46332	-0.394	0.000000026393341	7.5785
rs170631	ENSG00000049246.8_7902732_7905237	1	1	7852117	7844380	7737	0.394	0.000000026448384	7.5776
rs10175812	ENSG00000250565.2_46738986_46739951	2	2	46760263	46769696	9433	0.393	0.000000029435373	7.5311
rs3759579	ENSG00000256053.2_104056518_104058524	14	14	103851272	104029299	178027	-0.393	0.000000029586114	7.5289
rs6718656	ENSG00000023228.8_206986149_206989000	2	2	206965837	207024327	58490	0.393	0.000000029928252	7.5239
rs4644651	ENSG00000134909.12_128834989_128844897	11	11	129160763	129149219	11544	0.392	0.000000030648864	7.5136
rs3759579	ENSG00000256500.3_104056518_104058508	14	14	103851272	104029299	178027	-0.392	0.000000031460840	7.5022
rs2058056	ENSG00000196313.7_72349936_72350456	7	7	72247024	72349936	102912	0.392	0.000000031474377	7.5020
rs7173301	ENSG00000128829.6_40265793_40267630	15	15	40269843	40226347	43496	-0.392	0.000000031580177	7.5006
rs9836925	ENSG00000170364.8_4354582_4356086	3	3	4356985	4344988	11997	-0.392	0.000000032524284	7.4878
rs2797832	ENSG00000123454.5_136523438_136524466	9	9	136543705	136501482	42223	0.391	0.000000032910540	7.4827
rs7461545	ENSG00000104361.5_99202061_99205318	8	8	99305363	99306621	1258	0.391	0.000000033230871	7.4785
rs2028580	ENSG00000168824.10_4418962_4420785	4	4	4350957	4349867	1090	0.391	0.000000034176008	7.4663
rs73398101	ENSG00000167280.9_77079564_77079672	17	17	77077452	77071019	6433	0.391	0.000000034899614	7.4572
rs2607236	ENSG00000089351.7_35510095_35510213	19	19	35481285	35485688	4403	-0.391	0.000000035205349	7.4534
rs1973459	ENSG00000108448.12_18638190_18639432	17	17	18610134	18601311	8823	-0.390	0.000000035909101	7.4448
rs12625357	ENSG00000101004.9_25456679_25457725	20	20	25251237	25566153	314916	0.390	0.000000036099948	7.4425
rs7687957	ENSG00000137449.10_15067777_15071777	4	4	14956689	15004298	47609	-0.390	0.000000036265209	7.4405
rs2074311	ENSG00000187486.5_17407406_17410206	11	11	17421860	17410878	10982	-0.390	0.000000036487058	7.4379
rs2254522	ENSG00000235878.2_47612445_47613179	21	21	47614443	47613673	770	-0.390	0.000000038291169	7.4169
rs57796768	ENSG00000107771.11_86273205_86278273	10	10	86072296	86088342	16046	-0.389	0.000000039971536	7.3982
rs3791382	ENSG00000068024.11_240016195_240016752	2	2	240018812	240323348	304536	-0.389	0.000000040894815	7.3883
rs73025755	ENSG00000122335.8_158530536_158532534	6	6	158592568	158589312	3256	-0.389	0.000000041677295	7.3801
rs2848626	ENSG00000134809.4_57297592_57297766	11	11	57283988	57298276	14288	-0.389	0.000000041814423	7.3787
rs1801552	ENSG00000103044.5_69148246_69151571	16	16	68857441	69140160	282719	0.389	0.000000041903906	7.3777
rs13164627	ENSG00000181104.6_76028139_76031606	5	5	76037178	76011868	25310	-0.389	0.000000042389293	7.3727
rs3809263	ENSG00000171840.7_674383_675344	12	12	773456	772945	511	-0.389	0.000000042610736	7.3705
rs6467602	ENSG00000243317.3_135358839_135359972	7	7	135309388	135347244	37856	0.388	0.000000044063257	7.3559
rs56212056	ENSG00000160226.10_45752916_45753145	21	21	45757888	45759285	1397	-0.388	0.000000044207293	7.3545
rs3804511	ENSG00000096093.9_52357068_52360581	6	6	52287195	52285106	2089	-0.388	0.000000044537267	7.3513
rs62192778	ENSG00000085982.8_234384166_234386149	2	2	234475415	234475428	13	0.388	0.000000045560108	7.3414
rs663045	ENSG00000085491.10_108677442_108679459	1	1	108743059	108742898	161	-0.388	0.000000045920549	7.3380
rs112442328	ENSG00000123179.8_50234859_50235344	13	13	50297473	50265623	31850	-0.387	0.000000047614160	7.3223
rs11259539	ENSG00000248743.1_15211104_15213418	10	10	15239029	15211104	27925	0.387	0.000000049000174	7.3098
rs35756741	ENSG00000183150.3_12813825_12815404	12	12	12868701	12849141	19560	0.387	0.000000049141095	7.3086
rs12984962	ENSG00000204577.7_54745902_54746186	19	19	54769205	54746602	22603	-0.387	0.000000049586093	7.3046
rs706014	ENSG00000226816.1_23245955_23247664	7	7	23275250	23245632	29618	0.387	0.000000050362853	7.2979
rs2734828	ENSG00000175567.3_73685712_73686166	11	11	73715666	73694352	21314	-0.387	0.000000050677443	7.2952
rs7862029	ENSG00000136848.12_124544610_124547809	9	9	124600375	124329336	271039	0.386	0.000000050829052	7.2939
rs3901800	ENSG00000163702.14_9974637_9975305	3	3	9976864	9958758	18106	-0.386	0.000000051186585	7.2908
rs1429538	ENSG00000001631.9_91843925_91844091	7	7	91033639	91875480	841841	0.386	0.000000052419652	7.2805
rs56740940	ENSG00000178201.3_57966542_57967854	19	19	57976801	57967854	8947	-0.386	0.000000052772413	7.2776
rs4980325	ENSG00000185627.12_244041_244216	11	11	234451	236546	2095	-0.386	0.000000053544532	7.2713
rs6116961	ENSG00000234516.1_627270_628340	20	20	633149	629157	3992	0.386	0.000000053666631	7.2703
rs1267463	ENSG00000066654.7_20744986_20748608	16	16	20957937	20753406	204531	0.385	0.000000055772063	7.2536
rs12504238	ENSG00000249685.1_39136907_39137228	4	4	39144444	39135533	8911	-0.385	0.000000056088306	7.2511
rs7708096	ENSG00000228716.2_79950223_79950802	5	5	80119774	79950802	168972	0.385	0.000000056282316	7.2496
rs35497678	ENSG00000122359.11_81940697_81941211	10	10	81921078	81965433	44355	-0.385	0.000000057806343	7.2380
rs6116961	ENSG00000172070.5_627259_629561	20	20	633149	656444	23295	0.385	0.000000058008383	7.2365
rs140776140	ENSG00000136279.12_44100376_44109055	7	7	44094935	44084232	10703	0.385	0.000000059090697	7.2285
rs7625643	ENSG00000177311.6_141161231_141168634	3	3	141150026	141043055	106971	0.385	0.000000060019115	7.2217
rs4148974	ENSG00000160194.11_44323292_44324386	21	21	44323720	44299754	23966	-0.384	0.000000060312172	7.2196
rs12464156	ENSG00000135900.3_224831580_224832431	2	2	224689320	224822121	132801	-0.384	0.000000063819959	7.1950
rs3809822	ENSG00000213859.2_7255208_7258258	17	17	7234112	7255208	21096	0.384	0.000000063917770	7.1944
rs4789769	ENSG00000181396.7_80347086_80350410	17	17	80373452	80376513	3061	-0.384	0.000000065285614	7.1852
rs4121165	ENSG00000162616.7_78481698_78483648	1	1	78276977	78444859	167882	-0.383	0.000000066636531	7.1763
rs256546	ENSG00000138381.4_190530767_190532322	2	2	190751163	190526146	225017	-0.383	0.000000068026490	7.1673
rs2583392	ENSG00000254531.1_102269481_102270040	4	4	102259365	102268937	9572	0.383	0.000000068227858	7.1660
rs605054	ENSG00000141556.13_80887238_80887376	17	17	80779747	80709940	69807	-0.383	0.000000069266802	7.1595
rs74815115	ENSG00000066230.6_476317_476493	5	5	466458	524447	57989	-0.383	0.000000069325558	7.1591
rs222835	ENSG00000170291.7_7157902_7158122	17	17	7134129	7155372	21243	-0.383	0.000000069423664	7.1585
rs10993770	ENSG00000123453.10_136568038_136568823	9	9	136564575	136605077	40502	-0.383	0.000000069430585	7.1584
rs7731626	ENSG00000164512.12_55395507_55396131	5	5	55444683	55529186	84503	0.383	0.000000069981395	7.1550
rs12667978	ENSG00000158457.4_128807614_128808637	7	7	128777461	128784712	7251	-0.383	0.000000070729891	7.1504
rs5745297	ENSG00000112977.11_10679342_10681281	5	5	10680997	10761384	80387	-0.382	0.000000073090466	7.1361
rs11197936	ENSG00000165646.7_119036673_119038941	10	10	119019658	119000604	19054	-0.382	0.000000073324596	7.1348
rs11895277	ENSG00000124370.6_71336814_71337252	2	2	72077960	71357369	720591	0.382	0.000000073623212	7.1330
rs28654892	ENSG00000185068.10_158613009_158615020	6	6	158577049	158589384	12335	0.382	0.000000075055755	7.1246
rs2913222	ENSG00000113749.5_175108464_175111558	5	5	175078991	175085033	6042	0.382	0.000000075441279	7.1224
rs6454631	ENSG00000164414.11_88221117_88222054	6	6	88225863	88180341	45522	-0.382	0.000000076656821	7.1154
rs6833053	ENSG00000109689.10_27024141_27027003	4	4	26872460	26859300	13160	-0.382	0.000000077092018	7.1130
rs7252310	ENSG00000198466.5_58367337_58367601	19	19	58356620	58331094	25526	0.381	0.000000079039729	7.1022
rs8053839	ENSG00000196470.5_48394442_48397793	16	16	48390512	48419361	28849	0.381	0.000000080047956	7.0966
rs4641052	ENSG00000104368.13_42032236_42033669	8	8	42002818	42065242	62424	-0.381	0.000000080979291	7.0916
rs2551639	ENSG00000144401.9_208473839_208478167	2	2	208396187	208490652	94465	-0.381	0.000000080988903	7.0916
rs2069443	ENSG00000164889.8_150767814_150767998	7	7	150755173	150754297	876	0.381	0.000000081233063	7.0903
rs3014288	ENSG00000143776.12_227177566_227182100	1	1	227596776	227506175	90601	-0.381	0.000000083819650	7.0767
rs10773030	ENSG00000185344.7_124196865_124197229	12	12	124219791	124196865	22926	-0.381	0.000000084027348	7.0756
rs12984811	ENSG00000007129.10_42092817_42093197	19	19	42123274	42041702	81572	-0.381	0.000000084193721	7.0747
rs2162943	ENSG00000167523.7_89735694_89737675	16	16	89760652	89724152	36500	-0.380	0.000000088652381	7.0523
rs527529	ENSG00000166439.5_74546591_74553458	11	11	74620800	74459913	160887	0.380	0.000000090741783	7.0422
rs6898102	ENSG00000170571.6_49736874_49737219	5	5	49874330	49739082	135248	-0.380	0.000000091644906	7.0379
rs1320992	ENSG00000143155.8_168169141_168169950	1	1	168154454	168148171	6283	0.379	0.000000092850841	7.0322
rs34586090	ENSG00000113319.7_80521497_80525975	5	5	80261557	80256491	5066	-0.379	0.000000093263003	7.0303
rs2158013	ENSG00000083828.8_58290119_58291984	19	19	58291228	58280997	10231	0.379	0.000000094699228	7.0237
rs1340709	ENSG00000136153.13_76423215_76423428	13	13	76503265	76194570	308695	0.379	0.000000096187501	7.0169
rs117790517	ENSG00000198467.7_35689701_35691017	9	9	35689949	35691017	1068	-0.378	0.000000100766564	6.9967
rs273875	ENSG00000117569.12_97278829_97280349	1	1	97251845	97187221	64624	0.378	0.000000101075353	6.9954
rs7939159	ENSG00000175518.5_5535623_5537935	11	11	5642001	5537935	104066	-0.378	0.000000102491416	6.9893
rs7575508	ENSG00000138411.5_197063977_197066112	2	2	197110296	197458416	348120	-0.378	0.000000102860697	6.9878
rs7815156	ENSG00000137547.4_55049071_55049225	8	8	54556293	55047770	491477	0.378	0.000000105290752	6.9776
rs7647581	ENSG00000071282.7_8578869_8579126	3	3	8620254	8543393	76861	0.377	0.000000108711541	6.9637
rs35852308	ENSG00000173209.16_61413752_61414686	2	2	61225563	61404553	178990	-0.377	0.000000108739339	6.9636
rs6544163	ENSG00000152147.5_39008659_39009598	2	2	38651073	38978676	327603	-0.377	0.000000108744224	6.9636
rs543806	ENSG00000137500.5_82970139_82973008	11	11	82994954	82997450	2496	-0.377	0.000000109601628	6.9602
rs45500792	ENSG00000248098.2_41930343_41930910	19	19	41903699	41903365	334	0.377	0.000000111316435	6.9534
rs2459215	ENSG00000065154.7_126085872_126086671	10	10	126089656	126107545	17889	-0.377	0.000000111486803	6.9528
rs7859349	ENSG00000107021.11_131568533_131568590	9	9	132515954	131549483	966471	-0.377	0.000000111638643	6.9522
rs4696808	ENSG00000196526.6_7760441_7765518	4	4	7932704	7941653	8949	-0.377	0.000000112372098	6.9493
rs17839531	ENSG00000197302.6_31805023_31806190	16	16	31815220	31724550	90670	-0.377	0.000000114585054	6.9409
rs9835254	ENSG00000138246.10_132218578_132218652	3	3	132163522	132136370	27152	0.377	0.000000115365563	6.9379
rs8024713	ENSG00000180953.6_80206930_80207598	15	15	80206958	80216044	9086	-0.377	0.000000116368330	6.9342
rs62483499	ENSG00000105808.11_102279570_102279646	7	7	102339195	102283316	55879	-0.377	0.000000116914726	6.9321
rs62483499	ENSG00000228049.3_102279570_102279646	7	7	102339195	102312182	27013	-0.377	0.000000116914726	6.9321
rs10190751	ENSG00000003402.12_202006097_202006325	2	2	202006096	201980827	25269	0.377	0.000000117753532	6.9290
rs2219667	ENSG00000130348.7_107113657_107116292	6	6	106994326	107077453	83127	0.377	0.000000117817036	6.9288
rs6498021	ENSG00000103522.9_27414423_27414541	16	16	27414378	27413686	692	0.376	0.000000119350419	6.9232
rs6509542	ENSG00000166289.4_30164731_30166376	19	19	30153835	30156327	2492	-0.376	0.000000119613804	6.9222
rs2469761	ENSG00000120896.9_22423858_22423997	8	8	22367274	22402499	35225	0.376	0.000000120077952	6.9205
rs7746545	ENSG00000203871.3_88106840_88108095	6	6	88090225	88106840	16615	-0.376	0.000000120125987	6.9204
rs17208928	ENSG00000173200.7_122345674_122345880	3	3	122345870	122296449	49421	-0.376	0.000000120465146	6.9191
rs11870252	ENSG00000178852.10_45451838_45452332	17	17	45377825	45400656	22831	0.376	0.000000120772451	6.9180
rs6996863	ENSG00000204839.4_144652413_144652587	8	8	144669636	144655141	14495	0.376	0.000000121403780	6.9158
rs25678	ENSG00000159228.8_37444113_37445464	21	21	37442632	37442239	393	0.376	0.000000121452159	6.9156
rs2028900	ENSG00000115486.6_85780355_85780620	2	2	85767735	85788670	20935	0.376	0.000000121790854	6.9144
rs45500792	ENSG00000255730.1_41930343_41930906	19	19	41903699	41882662	21037	0.376	0.000000121933914	6.9139
rs111282539	ENSG00000125648.8_6440075_6442170	19	19	6456146	6459781	3635	0.376	0.000000124016854	6.9065
rs8023486	ENSG00000169375.10_75668006_75668213	15	15	76689751	75748124	941627	0.376	0.000000124969353	6.9032
rs79847198	ENSG00000060491.10_61437238_61439677	20	20	61436502	61436187	315	-0.375	0.000000129305982	6.8884
rs12929333	ENSG00000103485.10_29705985_29706520	16	16	29680389	29674600	5789	0.375	0.000000132748032	6.8770
rs3094315	ENSG00000177757.1_752751_753582	1	1	752566	752751	185	0.375	0.000000133216447	6.8754
rs113989111	ENSG00000133943.14_91581014_91581565	14	14	91572577	91526677	45900	-0.375	0.000000134247798	6.8721
rs3890775	ENSG00000171444.12_112357796_112363179	5	5	112434466	112824527	390061	0.375	0.000000134575297	6.8710
rs648514	ENSG00000163938.12_52727424_52727560	3	3	52467263	52715172	247909	-0.375	0.000000136887756	6.8636
rs35755011	ENSG00000182742.5_46652875_46654382	17	17	46562455	46657473	95018	-0.374	0.000000139484899	6.8555
rs17878252	ENSG00000104936.9_46272978_46273898	19	19	46234155	46285815	51660	-0.374	0.000000139903726	6.8542
rs62057050	ENSG00000181031.10_62293_63714	17	17	65610	202888	137278	0.374	0.000000141434180	6.8494
rs9480949	ENSG00000185250.10_109761659_109762374	6	6	109728441	109762374	33933	-0.374	0.000000144589176	6.8399
rs12128105	ENSG00000186275.7_146373546_146373752	1	1	146472911	146373546	99365	0.374	0.000000145201435	6.8380
rs28706770	ENSG00000182636.4_23930565_23932450	15	15	23940401	23932450	7951	0.374	0.000000146396431	6.8345
rs12417451	ENSG00000161328.10_553963_554916	11	11	500056	537527	37471	0.374	0.000000149176885	6.8263
rs7254426	ENSG00000169021.3_29703812_29704136	19	19	29688732	29704136	15404	-0.374	0.000000150983991	6.8211
rs57885072	ENSG00000182224.5_7761064_7761612	17	17	7770582	7761064	9518	0.373	0.000000155348117	6.8087
rs2591928	ENSG00000197860.5_64976483_64976621	5	5	65040267	65018862	21405	0.373	0.000000155833213	6.8073
rs8132840	ENSG00000183570.9_47361584_47362368	21	21	47326747	47063608	263139	0.373	0.000000157224778	6.8035
rs10845084	ENSG00000134539.12_10460417_10460683	12	12	10396050	10378657	17393	-0.373	0.000000158454137	6.8001
rs13117933	ENSG00000129187.10_183837439_183837780	4	4	183849072	183839089	9983	0.373	0.000000160770607	6.7938
rs611160	ENSG00000178104.13_144897997_144903204	1	1	144894611	145076186	181575	0.372	0.000000167303180	6.7765
rs28565539	ENSG00000162341.9_68855343_68858072	11	11	68858213	68816350	41863	-0.372	0.000000167588261	6.7758
rs13107132	ENSG00000164118.8_175252633_175254531	4	4	175247579	175204828	42751	0.372	0.000000167992927	6.7747
rs10000169	ENSG00000189157.8_77230297_77232282	4	4	77356246	77135193	221053	0.372	0.000000170384360	6.7686
rs58569407	ENSG00000132406.7_4238145_4238804	4	4	4238224	4249950	11726	-0.372	0.000000172647928	6.7628
rs13207864	ENSG00000135587.4_109764180_109764284	6	6	110029730	109761966	267764	0.372	0.000000172686653	6.7627
rs35221258	ENSG00000184470.13_19881781_19882723	22	22	19895728	19929359	33631	-0.372	0.000000177103252	6.7518
rs1100236	ENSG00000135211.5_77423045_77423740	7	7	77603385	77427897	175488	-0.372	0.000000178429069	6.7485
rs11923248	ENSG00000173226.12_121488610_121489421	3	3	121566498	121553926	12572	-0.371	0.000000179335697	6.7463
rs8392	ENSG00000088832.10_1352366_1352884	20	20	1350709	1373806	23097	0.371	0.000000180303841	6.7440
rs6886	ENSG00000115459.12_85617261_85618873	2	2	85622059	85581517	40542	0.371	0.000000182140800	6.7396
rs10000169	ENSG00000118804.7_77230297_77232752	4	4	77356246	77172886	183360	0.371	0.000000182197414	6.7395
rs76915606	ENSG00000205571.7_69372846_69373421	5	5	68769560	69345350	575790	-0.371	0.000000184161316	6.7348
rs7848239	ENSG00000205808.3_4662298_4665256	9	9	4657757	4662298	4541	0.371	0.000000186886229	6.7284
rs12149550	ENSG00000102858.5_4723499_4723658	16	16	4962805	4674826	287979	0.371	0.000000187849765	6.7262
rs10417710	ENSG00000197380.5_47150869_47153129	19	19	47118344	47164395	46051	0.371	0.000000188247301	6.7253
snp_12_58163305	ENSG00000123427.11_58174038_58176324	12	12	58163305	58165275	1970	-0.371	0.000000188531218	6.7246
rs73336794	ENSG00000161011.14_179260032_179260246	5	5	179603862	179233388	370474	0.371	0.000000189566609	6.7222
rs7752070	ENSG00000047579.13_15523032_15523450	6	6	15604919	15663289	58370	0.371	0.000000191493452	6.7178
rs1324551	ENSG00000107796.7_90750696_90751147	10	10	90751516	90751147	369	-0.371	0.000000192373684	6.7159
rs4959699	ENSG00000145949.8_2663863_2668133	6	6	2678750	2751200	72450	0.371	0.000000193122957	6.7142
rs12752271	ENSG00000204084.6_38326369_38328102	1	1	38364275	38412729	48454	0.370	0.000000198440822	6.7024
rs17663669	ENSG00000145860.5_158636239_158636574	5	5	158604511	158637061	32550	-0.370	0.000000199192142	6.7007
rs2303508	ENSG00000134779.8_34376035_34377013	18	18	34324376	34409158	84782	-0.370	0.000000200458260	6.6980
rs580100	ENSG00000110660.9_107661717_107663526	11	11	107715979	107799019	83040	-0.370	0.000000202080644	6.6945
rs2071575	ENSG00000120915.8_27401703_27401761	8	8	27398432	27348296	50136	-0.370	0.000000202398447	6.6938
rs11589146	ENSG00000043514.9_40306708_40307585	1	1	40295408	40349183	53775	-0.370	0.000000204338515	6.6896
rs12428020	ENSG00000151773.6_44433808_44434206	13	13	44420473	44453864	33391	-0.370	0.000000205149423	6.6879
rs7160272	ENSG00000185024.10_105692971_105694607	14	14	105682527	105781926	99399	-0.370	0.000000206345206	6.6854
rs111395685	ENSG00000005884.11_48166474_48167848	17	17	48133313	48133332	19	-0.370	0.000000207874023	6.6822
rs6692377	ENSG00000240219.1_204597224_204598840	1	1	204449157	204595903	146746	-0.369	0.000000214095060	6.6694
rs659266	ENSG00000144589.15_220467190_220467297	2	2	220512823	220462582	50241	-0.369	0.000000217211644	6.6631
rs75569736	ENSG00000247296.1_23940283_23941821	1	1	23946020	23945957	63	-0.369	0.000000218562242	6.6604
rs11764792	ENSG00000132436.7_50515879_50517422	7	7	50496841	50518088	21247	0.369	0.000000225800828	6.6463
rs873886	ENSG00000135976.11_97910894_97911808	2	2	98277804	97779233	498571	0.369	0.000000225989995	6.6459
rs11038294	ENSG00000121236.13_5632007_5634182	11	11	5623665	5617339	6326	0.368	0.000000228491524	6.6411
rs4887896	ENSG00000205078.4_77246754_77246976	16	16	77244837	77233349	11488	0.368	0.000000235416077	6.6282
rs17268	ENSG00000106123.7_142568549_142568847	7	7	142510350	142552792	42442	0.368	0.000000235691479	6.6277
rs67724994	ENSG00000066855.10_66621211_66622797	8	8	66651505	66556124	95381	-0.368	0.000000235766826	6.6275
rs3736326	ENSG00000198730.3_10786095_10786278	11	11	10786142	10772534	13608	0.368	0.000000236503742	6.6262
rs7321239	ENSG00000152749.6_95271404_95271584	13	13	95229288	95254157	24869	0.368	0.000000236846908	6.6255
rs1394364	ENSG00000165548.5_77582911_77583185	14	14	77596769	77582911	13858	0.368	0.000000240196024	6.6194
rs7254221	ENSG00000188171.8_20802745_20808456	19	19	20875106	20844406	30700	0.368	0.000000241856873	6.6164
rs2245344	ENSG00000115750.10_10073912_10074537	2	2	9985670	9983483	2187	-0.368	0.000000241897285	6.6164
rs12636891	ENSG00000119227.3_196673214_196675556	3	3	196674879	196695931	21052	0.368	0.000000246735961	6.6078
rs11738308	ENSG00000113721.7_149493400_149495509	5	5	149520092	149535423	15331	-0.367	0.000000250371528	6.6014
rs2112617	ENSG00000159202.11_47004326_47006418	17	17	46977125	46985731	8606	0.367	0.000000252207621	6.5982
rs2248342	ENSG00000136247.10_6617065_6617351	7	7	6658555	6617065	41490	-0.367	0.000000253139148	6.5966
rs2449348	ENSG00000158941.12_22472938_22473109	8	8	22359572	22462145	102573	-0.367	0.000000253261290	6.5964
rs10735832	ENSG00000184271.11_51580719_51584375	12	12	51596763	51611477	14714	-0.367	0.000000262456147	6.5809
rs11869662	ENSG00000073536.11_33458366_33459468	17	17	33482522	33469322	13200	-0.367	0.000000265530979	6.5759
rs3796364	ENSG00000011376.5_45588843_45590913	3	3	45511266	45429998	81268	0.367	0.000000265612354	6.5758
rs7253114	ENSG00000188227.6_38027799_38034237	19	19	37988725	37997841	9116	-0.366	0.000000269794938	6.5690
rs4872531	ENSG00000147439.7_22482560_22482925	8	8	22529695	22526661	3034	-0.366	0.000000271513292	6.5662
rs1130694	ENSG00000100997.11_25275379_25275666	20	20	25276297	25371619	95322	-0.366	0.000000275267410	6.5602
rs3830160	ENSG00000086504.10_419059_419220	16	16	419092	420568	1476	-0.366	0.000000277735163	6.5564
rs12655443	ENSG00000131507.7_141488070_141488602	5	5	141467856	141488070	20214	0.366	0.000000277827524	6.5562
rs34023999	ENSG00000175352.6_9002123_9005516	11	11	8839379	9025596	186217	-0.366	0.000000277962567	6.5560
rs3797497	ENSG00000164171.5_52386349_52390609	5	5	52334318	52285156	49162	-0.366	0.000000281964379	6.5498
rs114256877	ENSG00000204681.5_29574674_29574781	6	6	30073195	29601753	471442	-0.366	0.000000282722779	6.5486
rs34361557	ENSG00000049239.7_9323568_9331396	1	1	9290707	9294863	4156	-0.366	0.000000283224279	6.5479
rs6838225	ENSG00000163322.9_84382092_84384055	4	4	84386438	84444501	58063	-0.366	0.000000285083087	6.5450
rs913861	ENSG00000189171.8_153591275_153591514	1	1	153622220	153606873	15347	0.366	0.000000287305428	6.5417
rs9583484	ENSG00000088448.9_111530887_111532459	13	13	110966349	111567416	601067	-0.366	0.000000288538662	6.5398
rs4794136	ENSG00000108826.10_48445218_48447460	17	17	48433958	48450575	16617	0.366	0.000000288505271	6.5398
rs2073040	ENSG00000012660.9_53158886_53159289	6	6	53134998	53213947	78949	-0.366	0.000000289185894	6.5388
rs2680701	ENSG00000213246.1_56428763_56428869	17	17	56438301	56429563	8738	0.366	0.000000289739950	6.5380
rs12671185	ENSG00000234444.3_63808468_63810017	7	7	63793707	63767837	25870	-0.365	0.000000293367545	6.5326
rs4656071	ENSG00000137944.12_89426850_89426970	1	1	89440977	89458636	17659	0.365	0.000000300571107	6.5221
rs1854773	ENSG00000151470.7_130032841_130034487	4	4	130008092	130014472	6380	0.365	0.000000303007759	6.5185
rs281416	ENSG00000065989.9_10572202_10572356	19	19	10418784	10527449	108665	-0.365	0.000000303219105	6.5182
rs12534501	ENSG00000136250.6_36763627_36764154	7	7	36775682	36764154	11528	0.365	0.000000304273313	6.5167
rs8106101	ENSG00000105426.8_5211976_5212261	19	19	5200758	5340814	140056	0.365	0.000000305184401	6.5154
rs35805	ENSG00000181751.5_102611598_102614361	5	5	102673133	102594403	78730	0.365	0.000000307704012	6.5119
snp_17_40811919	ENSG00000037042.7_40818341_40818502	17	17	40811919	40811266	653	0.365	0.000000311789306	6.5061
rs1182964	ENSG00000116983.7_40144320_40148405	1	1	40118037	40157361	39324	0.365	0.000000311953827	6.5059
rs6464624	ENSG00000196511.9_144149034_144150756	7	7	144542316	144533488	8828	-0.364	0.000000315187649	6.5014
rs381523	ENSG00000100038.14_22311397_22313065	22	22	22305629	22337213	31584	-0.364	0.000000316310497	6.4999
rs37178	ENSG00000140931.14_66646512_66647795	16	16	66588770	66637935	49165	-0.364	0.000000319238449	6.4959
rs61821527	ENSG00000159348.8_202935656_202935728	1	1	201948006	202936408	988402	-0.364	0.000000322852322	6.4910
rs8001187	ENSG00000102699.5_25052231_25052414	13	13	24976414	25086948	110534	-0.364	0.000000333066490	6.4775
rs35538484	ENSG00000161618.4_49973563_49974304	19	19	49977218	49956473	20745	0.364	0.000000335472090	6.4743
rs8130676	ENSG00000160294.5_47692475_47692743	21	21	47991802	47706211	285591	-0.364	0.000000338111669	6.4709
rs7905731	ENSG00000182010.6_63952953_63958202	10	10	64018472	64028466	9994	0.364	0.000000340159041	6.4683
rs6747036	ENSG00000115677.12_242208244_242208368	2	2	242227054	242256476	29422	0.363	0.000000340798734	6.4675
rs2927314	ENSG00000127688.2_81388010_81388360	16	16	81430387	81348575	81812	-0.363	0.000000344241182	6.4631
rs879605	ENSG00000111319.8_6456009_6457419	12	12	6486656	6486896	240	-0.363	0.000000345951171	6.4610
rs77795636	ENSG00000248043.1_50296009_50296198	22	22	50182040	50295451	113411	0.363	0.000000346295881	6.4606
rs111751534	ENSG00000164305.12_185569619_185569785	4	4	185563223	185570663	7440	0.363	0.000000351844298	6.4536
rs11831480	ENSG00000185684.8_132588540_132589849	12	12	132554702	132568828	14126	-0.363	0.000000356967646	6.4474
rs2278067	ENSG00000144026.6_95813682_95816012	2	2	95955680	95831158	124522	0.363	0.000000358027904	6.4461
rs3784837	ENSG00000131634.8_1584231_1584556	16	16	1610215	1584231	25984	0.363	0.000000359243863	6.4446
rs10992740	ENSG00000188938.10_96213024_96213265	9	9	96213291	96215874	2583	0.363	0.000000359585123	6.4442
rs115926526	ENSG00000204469.7_31598360_31598578	6	6	31347644	31588450	240806	0.363	0.000000359930919	6.4438
snp_9_37422522	ENSG00000137106.11_37436658_37436987	9	9	37422522	37422663	141	0.363	0.000000361383038	6.4420
rs2246941	ENSG00000107798.11_90983441_90983587	10	10	91004916	91174382	169466	-0.363	0.000000364355648	6.4385
rs1668155	ENSG00000107742.7_73845984_73846750	10	10	73858139	73848790	9349	0.363	0.000000368373593	6.4337
rs10737515	ENSG00000143198.7_165624605_165624857	1	1	165599460	165600098	638	0.362	0.000000377858226	6.4227
rs28741676	ENSG00000144554.6_10122784_10122912	3	3	9090523	10068098	977575	0.362	0.000000378240282	6.4222
rs6017718	ENSG00000100979.10_44527399_44527702	20	20	44610737	44540794	69943	-0.362	0.000000378406768	6.4220
rs10800	ENSG00000129103.13_56147221_56148363	7	7	56147589	56131695	15894	0.362	0.000000384682801	6.4149
rs62069929	ENSG00000196689.5_3468743_3470281	17	17	3515275	3500392	14883	0.362	0.000000384826960	6.4147
rs113704872	ENSG00000124067.10_67986087_67986328	16	16	68032598	68002597	30001	-0.362	0.000000395103704	6.4033
rs112071024	ENSG00000008710.10_2155866_2156025	16	16	2190262	2185899	4363	-0.362	0.000000395612842	6.4027
rs11863427	ENSG00000172366.13_697417_697544	16	16	833727	691813	141914	-0.362	0.000000397384304	6.4008
rs2286239	ENSG00000005436.9_75889832_75891909	2	2	75874390	75938115	63725	-0.362	0.000000397779356	6.4004
rs4134927	ENSG00000214309.3_99724991_99726118	7	7	99705320	99724317	18997	0.362	0.000000398227215	6.3999
rs1728786	ENSG00000184939.6_68596947_68601039	16	16	68569706	68573661	3955	-0.361	0.000000406701173	6.3907
rs3901222	ENSG00000162402.7_55591336_55591431	1	1	54808435	55681039	872604	0.361	0.000000415177898	6.3818
rs56727666	ENSG00000108424.4_45730060_45730242	17	17	46375508	45726842	648666	-0.361	0.000000419934087	6.3768
rs12302749	ENSG00000111671.5_6980757_6982161	12	12	6976296	6998522	22226	0.361	0.000000423639921	6.3730
rs10402144	ENSG00000180458.1_38036373_38039315	19	19	37689360	38040073	350713	0.361	0.000000431117880	6.3654
snp_10_27294451	ENSG00000107890.12_27293045_27294652	10	10	27294451	27389421	94970	0.361	0.000000440314659	6.3562
rs12144887	ENSG00000162595.4_68511645_68513045	1	1	68343642	68517314	173672	-0.360	0.000000440519478	6.3560
rs2762492	ENSG00000148154.5_114695107_114697649	9	9	114746382	114659046	87336	0.360	0.000000440713164	6.3558
rs28736487	ENSG00000184428.7_144403371_144403556	8	8	144360790	144442149	81359	0.360	0.000000444588545	6.3520
rs849335	ENSG00000153814.7_27870192_27872595	7	7	28223990	28220362	3628	0.360	0.000000447890776	6.3488
rs16840309	ENSG00000144868.9_133098596_133100005	3	3	133109606	132757235	352371	-0.360	0.000000458591099	6.3386
rs12537581	ENSG00000136197.6_42948872_42950806	7	7	43032827	42951904	80923	-0.360	0.000000458680511	6.3385
rs11161620	ENSG00000117054.8_76226807_76227055	1	1	76255228	76190036	65192	-0.359	0.000000472413426	6.3257
rs7827372	ENSG00000171045.10_143351846_143353052	8	8	143514434	143484601	29833	-0.359	0.000000481423145	6.3175
rs28457732	ENSG00000167562.6_53085455_53090427	19	19	53064536	53073526	8990	-0.359	0.000000481502710	6.3174
snp_1_145097094	ENSG00000225241.2_144615096_144615303	1	1	145097094	144593363	503731	-0.359	0.000000491173273	6.3088
rs62069929	ENSG00000197417.6_3511893_3514266	17	17	3515275	3539616	24341	-0.359	0.000000493134513	6.3070
snp_6_26709591	ENSG00000026950.12_26407899_26408180	6	6	26709591	26402465	307126	-0.360	0.000000499219719	6.3017
rs1106643	ENSG00000105278.5_3804022_3806123	19	19	3817894	3869027	51133	-0.359	0.000000501086186	6.3001
rs9672996	ENSG00000198794.6_75311130_75313836	15	15	75297671	75287876	9795	-0.359	0.000000504874858	6.2968
rs6694357	ENSG00000143458.6_151090433_151098018	1	1	151035628	151043054	7426	0.358	0.000000512320113	6.2905
rs7311218	ENSG00000006831.9_1895110_1897844	12	12	1778134	1797740	19606	0.358	0.000000513999535	6.2890
rs167329	ENSG00000168405.9_25138302_25138821	6	6	25112343	25218698	106355	-0.358	0.000000516686386	6.2868
rs72695390	ENSG00000198771.6_167599330_167599666	1	1	167601020	167599330	1690	-0.358	0.000000518329321	6.2854
rs6570299	ENSG00000146386.7_139349819_139350012	6	6	139340944	139349819	8875	-0.358	0.000000518438284	6.2853
rs2917191	ENSG00000148459.10_27035262_27035727	10	10	26101453	26986588	885135	0.358	0.000000519305593	6.2846
rs6684497	ENSG00000212916.3_232940643_232946092	1	1	232937035	232940643	3608	0.358	0.000000529499863	6.2761
rs7188401	ENSG00000063854.6_1858873_1859383	16	16	1876949	1877162	213	-0.358	0.000000530381644	6.2754
rs10182937	ENSG00000115241.8_27604061_27604672	2	2	27651693	27632554	19139	0.358	0.000000533915997	6.2725
rs117480141	ENSG00000111344.7_113553739_113553856	12	12	113573457	113574044	587	0.358	0.000000543936476	6.2645
rs9889470	ENSG00000002919.9_46198597_46200105	17	17	46311075	46184911	126164	0.357	0.000000552457748	6.2577
rs7831786	ENSG00000130227.11_21833867_21834032	8	8	22290309	21777180	513129	-0.357	0.000000555230398	6.2555
rs60988380	ENSG00000086062.7_33110635_33113584	9	9	33117954	33167354	49400	0.357	0.000000556339244	6.2547
rs7251792	ENSG00000116032.4_1008617_1008781	19	19	1021725	1000418	21307	0.357	0.000000556659386	6.2544
rs12460	ENSG00000140471.12_101107119_101110322	15	15	101109818	101143435	33617	-0.357	0.000000557008290	6.2541
rs75842619	ENSG00000100298.11_39499694_39500072	22	22	39492651	39493229	578	-0.357	0.000000559811168	6.2520
rs7162362	ENSG00000173517.5_77470161_77474382	15	15	77660093	77712464	52371	-0.357	0.000000561946342	6.2503
rs6597981	ENSG00000255284.1_783530_784180	11	11	803017	777578	25439	0.357	0.000000567814111	6.2458
rs1173743	ENSG00000056097.10_32364270_32364381	5	5	32775047	32444867	330180	0.357	0.000000568352394	6.2454
rs11806429	ENSG00000171680.14_6527885_6528646	1	1	6550505	6580121	29616	-0.357	0.000000576860261	6.2389
rs437700	ENSG00000124459.5_44416776_44419352	19	19	44448372	44439411	8961	0.357	0.000000579972646	6.2366
snp_19_55904516	ENSG00000108107.7_55896713_55897806	19	19	55904516	55896713	7803	-0.356	0.000000597035543	6.2240
rs12539729	ENSG00000165055.10_128141816_128146656	7	7	128142023	128095894	46129	-0.356	0.000000603991611	6.2190
rs61897793	ENSG00000134824.8_61633110_61634826	11	11	61599347	61583728	15619	-0.356	0.000000606870828	6.2169
rs115228671	ENSG00000204256.6_32945903_32946165	6	6	32366421	32936437	570016	-0.356	0.000000608458225	6.2158
rs13181	ENSG00000104884.9_45854246_45854979	19	19	45854919	45873876	18957	0.356	0.000000611585968	6.2135
rs111450955	ENSG00000164022.11_107268683_107270383	4	4	107215694	107236701	21007	0.356	0.000000612301918	6.2130
rs7291329	ENSG00000205853.5_32755893_32756826	22	22	32769942	32767063	2879	0.356	0.000000626349555	6.2032
rs927190	ENSG00000232468.2_166761567_166764957	6	6	166731885	166756132	24247	-0.355	0.000000642830176	6.1919
rs12936904	ENSG00000141562.11_80416540_80416706	17	17	80410808	80416060	5252	-0.355	0.000000647336370	6.1889
rs12459143	ENSG00000130803.9_9267944_9268386	19	19	10062449	9251056	811393	0.355	0.000000650266580	6.1869
rs79559717	ENSG00000203485.7_105180540_105181193	14	14	105172315	105155943	16372	0.355	0.000000650615988	6.1867
rs31602	ENSG00000104907.7_13223519_13223631	19	19	14093598	13227563	866035	0.355	0.000000653600505	6.1847
rs34402804	ENSG00000065268.3_989762_989895	19	19	984231	984328	97	0.355	0.000000654879016	6.1838
rs11786572	ENSG00000104689.5_23082269_23082639	8	8	23633581	23082639	550942	0.355	0.000000659380730	6.1809
rs2052240	ENSG00000127903.10_57174635_57176613	19	19	57186892	57183123	3769	0.355	0.000000660928851	6.1798
rs948027	ENSG00000184232.3_120099577_120101001	11	11	120644424	120081475	562949	-0.355	0.000000665791605	6.1767
rs1999708	ENSG00000130590.9_62605466_62606885	20	20	62671777	62611361	60416	-0.355	0.000000673967809	6.1714
rs10935775	ENSG00000114744.4_149456257_149459505	3	3	149456995	149470286	13291	0.355	0.000000682058844	6.1662
rs148600581	ENSG00000162692.5_101203679_101204601	1	1	101099156	101185305	86149	0.354	0.000000692842186	6.1594
rs10142033	ENSG00000089723.5_94512062_94515276	14	14	95041623	94492675	548948	0.354	0.000000697335720	6.1566
snp_19_54545390	ENSG00000167615.11_54969282_54969411	19	19	54545390	54960065	414675	-0.354	0.000000698018557	6.1561
rs10194024	ENSG00000135919.8_224839829_224840621	2	2	224890840	224904036	13196	0.354	0.000000704480678	6.1521
rs35880120	ENSG00000112110.5_160211498_160211671	6	6	160037867	160210844	172977	0.354	0.000000719834438	6.1428
rs11234641	ENSG00000073921.12_85779693_85780144	11	11	86120586	85780924	339662	-0.354	0.000000725673232	6.1393
rs2474471	ENSG00000130775.11_28212378_28213196	1	1	28247460	28199055	48405	0.354	0.000000726449369	6.1388
rs2146819	ENSG00000122034.8_28008942_28009171	13	13	27997305	27998681	1376	-0.354	0.000000736459248	6.1329
rs881929	ENSG00000167394.6_31084980_31085577	16	16	31079371	31085577	6206	0.354	0.000000739579796	6.1310
rs2290019	ENSG00000205047.3_87731749_87734639	16	16	87741662	87739290	2372	-0.354	0.000000741920411	6.1296
rs10802336	ENSG00000119285.6_236729946_236730176	1	1	236338622	236767804	429182	0.353	0.000000759995756	6.1192
rs7249641	ENSG00000105497.2_52089880_52092991	19	19	52066582	52074551	7969	-0.353	0.000000763709362	6.1171
rs7194153	ENSG00000103034.9_58545326_58547523	16	16	58673371	58497606	175765	0.353	0.000000766778495	6.1153
rs57578603	ENSG00000100109.11_26908360_26908471	22	22	27564807	26908471	656336	-0.353	0.000000767807301	6.1147
rs75845298	ENSG00000119397.10_123921133_123921297	9	9	124708819	123837141	871678	0.353	0.000000771109522	6.1129
rs12088911	ENSG00000245549.1_16949246_16951432	1	1	17288566	16946910	341656	0.353	0.000000771330539	6.1128
rs6132611	ENSG00000125814.12_23355159_23358123	20	20	23404864	23402125	2739	0.353	0.000000778640703	6.1087
rs1105059	ENSG00000038002.4_178351924_178352962	4	4	178356461	178363657	7196	0.353	0.000000784042649	6.1057
rs66657441	ENSG00000077549.11_19810684_19811158	1	1	19811652	19812066	414	-0.353	0.000000785614326	6.1048
rs2722195	ENSG00000166598.7_104347164_104347423	12	12	104354290	104323885	30405	0.353	0.000000786861171	6.1041
rs10426399	ENSG00000179855.5_3590037_3593539	19	19	3589435	3585551	3884	-0.353	0.000000800783309	6.0965
rs12121118	ENSG00000160691.12_154938638_154938707	1	1	154715601	154946871	231270	0.352	0.000000809550563	6.0918
rs4796397	ENSG00000132522.9_7217399_7217478	17	17	7207063	7222394	15331	0.352	0.000000810249246	6.0914
rs12824125	ENSG00000139624.8_50536857_50537919	12	12	50558974	50561288	2314	0.352	0.000000816435434	6.0881
rs6503741	ENSG00000131748.9_37818504_37818597	17	17	37183667	37793318	609651	0.352	0.000000820931730	6.0857
rs56407011	ENSG00000103111.9_77224819_77225155	16	16	77976242	77224819	751423	-0.352	0.000000831483379	6.0801
rs11727706	ENSG00000013288.4_6612813_6613005	4	4	6581608	6576902	4706	-0.352	0.000000853867317	6.0686
rs2055997	ENSG00000138768.9_76649762_76650157	4	4	76535086	76649762	114676	-0.352	0.000000860765207	6.0651
rs12412099	ENSG00000079332.7_71909960_71912348	10	10	71959948	71930279	29669	0.352	0.000000866932757	6.0620
rs1954213	ENSG00000165650.7_119040000_119044982	10	10	119143950	119134978	8972	0.351	0.000000871937040	6.0595
rs4793056	ENSG00000131462.2_40766514_40766675	17	17	40748737	40761358	12621	0.351	0.000000876066317	6.0575
rs62101529	ENSG00000154832.9_47812392_47812627	18	18	47713636	47814692	101056	-0.351	0.000000877094264	6.0570
rs1533085	ENSG00000198431.10_104742131_104744061	12	12	104963476	104609557	353919	0.351	0.000000879358907	6.0558
rs2503716	ENSG00000157870.9_2520361_2520479	1	1	2149292	2517930	368638	-0.351	0.000000885744734	6.0527
rs149731338	ENSG00000167618.4_55019106_55019399	19	19	55020233	55009100	11133	-0.351	0.000000890355833	6.0504
rs7096692	ENSG00000107614.16_17188736_17191139	10	10	17180828	17244053	63225	-0.351	0.000000899697847	6.0459
rs1768174	ENSG00000114745.9_39140659_39140994	3	3	39641794	39149854	491940	0.351	0.000000903409121	6.0441
rs149908356	ENSG00000142512.9_51920799_51921057	19	19	50938346	51921057	982711	-0.351	0.000000904597628	6.0435
rs1865532	ENSG00000164167.5_147096837_147097589	4	4	147120075	147096837	23238	0.351	0.000000907135929	6.0423
rs7704230	ENSG00000113194.7_175925915_175926086	5	5	176149276	175874629	274647	-0.351	0.000000908848884	6.0415
rs4777725	ENSG00000176463.7_92715010_92715665	15	15	92719909	92396925	322984	0.351	0.000000917544009	6.0374
rs1362237	ENSG00000197150.7_150737915_150738009	7	7	151323855	150725510	598345	-0.351	0.000000919771796	6.0363
rs8023427	ENSG00000185043.6_90774327_90774445	15	15	90838253	90777279	60974	0.351	0.000000922992926	6.0348
rs2092023	ENSG00000221890.2_39214457_39218838	22	22	39211789	39239987	28198	0.351	0.000000931154304	6.0310
rs2277621	ENSG00000108771.6_40259622_40259813	17	17	40264661	40264751	90	-0.350	0.000000940904343	6.0265
rs10911473	ENSG00000198756.6_183904971_183908171	1	1	183935353	184006863	71510	0.350	0.000000942486983	6.0257
rs9902753	ENSG00000185245.5_4835894_4838325	17	17	4833385	4835592	2207	0.350	0.000000946579947	6.0238
rs12628643	ENSG00000100226.11_39126617_39129592	22	22	40015493	39101728	913765	0.350	0.000000955738732	6.0197
rs11255620	ENSG00000107485.10_8097250_8097859	10	10	8336932	8095567	241365	0.350	0.000000957825677	6.0187
rs34713356	ENSG00000148824.12_135207859_135208233	10	10	135208461	135207598	863	-0.350	0.000000960196312	6.0176
rs2400589	ENSG00000133731.5_82570196_82571701	8	8	82575783	82598928	23145	-0.350	0.000000961946638	6.0168
rs10515644	ENSG00000197043.7_150480666_150481068	5	5	150525901	150537443	11542	0.350	0.000000962841232	6.0164
rs12807061	ENSG00000110665.7_2320658_2320937	11	11	2325901	2324279	1622	-0.350	0.000000963358766	6.0162
rs13051571	ENSG00000182093.8_40768792_40769815	21	21	40766048	40752170	13878	0.350	0.000000963766341	6.0160
rs11632589	ENSG00000136371.4_80137318_80137784	15	15	80192767	80216086	23319	0.350	0.000000966827552	6.0147
rs112900029	ENSG00000162433.10_65613886_65614235	1	1	65632482	65613232	19250	-0.350	0.000000968981897	6.0137
rs12977500	ENSG00000160410.8_41096636_41096759	19	19	41094765	41082757	12008	-0.350	0.000000973194349	6.0118
rs4964197	ENSG00000111696.7_104166088_104171859	12	12	104230499	104234975	4476	0.350	0.000000985547799	6.0063
rs11654537	ENSG00000178927.10_80402323_80403062	17	17	81031041	80408694	622347	-0.350	0.000000992177523	6.0034
rs35917448	ENSG00000060642.6_27120604_27121725	1	1	27017325	27113963	96638	-0.350	0.000000993094725	6.0030
rs9319998	ENSG00000197563.4_59711460_59713212	18	18	59789644	59854289	64645	0.350	0.000000993973786	6.0026
rs7575877	ENSG00000144218.12_100163718_100168057	2	2	100750218	100759201	8983	-0.350	0.000000995826553	6.0018
rs2601191	ENSG00000140575.8_91043227_91045475	15	15	90936225	90931450	4775	-0.350	0.000001007275344	5.9969
rs8054035	ENSG00000184517.6_75203151_75206129	16	16	75182147	75182421	274	0.350	0.000001010401170	5.9955
rs7978685	ENSG00000196531.6_57106570_57106692	12	12	57103154	57125412	22258	0.349	0.000001028978800	5.9876
rs353551	ENSG00000114841.11_52431723_52431893	3	3	52217088	52350335	133247	0.349	0.000001031492720	5.9865
rs138034423	ENSG00000117280.8_205743961_205744587	1	1	205484585	205744588	260003	-0.349	0.000001041719729	5.9822
rs1144789	ENSG00000173327.3_65365226_65366099	11	11	65389631	65382853	6778	-0.349	0.000001064389724	5.9729
rs28493225	ENSG00000185920.9_98205262_98209733	9	9	98226307	98279339	53032	0.349	0.000001068621240	5.9712
rs12917920	ENSG00000182685.2_2259554_2259707	16	16	3054088	2261317	792771	-0.349	0.000001069987153	5.9706
rs28719813	ENSG00000184967.2_132636283_132636365	12	12	132930047	132628993	301054	0.349	0.000001076082958	5.9682
rs7549097	ENSG00000162430.12_26140372_26140484	1	1	26129438	26126667	2771	0.349	0.000001079386509	5.9668
rs1562338	ENSG00000144488.10_239038769_239041928	2	2	239008514	239008798	284	-0.349	0.000001086787404	5.9639
rs73150438	ENSG00000125534.4_62152865_62153559	20	20	62148839	62152077	3238	-0.348	0.000001091533399	5.9620
rs7001850	ENSG00000078674.11_17829838_17830196	8	8	17876204	17780349	95855	0.348	0.000001098729441	5.9591
rs7104040	ENSG00000166341.5_6653262_6654287	11	11	6311226	6677085	365859	0.348	0.000001098636737	5.9591
rs3761097	ENSG00000105668.2_36168877_36169367	19	19	36290977	36157715	133262	0.348	0.000001101465295	5.9580
rs2749817	ENSG00000125810.8_23064896_23066977	20	20	23059255	23066977	7722	-0.348	0.000001107137486	5.9558
rs276362	ENSG00000158691.10_28358373_28359519	6	6	27938235	28367511	429276	-0.348	0.000001126117359	5.9484
rs72870031	ENSG00000101596.8_2694525_2694691	18	18	2878009	2655886	222123	0.348	0.000001135336867	5.9449
rs2181870	ENSG00000132670.13_3018705_3019320	20	20	2874969	2844830	30139	-0.348	0.000001139816987	5.9432
rs4713791	ENSG00000096433.5_33660505_33660670	6	6	34416893	33588522	828371	-0.348	0.000001167191097	5.9329
rs2817513	ENSG00000153187.11_245022031_245022143	1	1	245918301	245027844	890457	-0.347	0.000001186552783	5.9257
rs9883638	ENSG00000131378.8_16419225_16419609	3	3	16716982	16555533	161449	0.347	0.000001191424199	5.9239
rs7157890	ENSG00000100439.6_23072830_23072984	14	14	23764075	23067146	696929	-0.347	0.000001193612036	5.9231
rs67167203	ENSG00000067715.9_79842698_79845788	12	12	79371460	79257773	113687	-0.347	0.000001194141172	5.9229
rs883286	ENSG00000132142.13_35766352_35766902	17	17	35246805	35766902	520097	0.347	0.000001195079907	5.9226
rs12168471	ENSG00000100060.12_37880276_37880376	22	22	37893642	37882439	11203	-0.347	0.000001198692107	5.9213
rs117395449	ENSG00000073969.12_44770269_44770434	17	17	43743045	44668075	925030	-0.347	0.000001201002309	5.9205
rs7965574	ENSG00000151490.9_15747871_15750333	12	12	16389868	15475331	914537	0.347	0.000001203066478	5.9197
rs72647139	ENSG00000197312.7_15986332_15995539	1	1	15982494	15943995	38499	-0.347	0.000001209728171	5.9173
rs4687658	ENSG00000243696.2_52863894_52864686	3	3	52860366	52874278	13912	0.347	0.000001211919380	5.9165
rs40497	ENSG00000095015.5_56184053_56184184	5	5	56209735	56111401	98334	-0.347	0.000001214742584	5.9155
rs76387223	ENSG00000105663.8_36210686_36212706	19	19	35662843	36208921	546078	-0.347	0.000001215290805	5.9153
rs190132	ENSG00000049247.8_7903143_7904010	1	1	7958080	7913572	44508	0.347	0.000001223834858	5.9123
rs11123923	ENSG00000115604.6_103012991_103015218	2	2	102967844	102927989	39855	-0.347	0.000001232871379	5.9091
rs2035807	ENSG00000151640.7_134018343_134019266	10	10	133984715	134000404	15689	0.347	0.000001235837576	5.9080
rs35601972	ENSG00000105221.9_40771125_40771454	19	19	40705360	40791302	85942	0.347	0.000001239733786	5.9067
rs11793522	ENSG00000106771.7_111777417_111782785	9	9	111656525	111882225	225700	-0.347	0.000001244529013	5.9050
rs1439871	ENSG00000166532.10_8925917_8929787	12	12	8851317	8834196	17121	0.347	0.000001253266791	5.9020
rs10144845	ENSG00000119689.10_75367769_75367936	14	14	75237770	75348594	110824	0.346	0.000001269516377	5.8964
rs6519166	ENSG00000239713.3_39473010_39473383	22	22	39472177	39436924	35253	0.346	0.000001270952561	5.8959
rs6509262	ENSG00000011485.7_46891810_46891988	19	19	46864457	46850251	14206	0.346	0.000001273056498	5.8952
rs11177290	ENSG00000135678.6_69235988_69236109	12	12	68973474	69365350	391876	-0.346	0.000001273843532	5.8949
rs34342	ENSG00000152359.9_74998430_74998635	5	5	74934213	75013313	79100	0.346	0.000001275478696	5.8943
rs7270170	ENSG00000124104.13_44470672_44471520	20	20	44526783	44462449	64334	0.346	0.000001276803899	5.8939
rs1028549	ENSG00000101290.9_5170748_5178533	20	20	5198287	5107432	90855	-0.346	0.000001287420186	5.8903
rs4882967	ENSG00000003056.3_9096001_9096131	12	12	9063457	9102551	39094	0.346	0.000001293326493	5.8883
rs2227290	ENSG00000124155.11_44047935_44048035	20	20	44176142	44044707	131435	-0.346	0.000001293490017	5.8882
rs1385066	ENSG00000146411.5_134309835_134312446	6	6	134310874	134373774	62900	0.346	0.000001297431266	5.8869
rs11259539	ENSG00000148468.11_15253642_15256600	10	10	15239029	15413061	174032	0.346	0.000001310708030	5.8825
snp_12_133531127	ENSG00000196458.5_133498047_133503748	12	12	133531127	133532892	1765	0.346	0.000001322560967	5.8786
rs10182937	ENSG00000115216.8_27664575_27665126	2	2	27651693	27650657	1036	0.346	0.000001325203444	5.8777
rs4920493	ENSG00000127481.9_19437236_19437326	1	1	18720923	19536770	815847	-0.346	0.000001329308122	5.8764
rs2013838	ENSG00000140950.9_84509966_84513632	16	16	84587793	84538296	49497	-0.346	0.000001334944447	5.8745
rs2184161	ENSG00000101181.12_60768472_60768680	20	20	60776275	60758085	18190	0.346	0.000001339766706	5.8730
rs14232	ENSG00000124508.12_26388241_26388522	6	6	26377941	26383324	5383	0.346	0.000001342835347	5.8720
rs146312	ENSG00000135164.13_86811333_86811653	7	7	86249396	86781677	532281	0.346	0.000001346653079	5.8707
rs1053363	ENSG00000181029.6_7747128_7747748	19	19	7747445	7745761	1684	-0.346	0.000001361990784	5.8658
rs56303487	ENSG00000159753.7_67685588_67685748	16	16	68029739	67679030	350709	-0.345	0.000001386164922	5.8582
rs5996158	ENSG00000184983.4_42486610_42486959	22	22	42799098	42486959	312139	0.345	0.000001386838966	5.8580
rs337177	ENSG00000162817.6_220869954_220872499	1	1	220892560	220863187	29373	0.345	0.000001388929611	5.8573
rs7586405	ENSG00000213639.5_29022065_29025806	2	2	28906644	28974506	67862	0.345	0.000001404486439	5.8525
rs61876339	ENSG00000023191.11_506609_506821	11	11	495283	507300	12017	0.345	0.000001409513014	5.8509
rs210193	ENSG00000231500.2_33243574_33243660	6	6	33481961	33239787	242174	-0.345	0.000001425222653	5.8461
rs11021422	ENSG00000077458.8_95516229_95516428	11	11	95806629	95523573	283056	0.345	0.000001426650340	5.8457
rs62121526	ENSG00000161243.3_39522504_39522893	19	19	39485356	39523198	37842	-0.345	0.000001432585104	5.8439
rs648514	ENSG00000168268.6_52561845_52561947	3	3	52467263	52569070	101807	-0.345	0.000001436282072	5.8428
rs8139110	ENSG00000128394.12_39440946_39441225	22	22	39429209	39436609	7400	-0.345	0.000001436164159	5.8428
rs146047341	ENSG00000119699.3_76424545_76425688	14	14	76448921	76449334	413	0.345	0.000001441848829	5.8411
rs56186913	ENSG00000177963.7_207511_208938	11	11	207698	207511	187	-0.345	0.000001443290977	5.8406
rs1074707	ENSG00000079691.13_25619675_25620758	6	6	25676397	25279306	397091	-0.345	0.000001445867784	5.8399
rs10799420	ENSG00000163050.10_227085237_227087256	1	1	227657321	227085237	572084	0.345	0.000001446862787	5.8396
rs11042148	ENSG00000175348.6_8986437_8986558	11	11	9008674	8986558	22116	0.345	0.000001447215385	5.8395
rs2224999	ENSG00000196839.8_43248163_43248488	20	20	43272585	43280874	8289	0.345	0.000001450232636	5.8386
rs2039135	ENSG00000120696.7_41763969_41768702	13	13	41767341	41768702	1361	-0.345	0.000001451811599	5.8381
rs11771771	ENSG00000164867.5_150707203_150707375	7	7	150557578	150688083	130505	0.345	0.000001461501804	5.8352
rs72748943	ENSG00000187764.7_91995970_91996013	9	9	91663173	92113045	449872	-0.345	0.000001464645098	5.8343
rs901068	ENSG00000166888.4_57496073_57496279	12	12	57346805	57525922	179117	0.345	0.000001468689971	5.8331
rs4620939	ENSG00000158717.5_88764910_88765017	16	16	88785072	88772829	12243	-0.344	0.000001497099432	5.8247
rs10454563	ENSG00000121742.11_20796110_20797634	13	13	21037282	20806534	230748	-0.344	0.000001497890061	5.8245
rs9469775	ENSG00000065060.12_34839596_34839702	6	6	34335091	34759857	424766	0.344	0.000001505011568	5.8225
rs4881081	ENSG00000067057.10_3146916_3147351	10	10	3147501	3109712	37789	-0.344	0.000001504758832	5.8225
rs2160699	ENSG00000123600.13_172180297_172180872	2	2	172174150	172291312	117162	0.344	0.000001508640129	5.8214
rs701203	ENSG00000168275.9_234509429_234510135	1	1	233756846	234509202	752356	0.344	0.000001518666822	5.8185
rs9299199	ENSG00000173258.8_114303937_114306712	9	9	114287275	114287439	164	-0.344	0.000001524120953	5.8170
rs2659100	ENSG00000167748.5_51323410_51323699	19	19	51320807	51327043	6236	0.344	0.000001527573183	5.8160
rs1377806	ENSG00000074755.8_3966047_3966211	17	17	4019966	4046314	26348	0.344	0.000001537200552	5.8133
rs965839	ENSG00000048740.10_11367799_11367942	10	10	11718139	11047259	670880	-0.344	0.000001548345462	5.8101
rs10975882	ENSG00000107104.12_710804_713464	9	9	699065	470291	228774	0.344	0.000001549364609	5.8098
rs11705811	ENSG00000169251.7_160968568_160970095	3	3	160643787	160822484	178697	-0.344	0.000001550819509	5.8094
rs11811770	ENSG00000168159.7_228681584_228683467	1	1	228702302	228674762	27540	-0.344	0.000001555385265	5.8082
rs7549207	ENSG00000127463.8_19542158_19545976	1	1	19631540	19578046	53494	-0.344	0.000001567118850	5.8049
rs2102475	ENSG00000110435.6_34937677_34938033	11	11	34889842	34937376	47534	0.344	0.000001580107242	5.8013
rs35750152	ENSG00000246032.2_142494924_142497628	7	7	142497810	142497628	182	0.344	0.000001580354652	5.8012
rs6667347	ENSG00000160075.9_1509858_1510249	1	1	1495083	1510249	15166	-0.344	0.000001585237587	5.7999
rs8003535	ENSG00000070367.11_57676285_57676500	14	14	57672004	57735726	63722	0.344	0.000001586526309	5.7996
rs7832722	ENSG00000255310.1_10964720_10967428	8	8	10965442	10967428	1986	0.343	0.000001591335580	5.7982
rs3736984	ENSG00000083099.6_90341943_90347072	6	6	90408589	90348472	60117	0.343	0.000001594316941	5.7974
rs2976602	ENSG00000254402.1_145747788_145748793	8	8	145845112	145752416	92696	-0.343	0.000001600198068	5.7958
rs224220	ENSG00000162086.8_3366912_3367022	16	16	3302774	3355486	52712	-0.343	0.000001610476851	5.7930
rs115413923	ENSG00000204308.6_32147654_32147708	6	6	31274582	32146131	871549	-0.343	0.000001613349485	5.7923
rs10837857	ENSG00000177830.13_883146_883303	11	11	1645885	915058	730827	-0.343	0.000001618328881	5.7909
rs13076493	ENSG00000114670.8_131068401_131069309	3	3	130730517	130745694	15177	0.343	0.000001625647861	5.7890
rs2782814	ENSG00000158006.8_26286258_26288574	1	1	26286840	26324648	37808	0.343	0.000001626409406	5.7888
rs6442101	ENSG00000047849.17_47892182_47894529	3	3	48130893	48130769	124	0.343	0.000001630802984	5.7876
rs932538	ENSG00000075407.11_38383859_38384152	10	10	38381314	38383264	1950	-0.343	0.000001631038333	5.7875
rs13211473	ENSG00000111962.7_149394969_149398126	6	6	149142028	149068464	73564	-0.343	0.000001634509330	5.7866
rs9616617	ENSG00000100427.11_50497820_50500086	22	22	49827478	50524331	696853	0.343	0.000001647551229	5.7832
rs10221200	ENSG00000187607.9_15619373_15624101	17	17	15589734	15602891	13157	-0.343	0.000001648563113	5.7829
rs11858372	ENSG00000197696.5_85198360_85198640	15	15	85419415	85201794	217621	-0.343	0.000001651634863	5.7821
rs1551882	ENSG00000138078.11_44586636_44587815	2	2	44697156	44589001	108155	-0.343	0.000001652180590	5.7819
rs45549132	ENSG00000063127.10_49792897_49794024	19	19	49794028	49828474	34446	0.343	0.000001652213673	5.7819
rs4791660	ENSG00000170425.2_15877993_15879060	17	17	15960190	15848231	111959	-0.343	0.000001655515997	5.7811
rs38829	ENSG00000128534.3_117824086_117825748	7	7	117716682	117824086	107404	-0.343	0.000001681941247	5.7742
rs139022996	ENSG00000140043.6_74350804_74353530	14	14	74421542	74318547	102995	-0.343	0.000001689177406	5.7723
rs6151429	ENSG00000100299.12_51065262_51065480	22	22	51063477	51066607	3130	0.343	0.000001693135960	5.7713
rs12569261	ENSG00000136653.13_206730493_206731021	1	1	206727260	206680879	46381	0.343	0.000001707907729	5.7675
rs57826934	ENSG00000128059.4_57272661_57272867	4	4	56323379	57301781	978402	0.342	0.000001710015871	5.7670
rs114615394	ENSG00000167159.4_43718834_43719667	17	17	44202690	43717670	485020	-0.342	0.000001712926081	5.7663
rs7526606	ENSG00000186283.9_179057046_179057224	1	1	178306999	179050512	743513	0.342	0.000001717544725	5.7651
rs34871573	ENSG00000211456.5_45785025_45786901	3	3	45794678	45730548	64130	-0.342	0.000001733032647	5.7612
rs10791824	ENSG00000172818.5_65562517_65564690	11	11	65559266	65554493	4773	-0.342	0.000001735444929	5.7606
rs3740107	ENSG00000172671.13_46167698_46167950	10	10	45923770	46168228	244458	0.342	0.000001737652906	5.7600
rs2034244	ENSG00000155542.6_56206996_56207363	5	5	56242774	56205087	37687	0.342	0.000001739512554	5.7596
rs11685907	ENSG00000169967.12_128145028_128145508	2	2	127916581	128146041	229460	-0.342	0.000001760576100	5.7543
rs1998811	ENSG00000155085.9_109952912_109954306	6	6	109812138	110012420	200282	-0.342	0.000001763258606	5.7537
rs6459925	ENSG00000117868.9_158621780_158622319	7	7	158914209	158622944	291265	-0.342	0.000001774932034	5.7508
rs55945924	ENSG00000180357.4_64973891_64978264	15	15	65110391	64791491	318900	0.342	0.000001786809118	5.7479
rs61972030	ENSG00000169062.8_115070264_115071283	13	13	114930040	115047059	117019	0.342	0.000001791934515	5.7467
rs11078422	ENSG00000141127.7_18833853_18834581	17	17	18804413	18743398	61015	-0.342	0.000001826245947	5.7384
rs2968482	ENSG00000103335.13_88786477_88786691	16	16	88844433	88851372	6939	-0.342	0.000001829057065	5.7378
rs77629753	ENSG00000163807.4_44790238_44795044	3	3	44622551	44803154	180603	0.341	0.000001842645093	5.7346
rs4821544	ENSG00000100365.10_37271695_37272136	22	22	37258503	37257030	1473	0.341	0.000001850826813	5.7326
rs7182283	ENSG00000169371.8_75917677_75918156	15	15	75643759	75918156	274397	-0.341	0.000001877543873	5.7264
rs4794183	ENSG00000167107.7_48551863_48552198	17	17	48870164	48503519	366645	-0.341	0.000001892857747	5.7229
rs10411814	ENSG00000105404.5_42460838_42461086	19	19	42450605	42463528	12923	-0.341	0.000001901401938	5.7209
rs12870	ENSG00000184047.11_122692210_122693124	12	12	122692820	122712081	19261	0.341	0.000001910906482	5.7188
rs4970782	ENSG00000116337.11_110168782_110168850	1	1	110348346	110158726	189620	-0.341	0.000001911541620	5.7186
rs10948028	ENSG00000048544.5_42174539_42176110	6	6	42183867	42185603	1736	0.341	0.000001918278110	5.7171
rs10078089	ENSG00000164253.8_76726758_76729112	5	5	76780524	76916436	135912	-0.341	0.000001935278832	5.7133
rs73136880	ENSG00000146729.5_56045819_56045958	7	7	55291493	56019486	727993	-0.341	0.000001953413575	5.7092
rs2638319	ENSG00000076108.7_56992652_56992795	12	12	56857057	57030600	173543	-0.341	0.000001954278675	5.7090
rs7523907	ENSG00000198821.6_167399877_167400983	1	1	167427247	167487847	60600	-0.341	0.000001955345735	5.7088
rs1021318	ENSG00000137628.11_169137444_169138183	4	4	169340639	169239958	100681	-0.341	0.000001967147207	5.7062
rs669340	ENSG00000176974.11_18231187_18232233	17	17	18263957	18266832	2875	-0.340	0.000001998630399	5.6993
rs2221267	ENSG00000135074.11_156904312_156908010	5	5	156401533	157002783	601250	0.340	0.000002010560424	5.6967
snp_6_116776647	ENSG00000188820.8_116784446_116784934	6	6	116776647	116782533	5886	-0.340	0.000002018774044	5.6949
rs2602241	ENSG00000085871.4_140625170_140625407	4	4	140595651	140586922	8729	0.340	0.000002031640016	5.6922
rs2695286	ENSG00000111666.5_102091405_102091912	12	12	102088507	102090725	2218	-0.340	0.000002038084947	5.6908
rs111408672	ENSG00000173744.11_228395807_228395926	2	2	228830585	228336868	493717	-0.340	0.000002042344568	5.6899
rs9806724	ENSG00000171766.10_45653322_45654419	15	15	45740212	45694416	45796	0.340	0.000002050045026	5.6882
rs6073339	ENSG00000101052.8_42275576_42275936	20	20	42752656	42219571	533085	0.340	0.000002052102001	5.6878
rs10811340	ENSG00000137145.13_19350700_19350877	9	9	20283406	19288622	994784	0.340	0.000002071599966	5.6837
rs10877011	ENSG00000123297.11_58189960_58191370	12	12	58124992	58176372	51380	0.340	0.000002076343754	5.6827
rs10439938	ENSG00000075240.12_47073044_47075688	22	22	46973275	46971909	1366	-0.340	0.000002100789122	5.6776
rs73155488	ENSG00000179104.3_83080659_83081448	12	12	83113914	83080659	33255	-0.340	0.000002105777497	5.6766
rs4979064	ENSG00000136813.8_114174294_114174428	9	9	114712402	114247025	465377	0.340	0.000002113599905	5.6750
rs8075003	ENSG00000214708.3_30468245_30469732	17	17	30486431	30470137	16294	0.340	0.000002129541495	5.6717
rs10920369	ENSG00000176393.6_201973482_201973624	1	1	202203337	201951500	251837	-0.339	0.000002151937056	5.6672
rs12128955	ENSG00000198952.5_156235572_156236171	1	1	156243821	156252616	8795	-0.339	0.000002153098566	5.6669
rs115859547	ENSG00000204344.9_31948228_31948325	6	6	31127602	31938868	811266	0.339	0.000002156274857	5.6663
rs835344	ENSG00000116157.5_53073934_53074723	1	1	53051020	53068044	17024	-0.339	0.000002156137457	5.6663
rs4674029	ENSG00000115414.13_216245534_216245803	2	2	216658577	216300895	357682	-0.339	0.000002176315074	5.6623
rs4246067	ENSG00000185689.10_4125194_4126353	6	6	3879072	4079440	200368	-0.339	0.000002185137037	5.6605
rs6000265	ENSG00000100350.10_36901943_36902742	22	22	36778349	36903148	124799	0.339	0.000002220111217	5.6536
rs652571	ENSG00000054277.8_241761048_241761299	1	1	241788841	241840678	51837	0.339	0.000002222264764	5.6532
rs1464551	ENSG00000164930.6_104336709_104337726	8	8	104359721	104310661	49060	-0.339	0.000002230875494	5.6515
rs2144456	ENSG00000101187.10_61299364_61299536	20	20	61790616	61273797	516819	-0.339	0.000002233184638	5.6511
rs62036114	ENSG00000089486.9_4562792_4563065	16	16	4880827	4588816	292011	-0.339	0.000002238552573	5.6500
rs10783292	ENSG00000224453.2_49331472_49332601	12	12	49307525	49351247	43722	-0.339	0.000002244469536	5.6489
rs7874956	ENSG00000148396.12_139368501_139372141	9	9	139336813	139372141	35328	0.339	0.000002244769213	5.6488
rs4433823	ENSG00000090238.6_30106573_30107537	16	16	30433730	30107537	326193	0.339	0.000002255658835	5.6467
rs10845230	ENSG00000111215.5_10999644_10999966	12	12	11043032	11324212	281180	-0.339	0.000002257193744	5.6464
rs8022637	ENSG00000100949.10_24737316_24737404	14	14	25626149	24740945	885204	-0.339	0.000002261176028	5.6457
rs7309692	ENSG00000151746.8_32530474_32536567	12	12	32538180	32259769	278411	0.339	0.000002265504176	5.6448
rs62103074	ENSG00000124299.7_34003499_34003682	19	19	34421808	34012799	409009	0.339	0.000002281569039	5.6418
rs7600995	ENSG00000115816.8_37450313_37450544	2	2	37575026	37458856	116170	-0.338	0.000002322097766	5.6341
rs34049384	ENSG00000215114.3_59359948_59364060	8	8	59325667	59323823	1844	0.338	0.000002339266445	5.6309
rs3180228	ENSG00000007516.7_1397895_1398018	16	16	1559838	1383646	176192	0.338	0.000002343304093	5.6302
rs10200869	ENSG00000134308.8_9770288_9770745	2	2	9893171	9771143	122028	0.338	0.000002371605867	5.6250
rs164086	ENSG00000113555.4_141334537_141338627	5	5	141334054	141349304	15250	0.338	0.000002371607480	5.6250
rs39617	ENSG00000038382.12_14387547_14387741	5	5	14210897	14143811	67086	0.338	0.000002384954385	5.6225
rs179195	ENSG00000145354.4_103808498_103810399	4	4	103575067	103790135	215068	0.338	0.000002393890996	5.6209
rs3828494	ENSG00000181381.9_169348221_169348473	4	4	169316026	169458937	142911	0.338	0.000002398108086	5.6201
rs62126236	ENSG00000104872.5_49949550_49949680	19	19	49944953	49955115	10162	0.338	0.000002425724691	5.6152
rs799193	ENSG00000102575.5_11689400_11689472	19	19	11891003	11689801	201202	0.338	0.000002452218646	5.6104
rs6979423	ENSG00000006715.11_38762563_38765926	7	7	38891290	38971994	80704	-0.337	0.000002470179165	5.6073
rs3752180	ENSG00000197016.6_57088081_57094261	19	19	57088850	57078890	9960	-0.337	0.000002482244591	5.6052
rs11605749	ENSG00000160593.12_118083122_118083276	11	11	117784434	118095809	311375	-0.337	0.000002488405926	5.6041
rs6512191	ENSG00000141971.7_17530179_17531034	19	19	17539129	17516503	22626	-0.337	0.000002492553298	5.6034
rs13283282	ENSG00000160447.6_131481965_131482107	9	9	131465481	131464802	679	0.337	0.000002502748848	5.6016
rs12972292	ENSG00000072958.3_16345224_16346156	19	19	16355954	16308665	47289	-0.337	0.000002504001281	5.6014
rs117635805	ENSG00000185298.7_79634759_79634892	17	17	78707141	79633761	926620	-0.337	0.000002521535785	5.5983
rs811316	ENSG00000174137.8_1656705_1657450	4	4	1689377	1686029	3348	0.337	0.000002522973688	5.5981
rs679627	ENSG00000162688.11_100349676_100349800	1	1	100788209	100315640	472569	-0.337	0.000002551381749	5.5932
rs55958228	ENSG00000111674.2_7031219_7031327	12	12	6374962	7022909	647947	0.337	0.000002563266411	5.5912
rs17197324	ENSG00000255582.1_22101992_22103096	14	14	22079359	22103096	23737	0.337	0.000002569252448	5.5902
rs141771998	ENSG00000074319.6_18505417_18505619	11	11	18614935	18548779	66156	0.337	0.000002569704631	5.5901
rs6442463	ENSG00000154781.10_14712403_14714166	3	3	14693660	14693271	389	-0.337	0.000002578856759	5.5886
rs1618281	ENSG00000159658.5_47140831_47144308	1	1	46610456	47184824	574368	0.337	0.000002582181321	5.5880
rs7963903	ENSG00000139718.5_122267972_122270562	12	12	122643053	122242086	400967	-0.337	0.000002595478039	5.5858
rs147209875	ENSG00000196724.6_58433252_58433997	19	19	58405604	58446755	41151	-0.337	0.000002598548655	5.5853
rs62522162	ENSG00000147649.5_98699657_98699833	8	8	99133156	98656407	476749	-0.337	0.000002607635683	5.5838
rs870681	ENSG00000141570.5_77765931_77769357	17	17	77773876	77775482	1606	-0.337	0.000002610433192	5.5833
rs56232272	ENSG00000173482.11_7955119_7955412	18	18	7780625	7567817	212808	-0.337	0.000002624113565	5.5810
rs12596141	ENSG00000072864.7_15818048_15820210	16	16	15821246	15737124	84122	-0.337	0.000002632503722	5.5796
rs10751165	ENSG00000123892.6_87846431_87847308	11	11	87224182	87908635	684453	0.337	0.000002646735319	5.5773
rs13000105	ENSG00000138071.8_65466986_65467096	2	2	66379446	65454887	924559	0.337	0.000002649556868	5.5768
rs113943622	ENSG00000047621.7_4634420_4634541	12	12	4756017	4647674	108343	-0.336	0.000002665373085	5.5742
rs12106627	ENSG00000188677.9_44527367_44527507	22	22	44800014	44395091	404923	-0.336	0.000002667597462	5.5739
rs7650288	ENSG00000121578.8_118930579_118935191	3	3	118950288	118959950	9662	0.336	0.000002688891280	5.5704
rs4687562	ENSG00000055955.10_52854647_52854801	3	3	52918422	52865495	52927	-0.336	0.000002692728166	5.5698
rs10783292	ENSG00000134287.4_49329506_49332891	12	12	49307525	49351334	43809	-0.336	0.000002692599146	5.5698
rs1859088	ENSG00000166747.6_71772845_71773005	16	16	71206836	71842979	636143	-0.336	0.000002700679584	5.5685
rs56358112	ENSG00000127603.16_39802854_39803003	1	1	40295880	39546988	748892	-0.336	0.000002701390889	5.5684
rs9566698	ENSG00000120662.10_41826421_41826888	13	13	41687578	41837742	150164	-0.336	0.000002739596174	5.5623
rs10823493	ENSG00000180817.6_71962587_71962942	10	10	71949471	71993667	44196	0.336	0.000002740189257	5.5622
rs73352089	ENSG00000161533.4_73951909_73952028	17	17	74628294	73975515	652779	-0.336	0.000002749966465	5.5607
rs12196818	ENSG00000124608.4_44273390_44273523	6	6	44911414	44281063	630351	0.336	0.000002754486994	5.5600
rs2072672	ENSG00000151445.10_77893018_77893979	14	14	77987958	77924295	63663	0.336	0.000002756183339	5.5597
rs16953429	ENSG00000004660.9_3763609_3765577	17	17	3626816	3796338	169522	0.336	0.000002765857030	5.5582
rs7632297	ENSG00000172113.4_48334754_48336293	3	3	48348163	48343175	4988	-0.336	0.000002772659493	5.5571
rs12657241	ENSG00000062194.10_56545236_56545403	5	5	57352920	56469775	883145	0.336	0.000002773130603	5.5570
rs6503069	ENSG00000170296.4_7143333_7144238	17	17	7924855	7145772	779083	0.336	0.000002776741181	5.5565
rs215073	ENSG00000103222.12_16232221_16232415	16	16	16085355	16043434	41921	-0.336	0.000002780749793	5.5558
rs6051395	ENSG00000215305.4_2840365_2840453	20	20	2769650	2821349	51699	0.336	0.000002787709612	5.5548
rs4745671	ENSG00000119139.11_71862928_71863906	9	9	71794578	71736224	58354	0.336	0.000002800821886	5.5527
rs9531998	ENSG00000102710.13_37598477_37598579	13	13	37525567	37633850	108283	-0.336	0.000002831596329	5.5480
rs12051048	ENSG00000103245.7_780843_781000	16	16	783864	791002	7138	-0.336	0.000002846108148	5.5457
rs854391	ENSG00000100918.7_24648801_24648932	14	14	25291975	24641062	650913	-0.336	0.000002849379540	5.5452
snp_14_24604401	ENSG00000100908.9_24610316_24610797	14	14	24604401	24610797	6396	0.335	0.000002858635597	5.5438
rs732726	ENSG00000119508.12_102594971_102595100	9	9	101663086	102584137	921051	-0.335	0.000002871209268	5.5419
rs10913566	ENSG00000213057.4_178516229_178518024	1	1	178511825	178511887	62	-0.335	0.000002893126988	5.5386
rs7245	ENSG00000182057.4_42669900_42670868	22	22	42481849	42665759	183910	0.335	0.000002907627485	5.5365
rs12441344	ENSG00000169032.3_66777328_66777529	15	15	67447895	66679155	768740	-0.335	0.000002939894355	5.5317
rs73089232	ENSG00000185219.10_44491613_44492065	3	3	43789439	44519162	729723	0.335	0.000002981829791	5.5255
rs2961952	ENSG00000164609.5_159828648_159830471	5	5	159856529	159848718	7811	-0.335	0.000002984758823	5.5251
rs2388711	ENSG00000165632.6_8005883_8007705	10	10	8344977	7860467	484510	0.335	0.000003000724641	5.5228
rs8179046	ENSG00000166821.4_90224536_90227179	15	15	90222863	90234014	11151	0.335	0.000003014243581	5.5208
rs1108646	ENSG00000108557.12_17713284_17714767	17	17	17751478	17584787	166691	-0.335	0.000003031232965	5.5184
rs34670005	ENSG00000108306.6_37557614_37557898	17	17	38216933	37557898	659035	0.335	0.000003036109371	5.5177
rs115973016	ENSG00000204428.7_31644461_31644897	6	6	31678730	31651817	26913	-0.335	0.000003045271088	5.5164
rs35954637	ENSG00000151690.9_191353383_191353544	2	2	191440122	191273081	167041	0.334	0.000003070044820	5.5129
rs115435057	ENSG00000204304.5_32154590_32154678	6	6	33111148	32157963	953185	-0.334	0.000003097454548	5.5090
rs12472174	ENSG00000172086.7_88326724_88328104	2	2	88579078	88355248	223830	-0.334	0.000003131550696	5.5042
rs56111270	ENSG00000134070.4_10264320_10264515	3	3	10252466	10206549	45917	-0.334	0.000003135670108	5.5037
rs11748063	ENSG00000164404.4_132196873_132198248	5	5	132200943	132202576	1633	-0.334	0.000003142849562	5.5027
rs6509431	ENSG00000197813.3_49834794_49835089	19	19	49880817	49843559	37258	0.334	0.000003170215559	5.4989
rs608616	ENSG00000172543.3_65650686_65651212	11	11	65662436	65647280	15156	0.334	0.000003180515892	5.4975
rs8075795	ENSG00000089685.7_76210277_76210508	17	17	76091734	76210277	118543	-0.334	0.000003197057524	5.4952
rs3746250	ENSG00000126254.6_36124589_36124921	19	19	35835582	36119980	284398	-0.334	0.000003220634545	5.4921
rs3743807	ENSG00000140650.6_8941581_8943188	16	16	8907025	8891674	15351	0.334	0.000003227978458	5.4911
rs117816201	ENSG00000175575.8_73638330_73638790	11	11	73664450	73587744	76706	0.334	0.000003230469985	5.4907
rs9321918	ENSG00000135521.8_144184223_144184423	6	6	143883460	144164481	281021	-0.334	0.000003233568941	5.4903
rs149780731	ENSG00000145241.6_68383874_68384086	4	4	68306411	68411324	104913	-0.334	0.000003241854140	5.4892
rs430305	ENSG00000100034.8_22288396_22288598	22	22	21358522	22307209	948687	-0.334	0.000003248575081	5.4883
rs113634578	ENSG00000111846.11_10626650_10629601	6	6	10533463	10492456	41007	0.334	0.000003262599212	5.4864
rs74720904	ENSG00000165118.9_86570296_86570555	9	9	86703949	86571901	132048	-0.334	0.000003264705598	5.4862
rs9899357	ENSG00000072210.11_19551839_19552437	17	17	19800549	19551459	249090	-0.334	0.000003274826949	5.4848
rs56125357	ENSG00000175906.2_41477029_41478503	17	17	41519923	41476353	43570	0.334	0.000003283478564	5.4837
snp_17_41913987	ENSG00000161664.1_42255573_42256451	17	17	41913987	42248074	334087	-0.334	0.000003286504109	5.4833
rs79059255	ENSG00000125538.7_113590239_113590403	2	2	114128702	113594480	534222	0.334	0.000003289269889	5.4829
rs55843340	ENSG00000133026.7_8395615_8395827	17	17	8292551	8534079	241528	0.333	0.000003306055911	5.4807
rs10136243	ENSG00000182512.4_96000930_96001721	14	14	95064435	95999840	935405	0.333	0.000003330458306	5.4775
rs29654	ENSG00000196670.8_180274615_180278493	5	5	180267129	180288286	21157	0.333	0.000003346338515	5.4754
rs10919210	ENSG00000143153.7_169075558_169076164	1	1	169628815	169074935	553880	-0.333	0.000003379450224	5.4712
rs10783287	ENSG00000134285.6_49316565_49317387	12	12	49273396	49320257	46861	0.333	0.000003390937973	5.4697
rs2281035	ENSG00000128276.6_32756239_32757148	22	22	32790644	32750872	39772	-0.333	0.000003413115644	5.4668
rs17512962	ENSG00000123240.10_13178745_13180291	10	10	13169066	13141449	27617	0.333	0.000003429393625	5.4648
rs3741389	ENSG00000173442.7_65349010_65351236	11	11	65179436	65343509	164073	0.333	0.000003436170812	5.4639
rs10186196	ENSG00000115204.9_27535547_27535639	2	2	28327830	27548547	779283	-0.333	0.000003436937178	5.4638
rs61897973	ENSG00000110514.13_47305926_47306116	11	11	47669074	47290712	378362	-0.333	0.000003483394025	5.4580
rs17347117	ENSG00000163545.7_205290526_205290883	1	1	205478285	205290883	187402	0.333	0.000003487877839	5.4574
rs7937234	ENSG00000165494.5_82876642_82877756	11	11	83674439	82868030	806409	-0.333	0.000003503175807	5.4555
rs12628193	ENSG00000241973.5_21088024_21088131	22	22	20791438	21213705	422267	0.333	0.000003533830834	5.4518
rs2295125	ENSG00000100938.12_24706726_24706768	14	14	23755607	24701628	946021	0.333	0.000003534363753	5.4517
rs147068300	ENSG00000169612.3_83657762_83657940	15	15	83411884	83654959	243075	-0.333	0.000003538312382	5.4512
rs250550	ENSG00000103356.9_23546209_23546681	16	16	23473175	23568696	95521	0.332	0.000003544552928	5.4504
rs245537	ENSG00000113593.7_64867666_64868113	5	5	64781617	64859063	77446	0.332	0.000003547325880	5.4501
rs2152789	ENSG00000101236.11_3912068_3914848	20	20	4060712	3996229	64483	0.332	0.000003557720039	5.4488
rs2522824	ENSG00000105991.7_27132612_27134414	7	7	27061793	27135615	73822	0.332	0.000003572136093	5.4471
rs11701770	ENSG00000160185.9_43838510_43838718	21	21	43441834	43824008	382174	-0.332	0.000003577205089	5.4465
rs12891852	ENSG00000139977.8_57857262_57857423	14	14	58797640	57857262	940378	-0.332	0.000003581011483	5.4460
rs12431647	ENSG00000023608.4_62229075_62229306	14	14	62275011	62229075	45936	-0.332	0.000003588326832	5.4451
rs7189794	ENSG00000102981.4_67695796_67696680	16	16	68277727	67694851	582876	0.332	0.000003588046791	5.4451
rs3128350	ENSG00000204138.7_28792893_28793279	1	1	29110453	28696114	414339	-0.332	0.000003589127804	5.4450
rs1330778	ENSG00000151287.12_103421661_103422620	13	13	103999645	103426161	573484	0.332	0.000003595716330	5.4442
rs333267	ENSG00000114491.9_124462762_124464040	3	3	124444307	124449213	4906	-0.332	0.000003600081133	5.4437
rs77883301	ENSG00000169715.9_56660378_56661024	16	16	56647136	56659387	12251	-0.332	0.000003611697728	5.4423
rs28553470	ENSG00000168807.10_69221032_69221649	16	16	69541402	69221032	320370	0.332	0.000003631763562	5.4399
rs12609287	ENSG00000226593.2_1278776_1279226	19	19	1271274	1276020	4746	0.332	0.000003636184048	5.4394
rs77315551	ENSG00000121310.11_53379567_53379767	1	1	53181527	53392884	211357	-0.332	0.000003636248608	5.4393
rs72915710	ENSG00000141644.12_47807733_47808144	18	18	47576318	47808144	231826	-0.332	0.000003640689371	5.4388
rs9611033	ENSG00000100242.11_39151277_39151533	22	22	39224123	39190148	33975	0.332	0.000003662353360	5.4362
rs12328664	ENSG00000198380.7_69554046_69554207	2	2	69675003	69614382	60621	-0.332	0.000003690975794	5.4329
rs9906962	ENSG00000178607.8_62133035_62133308	17	17	62167589	62207502	39913	-0.332	0.000003705182337	5.4312
rs4668508	ENSG00000151692.9_7179760_7184313	2	2	6936085	7057523	121438	0.332	0.000003709914406	5.4306
rs62211244	ENSG00000088826.12_4162736_4163495	20	20	4107742	4101627	6115	-0.332	0.000003711453002	5.4305
rs5756343	ENSG00000100360.10_37164027_37164598	22	22	37181588	37172300	9288	-0.332	0.000003717687169	5.4297
rs12748013	ENSG00000092978.5_217600334_217604707	1	1	218024308	217804424	219884	0.332	0.000003722968613	5.4291
rs7867490	ENSG00000136816.10_132571621_132573560	9	9	132549740	132565432	15692	-0.332	0.000003729058412	5.4284
rs701816	ENSG00000187122.9_98757795_98761107	10	10	98977250	98945683	31567	0.332	0.000003736056090	5.4276
rs701816	ENSG00000213390.4_98757795_98761107	10	10	98977250	99052413	75163	0.332	0.000003736056090	5.4276
rs45485597	ENSG00000105085.4_16685718_16688493	19	19	17025311	16739015	286296	0.332	0.000003741360169	5.4270
rs58629129	ENSG00000198837.5_153910200_153910339	1	1	154910930	153919172	991758	-0.332	0.000003744198412	5.4266
rs3744760	ENSG00000136448.6_43175750_43176211	17	17	43195981	43138680	57301	-0.332	0.000003759036319	5.4249
rs1810415	ENSG00000198089.9_32010775_32010846	22	22	32704446	31884674	819772	0.332	0.000003762120530	5.4246
rs61184877	ENSG00000054654.10_64680862_64681188	14	14	64244296	64319683	75387	0.332	0.000003785960679	5.4218
rs34370056	ENSG00000064932.9_1111018_1111092	19	19	768721	1174282	405561	-0.332	0.000003801389911	5.4201
rs11818846	ENSG00000120616.11_32667419_32667726	10	10	32078104	32667726	589622	-0.331	0.000003813801202	5.4186
rs4756744	ENSG00000197601.7_13733475_13733593	11	11	13106439	13690217	583778	0.331	0.000003814883259	5.4185
rs12440317	ENSG00000140323.4_40659259_40663257	15	15	40704394	40650436	53958	-0.331	0.000003817482419	5.4182
rs76820215	ENSG00000119906.6_102721634_102724893	10	10	103133691	102672720	460971	0.331	0.000003828565149	5.4170
rs62575995	ENSG00000148290.5_136218610_136218837	9	9	136268311	136223552	44759	0.331	0.000003840627636	5.4156
snp_16_85257938	ENSG00000064270.6_84497220_84497792	16	16	85257938	84402133	855805	-0.331	0.000003852514001	5.4143
rs910901	ENSG00000125871.9_17970582_17971765	20	20	17933686	17949556	15870	-0.331	0.000003856566901	5.4138
rs6790275	ENSG00000145191.6_183855954_183856034	3	3	183361396	183852826	491430	0.331	0.000003857274441	5.4137
rs55843340	ENSG00000170037.7_7842831_7843067	17	17	8292551	7835473	457078	0.331	0.000003863003983	5.4131
rs1551557	ENSG00000105568.11_52719782_52719916	19	19	52005680	52693274	687594	-0.331	0.000003879822958	5.4112
rs41307205	ENSG00000101182.10_60714131_60714253	20	20	60887691	60718496	169195	0.331	0.000003881525315	5.4110
rs1057394	ENSG00000138028.9_27321757_27322708	2	2	27324036	27341995	17959	0.331	0.000003887730128	5.4103
rs10096505	ENSG00000168487.13_22034046_22034163	8	8	22024523	22022249	2274	-0.331	0.000003887520942	5.4103
rs12609287	ENSG00000228300.7_1278776_1279227	19	19	1271274	1275438	4164	0.331	0.000003894483680	5.4096
rs10869194	ENSG00000107362.9_74525550_74525847	9	9	75358278	74525847	832431	-0.331	0.000003907026794	5.4082
rs12199084	ENSG00000130363.6_159397312_159398880	6	6	159421904	159421219	685	0.331	0.000003908839375	5.4080
rs7955152	ENSG00000151176.3_113824742_113824894	12	12	113958452	113796371	162081	-0.331	0.000003930552114	5.4055
rs708087	ENSG00000169991.5_19238457_19238577	1	1	18678758	19283180	604422	0.331	0.000003939573208	5.4046
rs13055776	ENSG00000099899.9_20100641_20100757	22	22	19770707	20104915	334208	0.331	0.000003979407508	5.4002
rs11591111	ENSG00000090020.5_27428507_27428621	1	1	26725432	27493472	768040	-0.331	0.000003980344584	5.4001
rs73028895	ENSG00000164366.2_204872_206073	5	5	1099300	218330	880970	0.331	0.000003985141607	5.3996
rs61390832	ENSG00000056661.8_36895006_36895114	17	17	36804325	36904558	100233	-0.331	0.000003999642100	5.3980
rs6707054	ENSG00000163798.9_27886338_27887444	2	2	28350220	27886338	463882	-0.331	0.000004000625613	5.3979
rs2862244	ENSG00000182957.8_24823615_24823980	13	13	24706136	24734861	28725	0.331	0.000004006519689	5.3972
rs13421327	ENSG00000115970.12_43799953_43800131	2	2	42958742	43823185	864443	0.331	0.000004014323249	5.3964
rs35207204	ENSG00000140545.9_89449857_89450009	15	15	89496711	89456642	40069	-0.331	0.000004016320912	5.3962
rs73187869	ENSG00000163389.6_119211129_119213555	3	3	119113344	119187785	74441	-0.331	0.000004059138427	5.3916
rs16015	ENSG00000105607.6_13007019_13007235	19	19	13418707	13001974	416733	-0.331	0.000004070693434	5.3903
rs11170217	ENSG00000139625.8_53876083_53876153	12	12	53045003	53893847	848844	-0.331	0.000004077943733	5.3896
rs2250839	ENSG00000100644.10_62203607_62203827	14	14	62440114	62162231	277883	0.330	0.000004085494868	5.3888
rs6666173	ENSG00000117399.8_43825161_43825309	1	1	44542783	43824599	718184	0.330	0.000004084979531	5.3888
rs643372	ENSG00000110871.9_120941772_120941884	12	12	121022640	120972237	50403	0.330	0.000004095626748	5.3877
rs2083469	ENSG00000113460.8_34922644_34922693	5	5	34447852	34915481	467629	0.330	0.000004105790164	5.3866
rs35102250	ENSG00000117505.7_93826050_93828149	1	1	93889568	93811445	78123	0.330	0.000004107684806	5.3864
rs3813145	ENSG00000099797.6_14674612_14674715	19	19	14806162	14640382	165780	0.330	0.000004109147889	5.3862
rs11649804	ENSG00000177427.7_18166028_18166181	17	17	17696755	18163869	467114	0.330	0.000004114223832	5.3857
rs16878443	ENSG00000111850.5_88049834_88052043	6	6	87816820	88032306	215486	0.330	0.000004123403578	5.3847
rs12550251	ENSG00000197265.4_30435835_30436554	8	8	30454729	30515768	61039	0.330	0.000004137708484	5.3832
rs17090919	ENSG00000165806.12_115485121_115485296	10	10	115491230	115438942	52288	-0.330	0.000004151901710	5.3818
rs57276188	ENSG00000139180.5_4796104_4798454	12	12	3858471	4714110	855639	0.330	0.000004184232573	5.3784
rs1289319	ENSG00000088387.12_99515624_99515802	13	13	99457063	99738879	281816	0.330	0.000004184970609	5.3783
rs6441897	ENSG00000186448.9_44670480_44671036	3	3	45206882	44626380	580502	-0.330	0.000004187940007	5.3780
rs12469274	ENSG00000079263.11_231177301_231177930	2	2	231181888	231090444	91444	0.330	0.000004198898996	5.3769
rs113927489	ENSG00000125484.6_135564268_135570342	9	9	136467207	135545422	921785	-0.330	0.000004205894248	5.3761
rs10403238	ENSG00000076650.1_33600623_33600922	19	19	33552405	33571786	19381	0.330	0.000004218631666	5.3748
rs2228422	ENSG00000113716.8_149389674_149390171	5	5	149457678	149379884	77794	-0.330	0.000004224303454	5.3742
rs2843964	ENSG00000185808.8_38435146_38438012	21	21	38434625	38445470	10845	-0.330	0.000004241804756	5.3724
rs4705076	ENSG00000183111.7_149011545_149014531	5	5	148995509	148931510	63999	0.330	0.000004300053566	5.3665
rs7938394	ENSG00000166333.9_6630115_6630198	11	11	7463072	6624961	838111	0.330	0.000004300424867	5.3665
rs4982889	ENSG00000157379.9_24768787_24769039	14	14	24755308	24769039	13731	-0.330	0.000004323594932	5.3642
rs211432	ENSG00000028839.4_134274323_134274563	6	6	133610598	134273308	662710	-0.330	0.000004333836252	5.3631
rs28669844	ENSG00000164172.13_52391512_52394541	5	5	52757924	52405893	352031	-0.330	0.000004377397156	5.3588
rs528285	ENSG00000168000.9_62459848_62459945	11	11	61660704	62477317	816613	0.330	0.000004380688131	5.3585
rs1997933	ENSG00000014123.9_96997288_96997454	6	6	97537182	96969471	567711	0.329	0.000004382302166	5.3583
rs11000125	ENSG00000122863.5_73766930_73773322	10	10	73747388	73724123	23265	0.329	0.000004384513192	5.3581
rs116326106	ENSG00000162441.6_9995550_9995685	1	1	10752717	10003465	749252	0.329	0.000004388887214	5.3576
rs57681386	ENSG00000025796.8_108214686_108214859	6	6	108379758	108279482	100276	-0.329	0.000004413116719	5.3553
rs1975590	ENSG00000152689.13_33752204_33752479	2	2	33786259	33661391	124868	0.329	0.000004423539305	5.3542
rs11146056	ENSG00000203772.6_135234170_135237201	10	10	134758810	135382916	624106	-0.329	0.000004458270782	5.3508
rs10995441	ENSG00000171988.12_64936057_64936233	10	10	64869239	65225722	356483	-0.329	0.000004462431200	5.3504
rs6139121	ENSG00000101224.13_3782571_3782747	20	20	3395823	3767578	371755	-0.329	0.000004477223011	5.3490
rs4792642	ENSG00000221926.5_15531274_15532512	17	17	15554504	15587613	33109	-0.329	0.000004483451434	5.3484
rs74016008	ENSG00000077235.10_27518168_27518477	16	16	27150916	27561251	410335	-0.329	0.000004486605912	5.3481
rs2017263	ENSG00000157227.8_23314917_23316970	14	14	22321124	23305766	984642	-0.329	0.000004504732954	5.3463
snp_2_197262821	ENSG00000065413.12_197853862_197854373	2	2	197262821	198175897	913076	-0.329	0.000004520022749	5.3449
rs9879371	ENSG00000041802.6_194365302_194365475	3	3	193673455	194393206	719751	-0.329	0.000004520713640	5.3448
rs57893103	ENSG00000105270.7_36515298_36515534	19	19	36526709	36523775	2934	0.329	0.000004528036011	5.3441
rs2665963	ENSG00000167880.2_74002927_74006624	17	17	74021444	74023507	2063	-0.329	0.000004545887716	5.3424
rs7750451	ENSG00000137275.7_3105716_3106285	6	6	3883479	3064092	819387	-0.329	0.000004548592944	5.3421
rs7780487	ENSG00000157212.13_154745965_154746133	7	7	154011984	154794794	782810	-0.329	0.000004558793017	5.3412
rs6686761	ENSG00000158747.9_19983359_19984945	1	1	20145399	19967048	178351	0.329	0.000004560753454	5.3410
rs1514831	ENSG00000052126.9_19436214_19436679	12	12	19303772	19282648	21124	-0.329	0.000004571297468	5.3400
rs10742338	ENSG00000026508.11_35232793_35232996	11	11	35277088	35160417	116671	-0.329	0.000004573002337	5.3398
rs2736332	ENSG00000255354.1_11415975_11416256	8	8	11339965	11417529	77564	0.329	0.000004577999319	5.3393
rs34538684	ENSG00000071626.10_1430221_1430361	19	19	653468	1407584	754116	-0.329	0.000004580433101	5.3391
rs4806085	ENSG00000126243.3_36430312_36431742	19	19	35602014	36428022	826008	-0.329	0.000004590831858	5.3381
rs9929088	ENSG00000169682.12_28986096_28986713	16	16	29001460	28986096	15364	-0.329	0.000004606444491	5.3366
rs4792642	ENSG00000251537.2_15539350_15539583	17	17	15554504	15554967	463	-0.329	0.000004609239541	5.3364
rs114255771	ENSG00000204516.5_31477559_31478901	6	6	31316699	31462658	145959	0.329	0.000004631984641	5.3342
rs11263764	ENSG00000005955.7_34900781_34900946	17	17	34868226	34900773	32547	0.329	0.000004642327870	5.3333
rs2281757	ENSG00000125246.10_100543572_100549387	13	13	100545068	100258919	286149	0.329	0.000004653191142	5.3322
rs17511157	ENSG00000176261.10_33099552_33099673	1	1	33448509	33116504	332005	-0.329	0.000004659507172	5.3317
rs7169097	ENSG00000168781.14_43873425_43873586	15	15	43925134	43982283	57149	-0.328	0.000004707797449	5.3272
rs1861810	ENSG00000139437.12_110353208_110353351	12	12	110224922	110338069	113147	-0.328	0.000004713274984	5.3267
rs11015598	ENSG00000136758.12_27399383_27401049	10	10	27479855	27444195	35660	0.328	0.000004713513512	5.3267
rs3755458	ENSG00000115350.7_75196536_75197255	2	2	75291521	75185619	105902	0.328	0.000004718462702	5.3262
rs10890865	ENSG00000110723.6_108376158_108385602	11	11	108456246	108464465	8219	-0.328	0.000004745159285	5.3237
rs115306954	ENSG00000204435.7_31637613_31637847	6	6	32385399	31633013	752386	-0.328	0.000004749061143	5.3234
rs2481	ENSG00000100345.14_36677323_36678831	22	22	36677400	36784063	106663	-0.328	0.000004749816750	5.3233
rs2812391	ENSG00000116906.7_231402023_231402153	1	1	231911976	231376953	535023	0.328	0.000004755537932	5.3228
rs9938048	ENSG00000125107.10_58576135_58576239	16	16	57890340	58663750	773410	-0.328	0.000004778928553	5.3207
rs115951276	ENSG00000204590.7_30523908_30525008	6	6	30979203	30525008	454195	-0.328	0.000004814691593	5.3174
rs789777	ENSG00000198146.4_35279758_35279874	15	15	36217163	35280488	936675	0.328	0.000004816677611	5.3173
rs721717	ENSG00000237310.1_65958693_65959012	7	7	66130292	65958693	171599	-0.328	0.000004837283734	5.3154
rs11701121	ENSG00000160305.12_47971737_47971817	21	21	47878892	47878812	80	-0.328	0.000004849886416	5.3143
rs9294265	ENSG00000083097.9_83846892_83848881	6	6	83609239	83777385	168146	0.328	0.000004854216765	5.3139
rs11233800	ENSG00000254469.1_71627641_71628822	11	11	71182901	71639700	456799	0.328	0.000004855426554	5.3138
rs28635343	ENSG00000160072.12_1417518_1417683	1	1	1560103	1407143	152960	-0.328	0.000004893059876	5.3104
rs9352004	ENSG00000156508.12_74225473_74227657	6	6	74238511	74233520	4991	-0.328	0.000004902499649	5.3096
rs25870	ENSG00000164406.7_132209642_132209781	5	5	132784109	132208014	576095	-0.328	0.000004908082095	5.3091
rs144545659	ENSG00000081177.12_69701417_69701748	14	14	68900530	69658228	757698	-0.328	0.000004915535796	5.3084
rs7255083	ENSG00000167637.11_44351091_44353307	19	19	44337803	44331444	6359	-0.328	0.000004938686810	5.3064
rs7736621	ENSG00000221886.3_159820155_159822546	5	5	159811374	159827104	15730	-0.328	0.000004941950288	5.3061
rs115369635	ENSG00000226979.3_31539831_31540223	6	6	31501413	31539831	38418	-0.328	0.000004947759982	5.3056
rs1453184	ENSG00000137806.4_41694342_41694642	15	15	40729400	41694717	965317	0.328	0.000004947413393	5.3056
rs241993	ENSG00000004478.5_2912317_2913124	12	12	3818665	2904119	914546	0.328	0.000004951283082	5.3053
rs10760593	ENSG00000148358.12_132815705_132816352	9	9	131953598	132815705	862107	-0.328	0.000004985398947	5.3023
rs7484620	ENSG00000174989.7_117465833_117468953	12	12	117353716	117348761	4955	-0.328	0.000004992690106	5.3017
rs2011616	ENSG00000138030.8_27322288_27322445	2	2	27302561	27309615	7054	-0.328	0.000004993902267	5.3016
rs11832317	ENSG00000089154.6_120583066_120583134	12	12	119731818	120632513	900695	0.328	0.000004999740391	5.3011
rs117580153	ENSG00000154710.9_66236870_66237065	7	7	66951983	66205720	746263	-0.328	0.000005020737112	5.2992
rs480656	ENSG00000105193.3_39923852_39924058	19	19	39925461	39926618	1157	-0.328	0.000005024066629	5.2989
rs7259861	ENSG00000254415.2_52145823_52146650	19	19	52160743	52150054	10689	0.328	0.000005031409521	5.2983
rs66934757	ENSG00000115257.9_1481427_1482206	19	19	1494054	1490407	3647	-0.328	0.000005033384751	5.2981
rs7182870	ENSG00000182511.7_91433070_91433192	15	15	91586775	91426925	159850	-0.328	0.000005034993831	5.2980
rs9595902	ENSG00000244754.3_33091031_33092140	13	13	33181669	33112970	68699	-0.327	0.000005048451425	5.2968
rs1476413	ENSG00000215910.3_11849327_11849642	1	1	11852300	11821844	30456	0.327	0.000005069672730	5.2950
rs1793889	ENSG00000204498.5_31515940_31516216	6	6	31222181	31514647	292466	-0.327	0.000005088340987	5.2934
rs10750584	ENSG00000151498.6_134132664_134133955	11	11	134779802	134123389	656413	-0.327	0.000005107420107	5.2918
rs6499613	ENSG00000103479.7_53504295_53504575	16	16	53463418	53468361	4943	-0.327	0.000005130399598	5.2898
rs146077038	ENSG00000196693.8_43084563_43090147	10	10	42873160	43134018	260858	0.327	0.000005182399516	5.2855
rs2181582	ENSG00000106785.9_100846637_100850287	9	9	100833000	100881494	48494	0.327	0.000005200950421	5.2839
rs12755281	ENSG00000183155.4_202848085_202850351	1	1	201940734	202858263	917529	-0.327	0.000005231997920	5.2813
rs1473465	ENSG00000118308.10_25232590_25232697	12	12	24947939	25173936	225997	0.327	0.000005262020756	5.2788
rs9654132	ENSG00000047365.6_36067620_36069900	4	4	36340753	36246131	94622	0.327	0.000005262196730	5.2788
rs17164396	ENSG00000198420.5_143548468_143551235	7	7	143572286	143599291	27005	-0.327	0.000005299425739	5.2758
rs1180290	ENSG00000105974.7_116199000_116201233	7	7	116006052	116164839	158787	0.327	0.000005303045116	5.2755
rs73428395	ENSG00000006652.8_112090483_112090837	7	7	111284120	112063023	778903	0.327	0.000005303808324	5.2754
rs4711783	ENSG00000172432.12_43593100_43593297	6	6	44450129	43596936	853193	0.327	0.000005307993149	5.2751
rs6046133	ENSG00000196476.7_257210_257520	20	20	254013	271390	17377	0.327	0.000005318631657	5.2742
rs139376923	ENSG00000104412.3_109498741_109499141	8	8	109516696	109455830	60866	0.327	0.000005338500543	5.2726
rs28647680	ENSG00000130787.8_123346253_123347507	12	12	124008459	123319000	689459	0.327	0.000005356116511	5.2711
rs17259252	ENSG00000155849.10_37392636_37393272	7	7	37382520	37488852	106332	-0.327	0.000005374965884	5.2696
rs11648537	ENSG00000103194.9_84793778_84793881	16	16	84259701	84733555	473854	0.327	0.000005380903661	5.2691
rs7203742	ENSG00000141084.5_67761654_67761799	16	16	67605794	67840555	234761	-0.327	0.000005399161122	5.2677
rs6505397	ENSG00000108691.3_32583741_32584222	17	17	32517996	32582313	64317	0.326	0.000005456949911	5.2631
rs11078478	ENSG00000074370.12_3867468_3867736	17	17	3858883	3867736	8853	-0.326	0.000005460187027	5.2628
rs6879874	ENSG00000169230.5_176733099_176733177	5	5	176730775	176730775	0	-0.326	0.000005465217044	5.2624
rs12919414	ENSG00000140961.7_83998667_83999937	16	16	84850714	83982672	868042	0.326	0.000005498554172	5.2598
rs7944695	ENSG00000204381.6_111414648_111414945	11	11	111227852	111411005	183153	-0.326	0.000005532434753	5.2571
rs398739	ENSG00000172738.7_37179956_37180772	6	6	37199880	37225931	26051	-0.326	0.000005540498955	5.2565
rs4426449	ENSG00000141655.9_60035934_60036717	18	18	60042817	59992520	50297	0.326	0.000005553504837	5.2554
rs12924572	ENSG00000174177.7_88780544_88780635	16	16	89748736	88772891	975845	0.326	0.000005570262306	5.2541
rs2044787	ENSG00000140854.7_57790268_57790384	16	16	57640853	57769642	128789	-0.326	0.000005606455121	5.2513
rs12373002	ENSG00000068793.11_22933748_22933876	15	15	23816119	22892005	924114	-0.326	0.000005632377245	5.2493
rs7405635	ENSG00000167258.7_37646810_37646986	17	17	38360551	37617739	742812	0.326	0.000005632325273	5.2493
rs11645553	ENSG00000167522.8_89341222_89341365	16	16	89747878	89556969	190909	-0.326	0.000005653611014	5.2477
rs72801711	ENSG00000143889.10_38795221_38795439	2	2	38004522	38830728	826206	0.326	0.000005658032526	5.2473
rs8072049	ENSG00000186074.13_72700617_72700955	17	17	72165969	72709117	543148	-0.326	0.000005659961907	5.2472
rs13063927	ENSG00000163584.13_170582664_170584313	3	3	170582888	170588272	5384	0.326	0.000005680059372	5.2456
rs12450483	ENSG00000177731.8_18155313_18155460	17	17	18092555	18162056	69501	0.326	0.000005683428750	5.2454
rs10134767	ENSG00000258504.1_100757453_100757896	14	14	100763954	100757453	6501	0.326	0.000005717136847	5.2428
rs7969022	ENSG00000184293.3_9875091_9875409	12	12	9894663	9885895	8768	-0.326	0.000005723285945	5.2424
rs1805721	ENSG00000139187.5_9162022_9163356	12	12	9147569	9102640	44929	-0.326	0.000005725735183	5.2422
rs56162063	ENSG00000144535.14_232879545_232879689	2	2	233824351	232825955	998396	0.326	0.000005758907002	5.2397
rs740191	ENSG00000122565.13_26245988_26246130	7	7	26622494	26240782	381712	0.326	0.000005766500128	5.2391
rs6605279	ENSG00000079785.8_15768569_15768641	2	2	16249159	15731302	517857	0.326	0.000005769027714	5.2389
rs13129352	ENSG00000138685.7_123813366_123819391	4	4	123633736	123747863	114127	-0.326	0.000005776372753	5.2383
rs1051009	ENSG00000182557.2_4391101_4391498	17	17	4637886	4337219	300667	-0.326	0.000005780565880	5.2380
rs7260296	ENSG00000133250.8_8577913_8578225	19	19	7635689	8579048	943359	0.326	0.000005784617886	5.2377
rs59041641	ENSG00000087157.11_76395429_76395618	17	17	76431285	76374735	56550	-0.325	0.000005808686074	5.2359
rs114613918	ENSG00000213676.5_32083041_32083745	6	6	32083175	32096030	12855	0.325	0.000005810984548	5.2358
rs677060	ENSG00000130038.5_3749553_3749945	12	12	4088436	3873985	214451	-0.325	0.000005854429045	5.2325
rs73134130	ENSG00000170876.7_14183093_14185179	3	3	13248574	14166440	917866	-0.325	0.000005876761518	5.2309
rs12402406	ENSG00000213281.4_115251152_115251275	1	1	115848388	115259515	588873	-0.325	0.000005905002048	5.2288
rs2446212	ENSG00000141968.2_6833722_6833744	19	19	5784370	6772722	988352	0.325	0.000005910815063	5.2284
rs7536291	ENSG00000181754.6_110046797_110051621	1	1	110075608	110052360	23248	-0.325	0.000005914625587	5.2281
rs11078947	ENSG00000008838.11_38189309_38189459	17	17	38627349	38210661	416688	0.325	0.000005916696986	5.2279
rs3803957	ENSG00000125817.6_3764498_3767337	20	20	3215548	3767337	551789	-0.325	0.000005933890693	5.2267
rs2727268	ENSG00000162236.7_62598491_62598734	11	11	61707645	62599560	891915	0.325	0.000005950168716	5.2255
rs10772397	ENSG00000255837.1_11149094_11150474	12	12	11138683	11150474	11791	-0.325	0.000005950321561	5.2255
rs73190700	ENSG00000110906.8_109886461_109889618	12	12	109816620	109915349	98729	0.325	0.000005958913189	5.2248
rs11076839	ENSG00000153406.8_4519228_4519466	16	16	4600665	4524896	75769	-0.325	0.000005993278919	5.2223
rs4333644	ENSG00000160959.3_145746295_145750557	8	8	145844039	145743376	100663	-0.325	0.000006010368476	5.2211
rs34903510	ENSG00000115163.10_27016680_27017461	2	2	26727116	26987157	260041	0.325	0.000006041716002	5.2188
rs11084094	ENSG00000105501.5_52130715_52130999	19	19	52119546	52150151	30605	-0.325	0.000006054248631	5.2179
rs1799969	ENSG00000090339.3_10395459_10395704	19	19	10394792	10381517	13275	0.325	0.000006088144815	5.2155
rs6446296	ENSG00000182179.6_49843506_49843598	3	3	49838052	49851379	13327	0.325	0.000006109193498	5.2140
rs5746078	ENSG00000083444.10_12024701_12024842	1	1	12270222	11994262	275960	0.325	0.000006116705538	5.2135
rs721575	ENSG00000108592.9_61898714_61899003	17	17	61782920	61905031	122111	0.325	0.000006140574486	5.2118
rs116345826	ENSG00000059145.12_1448306_1448942	16	16	1413427	1464700	51273	-0.325	0.000006153755954	5.2109
rs4921520	ENSG00000113312.5_159437507_159437865	5	5	159127163	159436120	308957	-0.325	0.000006157409864	5.2106
rs116721990	ENSG00000240053.6_31637944_31639061	6	6	32204642	31636895	567747	0.325	0.000006161569393	5.2103
rs2443171	ENSG00000108479.5_73758785_73758966	17	17	74119424	73761307	358117	0.325	0.000006172090434	5.2096
rs11104250	ENSG00000165891.10_77419338_77419762	12	12	77610009	77459360	150649	0.325	0.000006174297050	5.2094
rs10013924	ENSG00000129116.13_169847364_169849608	4	4	169735037	169418217	316820	-0.325	0.000006183142823	5.2088
rs6430835	ENSG00000075886.9_132237642_132238322	2	2	132267689	132233666	34023	0.325	0.000006192698180	5.2081
rs4693617	ENSG00000163319.6_84382274_84383451	4	4	84291488	84377085	85597	-0.325	0.000006202628795	5.2074
rs7924742	ENSG00000110321.9_10826460_10826562	11	11	11575149	10830657	744492	-0.325	0.000006220135024	5.2062
rs2655078	ENSG00000133805.10_10514896_10515090	11	11	11202921	10329860	873061	-0.325	0.000006221543290	5.2061
rs10836532	ENSG00000167323.5_4112512_4114439	11	11	4745154	3875757	869397	0.324	0.000006242035578	5.2047
rs62259718	ENSG00000114767.6_51968488_51968567	3	3	51899055	51975957	76902	-0.324	0.000006263803369	5.2032
rs2474471	ENSG00000000938.7_27938575_27939633	1	1	28247460	27961788	285672	0.324	0.000006275169477	5.2024
rs75090039	ENSG00000099194.4_102107821_102108103	10	10	102196831	102106877	89954	-0.324	0.000006288599351	5.2014
rs7768317	ENSG00000112561.12_41700387_41701591	6	6	41922220	41703997	218223	-0.324	0.000006305906459	5.2003
rs542462	ENSG00000104969.4_2754712_2755931	19	19	3633192	2783354	849838	0.324	0.000006315242520	5.1996
rs11765024	ENSG00000166508.12_99691796_99691964	7	7	100125975	99699563	426412	-0.324	0.000006319916568	5.1993
rs738895	ENSG00000234630.1_22648098_22648446	22	22	22669748	22648098	21650	0.324	0.000006334210143	5.1983
rs891922	ENSG00000134516.10_169469017_169469136	5	5	168208764	169064251	855487	0.324	0.000006345454701	5.1975
rs12090426	ENSG00000134243.7_109856883_109857006	1	1	109737750	109940573	202823	-0.324	0.000006356759594	5.1968
rs4612718	ENSG00000148814.13_134161488_134161860	10	10	134158940	134145614	13326	-0.324	0.000006371536866	5.1958
rs1547358	ENSG00000100024.9_24921679_24922636	22	22	24878430	24863206	15224	-0.324	0.000006377870959	5.1953
rs8034510	ENSG00000131876.12_101824941_101825265	15	15	101126011	101835487	709476	-0.324	0.000006389690938	5.1945
snp_16_82211275	ENSG00000135698.4_82181767_82182468	16	16	82211275	82203831	7444	-0.324	0.000006389795615	5.1945
rs114804010	ENSG00000204252.7_32974857_32974992	6	6	32982523	32977389	5134	0.324	0.000006396676238	5.1940
rs117580153	ENSG00000243335.3_66236870_66237065	7	7	66951983	66093868	858115	-0.324	0.000006401689343	5.1937
rs2817202	ENSG00000112294.8_24495080_24495578	6	6	24586173	24495080	91093	0.324	0.000006451819098	5.1903
rs507562	ENSG00000175203.9_57940811_57941114	12	12	57849768	57941114	91346	-0.324	0.000006455349894	5.1901
rs112347016	ENSG00000204314.6_32116136_32117175	6	6	32593421	32122150	471271	-0.324	0.000006461797329	5.1896
rs55659521	ENSG00000057608.10_5807186_5808115	10	10	5874073	5884095	10022	0.324	0.000006463907285	5.1895
rs3860796	ENSG00000164327.8_38942935_38943073	5	5	39438575	39074510	364065	0.324	0.000006469935637	5.1891
rs2292274	ENSG00000143248.7_163112094_163117293	1	1	163292040	163187426	104614	-0.324	0.000006475006390	5.1888
rs2414130	ENSG00000128833.8_52497062_52497344	15	15	52402476	52587995	185519	0.324	0.000006475313143	5.1887
rs10846537	ENSG00000086598.4_124069078_124069363	12	12	124138346	124069078	69268	0.324	0.000006507620197	5.1866
rs17485664	ENSG00000111725.5_120107229_120107731	12	12	120043595	120105558	61963	0.324	0.000006548179851	5.1839
rs7940840	ENSG00000050165.12_11984653_11986275	11	11	12150555	12031316	119239	0.324	0.000006554590230	5.1835
rs10894763	ENSG00000151503.7_134029785_134029969	11	11	133799408	134095348	295940	0.324	0.000006579838716	5.1818
rs9903862	ENSG00000247185.2_29061081_29061961	17	17	29206433	29036657	169776	0.324	0.000006581019603	5.1817
rs31838	ENSG00000113141.9_140038322_140038361	5	5	140493129	140026643	466486	0.324	0.000006606488634	5.1800
rs3737315	ENSG00000108061.7_112769471_112769588	10	10	112035508	112679301	643793	-0.324	0.000006613474079	5.1796
rs7546029	ENSG00000117625.9_211432621_211433068	1	1	210665251	211431719	766468	-0.324	0.000006628401753	5.1786
rs9728914	ENSG00000133226.10_24978925_24979119	1	1	24915984	24958207	42223	-0.324	0.000006635031994	5.1782
rs2293688	ENSG00000126246.4_36231281_36231465	19	19	36237245	36233351	3894	-0.324	0.000006640581706	5.1778
rs2407073	ENSG00000136718.5_131103591_131103685	2	2	130658908	131099798	440890	0.324	0.000006643359771	5.1776
rs786779	ENSG00000107623.3_48428641_48429566	10	10	48662162	48439138	223024	0.324	0.000006648743129	5.1773
rs77638231	ENSG00000182472.3_39221605_39221663	19	19	39249078	39235114	13964	-0.324	0.000006651961182	5.1771
rs73047189	ENSG00000130749.4_47587602_47587712	19	19	46938910	47617009	678099	-0.323	0.000006672104622	5.1757
rs62422236	ENSG00000111860.9_118972360_118973054	6	6	118972633	119031238	58605	0.323	0.000006674936762	5.1756
rs524544	ENSG00000247393.1_10743566_10744547	6	6	10742161	10747802	5641	-0.323	0.000006736965646	5.1715
rs148714633	ENSG00000204463.7_31606805_31607003	6	6	31675985	31620482	55503	-0.323	0.000006754801189	5.1704
rs6900153	ENSG00000224460.1_143277581_143277835	6	6	143279014	143277835	1179	-0.323	0.000006755797205	5.1703
rs9824402	ENSG00000114331.8_195012435_195012544	3	3	194280585	195163807	883222	-0.323	0.000006764729502	5.1697
rs146354218	ENSG00000135677.4_65136921_65137088	12	12	65793942	65153227	640715	-0.323	0.000006775423591	5.1691
rs7163982	ENSG00000173575.9_93521464_93521613	15	15	93319605	93425937	106332	0.323	0.000006783210919	5.1686
rs804270	ENSG00000154328.9_11627144_11627844	8	8	11627621	11627144	477	-0.323	0.000006845166098	5.1646
rs12709948	ENSG00000187116.9_54822435_54822986	19	19	55746777	54824409	922368	0.323	0.000006853482012	5.1641
rs148190526	ENSG00000197497.5_53666552_53669600	19	19	54582383	53696619	885764	-0.323	0.000006855515307	5.1640
rs10128646	ENSG00000182934.6_126135163_126135335	11	11	126371892	126139039	232853	0.323	0.000006855598303	5.1640
rs910857	ENSG00000125875.8_442980_443197	20	20	741847	443197	298650	-0.323	0.000006858331931	5.1638
rs10758150	ENSG00000165271.10_33469497_33469665	9	9	32722846	33473941	751095	0.323	0.000006880211410	5.1624
rs2414546	ENSG00000137845.9_58913670_58913820	15	15	58464579	59042177	577598	-0.323	0.000006886098796	5.1620
rs112590719	ENSG00000089505.12_66600294_66600863	16	16	66078734	66600294	521560	0.323	0.000006932739490	5.1591
rs117487106	ENSG00000139714.8_122089024_122089550	12	12	122052652	122110537	57885	-0.323	0.000006954774559	5.1577
rs11594686	ENSG00000166169.10_103342520_103343438	10	10	102759756	103348027	588271	-0.323	0.000006960909026	5.1573
rs73942917	ENSG00000104866.5_45648352_45648518	19	19	46047055	45595050	452005	0.323	0.000006968522779	5.1569
rs481597	ENSG00000149212.6_94898704_94906505	11	11	94070016	94965705	895689	0.323	0.000006971225558	5.1567
rs12229663	ENSG00000133858.11_72025558_72025667	12	12	71249996	72061505	811509	0.323	0.000006977764560	5.1563
rs7555082	ENSG00000081237.12_198608292_198608471	1	1	198598663	198607801	9138	0.323	0.000006986058175	5.1558
rs75774952	ENSG00000166855.4_65477413_65477680	15	15	66188146	65477680	710466	0.323	0.000006991917183	5.1554
rs7543429	ENSG00000143258.11_161132405_161132516	1	1	160238623	161129240	890617	-0.323	0.000006997255303	5.1551
rs114286857	ENSG00000066379.10_30032450_30032686	6	6	30700497	30026676	673821	0.323	0.000007006475993	5.1545
rs2529629	ENSG00000006695.5_14095306_14095538	17	17	14099096	13972846	126250	-0.323	0.000007021606083	5.1536
rs7305351	ENSG00000120802.8_98931253_98931491	12	12	98604789	98909290	304501	-0.323	0.000007028527930	5.1531
rs4955426	ENSG00000067560.6_49398361_49398499	3	3	49143438	49450431	306993	0.323	0.000007037514456	5.1526
rs1374493	ENSG00000179431.5_35639735_35642419	11	11	35593665	35639735	46070	-0.323	0.000007037901682	5.1526
rs56069047	ENSG00000154451.10_89724638_89726500	1	1	89742517	89738544	3973	-0.323	0.000007043827450	5.1522
rs11113430	ENSG00000110851.7_108154734_108154937	12	12	108060709	108155049	94340	-0.323	0.000007066869859	5.1508
rs7260071	ENSG00000089847.7_4216547_4218160	19	19	4180690	4186267	5577	-0.323	0.000007089668863	5.1494
rs6597524	ENSG00000107263.12_134463329_134463413	9	9	134589167	134615461	26294	0.323	0.000007092647956	5.1492
rs418089	ENSG00000047932.9_117881432_117884547	6	6	117585586	117923691	338105	0.323	0.000007095284818	5.1490
rs1737940	ENSG00000171928.7_18708854_18710027	17	17	18845320	18684519	160801	0.323	0.000007137664539	5.1464
rs4822451	ENSG00000099974.7_24313475_24314721	22	22	24248166	24309089	60923	-0.323	0.000007141176553	5.1462
rs66552644	ENSG00000157483.4_59445789_59445990	15	15	59591659	59665099	73440	0.322	0.000007158564372	5.1452
rs1108391	ENSG00000172175.7_56338618_56339084	18	18	57124645	56338618	786027	0.322	0.000007187531003	5.1434
rs614288	ENSG00000168237.12_52326276_52329272	3	3	52220203	52321105	100902	0.322	0.000007187312399	5.1434
rs4685920	ENSG00000150995.12_4856107_4856246	3	3	5434345	4535032	899313	-0.322	0.000007192544147	5.1431
rs57148782	ENSG00000169398.14_141900642_141900871	8	8	142599901	142012315	587586	-0.322	0.000007196888744	5.1429
rs6955649	ENSG00000015676.12_44421969_44425720	7	7	44554119	44530479	23640	-0.322	0.000007210334146	5.1420
rs137943159	ENSG00000158106.8_144463742_144463888	8	8	144034396	144451057	416661	0.322	0.000007224255818	5.1412
rs674424	ENSG00000110367.5_118625414_118625596	11	11	119030752	118661858	368894	-0.322	0.000007241502856	5.1402
rs4820091	ENSG00000184436.7_21356121_21356485	22	22	21940189	21356485	583704	0.322	0.000007261892335	5.1390
rs4233917	ENSG00000003509.11_37474599_37474772	2	2	37047165	37458774	411609	0.322	0.000007262177206	5.1389
rs12407785	ENSG00000178922.11_43916991_43917215	1	1	43907092	43919660	12568	0.322	0.000007276786865	5.1381
rs12971339	ENSG00000179218.6_13054527_13055304	19	19	13028001	13049414	21413	-0.322	0.000007278955953	5.1379
rs1788974	ENSG00000131626.10_70118013_70118542	11	11	70106622	70116806	10184	-0.322	0.000007318468591	5.1356
rs17671194	ENSG00000128928.4_40710329_40713512	15	15	40667539	40697686	30147	0.322	0.000007332338701	5.1348
rs9329576	ENSG00000228594.1_1533392_1535476	1	1	1555366	1535476	19890	0.322	0.000007342536586	5.1342
rs4839418	ENSG00000143093.9_110590164_110590238	1	1	111021728	110574199	447529	-0.322	0.000007345894533	5.1340
rs10910028	ENSG00000157933.9_2160134_2161174	1	1	2147874	2160134	12260	0.322	0.000007357278761	5.1333
rs1322818	ENSG00000135596.12_109768276_109768432	6	6	109691101	109787171	96070	-0.322	0.000007369717386	5.1325
rs11078629	ENSG00000197879.7_1381185_1381265	17	17	1204412	1395995	191583	-0.322	0.000007374033934	5.1323
rs1709082	ENSG00000105323.10_41811551_41811772	19	19	41601609	41768391	166782	0.322	0.000007479187414	5.1261
rs11187596	ENSG00000148690.9_95462132_95462329	10	10	95457992	95462329	4337	-0.322	0.000007609353213	5.1187
rs72689904	ENSG00000165417.6_81641796_81646674	14	14	81478278	81687721	209443	0.322	0.000007623555898	5.1178
rs8026828	ENSG00000047346.7_52905870_52906059	15	15	52465587	52970820	505233	-0.322	0.000007626747263	5.1177
rs2441083	ENSG00000164187.5_36098514_36104208	5	5	36023288	36152063	128775	-0.322	0.000007642993099	5.1167
rs2337694	ENSG00000145734.12_70837932_70838092	5	5	71476905	70751442	725463	0.322	0.000007644929375	5.1166
rs12601253	ENSG00000141510.8_7579700_7579721	17	17	8552660	7590856	961804	-0.321	0.000007675800436	5.1149
rs8041057	ENSG00000248508.2_40357422_40359491	15	15	40330629	40331512	883	0.321	0.000007678728765	5.1147
rs12256138	ENSG00000166295.3_73992759_73993587	10	10	73096236	73975787	879551	0.321	0.000007691491446	5.1140
rs28503881	ENSG00000197530.8_1563399_1563559	1	1	1529950	1550795	20845	-0.321	0.000007706052310	5.1132
rs2915816	ENSG00000145907.9_151151840_151152229	5	5	151115857	151150606	34749	-0.321	0.000007710650653	5.1129
rs1045911	ENSG00000111843.8_10730848_10731362	6	6	10723449	10723148	301	0.321	0.000007722831739	5.1122
rs648778	ENSG00000134452.12_5978419_5978550	10	10	6534592	5931535	603057	-0.321	0.000007742880875	5.1111
rs1573133	ENSG00000204110.3_37503308_37506306	6	6	37504205	37475124	29081	-0.321	0.000007742773326	5.1111
rs3021304	ENSG00000198502.5_32487147_32487428	6	6	32575658	32498064	77594	0.321	0.000007799132204	5.1080
rs62404187	ENSG00000113758.9_176895109_176895221	5	5	176162622	176901402	738780	-0.321	0.000007812758086	5.1072
rs2789422	ENSG00000158710.10_159887897_159888731	1	1	159892088	159895522	3434	0.321	0.000007822626058	5.1066
rs12239499	ENSG00000121481.6_185067204_185067476	1	1	184585210	185014496	429286	-0.321	0.000007832886906	5.1061
rs917863	ENSG00000111644.3_6749509_6749688	12	12	7744951	6756626	988325	-0.321	0.000007853927155	5.1049
rs10432222	ENSG00000197971.9_74844536_74844774	18	18	74855998	74845639	10359	0.321	0.000007862357773	5.1044
rs12977878	ENSG00000063176.9_49130949_49131098	19	19	48575600	49122548	546948	-0.321	0.000007882771626	5.1033
rs242612	ENSG00000197183.7_31040687_31040809	20	20	30675449	31172876	497427	0.321	0.000007898813865	5.1024
rs149429534	ENSG00000198563.8_31508930_31509104	6	6	31175126	31510225	335099	0.321	0.000007902102176	5.1023
rs7705455	ENSG00000164332.6_158711912_158713044	5	5	159101706	158690089	411617	0.321	0.000007918627235	5.1014
rs1861380	ENSG00000064012.15_202149539_202150040	2	2	202833449	202098166	735283	0.321	0.000007928634174	5.1008
rs11658068	ENSG00000173821.13_78325485_78325603	17	17	77908402	78234665	326263	-0.321	0.000007933609596	5.1005
rs8039476	ENSG00000171763.13_45694529_45695716	15	15	45589161	45694529	105368	-0.321	0.000007984119824	5.0978
rs62130707	ENSG00000138074.9_27422455_27423447	2	2	27499037	27435826	63211	-0.321	0.000007988446894	5.0975
rs616702	ENSG00000117597.12_210024549_210025558	1	1	209998053	210001352	3299	-0.321	0.000008027363763	5.0954
rs367766	ENSG00000183628.7_18893736_18893997	22	22	18917031	18893541	23490	-0.321	0.000008062102537	5.0936
rs3957281	ENSG00000196284.9_44796469_44797613	6	6	44867834	45345690	477856	-0.321	0.000008077259235	5.0927
rs301805	ENSG00000142599.13_8412457_8415180	1	1	8481016	8877702	396686	-0.321	0.000008099134784	5.0916
snp_6_53363491	ENSG00000001084.6_53377787_53379135	6	6	53363491	53481768	118277	0.321	0.000008135210297	5.0896
rs76820754	ENSG00000037280.10_180028506_180030390	5	5	179936737	180076624	139887	-0.321	0.000008144305669	5.0891
rs116325904	ENSG00000197756.4_217363993_217364121	2	2	217011871	217362912	351041	0.321	0.000008146407888	5.0890
rs7286414	ENSG00000100167.15_42390625_42394225	22	22	42716632	42372276	344356	-0.321	0.000008172931706	5.0876
rs62571796	ENSG00000130560.4_138830068_138830206	9	9	138180503	138853226	672723	-0.321	0.000008189160756	5.0868
rs10071186	ENSG00000198939.3_178358238_178360213	5	5	178329095	178322895	6200	0.321	0.000008188988733	5.0868
rs34256394	ENSG00000123136.8_14519849_14519996	19	19	14646591	14530171	116420	-0.320	0.000008208710080	5.0857
rs73087530	ENSG00000198700.5_201835861_201836087	1	1	202443455	201798269	645186	-0.320	0.000008214263643	5.0854
rs7799234	ENSG00000091073.13_76131615_76131773	7	7	76135403	76090993	44410	0.320	0.000008218118521	5.0852
rs4541559	ENSG00000249096.1_185289567_185291024	4	4	185882561	185291024	591537	-0.320	0.000008228375352	5.0847
rs17510968	ENSG00000131019.4_150383341_150384487	6	6	150407607	150390257	17350	0.320	0.000008230092596	5.0846
rs2648306	ENSG00000132155.7_12625100_12626156	3	3	12612720	12705725	93005	0.320	0.000008260193931	5.0830
rs17501331	ENSG00000103226.12_16357370_16357501	16	16	16089441	16326452	237011	-0.320	0.000008296320416	5.0811
rs12734345	ENSG00000184909.8_178514348_178515038	1	1	178504880	178511950	7070	-0.320	0.000008325531513	5.0796
rs2279038	ENSG00000145439.7_169931099_169931409	4	4	169931274	169931426	152	0.320	0.000008348984578	5.0784
rs62224256	ENSG00000160307.5_48018875_48019416	21	21	47887095	48025121	138026	0.320	0.000008380849793	5.0767
rs79946167	ENSG00000205593.5_50752829_50752923	22	22	50017556	50765489	747933	0.320	0.000008411086729	5.0751
rs2417487	ENSG00000136824.13_106856541_106856767	9	9	106887581	106856541	31040	0.320	0.000008420448428	5.0747
rs12462947	ENSG00000160013.3_47123726_47124929	19	19	47131557	47128354	3203	-0.320	0.000008434279341	5.0740
rs2913847	ENSG00000197451.6_177632843_177633011	5	5	177684682	177631508	53174	0.320	0.000008436057259	5.0739
rs75074800	ENSG00000132386.4_1675166_1675369	17	17	1573450	1665253	91803	-0.320	0.000008437933654	5.0738
rs3743846	ENSG00000167962.7_2048703_2048853	16	16	2050346	2059763	9417	-0.320	0.000008449235422	5.0732
rs2354937	ENSG00000109180.10_48859230_48859382	4	4	48794403	48807229	12826	-0.320	0.000008453957022	5.0729
rs12574348	ENSG00000134333.7_18428664_18429972	11	11	17795729	18415935	620206	0.320	0.000008461702779	5.0725
rs71369696	ENSG00000196535.7_27419873_27420019	17	17	27358738	27507430	148692	-0.320	0.000008472699210	5.0720
rs228601	ENSG00000149311.9_108236052_108239829	11	11	108132445	108093211	39234	0.320	0.000008475162200	5.0719
rs12365750	ENSG00000109944.5_122756466_122756901	11	11	122429816	122753391	323575	-0.320	0.000008480616619	5.0716
rs968448	ENSG00000225331.1_45579708_45579959	21	21	45675827	45579959	95868	0.320	0.000008501872652	5.0705
rs6576024	ENSG00000126214.14_104120901_104121162	14	14	104777091	104028233	748858	0.320	0.000008527876371	5.0692
rs55684765	ENSG00000136710.5_131095814_131096805	2	2	131097247	131099922	2675	-0.320	0.000008545976625	5.0682
rs1713423	ENSG00000129566.7_20849472_20849560	14	14	20860073	20881588	21515	-0.320	0.000008590187255	5.0660
rs1834829	ENSG00000115866.6_136742973_136743254	2	2	137480332	136743670	736662	-0.320	0.000008605547997	5.0652
rs17345148	ENSG00000124228.9_47859131_47859218	20	20	47014169	47835832	821663	-0.320	0.000008625834491	5.0642
rs7254518	ENSG00000127528.4_16435651_16435809	19	19	15727766	16435651	707885	0.320	0.000008667619996	5.0621
rs10975067	ENSG00000120215.5_5908640_5910606	9	9	5355601	5890802	535201	-0.320	0.000008673308803	5.0618
rs12578132	ENSG00000111452.8_131623713_131626014	12	12	130589503	131438452	848949	0.320	0.000008679966303	5.0615
rs6537925	ENSG00000165716.5_139617414_139618502	9	9	138889888	139607022	717134	-0.320	0.000008690866007	5.0609
rs61919791	ENSG00000245648.1_10516368_10516632	12	12	10390401	10516368	125967	0.320	0.000008698005201	5.0606
rs71479760	ENSG00000065675.9_6483855_6484043	10	10	6183872	6622263	438391	0.320	0.000008745988530	5.0582
rs265419	ENSG00000164219.5_114546527_114548280	5	5	114545009	114598569	53560	0.320	0.000008745560309	5.0582
rs73000720	ENSG00000134107.4_5021647_5021716	3	3	5605736	5020801	584935	0.320	0.000008747858485	5.0581
rs2495706	ENSG00000075826.11_102249460_102249518	10	10	102426429	102289628	136801	0.320	0.000008760077035	5.0575
rs7781835	ENSG00000005469.7_87027840_87029111	7	7	86046924	86974997	928073	-0.320	0.000008776410481	5.0567
rs1567262	ENSG00000112282.12_131948536_131948623	6	6	131020856	131949369	928513	-0.320	0.000008780936678	5.0565
rs2187490	ENSG00000186166.2_118868852_118869027	11	11	118713180	118868852	155672	0.320	0.000008785236477	5.0562
rs73496510	ENSG00000161847.7_10431724_10431935	19	19	10653420	10444314	209106	-0.319	0.000008789328146	5.0560
rs72841788	ENSG00000062650.11_88277328_88277848	10	10	87992270	88281572	289302	0.319	0.000008790510336	5.0560
rs2725410	ENSG00000185359.6_79668075_79668161	17	17	79129431	79651020	521589	-0.319	0.000008803081427	5.0554
rs35178788	ENSG00000172009.9_2806915_2807050	19	19	3643974	2785506	858468	0.319	0.000008804425413	5.0553
rs10403620	ENSG00000105726.11_19767656_19767725	19	19	19866113	19774502	91611	0.319	0.000008812971593	5.0549
rs10955294	ENSG00000104517.7_103324570_103324713	8	8	103892855	103425069	467786	0.319	0.000008832233706	5.0539
rs1340239	ENSG00000117139.10_202711783_202711933	1	1	203202885	202778598	424287	-0.319	0.000008873715527	5.0519
rs874759	ENSG00000125779.15_3869742_3870379	20	20	4817596	3869486	948110	0.319	0.000008885524473	5.0513
rs3825511	ENSG00000133106.10_43460524_43462638	13	13	43566373	43566407	34	-0.319	0.000008897957809	5.0507
rs7947144	ENSG00000254873.1_118269621_118269776	11	11	117525255	118272610	747355	-0.319	0.000008916763817	5.0498
rs4809333	ENSG00000101191.11_61542126_61542966	20	20	62383923	61569304	814619	0.319	0.000008925569476	5.0494
rs7779625	ENSG00000106009.11_2581352_2581470	7	7	2702875	2595361	107514	-0.319	0.000008991814398	5.0462
rs11761203	ENSG00000003147.13_8167503_8167772	7	7	7806677	8302317	495640	0.319	0.000009002484991	5.0456
rs12203234	ENSG00000135597.13_139233902_139234087	6	6	138337903	139309398	971495	-0.319	0.000009007571736	5.0454
rs4294091	ENSG00000136286.10_45016163_45016256	7	7	44355040	45018697	663657	0.319	0.000009017113014	5.0449
rs79724799	ENSG00000167077.7_42195258_42195460	22	22	42559051	42095503	463548	0.319	0.000009054036587	5.0432
rs17551822	ENSG00000132305.15_86406556_86406745	2	2	86422416	86422893	477	0.319	0.000009055937509	5.0431
rs11960022	ENSG00000164329.9_78915817_78915906	5	5	79564302	78907943	656359	0.319	0.000009063348917	5.0427
rs72781960	ENSG00000134470.12_5994334_5995289	10	10	5617436	6020150	402714	0.319	0.000009066992795	5.0425
rs12410854	ENSG00000175756.8_1309380_1309825	1	1	1496145	1310875	185270	-0.319	0.000009070005711	5.0424
rs4559081	ENSG00000231389.2_33035437_33036581	6	6	33555348	33048552	506796	-0.319	0.000009073623480	5.0422
rs11928389	ENSG00000088538.10_51418481_51421629	3	3	50927009	50712672	214337	-0.319	0.000009079752620	5.0419
rs8109594	ENSG00000090661.6_8315928_8316133	19	19	9146472	8271620	874852	0.319	0.000009093070735	5.0413
rs55646558	ENSG00000074657.8_56651204_56653712	18	18	56238155	56529832	291677	-0.319	0.000009094162100	5.0412
rs7036353	ENSG00000122692.7_33041762_33047389	9	9	33085745	33076665	9080	0.319	0.000009109645823	5.0405
rs6495317	ENSG00000140395.3_78575577_78575863	15	15	78991716	78592136	399580	0.319	0.000009138256796	5.0391
rs116056456	ENSG00000204209.6_33287157_33287631	6	6	33244716	33297046	52330	0.319	0.000009138844316	5.0391
rs115074501	ENSG00000198690.4_31217992_31218142	15	15	31108013	31196076	88063	0.319	0.000009147600728	5.0387
rs10251286	ENSG00000131558.8_133749044_133750512	7	7	133607914	132937829	670085	0.319	0.000009151863264	5.0385
rs10947446	ENSG00000237649.3_33371506_33371906	6	6	33791998	33359313	432685	0.319	0.000009155586010	5.0383
rs4959333	ENSG00000214113.5_5186834_5187214	6	6	5171500	5261172	89672	-0.319	0.000009216674744	5.0354
rs4579919	ENSG00000133816.8_12247718_12247917	11	11	11453232	12115543	662311	0.319	0.000009260364236	5.0334
rs35479984	ENSG00000182986.7_53379425_53385236	19	19	54180650	53393592	787058	0.319	0.000009265403454	5.0331
rs7189794	ENSG00000038358.9_67912069_67912178	16	16	68277727	67906975	370752	0.319	0.000009269978456	5.0329
rs10920369	ENSG00000117153.11_202863719_202863877	1	1	202203337	202897764	694427	-0.319	0.000009290563965	5.0320
rs34530537	ENSG00000197969.6_79936085_79936243	9	9	78798348	79792269	993921	-0.319	0.000009298175963	5.0316
rs6542124	ENSG00000115091.5_114699763_114699936	2	2	113951924	114647537	695613	0.319	0.000009320501759	5.0306
rs6444007	ENSG00000114867.14_184052515_184053146	3	3	184691216	184032283	658933	0.319	0.000009365082665	5.0285
rs916683	ENSG00000204842.8_111957636_111957880	12	12	111616207	112037480	421273	0.319	0.000009370554273	5.0282
rs8005495	ENSG00000100603.8_78183942_78184873	14	14	79047822	78227550	820272	0.319	0.000009386037648	5.0275
rs10846537	ENSG00000247373.2_124068759_124069662	12	12	124138346	124069662	68684	0.319	0.000009388137269	5.0274
rs13001659	ENSG00000163481.3_219532962_219533064	2	2	220186248	219537134	649114	-0.318	0.000009420523809	5.0259
rs60890987	ENSG00000171314.6_99192112_99193198	10	10	99190490	99185917	4573	-0.318	0.000009428652566	5.0256
rs4523963	ENSG00000108883.6_42930885_42931003	17	17	43570226	42976993	593233	0.318	0.000009452968798	5.0244
rs17326595	ENSG00000153885.7_34302696_34306668	19	19	34333846	34287751	46095	-0.318	0.000009465351019	5.0239
rs6057110	ENSG00000132623.10_10036150_10037410	20	20	10016207	10015689	518	-0.318	0.000009483262401	5.0230
rs17077901	ENSG00000111832.8_116914143_116918838	6	6	116704753	116892530	187777	-0.318	0.000009489919860	5.0227
rs2412949	ENSG00000229474.2_44957930_44958169	15	15	45128790	45003514	125276	-0.318	0.000009503507220	5.0221
rs13051355	ENSG00000222018.1_35772615_35773370	21	21	35235053	35773370	538317	-0.318	0.000009514463191	5.0216
rs9923792	ENSG00000168434.7_23457134_23457282	16	16	24056677	23464501	592176	0.318	0.000009524401089	5.0212
rs4668705	ENSG00000134318.8_11338807_11338900	2	2	11152503	11488456	335953	0.318	0.000009526126621	5.0211
rs3769756	ENSG00000135940.2_98263807_98263906	2	2	98988218	98262503	725715	0.318	0.000009537192081	5.0206
rs558809	ENSG00000113356.6_89807870_89810370	5	5	89835255	89767565	67690	-0.318	0.000009539350377	5.0205
rs76753349	ENSG00000128284.15_36536372_36538106	22	22	36644593	36562225	82368	0.318	0.000009550226376	5.0200
rs17755657	ENSG00000029364.7_69925080_69927268	14	14	68880637	69864732	984095	-0.318	0.000009559622970	5.0196
rs917863	ENSG00000184574.4_6749509_6749688	12	12	7744951	6750426	994525	-0.318	0.000009587601757	5.0183
rs3776446	ENSG00000037474.10_6599352_6600345	5	5	6600793	6633404	32611	0.318	0.000009592671349	5.0181
rs115531346	ENSG00000145012.8_188326949_188327632	3	3	187685623	187871072	185449	-0.318	0.000009599350203	5.0178
rs12984397	ENSG00000105639.13_17950286_17950472	19	19	17777778	17958880	181102	-0.318	0.000009608450059	5.0173
rs2064278	ENSG00000124171.4_49366196_49370278	20	20	49363182	49348081	15101	0.318	0.000009608536502	5.0173
rs11821535	ENSG00000172375.8_118981973_118982084	11	11	119518808	118972908	545900	0.318	0.000009622256593	5.0167
rs35641173	ENSG00000198954.4_70775297_70776738	10	10	71177480	70748487	428993	0.318	0.000009627248948	5.0165
rs10040588	ENSG00000164587.7_149826365_149826526	5	5	149241707	149829319	587612	0.318	0.000009649781062	5.0155
rs45500792	ENSG00000142046.9_41888677_41889988	19	19	41903699	41856816	46883	0.318	0.000009736794563	5.0116
rs7900585	ENSG00000107672.8_123733821_123734273	10	10	123748802	123734732	14070	-0.318	0.000009754927411	5.0108
snp_19_45253554	ENSG00000104859.9_45563812_45563885	19	19	45253554	45542298	288744	-0.318	0.000009766126880	5.0103
rs17588062	ENSG00000121892.10_39846276_39846421	4	4	40845190	39979576	865614	-0.318	0.000009767656889	5.0102
rs4911273	ENSG00000101346.6_30818622_30818864	20	20	31478453	30795683	682770	0.318	0.000009807947051	5.0084
rs34264719	ENSG00000167720.6_2226430_2226639	17	17	2122578	2207248	84670	-0.318	0.000009822396323	5.0078
rs35365551	ENSG00000143771.7_224563497_224567154	1	1	224621934	224544552	77382	0.318	0.000009826827970	5.0076
rs8073033	ENSG00000239697.6_7464041_7464925	17	17	7893174	7452208	440966	-0.318	0.000009839162335	5.0070
rs8073033	ENSG00000248871.1_7464041_7464918	17	17	7893174	7452416	440758	-0.318	0.000009839162335	5.0070
rs8073033	ENSG00000161955.12_7464041_7464925	17	17	7893174	7461609	431565	-0.318	0.000009839162335	5.0070
rs56311549	ENSG00000103353.8_23568392_23569088	16	16	24391924	23568392	823532	0.318	0.000009849234142	5.0066
rs8050957	ENSG00000246898.1_66444183_66446038	16	16	66451217	66442427	8790	-0.318	0.000009918524895	5.0036
rs115120089	ENSG00000204371.6_31857005_31857119	6	6	31196390	31865464	669074	-0.318	0.000009934079646	5.0029
rs8100197	ENSG00000010310.3_46180207_46180366	19	19	45253582	46171502	917920	-0.318	0.000009954587809	5.0020
rs4721505	ENSG00000106268.11_2290464_2290780	7	7	2287560	2281857	5703	-0.318	0.000009964461450	5.0015
rs4686722	ENSG00000161204.7_183910593_183910684	3	3	184490958	183903811	587147	0.318	0.000009969855612	5.0013
rs2287019	ENSG00000125755.11_46319109_46319441	19	19	46202172	46366548	164376	-0.318	0.000010009971350	4.9996
rs72765660	ENSG00000138835.17_116359048_116360018	9	9	116434731	116207011	227720	0.318	0.000010021414425	4.9991
rs7139733	ENSG00000132953.11_21396271_21396428	13	13	21086599	21477187	390588	0.318	0.000010037648269	4.9984
rs3924212	ENSG00000197461.8_536895_538211	7	7	621951	559933	62018	0.318	0.000010042550616	4.9982
rs9738745	ENSG00000198015.7_93894952_93897545	12	12	94026779	93861264	165515	-0.318	0.000010061873691	4.9973
rs2267703	ENSG00000157741.9_138977978_138978209	7	7	139687783	138915102	772681	0.318	0.000010064358193	4.9972
rs66481922	ENSG00000101361.9_2633925_2634039	20	20	2668812	2632791	36021	0.317	0.000010067621541	4.9971
rs6727067	ENSG00000138018.13_26611873_26618759	2	2	26720052	26531415	188637	-0.317	0.000010089699935	4.9961
rs1844281	ENSG00000052841.9_43418259_43418368	11	11	42910644	43380482	469838	0.317	0.000010113517183	4.9951
rs8108544	ENSG00000011478.6_46202059_46202158	19	19	46419453	46195741	223712	0.317	0.000010127892106	4.9945
rs58634970	ENSG00000154265.10_67310455_67311761	17	17	67225730	67323323	97593	0.317	0.000010164384902	4.9929
rs4970432	ENSG00000224051.2_1262621_1264277	1	1	1254136	1260136	6000	0.317	0.000010191931506	4.9917
rs59770131	ENSG00000172006.6_2833679_2836733	19	19	2680542	2819872	139330	-0.317	0.000010193116909	4.9917
rs113091224	ENSG00000163975.7_196745824_196746672	3	3	196744696	196756687	11991	-0.317	0.000010235528665	4.9899
rs9348571	ENSG00000124532.9_24423165_24423704	6	6	23405729	24403153	997424	-0.317	0.000010236967497	4.9898
rs10255699	ENSG00000136243.12_23221446_23221825	7	7	23836615	23221446	615169	0.317	0.000010261966579	4.9888
rs900832	ENSG00000109814.7_39500375_39501873	4	4	39610904	39529931	80973	0.317	0.000010263143872	4.9887
rs336961	ENSG00000038427.11_82767284_82767842	5	5	82971356	82767284	204072	-0.317	0.000010276828539	4.9881
rs11902431	ENSG00000151694.7_9695638_9695921	2	2	9737547	9695921	41626	-0.317	0.000010278443425	4.9881
rs4683441	ENSG00000163714.11_142775154_142779567	3	3	142710064	142720010	9946	-0.317	0.000010292618027	4.9875
rs2066432	ENSG00000112715.16_43745206_43745402	6	6	43934662	43737921	196741	-0.317	0.000010319435825	4.9863
rs1886464	ENSG00000232774.3_62120341_62121431	14	14	61949051	62037258	88207	0.317	0.000010320797836	4.9863
rs74476766	ENSG00000144381.11_198363398_198363574	2	2	198407832	198381461	26371	0.317	0.000010323509158	4.9862
rs147832357	ENSG00000204569.4_30570987_30571062	6	6	30741226	30586389	154837	-0.317	0.000010342936766	4.9854
rs9306419	ENSG00000100099.14_26859883_26860792	22	22	26369358	26879820	510462	0.317	0.000010344716045	4.9853
rs34274195	ENSG00000104228.7_27142404_27145644	8	8	27168902	27168836	66	0.317	0.000010357744074	4.9847
rs56254643	ENSG00000163644.9_89189893_89190058	4	4	88858885	89205921	347036	-0.317	0.000010363003410	4.9845
rs55795104	ENSG00000008517.12_3115298_3115827	16	16	3105714	3115298	9584	0.317	0.000010364986551	4.9844
rs76079987	ENSG00000153936.11_87570153_87575681	1	1	86576285	87380331	804046	-0.317	0.000010367562782	4.9843
rs2962783	ENSG00000113761.7_176449697_176449914	5	5	176176383	176449697	273314	0.317	0.000010367775573	4.9843
rs11206754	ENSG00000116985.6_40222854_40226240	1	1	40216234	40254533	38299	0.317	0.000010384038596	4.9836
rs6811075	ENSG00000109670.8_153249360_153249541	4	4	153928731	153456172	472559	-0.317	0.000010404340948	4.9828
rs9912380	ENSG00000125457.8_73263619_73263711	17	17	72390206	73267303	877097	0.317	0.000010441091905	4.9813
rs7141332	ENSG00000165516.6_50249260_50249312	14	14	50560402	50234326	326076	0.317	0.000010474328430	4.9799
rs3935299	ENSG00000151651.11_135085920_135086089	10	10	134226633	135090372	863739	0.317	0.000010475098638	4.9798
rs4018508	ENSG00000255863.1_49315767_49315984	12	12	49291155	49333446	42291	-0.317	0.000010530526525	4.9775
rs72932716	ENSG00000138380.11_203848229_203851060	2	2	203642244	203776937	134693	0.317	0.000010548502468	4.9768
rs9976281	ENSG00000154642.6_19161284_19165898	21	21	18679927	19191703	511776	-0.317	0.000010565858529	4.9761
rs10125541	ENSG00000244187.2_139686163_139686229	9	9	138910109	139685807	775698	0.317	0.000010589371553	4.9751
rs115978693	ENSG00000117322.12_207662487_207663240	1	1	207679229	207627575	51654	-0.317	0.000010607100239	4.9744
rs9852714	ENSG00000121570.8_109044988_109046871	3	3	108464293	109056419	592126	-0.317	0.000010613368058	4.9741
rs6847544	ENSG00000138674.12_83821487_83821722	4	4	83911526	83822319	89207	0.317	0.000010653343169	4.9725
rs12150794	ENSG00000168502.12_8824697_8826230	18	18	8978752	8706513	272239	0.317	0.000010663419328	4.9721
rs7349778	ENSG00000198677.6_94852850_94853026	5	5	94841289	94890711	49422	-0.317	0.000010668056176	4.9719
rs382767	ENSG00000160271.9_135985683_135985876	9	9	135690582	136039301	348719	0.317	0.000010751239369	4.9685
rs55792688	ENSG00000154217.9_65373924_65374318	17	17	64774777	65373924	599147	0.317	0.000010770849341	4.9678
rs11186336	ENSG00000148688.6_92665059_92668312	10	10	92612195	92631473	19278	-0.316	0.000010786591369	4.9671
rs1144221	ENSG00000080854.9_133785185_133788197	11	11	134164618	133826880	337738	-0.316	0.000010868253590	4.9638
rs11045807	ENSG00000004700.11_21627775_21627913	12	12	21317038	21654603	337565	-0.316	0.000010877822805	4.9635
rs11026708	ENSG00000005801.11_3379157_3381795	11	11	3378063	3400448	22385	-0.316	0.000010882672896	4.9633
rs17034775	ENSG00000130939.13_10132512_10133176	1	1	10399008	10092890	306118	-0.316	0.000010909550242	4.9622
rs6125734	ENSG00000124226.6_48562673_48562787	20	20	48347121	48552945	205824	-0.316	0.000010926624718	4.9615
rs6767046	ENSG00000144741.12_66428114_66429351	3	3	66303537	66119285	184252	-0.316	0.000010967356918	4.9599
rs62117992	ENSG00000185236.6_8468297_8469313	19	19	8809100	8455205	353895	0.316	0.000010975769320	4.9596
rs12817073	ENSG00000151079.6_4918342_4923944	12	12	4940890	4918342	22548	0.316	0.000010984265163	4.9592
rs890831	ENSG00000090674.10_7594476_7594598	19	19	7109325	7587496	478171	-0.316	0.000010983752527	4.9592
rs8035451	ENSG00000081014.6_51250689_51250991	15	15	50990289	51200869	210580	-0.316	0.000011018127069	4.9579
rs34411126	ENSG00000188785.6_57909798_57913917	19	19	57868879	57901218	32339	-0.316	0.000011031131833	4.9574
rs73500153	ENSG00000123191.9_52548071_52549304	13	13	52687243	52585630	101613	0.316	0.000011045841436	4.9568
rs2901460	ENSG00000115464.9_61484187_61484243	2	2	62286552	61697904	588648	0.316	0.000011052183958	4.9566
rs4871347	ENSG00000176853.10_124811760_124811894	8	8	124098709	124780696	681987	0.316	0.000011068815310	4.9559
rs115566560	ENSG00000204351.5_31931414_31931510	6	6	31932177	31926857	5320	0.316	0.000011070549620	4.9558
rs611151	ENSG00000110074.6_126147330_126148019	11	11	126188466	126138950	49516	-0.316	0.000011114255404	4.9541
rs116180938	ENSG00000125166.6_58749918_58750083	16	16	59684358	58768239	916119	-0.316	0.000011124003232	4.9537
rs2156426	ENSG00000160208.11_45110169_45110321	21	21	45131556	45079429	52127	-0.316	0.000011163682649	4.9522
rs1876382	ENSG00000188026.7_124017721_124018265	12	12	124875298	124018265	857033	-0.316	0.000011173284799	4.9518
rs4394305	ENSG00000106624.4_44153193_44154161	7	7	44137737	44143960	6223	0.316	0.000011186576019	4.9513
rs11649190	ENSG00000088682.8_57490843_57490927	16	16	58004179	57481402	522777	0.316	0.000011207725994	4.9505
rs36229786	ENSG00000198417.4_56692584_56692652	16	16	56993901	56691855	302046	-0.316	0.000011231378539	4.9496
rs6535711	ENSG00000198589.6_151827449_151827557	4	4	151074650	151936879	862229	0.316	0.000011246818899	4.9490
rs1540191	ENSG00000160588.5_118097409_118100635	11	11	118090432	118123065	32633	-0.316	0.000011264987214	4.9483
rs1582830	ENSG00000185404.12_231236313_231237459	2	2	231245336	231191899	53437	-0.316	0.000011283401677	4.9476
rs116841501	ENSG00000167967.9_2285217_2285743	16	16	1501012	2273567	772555	0.316	0.000011285849123	4.9475
rs56320848	ENSG00000162391.5_55074855_55075614	1	1	54320905	55089229	768324	-0.316	0.000011291749522	4.9472
rs6718960	ENSG00000153253.10_165944032_165947855	2	2	166095728	166060577	35151	0.316	0.000011320724840	4.9461
rs2838524	ENSG00000237604.1_45595563_45596336	21	21	45628401	45595372	33029	0.316	0.000011340513993	4.9454
rs10150726	ENSG00000136319.6_20767457_20767607	14	14	21149841	20774153	375688	-0.316	0.000011339831639	4.9454
rs2172328	ENSG00000120265.12_150131752_150132556	6	6	150974861	150070579	904282	0.316	0.000011342664278	4.9453
snp_9_131938056	ENSG00000095321.10_131857073_131857891	9	9	131938056	131873468	64588	-0.316	0.000011369949400	4.9442
rs4481314	ENSG00000050748.12_179675973_179676138	5	5	179673708	179719099	45391	0.316	0.000011380274517	4.9438
rs16961479	ENSG00000134899.12_103474415_103474509	13	13	103828605	103459705	368900	0.316	0.000011412630739	4.9426
rs16961479	ENSG00000134897.9_103474415_103474509	13	13	103828605	103451399	377206	0.316	0.000011412630739	4.9426
rs5992929	ENSG00000243156.2_18379490_18379747	22	22	18451977	18507325	55348	-0.316	0.000011434389996	4.9418
rs11203153	ENSG00000157617.12_43373479_43373999	21	21	43147252	43373999	226747	0.316	0.000011446527674	4.9413
rs222716	ENSG00000100462.11_23393841_23393918	14	14	24089015	23398794	690221	-0.316	0.000011464451316	4.9406
rs7936105	ENSG00000048649.9_77411766_77414578	11	11	77610834	77532063	78771	-0.316	0.000011486668117	4.9398
rs12732876	ENSG00000155366.11_113246266_113246428	1	1	112964025	113250056	286031	0.315	0.000011536993601	4.9379
rs2923403	ENSG00000176209.6_42407687_42408151	8	8	42447748	42396298	51450	-0.315	0.000011537584921	4.9379
rs7794223	ENSG00000187257.9_77378741_77379381	7	7	78207177	77325760	881417	0.315	0.000011543966688	4.9376
rs114847380	ENSG00000204560.5_30627809_30628019	6	6	31236034	30640814	595220	0.315	0.000011553240670	4.9373
rs8105344	ENSG00000105576.9_12826219_12826352	19	19	13565196	12834810	730386	-0.315	0.000011565088343	4.9369
snp_18_33762469	ENSG00000134759.9_33719382_33719576	18	18	33762469	33709407	53062	0.315	0.000011605241367	4.9353
rs4934781	ENSG00000108094.9_35333494_35333604	10	10	36295991	35379570	916421	-0.315	0.000011612419884	4.9351
rs12601416	ENSG00000129219.7_4722069_4722118	17	17	4357773	4710391	352618	0.315	0.000011649184585	4.9337
rs184106895	ENSG00000174083.11_8741613_8741972	17	17	9143476	8770994	372482	0.315	0.000011649866148	4.9337
rs896321	ENSG00000174529.6_205052258_205053645	1	1	205257156	205053645	203511	0.315	0.000011652966998	4.9336
rs67596972	ENSG00000187531.6_79872170_79872406	17	17	79357486	79876052	518566	-0.315	0.000011682909055	4.9324
rs561415	ENSG00000078114.13_21068902_21074852	10	10	21319705	21463116	143411	0.315	0.000011709602518	4.9315
rs57103009	ENSG00000147548.10_38146005_38146274	8	8	38575483	38239790	335693	-0.315	0.000011718684189	4.9311
rs2513078	ENSG00000168569.7_62559151_62559493	11	11	62199276	62559493	360217	-0.315	0.000011729749038	4.9307
rs8076072	ENSG00000185813.3_79863258_79863323	17	17	79485081	79869340	384259	-0.315	0.000011784173228	4.9287
rs73153562	ENSG00000171858.11_60962353_60962444	20	20	61895443	60962105	933338	-0.315	0.000011797890536	4.9282
rs9892879	ENSG00000177303.4_73496343_73497251	17	17	73983029	73511627	471402	0.315	0.000011801420439	4.9281
rs232320	ENSG00000141384.6_23854895_23855017	18	18	24500616	23806409	694207	-0.315	0.000011838622962	4.9267
rs62131797	ENSG00000104812.8_49489107_49489292	19	19	48499706	49496567	996861	-0.315	0.000011896036189	4.9246
rs4985151	ENSG00000103512.8_14958881_14959012	16	16	15136664	14927538	209126	-0.315	0.000011900578535	4.9244
rs11880766	ENSG00000105641.2_17982782_17983485	19	19	17334514	17982782	648268	0.315	0.000011907071320	4.9242
rs6546891	ENSG00000159399.4_75105815_75106048	2	2	74334790	75061108	726318	-0.315	0.000011908824832	4.9241
rs61948977	ENSG00000102531.10_49771861_49772010	13	13	49385164	49550048	164884	-0.315	0.000011930025817	4.9234
rs10911387	ENSG00000117586.5_173152873_173156004	1	1	172218008	173176452	958444	-0.315	0.000011943419952	4.9229
rs2646153	ENSG00000128656.9_175664091_175665015	2	2	175666656	175870097	203441	0.315	0.000011970245332	4.9219
rs4859606	ENSG00000138744.8_76841891_76841953	4	4	76965879	76862204	103675	-0.315	0.000011990345272	4.9212
rs4901649	ENSG00000126777.13_56138503_56138595	14	14	56668773	56025790	642983	-0.315	0.000012004360504	4.9207
rs17427286	ENSG00000133706.12_145492601_145493874	5	5	145505337	145562223	56886	-0.315	0.000012004238367	4.9207
rs9472039	ENSG00000112659.8_43168174_43168264	6	6	43344952	43149913	195039	0.315	0.000012024241353	4.9199
rs4150116	ENSG00000250685.2_84226164_84227912	16	16	84219849	84230659	10810	0.315	0.000012068262096	4.9184
rs6965037	ENSG00000158517.8_74197282_74197975	7	7	74053418	74188309	134891	0.315	0.000012082639146	4.9178
rs11662545	ENSG00000198796.5_56202066_56205456	18	18	56219728	56296189	76461	0.315	0.000012143145983	4.9157
rs8110458	ENSG00000126261.5_34919264_34919475	19	19	35905935	34919264	986671	0.315	0.000012177814506	4.9144
rs1351033	ENSG00000174485.8_66048478_66048810	15	15	66357425	66084631	272794	-0.315	0.000012190175729	4.9140
rs11710982	ENSG00000163605.10_73112824_73112898	3	3	73398839	73045936	352903	0.315	0.000012191637552	4.9139
rs1078419	ENSG00000100697.9_95552565_95557000	14	14	94989917	95624347	634430	-0.315	0.000012205267015	4.9135
rs2483719	ENSG00000116350.9_29508158_29508499	1	1	29468198	29508499	40301	0.315	0.000012230760298	4.9125
rs4781684	ENSG00000157045.3_15141854_15141956	16	16	15845015	15149921	695094	-0.315	0.000012243523641	4.9121
rs11572349	ENSG00000010803.12_41608550_41608784	1	1	41948991	41707826	241165	0.315	0.000012269444286	4.9112
rs2892943	ENSG00000123607.10_166744789_166744984	2	2	166114952	166810353	695401	0.315	0.000012270012124	4.9112
rs1926601	ENSG00000136111.8_75863070_75863246	13	13	75145770	76056250	910480	0.315	0.000012290410361	4.9104
rs231333	ENSG00000087266.11_2800725_2801032	4	4	2796970	2794750	2220	-0.314	0.000012360220242	4.9080
rs6060355	ENSG00000101019.16_33890369_33891872	20	20	33890061	33999944	109883	0.314	0.000012378933427	4.9073
rs4939517	ENSG00000124920.9_61553535_61555990	11	11	61126858	61520114	393256	-0.314	0.000012383265455	4.9072
rs2365388	ENSG00000178184.10_77915115_77918489	18	18	77973702	78005429	31727	0.314	0.000012401112554	4.9065
rs8003236	ENSG00000100911.9_24613184_24613238	14	14	25538445	24616779	921666	0.314	0.000012468302943	4.9042
rs10899182	ENSG00000149273.8_75115716_75117957	11	11	75960894	75110530	850364	0.314	0.000012474138368	4.9040
rs12298505	ENSG00000150990.3_125450214_125450358	12	12	125096584	125473668	377084	-0.314	0.000012490275392	4.9034
rs4668712	ENSG00000169016.12_11593708_11593924	2	2	11226507	11606297	379790	0.314	0.000012501674066	4.9030
rs6558538	ENSG00000182372.6_1719098_1719763	8	8	1745764	1703944	41820	-0.314	0.000012520585348	4.9024
rs61844548	ENSG00000065665.15_12202929_12203120	10	10	11497448	12171636	674188	0.314	0.000012542335198	4.9016
rs303175	ENSG00000184719.7_90342830_90344287	10	10	91253508	90344287	909221	-0.314	0.000012546464281	4.9015
rs7796231	ENSG00000106400.7_100866758_100866837	7	7	101706691	100860949	845742	0.314	0.000012563836006	4.9009
rs823082	ENSG00000247614.1_205685228_205686154	1	1	205786935	205685228	101707	0.314	0.000012564717716	4.9008
rs1033519	ENSG00000198171.7_3180647_3180748	20	20	2742668	3185331	442663	-0.314	0.000012593944856	4.8998
rs6683201	ENSG00000159339.8_17690017_17690499	1	1	17681277	17634690	46587	0.314	0.000012619777338	4.8989
rs34376580	ENSG00000246981.1_33599094_33600790	6	6	33576872	33601413	24541	0.314	0.000012633837249	4.8985
rs6573033	ENSG00000131981.10_55604763_55605086	14	14	55919060	55590828	328232	-0.314	0.000012663848128	4.8974
rs2946571	ENSG00000134255.9_111726813_111727724	1	1	110922140	111682249	760109	0.314	0.000012689009157	4.8966
rs3890539	ENSG00000205744.4_6471276_6471316	19	19	6923073	6481798	441275	0.314	0.000012712057359	4.8958
rs8113379	ENSG00000072071.11_14258547_14262427	19	19	14318625	14316972	1653	0.314	0.000012711537908	4.8958
rs4648479	ENSG00000162591.10_3421772_3421906	1	1	3253162	3528059	274897	0.314	0.000012725039810	4.8953
rs618229	ENSG00000134489.5_22056711_22059921	18	18	22018786	22040593	21807	-0.314	0.000012732276206	4.8951
rs11840337	ENSG00000151849.9_25483928_25484224	13	13	26389298	25497018	892280	-0.314	0.000012746335019	4.8946
rs254256	ENSG00000170906.9_54610071_54610875	19	19	54609170	54606036	3134	-0.314	0.000012769137903	4.8938
rs10901222	ENSG00000148296.5_136199384_136199596	9	9	135782968	136203235	420267	-0.314	0.000012772856248	4.8937
rs13282722	ENSG00000134014.11_28047166_28048673	8	8	27969669	27947190	22479	-0.314	0.000012822443393	4.8920
rs6966347	ENSG00000174353.11_72467913_72468887	7	7	72303299	72476445	173146	0.314	0.000012838984173	4.8915
rs5997872	ENSG00000185721.6_31796606_31796729	22	22	31491332	31795509	304177	0.314	0.000012888973560	4.8898
rs736083	ENSG00000115306.10_54855234_54855387	2	2	53834789	54683422	848633	0.314	0.000012904644129	4.8893
rs2263766	ENSG00000204070.5_43995515_43997855	20	20	44031168	43990577	40591	-0.314	0.000012918778273	4.8888
rs79330529	ENSG00000140876.6_77775479_77776151	16	16	77781924	77756411	25513	-0.314	0.000012921982709	4.8887
rs61272647	ENSG00000092036.12_23420701_23420898	14	14	23321113	23426370	105257	0.314	0.000012986837611	4.8865
rs12530681	ENSG00000070882.8_25019505_25019807	7	7	25743063	25021253	721810	-0.314	0.000013059696779	4.8841
rs6985703	ENSG00000167904.9_56657620_56658594	8	8	56785133	56685966	99167	-0.314	0.000013057351479	4.8841
rs2544640	ENSG00000049860.9_74014116_74014188	5	5	72946717	73935848	989131	0.314	0.000013073816212	4.8836
rs4668634	ENSG00000172059.6_10186277_10186546	2	2	9840416	10182976	342560	-0.314	0.000013097506582	4.8828
rs72846890	ENSG00000158109.9_3544064_3544217	1	1	3116817	3541566	424749	-0.314	0.000013097812449	4.8828
rs8072049	ENSG00000167850.3_72540748_72541086	17	17	72165969	72542282	376313	-0.314	0.000013099643221	4.8827
rs1800197	ENSG00000145916.14_177569584_177569729	5	5	177419967	177557997	138030	0.314	0.000013111967995	4.8823
rs871269	ENSG00000070814.12_149775845_149776405	5	5	150432388	149737202	695186	0.314	0.000013134908180	4.8816
rs555187	ENSG00000099337.2_38817820_38819640	19	19	39579998	38810482	769516	-0.314	0.000013145839876	4.8812
rs11680470	ENSG00000136715.13_128747138_128747440	2	2	128407175	128785694	378519	-0.314	0.000013152275481	4.8810
rs4905631	ENSG00000246223.4_98399399_98401218	14	14	98400165	98444461	44296	0.314	0.000013167277508	4.8805
rs116815476	ENSG00000204410.9_31708231_31708390	6	6	30985793	31707725	721932	-0.313	0.000013182130090	4.8800
rs4878103	ENSG00000196730.8_90321047_90323548	9	9	90186711	90112143	74568	-0.313	0.000013203048385	4.8793
rs77387273	ENSG00000108798.3_47295101_47295277	17	17	47508814	47287589	221225	-0.313	0.000013223547753	4.8787
rs1171275	ENSG00000116678.14_66098835_66101111	1	1	65982633	65886248	96385	0.313	0.000013226308805	4.8786
rs56108400	ENSG00000258311.1_56115473_56118487	12	12	56213297	56109820	103477	-0.313	0.000013227797287	4.8785
rs9347254	ENSG00000092820.13_159186773_159188110	6	6	159214003	159240444	26441	-0.313	0.000013242264920	4.8780
rs17190526	ENSG00000204574.6_30546125_30546162	6	6	31082081	30539153	542928	0.313	0.000013253552230	4.8777
rs5742959	ENSG00000128694.7_190618642_190618790	2	2	190652679	190627953	24726	0.313	0.000013259652832	4.8775
rs10875769	ENSG00000172640.2_48596081_48597170	12	12	48599675	48597170	2505	-0.313	0.000013261709756	4.8774
rs35097172	ENSG00000176473.9_100847247_100848083	14	14	100792126	100842755	50629	-0.313	0.000013274501955	4.8770
rs10750882	ENSG00000156587.11_57319129_57319982	11	11	57870882	57335757	535125	-0.313	0.000013309977779	4.8758
rs55739205	ENSG00000124571.12_43534906_43535091	6	6	44511736	43543812	967924	-0.313	0.000013359768396	4.8742
rs730578	ENSG00000136143.7_48611742_48612125	13	13	49397381	48612125	785256	0.313	0.000013379688491	4.8736
rs2756895	ENSG00000070610.10_35740822_35741061	9	9	35686564	35749983	63419	0.313	0.000013455814501	4.8711
rs4656972	ENSG00000122223.8_160811000_160811290	1	1	160921360	160832692	88668	-0.313	0.000013457664799	4.8710
rs73170760	ENSG00000106330.6_100210133_100210619	7	7	100254991	100209725	45266	-0.313	0.000013470386147	4.8706
rs112278787	ENSG00000090565.10_475619_476720	16	16	857002	475619	381383	0.313	0.000013475320064	4.8705
rs72679355	ENSG00000196943.7_24771438_24771630	14	14	24954102	24769068	185034	0.313	0.000013476445537	4.8704
rs253410	ENSG00000164347.11_74017029_74017608	5	5	74928293	74063196	865097	0.313	0.000013505803193	4.8695
rs79232892	ENSG00000008513.10_134478137_134478333	8	8	135161344	134584183	577161	0.313	0.000013513322165	4.8692
rs113972334	ENSG00000104880.10_7533711_7534017	19	19	8111265	7459999	651266	-0.313	0.000013528279139	4.8688
rs28694524	ENSG00000058453.11_17275294_17275421	1	1	16417426	17222232	804806	-0.313	0.000013535784070	4.8685
rs6051594	ENSG00000185019.12_3088219_3090960	20	20	3113452	3140842	27390	0.313	0.000013550777443	4.8680
rs1144221	ENSG00000254918.1_133778894_133779172	11	11	134164618	133782774	381844	-0.313	0.000013592852166	4.8667
rs12983749	ENSG00000007080.5_18054317_18054793	19	19	17272364	18043824	771460	-0.313	0.000013591458451	4.8667
rs4303046	ENSG00000163867.11_35477491_35477606	1	1	34813983	35497569	683586	-0.313	0.000013646292948	4.8650
rs62007107	ENSG00000138613.9_63597813_63601325	15	15	63227043	63568217	341174	-0.313	0.000013676897538	4.8640
rs66882933	ENSG00000223518.2_37110137_37110707	15	15	36346247	37110707	764460	0.313	0.000013696373099	4.8634
rs4720475	ENSG00000106628.6_44155714_44155871	7	7	44769869	44163957	605912	0.313	0.000013727773138	4.8624
rs17414253	ENSG00000117519.11_95362507_95363639	1	1	95201507	95392834	191327	0.313	0.000013749069059	4.8617
rs1178433	ENSG00000197774.5_1823706_1823842	16	16	1830437	1823229	7208	0.313	0.000013763171351	4.8613
rs1868584	ENSG00000162976.8_11317863_11319000	2	2	11397883	11295324	102559	-0.313	0.000013794553763	4.8603
rs3901800	ENSG00000163703.12_9984761_9984856	3	3	9976864	9975506	1358	0.313	0.000013801868004	4.8601
rs78880944	ENSG00000155657.16_179393001_179393154	2	2	179233363	179695529	462166	-0.313	0.000013807247411	4.8599
rs60160896	ENSG00000249773.3_55979309_55979761	7	7	56047572	55954970	92602	-0.313	0.000013814254340	4.8597
rs9554311	ENSG00000152520.9_28840852_28841013	13	13	28867268	28712643	154625	0.313	0.000013830643163	4.8592
rs12051384	ENSG00000103264.9_87367492_87367892	16	16	87184095	87417394	233299	-0.313	0.000013869806249	4.8579
rs66525235	ENSG00000169598.10_3773845_3774281	1	1	3788638	3773845	14793	0.313	0.000013969324768	4.8548
rs7964679	ENSG00000134294.9_46766292_46766650	12	12	46739745	46766650	26905	-0.313	0.000013969715605	4.8548
rs8075003	ENSG00000126858.11_30469473_30469748	17	17	30486431	30469473	16958	0.313	0.000013974969666	4.8546
rs2985693	ENSG00000213741.4_50043390_50044571	14	14	50126153	50065408	60745	0.313	0.000014002302899	4.8538
rs10797934	ENSG00000198860.7_184041961_184043346	1	1	184002332	184020811	18479	-0.313	0.000014006498332	4.8537
rs7597199	ENSG00000116005.7_70503866_70508323	2	2	70341575	70484518	142943	-0.313	0.000014005694307	4.8537
rs4668712	ENSG00000171848.7_10267214_10267347	2	2	11226507	10262455	964052	0.313	0.000014041522397	4.8526
rs7793918	ENSG00000155034.13_5540119_5541662	7	7	4769029	5553429	784400	-0.313	0.000014074969668	4.8516
rs62623569	ENSG00000090372.7_47228730_47228905	19	19	47877307	47250251	627056	-0.312	0.000014133349949	4.8498
rs742900	ENSG00000124574.9_43414015_43414184	6	6	42624555	43395104	770549	-0.312	0.000014151780705	4.8492
rs2686552	ENSG00000111775.2_120878257_120878545	12	12	121075426	120875893	199533	-0.312	0.000014161496662	4.8489
rs658087	ENSG00000237441.3_33262754_33262822	6	6	33665020	33267176	397844	0.312	0.000014192150914	4.8480
rs936331	ENSG00000110934.5_51685375_51686128	12	12	52640569	51718452	922117	-0.312	0.000014210100344	4.8474
rs72705616	ENSG00000162636.10_109171017_109171206	1	1	108236860	109102711	865851	-0.312	0.000014223586827	4.8470
rs4821722	ENSG00000100116.11_38203912_38204170	22	22	38255325	38203912	51413	-0.312	0.000014237943087	4.8466
rs4889843	ENSG00000141527.9_78175979_78176219	17	17	78299319	78152274	147045	-0.312	0.000014260841882	4.8459
rs4899159	ENSG00000125952.13_65550462_65551017	14	14	65480595	65569413	88818	-0.312	0.000014257753458	4.8459
rs2029674	ENSG00000110911.10_51399094_51399219	12	12	51970242	51422349	547893	-0.312	0.000014301836322	4.8446
rs6061325	ENSG00000184402.9_60754238_60757540	20	20	60286573	60718822	432249	0.312	0.000014305573463	4.8445
rs11082490	ENSG00000152223.6_43495476_43495586	18	18	43412628	43547240	134612	-0.312	0.000014311080680	4.8443
rs13271884	ENSG00000158863.15_21958951_21959041	8	8	21562992	21946670	383678	-0.312	0.000014323584213	4.8439
rs10876137	ENSG00000135457.5_51487446_51489061	12	12	51504172	51566926	62754	-0.312	0.000014336224606	4.8436
rs11816241	ENSG00000138119.11_95116432_95116605	10	10	94643656	95242074	598418	-0.312	0.000014357541361	4.8429
rs11264461	ENSG00000198715.6_156262479_156263000	1	1	156218642	156265463	46821	-0.312	0.000014399986866	4.8416
rs16968920	ENSG00000137841.7_40583219_40583384	15	15	39650572	40600136	949564	-0.312	0.000014471030591	4.8395
rs2306692	ENSG00000135506.11_58109543_58109753	12	12	57541265	58087738	546473	0.312	0.000014480108613	4.8392
rs4789702	ENSG00000197063.5_79876149_79880933	17	17	80546696	79885588	661108	-0.312	0.000014485060109	4.8391
rs8080680	ENSG00000168646.7_63524685_63526220	17	17	63555609	63557765	2156	0.312	0.000014490973812	4.8389
rs60581858	ENSG00000018408.10_149235022_149238776	3	3	149272809	149454501	181692	0.312	0.000014528058052	4.8378
rs3131694	ENSG00000131236.11_40536102_40536184	1	1	40456435	40505905	49470	-0.312	0.000014540041949	4.8374
rs595864	ENSG00000145979.11_13328528_13328776	6	6	13251072	13328776	77704	0.312	0.000014555449805	4.8370
rs10786718	ENSG00000214435.3_104660350_104661656	10	10	104631189	104629273	1916	0.312	0.000014586984517	4.8360
rs10901435	ENSG00000188690.7_127477147_127477574	10	10	127481908	127511817	29909	0.312	0.000014591048238	4.8359
rs10000461	ENSG00000174799.5_56865657_56865811	4	4	56978379	56815037	163342	-0.312	0.000014597741582	4.8357
rs77637424	ENSG00000081026.13_113933371_113933971	1	1	114545979	113933371	612608	0.312	0.000014628374388	4.8348
rs41315136	ENSG00000141480.11_4622578_4622715	17	17	5341065	4613784	727281	-0.312	0.000014644853001	4.8343
rs2513272	ENSG00000132749.6_68503600_68506256	11	11	68474169	68519032	44863	0.312	0.000014647279074	4.8342
rs10873653	ENSG00000203943.4_84815314_84816480	1	1	85230072	84764049	466023	-0.312	0.000014655902052	4.8340
rs9913875	ENSG00000198783.3_33288549_33290205	17	17	33939655	33288549	651106	-0.312	0.000014660592023	4.8338
rs61365986	ENSG00000079335.13_100964485_100965021	1	1	100276239	100810584	534345	0.312	0.000014680223668	4.8333
rs7247504	ENSG00000186111.3_3636599_3638004	19	19	4333711	3700463	633248	0.312	0.000014698017197	4.8327
rs516128	ENSG00000130396.15_168370462_168372703	6	6	168147920	168227602	79682	-0.312	0.000014728462576	4.8318
rs1278923	ENSG00000100852.8_32623827_32628934	14	14	32413685	32545320	131635	0.312	0.000014729458075	4.8318
rs4790694	ENSG00000161920.4_4636345_4636888	17	17	4626354	4634723	8369	0.312	0.000014740374172	4.8315
rs2320358	ENSG00000243509.2_62292651_62292849	20	20	62856434	62290756	565678	-0.312	0.000014742218661	4.8314
rs111573315	ENSG00000163161.8_128051089_128051294	2	2	128153755	128051752	102003	0.312	0.000014753512603	4.8311
rs17067443	ENSG00000112297.9_107016347_107018335	6	6	107062187	106808784	253403	-0.312	0.000014762066857	4.8309
rs12357667	ENSG00000165312.5_23728198_23731308	10	10	24423030	23728198	694832	0.312	0.000014760341974	4.8309
rs11666008	ENSG00000105472.6_51228279_51228979	19	19	51226590	51226605	15	-0.312	0.000014769472636	4.8306
rs56692899	ENSG00000104219.8_17077765_17082308	8	8	17071768	17013538	58230	0.312	0.000014775702058	4.8305
rs13092508	ENSG00000188846.8_40503099_40503152	3	3	39507945	40498783	990838	0.312	0.000014826743069	4.8290
rs12626218	ENSG00000185658.8_40574251_40574471	21	21	41434377	40693485	740892	-0.312	0.000014826092101	4.8290
rs10168639	ENSG00000142330.15_241536098_241536359	2	2	240575170	241526133	950963	0.312	0.000014927883827	4.8260
rs11787417	ENSG00000181638.12_144358067_144358573	8	8	144716668	144328991	387677	-0.312	0.000014936674912	4.8257
rs12504262	ENSG00000164039.10_104000592_104000912	4	4	104000973	104021040	20067	-0.312	0.000014940298390	4.8256
rs11020767	ENSG00000020922.7_94192574_94192747	11	11	94134803	94227074	92271	-0.312	0.000014950845577	4.8253
rs34267871	ENSG00000179889.12_15122735_15123657	16	16	14529078	15068599	539521	0.312	0.000014952992483	4.8253
rs9693110	ENSG00000077782.14_38268656_38271322	8	8	38485090	38326352	158738	-0.312	0.000014955860659	4.8252
rs3847817	ENSG00000173588.9_94700225_94700401	12	12	94771514	94853764	82250	0.312	0.000015028341676	4.8231
rs62543626	ENSG00000137076.12_35723949_35724076	9	9	36160179	35732392	427787	-0.312	0.000015045277899	4.8226
rs3779988	ENSG00000156795.2_124453546_124454480	8	8	124473085	124428965	44120	-0.312	0.000015045316499	4.8226
rs2831488	ENSG00000198862.7_30308848_30309019	21	21	29474785	30365277	890492	-0.312	0.000015044032442	4.8226
rs7160491	ENSG00000165501.11_50080974_50081390	14	14	49986240	50065415	79175	0.311	0.000015068520301	4.8219
rs4890157	ENSG00000141753.5_38609237_38609394	17	17	39160529	38599702	560827	0.311	0.000015071855886	4.8218
rs6983315	ENSG00000147475.9_37594199_37594780	8	8	38299419	37594117	705302	0.311	0.000015083121735	4.8215
rs3901705	ENSG00000167085.6_47486693_47486835	17	17	46865760	47492246	626486	-0.311	0.000015099658420	4.8210
rs2279646	ENSG00000177483.7_238725636_238727239	2	2	238683370	238707032	23662	0.311	0.000015104993575	4.8209
rs62080191	ENSG00000248630.1_80172103_80173498	17	17	79619988	80175228	555240	-0.311	0.000015132535467	4.8201
rs2072999	ENSG00000048707.8_12422776_12422906	1	1	11653480	12290124	636644	0.311	0.000015148839289	4.8196
rs10948993	ENSG00000112200.11_56965401_56974514	6	6	56181429	56951642	770213	0.311	0.000015153377785	4.8195
rs28606476	ENSG00000101146.8_55949663_55950162	20	20	55342582	55926066	583484	-0.311	0.000015169926096	4.8190
rs111264862	ENSG00000244509.2_39414274_39414848	22	22	39498699	39410088	88611	-0.311	0.000015181182515	4.8187
rs10818569	ENSG00000056558.6_123671508_123671656	9	9	124364572	123691451	673121	-0.311	0.000015205816769	4.8180
rs7944985	ENSG00000167325.9_4148265_4148486	11	11	3238616	4115937	877321	0.311	0.000015216113975	4.8177
rs3745495	ENSG00000039650.4_50365947_50365995	19	19	50524332	50370818	153514	0.311	0.000015218106785	4.8176
rs11944693	ENSG00000145358.2_101107027_101109324	4	4	101011216	101111939	100723	0.311	0.000015261862626	4.8164
snp_17_28190763	ENSG00000176390.9_29123178_29123355	17	17	28190763	29151778	961015	0.311	0.000015263856163	4.8163
rs6076773	ENSG00000089063.10_5080486_5081577	20	20	5056197	5093749	37552	0.311	0.000015273728762	4.8161
rs35318451	ENSG00000112787.7_133066137_133067447	12	12	133068484	133066137	2347	-0.311	0.000015277852284	4.8159
rs68090762	ENSG00000163913.6_129238411_129238575	3	3	128343907	129158968	815061	-0.311	0.000015281165185	4.8158
rs2068655	ENSG00000140157.10_23004684_23006855	15	15	22990854	23034427	43573	-0.311	0.000015313226063	4.8149
rs353630	ENSG00000121691.4_34492505_34492588	11	11	35188191	34460472	727719	-0.311	0.000015327300627	4.8145
snp_7_112121349	ENSG00000181016.4_112129865_112130942	7	7	112121349	112120908	441	-0.312	0.000015374189500	4.8132
rs66797489	ENSG00000196150.7_146102336_146108221	8	8	145635313	146127553	492240	0.311	0.000015378203551	4.8131
rs17411858	ENSG00000143256.4_161070346_161070649	1	1	161617516	161087901	529615	-0.311	0.000015431860139	4.8116
rs11871532	ENSG00000141576.8_74138534_74141434	17	17	74940103	74236390	703713	-0.311	0.000015470432295	4.8105
rs13182650	ENSG00000113083.7_121398890_121402444	5	5	120885003	121414206	529203	0.311	0.000015472246557	4.8104
rs61019171	ENSG00000189319.9_126370176_126370948	10	10	126937847	126432838	505009	-0.311	0.000015492881543	4.8099
rs4131757	ENSG00000213614.4_72668061_72668817	15	15	71781127	72668817	887690	-0.311	0.000015492941145	4.8099
rs1157595	ENSG00000138434.11_182784023_182784173	2	2	182749568	182756560	6992	-0.311	0.000015507534101	4.8095
rs2292426	ENSG00000164344.10_187130247_187130426	4	4	187120753	187130133	9380	-0.311	0.000015531722793	4.8088
[truncated: 116 more rows]
