# Supplementary material for: Passive and active DNA methylation and the interplay with genetic variation in gene regulation
Source: eLife. 2013 Jun 4;2:e00523. doi: 10.7554/eLife.00523 (PMC3673336; doi:10.7554/eLife.00523)
Supplement: Table 1—source data 1. — Significant eQTL, mQTL and eQTM associations found in each cell-type. DOI: http://dx.doi.org/10.7554/eLife.00523.012 [file elife00523s001.zip › GENCORD2_ASSOCIATIONS/GENCORD2_EQTM_FDR10_F_110]

METHYL_label	GENE_ID	METHYL_chromosome	GENE_chromosome	METHYL_location	GENE_location	Distance	rvalue	pvalue	-log10(pvalue)
cg00062592	ENSG00000008128.15_1635662_1635783	1	1	1655803	1655966	163	0.457	0.000000536240451	6.2706
cg00777063	ENSG00000006025.6_45885904_45886026	17	17	45855553	45899200	43647	-0.386	0.000030636876743	4.5138
cg00915974	ENSG00000008710.10_2152382_2152634	16	16	2233798	2185899	47899	-0.376	0.000050426256240	4.2973
cg03438490	ENSG00000008283.10_61509668_61511955	17	17	61515010	61523722	8712	-0.405	0.000011262673624	4.9484
cg05638250	ENSG00000008853.12_22857092_22857618	8	8	22866972	22844930	22042	0.385	0.000033049095441	4.4808
cg05770797	ENSG00000008838.11_38187412_38187498	17	17	38257323	38210661	46662	0.383	0.000036248154262	4.4407
cg05977669	ENSG00000005073.5_27221129_27222647	7	7	27225070	27224842	228	-0.404	0.000011952771433	4.9225
cg06641342	ENSG00000008283.10_61509668_61511955	17	17	61514920	61523722	8802	-0.393	0.000021582655261	4.6659
cg06918645	ENSG00000008283.10_61513415_61513513	17	17	61518543	61523722	5179	0.376	0.000052925650433	4.2763
cg19363439	ENSG00000008018.7_170852689_170852818	6	6	170862506	170862429	77	0.405	0.000011588646987	4.9360
cg21638625	ENSG00000008382.10_4354321_4354417	19	19	4303817	4343524	39707	-0.375	0.000054363740856	4.2647
cg23263937	ENSG00000005073.5_27221129_27222647	7	7	27192656	27224842	32186	-0.384	0.000037454992833	4.4265
cg23611477	ENSG00000008128.15_1635662_1635783	1	1	1644835	1655966	11131	-0.440	0.000001473363987	5.8317
cg23611477	ENSG00000008128.15_1635989_1636094	1	1	1644835	1655966	11131	-0.457	0.000000507165029	6.2949
cg25407085	ENSG00000005700.10_82925793_82925967	6	6	82959740	82957471	2269	-0.391	0.000024548034673	4.6100
cg26358246	ENSG00000006576.11_77569845_77569976	7	7	77427873	77428109	236	-0.393	0.000021767325776	4.6622
cg26512459	ENSG00000005801.11_3392205_3392300	11	11	3435203	3400448	34755	0.387	0.000029384220680	4.5319
cg01387972	ENSG00000011451.8_15537793_15538344	19	19	15550968	15560762	9794	0.380	0.000043141765438	4.3651
cg01570480	ENSG00000014216.9_64949855_64950439	11	11	64951916	64948037	3879	0.401	0.000014535047119	4.8376
cg01570480	ENSG00000014216.9_64953388_64953521	11	11	64951916	64948037	3879	0.424	0.000004019291287	5.3959
cg01570480	ENSG00000014216.9_64953641_64953809	11	11	64951916	64948037	3879	0.416	0.000006018327904	5.2205
cg01570480	ENSG00000014216.9_64973934_64974145	11	11	64951916	64948037	3879	0.393	0.000021654296159	4.6645
cg01570480	ENSG00000014216.9_64977807_64977923	11	11	64951916	64948037	3879	0.380	0.000042231886151	4.3744
cg05845030	ENSG00000011465.12_91552073_91552286	12	12	91573247	91576900	3653	-0.432	0.000002457190887	5.6096
cg05845030	ENSG00000011465.12_91568895_91571402	12	12	91573247	91576900	3653	-0.408	0.000009782510689	5.0095
cg05845030	ENSG00000011465.12_91572119_91572362	12	12	91573247	91576900	3653	-0.397	0.000017770990727	4.7503
cg06012347	ENSG00000014138.4_65063011_65063070	11	11	65066368	65029233	37135	-0.397	0.000017559326614	4.7555
cg09444439	ENSG00000024048.6_42531800_42532135	6	6	42531572	42531800	228	-0.375	0.000053162837520	4.2744
cg15796682	ENSG00000023191.11_499015_499185	11	11	506809	507300	491	-0.386	0.000030936276454	4.5095
cg15796682	ENSG00000023191.11_499829_499999	11	11	506809	507300	491	-0.382	0.000038032398950	4.4198
cg19757253	ENSG00000018699.7_33045883_33046118	2	2	32853039	32853099	60	-0.376	0.000050584850928	4.2960
cg01441172	ENSG00000040633.6_7138350_7139159	17	17	7142946	7142825	121	0.373	0.000060973502257	4.2149
cg02371408	ENSG00000038427.11_82815168_82818128	5	5	82767280	82767284	4	-0.388	0.000028509551786	4.5450
cg04862324	ENSG00000025770.13_50956170_50956238	22	22	50900009	50946645	46636	0.371	0.000066517630083	4.1771
cg04862324	ENSG00000025770.13_50959972_50960038	22	22	50900009	50946645	46636	0.369	0.000073488015557	4.1338
cg04862324	ENSG00000025770.13_50960170_50960277	22	22	50900009	50946645	46636	0.371	0.000066283616138	4.1786
cg04862324	ENSG00000025770.13_50961250_50961351	22	22	50900009	50946645	46636	0.380	0.000041283653496	4.3842
cg13997553	ENSG00000041982.9_117782806_117783546	9	9	117850777	117880536	29759	0.387	0.000032895090522	4.4829
cg16474696	ENSG00000037757.8_13876768_13876943	19	19	13875014	13875337	323	-0.369	0.000071676399010	4.1446
cg16474696	ENSG00000037757.8_13879638_13879862	19	19	13875014	13875337	323	-0.387	0.000029207300041	4.5345
cg16474696	ENSG00000037757.8_13882935_13885096	19	19	13875014	13875337	323	-0.437	0.000001855375275	5.7316
cg17647537	ENSG00000048028.7_113688380_113688559	11	11	113778957	113746292	32665	-0.379	0.000044976115310	4.3470
cg18631292	ENSG00000037757.8_13882935_13885096	19	19	13875311	13875337	26	-0.412	0.000007935379880	5.1004
cg25755428	ENSG00000037757.8_13875685_13875923	19	19	13875111	13875337	226	-0.405	0.000012602861702	4.8995
cg25755428	ENSG00000037757.8_13879375_13879551	19	19	13875111	13875337	226	-0.381	0.000043702806840	4.3595
cg25755428	ENSG00000037757.8_13879638_13879862	19	19	13875111	13875337	226	-0.418	0.000006229399971	5.2056
cg25755428	ENSG00000037757.8_13882935_13885096	19	19	13875111	13875337	226	-0.509	0.000000015928432	7.7978
cg27461883	ENSG00000047578.5_27789895_27791689	16	16	27561453	27561468	15	-0.374	0.000057554516441	4.2399
cg00054525	ENSG00000051523.5_88713509_88713583	16	16	88717587	88717457	130	-0.374	0.000057044691345	4.2438
cg01612095	ENSG00000051523.5_88713509_88713583	16	16	88713113	88717457	4344	0.372	0.000062283135135	4.2056
cg04218899	ENSG00000058085.9_183195833_183196051	1	1	183155366	183155373	7	-0.398	0.000016599837825	4.7799
cg04218899	ENSG00000058085.9_183196650_183196832	1	1	183155366	183155373	7	-0.395	0.000019938046922	4.7003
cg04218899	ENSG00000058085.9_183197509_183197754	1	1	183155366	183155373	7	-0.393	0.000021328606628	4.6710
cg04218899	ENSG00000058085.9_183201322_183201478	1	1	183155366	183155373	7	-0.390	0.000025932422979	4.5862
cg04218899	ENSG00000058085.9_183204710_183204865	1	1	183155366	183155373	7	-0.380	0.000041358772891	4.3834
cg04218899	ENSG00000058085.9_183205595_183205739	1	1	183155366	183155373	7	-0.369	0.000072624623956	4.1389
cg04218899	ENSG00000058085.9_183209175_183209333	1	1	183155366	183155373	7	-0.377	0.000048646443099	4.3129
cg04920869	ENSG00000048707.8_12422776_12422906	1	1	12336515	12290124	46391	0.390	0.000025630602763	4.5912
cg05366923	ENSG00000058085.9_183195833_183196051	1	1	183155056	183155373	317	-0.561	0.000000000185948	9.7306
cg05366923	ENSG00000058085.9_183196650_183196832	1	1	183155056	183155373	317	-0.572	0.000000000064826	10.1883
cg05366923	ENSG00000058085.9_183197509_183197754	1	1	183155056	183155373	317	-0.538	0.000000001365702	8.8646
cg05366923	ENSG00000058085.9_183201322_183201478	1	1	183155056	183155373	317	-0.559	0.000000000229655	9.6389
cg05366923	ENSG00000058085.9_183201787_183201992	1	1	183155056	183155373	317	-0.505	0.000000018261664	7.7385
cg05366923	ENSG00000058085.9_183204710_183204865	1	1	183155056	183155373	317	-0.566	0.000000000112050	9.9506
cg05366923	ENSG00000058085.9_183205595_183205739	1	1	183155056	183155373	317	-0.568	0.000000000095154	10.0216
cg05366923	ENSG00000058085.9_183206487_183206639	1	1	183155056	183155373	317	-0.511	0.000000011574259	7.9365
cg05366923	ENSG00000058085.9_183208499_183208698	1	1	183155056	183155373	317	-0.494	0.000000041632895	7.3806
cg05366923	ENSG00000058085.9_183209175_183209333	1	1	183155056	183155373	317	-0.511	0.000000011478759	7.9401
cg05366923	ENSG00000058085.9_183209427_183210396	1	1	183155056	183155373	317	-0.406	0.000010966956226	4.9599
cg05366923	ENSG00000058085.9_183212282_183214035	1	1	183155056	183155373	317	-0.481	0.000000102548376	6.9891
cg08177833	ENSG00000051523.5_88713163_88713246	16	16	88717537	88717457	80	-0.390	0.000024896242465	4.6039
cg08177833	ENSG00000051523.5_88713509_88713583	16	16	88717537	88717457	80	-0.385	0.000033493730663	4.4750
cg10246531	ENSG00000051523.5_88713509_88713583	16	16	88717628	88717457	171	-0.391	0.000024548034673	4.6100
cg12552165	ENSG00000058085.9_183195833_183196051	1	1	183154981	183155373	392	-0.517	0.000000007541502	8.1225
cg12552165	ENSG00000058085.9_183196650_183196832	1	1	183154981	183155373	392	-0.522	0.000000004963965	8.3042
cg12552165	ENSG00000058085.9_183197509_183197754	1	1	183154981	183155373	392	-0.533	0.000000002059302	8.6863
cg12552165	ENSG00000058085.9_183201322_183201478	1	1	183154981	183155373	392	-0.503	0.000000021385457	7.6699
cg12552165	ENSG00000058085.9_183201787_183201992	1	1	183154981	183155373	392	-0.509	0.000000013540124	7.8684
cg12552165	ENSG00000058085.9_183204710_183204865	1	1	183154981	183155373	392	-0.542	0.000000001001918	8.9992
cg12552165	ENSG00000058085.9_183205595_183205739	1	1	183154981	183155373	392	-0.524	0.000000004071781	8.3902
cg12552165	ENSG00000058085.9_183206487_183206639	1	1	183154981	183155373	392	-0.486	0.000000073353651	7.1346
cg12552165	ENSG00000058085.9_183208499_183208698	1	1	183154981	183155373	392	-0.467	0.000000272868802	6.5640
cg12552165	ENSG00000058085.9_183209175_183209333	1	1	183154981	183155373	392	-0.464	0.000000322886484	6.4910
cg12552165	ENSG00000058085.9_183209427_183210396	1	1	183154981	183155373	392	-0.399	0.000016127117738	4.7924
cg12552165	ENSG00000058085.9_183212282_183214035	1	1	183154981	183155373	392	-0.458	0.000000494345564	6.3060
cg13518968	ENSG00000061337.10_20103676_20107874	8	8	20138378	20161474	23096	0.384	0.000034861482368	4.4577
cg15476894	ENSG00000054598.4_1610679_1614127	6	6	1619687	1610679	9008	0.372	0.000062614621117	4.2033
cg19790294	ENSG00000051523.5_88712524_88712605	16	16	88717755	88717457	298	-0.424	0.000004013000763	5.3965
cg19790294	ENSG00000051523.5_88713163_88713246	16	16	88717755	88717457	298	-0.376	0.000051523162118	4.2880
cg19790294	ENSG00000051523.5_88713509_88713583	16	16	88717755	88717457	298	-0.481	0.000000103777696	6.9839
cg24046411	ENSG00000051523.5_88713509_88713583	16	16	88717646	88717457	189	-0.392	0.000023375956884	4.6312
cg01380607	ENSG00000065268.3_984328_984563	19	19	996373	984328	12045	-0.398	0.000016800621535	4.7747
cg06008401	ENSG00000065427.9_75664321_75664406	16	16	75657298	75681577	24279	-0.378	0.000045796189683	4.3392
cg06445533	ENSG00000065054.7_2086729_2086882	16	16	2114118	2076888	37230	0.400	0.000014920401659	4.8262
cg06852942	ENSG00000066230.6_476317_476493	5	5	476497	524447	47950	0.426	0.000003536967410	5.4514
cg07306190	ENSG00000065060.12_34840090_34845291	6	6	34760872	34759857	1015	-0.385	0.000032220966519	4.4919
cg08758174	ENSG00000066230.6_476317_476493	5	5	476646	524447	47801	0.372	0.000064183442539	4.1926
cg14972967	ENSG00000063660.4_241405475_241407493	2	2	241374723	241375088	365	-0.370	0.000075319185348	4.1231
cg17602882	ENSG00000065989.9_10572553_10572675	19	19	10514353	10527449	13096	0.393	0.000021674805942	4.6640
cg19416623	ENSG00000067057.10_3143557_3143746	10	10	3146549	3109712	36837	0.384	0.000048943647318	4.3103
cg03405473	ENSG00000070808.11_149599054_149602276	5	5	149680926	149669854	11072	-0.419	0.000005171018598	5.2864
cg04548483	ENSG00000071894.9_145622702_145622876	8	8	145597148	145634753	37605	0.381	0.000041077732762	4.3864
cg04548483	ENSG00000071894.9_145624348_145624428	8	8	145597148	145634753	37605	0.383	0.000036498157806	4.4377
cg05533233	ENSG00000072682.12_131531105_131531173	5	5	131625241	131631008	5767	0.426	0.000003405445754	5.4678
cg11591752	ENSG00000070495.8_74714535_74714942	17	17	74729950	74722866	7084	0.383	0.000036531613300	4.4373
cg15996914	ENSG00000072803.13_171295614_171295800	5	5	171426937	171433877	6940	-0.378	0.000047778719567	4.3208
cg21117965	ENSG00000072195.9_220354058_220354661	2	2	220325369	220299568	25801	-0.396	0.000018713222445	4.7279
cg27252970	ENSG00000072195.9_220329155_220329330	2	2	220348312	220299568	48744	0.375	0.000055540405942	4.2554
cg27252970	ENSG00000072195.9_220355455_220355678	2	2	220348312	220299568	48744	0.378	0.000045837558143	4.3388
cg08098964	ENSG00000076944.7_7704872_7705018	19	19	7680443	7701991	21548	-0.482	0.000000097707184	7.0101
cg08098964	ENSG00000076944.7_7705021_7705239	19	19	7680443	7701991	21548	-0.389	0.000026645529154	4.5744
cg08214688	ENSG00000076928.11_42407859_42407936	19	19	42412439	42387267	25172	0.395	0.000019146877585	4.7179
cg08437570	ENSG00000077150.12_104157969_104158054	10	10	104195699	104154229	41470	-0.380	0.000041869183056	4.3781
cg08437570	ENSG00000077150.12_104159837_104159951	10	10	104195699	104154229	41470	-0.401	0.000014387729771	4.8420
cg09428031	ENSG00000075539.9_48558995_48559135	4	4	48782361	48782339	22	-0.403	0.000012701128597	4.8962
cg09428031	ENSG00000075539.9_48559470_48559729	4	4	48782361	48782339	22	-0.386	0.000031895189976	4.4963
cg09428031	ENSG00000075539.9_48583437_48583622	4	4	48782361	48782339	22	-0.368	0.000074817411404	4.1260
cg19454405	ENSG00000076201.8_47447971_47448102	3	3	47422458	47422501	43	0.416	0.000006984676070	5.1559
cg20289237	ENSG00000074755.8_3954075_3954337	17	17	4045930	4046314	384	0.428	0.000003070443270	5.5128
cg21643649	ENSG00000076924.6_7685732_7685922	19	19	7688301	7694451	6150	0.387	0.000029425190895	4.5313
cg22465736	ENSG00000076382.8_26905391_26905546	17	17	26926841	26926297	544	0.372	0.000064155109057	4.1928
cg03627300	ENSG00000079308.11_218750767_218750827	2	2	218881298	218867718	13580	0.390	0.000024744787495	4.6065
cg08934785	ENSG00000078399.10_27209116_27209199	7	7	27196759	27209269	12510	-0.388	0.000028722561761	4.5418
cg11613450	ENSG00000080031.4_55711604_55711870	19	19	55721792	55720874	918	-0.404	0.000012255395611	4.9117
cg13598426	ENSG00000080503.14_2181571_2181676	9	9	2005484	2015342	9858	0.388	0.000028522821413	4.5448
cg14576286	ENSG00000079462.2_42801185_42801517	19	19	42759227	42806929	47702	-0.373	0.000061325632930	4.2124
cg15862544	ENSG00000079462.2_42801185_42801517	19	19	42840403	42806929	33474	0.372	0.000062670028612	4.2029
cg15862544	ENSG00000079462.2_42804323_42804439	19	19	42840403	42806929	33474	0.370	0.000070584733417	4.1513
cg15862544	ENSG00000079462.2_42806384_42806929	19	19	42840403	42806929	33474	0.385	0.000032072501793	4.4939
cg17329834	ENSG00000079819.10_131276245_131276457	6	6	131380543	131384462	3919	-0.377	0.000057325951011	4.2416
cg19022839	ENSG00000083444.10_12008033_12008124	1	1	12035460	11994262	41198	0.392	0.000024571984647	4.6096
cg21069965	ENSG00000079691.13_25619675_25620758	6	6	25230306	25279306	49000	-0.369	0.000072243938843	4.1412
cg26964704	ENSG00000081760.11_125587546_125587627	12	12	125589647	125549925	39722	0.411	0.000008356240329	5.0780
cg02256105	ENSG00000088205.7_118582516_118582677	2	2	118593478	118572226	21252	0.374	0.000056338018216	4.2492
cg02378052	ENSG00000089060.6_113758136_113758303	12	12	113830741	113797298	33443	-0.377	0.000048909618576	4.3106
cg09593385	ENSG00000086504.10_418328_418414	16	16	407217	420568	13351	0.375	0.000054485214752	4.2637
cg15097606	ENSG00000087111.14_26881869_26882079	17	17	26899172	26898546	626	0.443	0.000001234913145	5.9084
cg20616919	ENSG00000085998.9_46657980_46658108	1	1	46663971	46685977	22006	0.379	0.000063178648049	4.1994
cg22345432	ENSG00000089154.6_120565007_120565778	12	12	120650215	120632513	17702	0.377	0.000049395566356	4.3063
cg06405765	ENSG00000090238.6_30106110_30106218	16	16	30087414	30107537	20123	-0.389	0.000026996329432	4.5687
cg06405765	ENSG00000090238.6_30106573_30107537	16	16	30087414	30107537	20123	-0.410	0.000008598095514	5.0656
cg07442907	ENSG00000091592.8_5461659_5463363	17	17	5487958	5487832	126	-0.371	0.000064524356410	4.1903
cg08155338	ENSG00000090238.6_30106110_30106218	16	16	30087841	30107537	19696	-0.369	0.000073520176088	4.1336
cg10330839	ENSG00000090006.12_41120017_41120352	19	19	41115766	41099072	16694	0.401	0.000014387729771	4.8420
cg12180893	ENSG00000092096.10_23817100_23817205	14	14	23794460	23822121	27661	-0.393	0.000021268053981	4.6723
cg13475732	ENSG00000090971.3_55996594_55996625	19	19	55972855	55996594	23739	-0.391	0.000023719715475	4.6249
cg17251265	ENSG00000091592.8_5461659_5463363	17	17	5487585	5487832	247	-0.421	0.000004603689111	5.3369
cg20306574	ENSG00000092098.10_24617185_24617331	14	14	24601499	24615892	14393	0.439	0.000001571289914	5.8037
cg20685233	ENSG00000090097.14_51991470_51992365	3	3	52032075	52008032	24043	-0.375	0.000054460899709	4.2639
cg20839768	ENSG00000092841.13_56553759_56553942	12	12	56511953	56551945	39992	0.375	0.000053808212214	4.2692
cg27076777	ENSG00000095066.6_12883427_12883494	19	19	12844868	12886434	41566	-0.377	0.000049684834472	4.3038
cg02291855	ENSG00000099385.5_30899116_30899311	16	16	30934439	30905623	28816	0.371	0.000065963101030	4.1807
cg04089788	ENSG00000100239.10_50877028_50877191	22	22	50738890	50781733	42843	-0.379	0.000044069953540	4.3559
cg04220072	ENSG00000099381.10_30990466_30991515	16	16	30941265	30968615	27350	-0.370	0.000069173548752	4.1601
cg11242552	ENSG00000099899.9_20102488_20102602	22	22	20073559	20104915	31356	0.390	0.000032652832097	4.4861
cg15837252	ENSG00000100075.5_19166093_19166343	22	22	19138822	19166343	27521	0.380	0.000042771756200	4.3688
cg20659657	ENSG00000100216.4_39079772_39080818	22	22	39096498	39077953	18545	-0.372	0.000061597793420	4.2104
cg06260789	ENSG00000100401.14_41647011_41647113	22	22	41741977	41698963	43014	0.368	0.000075705075745	4.1209
cg06462666	ENSG00000100427.11_50497820_50500086	22	22	50528312	50524331	3981	-0.383	0.000035917309322	4.4447
cg10536303	ENSG00000100897.13_24587597_24587743	14	14	24583056	24583404	348	0.388	0.000027517820526	4.5604
cg17807448	ENSG00000100302.6_35947550_35950048	22	22	35932140	35936915	4775	-0.441	0.000001378953414	5.8605
cg18679299	ENSG00000100911.9_24613609_24613677	14	14	24664866	24616779	48087	0.372	0.000061871081012	4.2085
cg19737468	ENSG00000100926.10_24679554_24679689	14	14	24701538	24682679	18859	0.397	0.000019133955585	4.7182
cg00758881	ENSG00000103034.9_58545326_58547523	16	16	58534681	58497606	37075	-0.498	0.000000030622535	7.5140
cg01343363	ENSG00000103034.9_58545326_58547523	16	16	58533808	58497606	36202	-0.417	0.000005795002036	5.2369
cg04484415	ENSG00000103034.9_58545326_58547523	16	16	58534708	58497606	37102	-0.414	0.000006751711070	5.1706
cg05725404	ENSG00000103034.9_58545326_58547523	16	16	58534157	58497606	36551	-0.402	0.000013652015398	4.8648
cg08524372	ENSG00000102858.5_4702679_4702825	16	16	4684731	4674826	9905	0.378	0.000046232304838	4.3351
cg08671383	ENSG00000101000.3_33763971_33764249	20	20	33735249	33758727	23478	-0.414	0.000007713595782	5.1127
cg19615731	ENSG00000101191.11_61509090_61513766	20	20	61536649	61569304	32655	-0.399	0.000015926226636	4.7979
cg01679108	ENSG00000103449.5_51172599_51176056	16	16	51174069	51185181	11112	0.450	0.000000816184757	6.0882
cg02498177	ENSG00000103449.5_51172599_51176056	16	16	51174131	51185181	11050	0.395	0.000019720989577	4.7051
cg05056545	ENSG00000103449.5_51172599_51176056	16	16	51214487	51185181	29306	0.449	0.000000855525847	6.0678
cg05191879	ENSG00000104522.11_144698737_144698893	8	8	144650730	144700218	49488	-0.371	0.000066254418466	4.1788
cg05463941	ENSG00000103496.8_31051233_31051489	16	16	31044589	31044319	270	0.399	0.000015411880976	4.8121
cg09289148	ENSG00000103249.9_1497007_1497087	16	16	1480869	1525581	44712	0.373	0.000061027553074	4.2145
cg10675725	ENSG00000104518.6_144643912_144643998	8	8	144640310	144635377	4933	-0.374	0.000056187655804	4.2504
cg10675725	ENSG00000104518.6_144644129_144644301	8	8	144640310	144635377	4933	-0.388	0.000027504989651	4.5606
cg10675725	ENSG00000104518.6_144644832_144645232	8	8	144640310	144635377	4933	-0.382	0.000038189098493	4.4181
cg16810522	ENSG00000103326.4_602605_602771	16	16	565780	577856	12076	0.385	0.000032897059081	4.4828
cg16810522	ENSG00000103326.4_602863_603041	16	16	565780	577856	12076	0.385	0.000032942601068	4.4822
cg23882019	ENSG00000104689.5_23047965_23049526	8	8	23082951	23082639	312	-0.471	0.000000205372375	6.6875
cg23907004	ENSG00000104689.5_23047965_23049526	8	8	23069349	23082639	13290	0.417	0.000005932887886	5.2267
cg23907004	ENSG00000104689.5_23082269_23082639	8	8	23069349	23082639	13290	0.433	0.000002259580753	5.6460
cg25307778	ENSG00000104626.10_8887302_8890849	8	8	8871457	8859657	11800	-0.487	0.000000069305754	7.1592
cg26390924	ENSG00000104064.11_50592986_50593099	15	15	50613702	50647605	33903	0.462	0.000000614114697	6.2118
cg26390924	ENSG00000104064.11_50593418_50593565	15	15	50613702	50647605	33903	0.420	0.000007388835274	5.1314
cg26959655	ENSG00000104517.7_103287749_103287847	8	8	103379529	103425069	45540	0.373	0.000061135788915	4.2137
cg00718142	ENSG00000105447.7_48953923_48954065	19	19	48980706	48949030	31676	-0.409	0.000008939758638	5.0487
cg02349096	ENSG00000105520.5_11467478_11467652	19	19	11450198	11466062	15864	-0.392	0.000022960951043	4.6390
cg02349096	ENSG00000105520.5_11468336_11468415	19	19	11450198	11466062	15864	-0.397	0.000017728467113	4.7513
cg03273715	ENSG00000105605.3_54418619_54418759	19	19	54415702	54412589	3113	0.373	0.000058795508286	4.2307
cg03273715	ENSG00000105605.3_54445290_54447195	19	19	54415702	54412589	3113	0.442	0.000001346541199	5.8708
cg05932799	ENSG00000105647.8_18271281_18271373	19	19	18307048	18263928	43120	-0.371	0.000066488336242	4.1773
cg07517893	ENSG00000104881.8_45895138_45895638	19	19	45889164	45909607	20443	0.380	0.000041283653496	4.3842
cg08211188	ENSG00000105568.11_52716208_52716363	19	19	52690490	52693274	2784	0.400	0.000014762260250	4.8308
cg09412792	ENSG00000105618.8_54626833_54626939	19	19	54664028	54618837	45191	-0.411	0.000008360427592	5.0778
cg10271981	ENSG00000105397.7_10461209_10461644	19	19	10514432	10491352	23080	0.387	0.000029234453468	4.5341
cg10604476	ENSG00000105376.3_10402165_10402485	19	19	10403908	10400655	3253	0.377	0.000049818876103	4.3026
cg10604476	ENSG00000105376.3_10402711_10402998	19	19	10403908	10400655	3253	0.411	0.000008141205588	5.0893
cg12568707	ENSG00000105669.6_19011190_19011258	19	19	19042904	19030199	12705	0.373	0.000058743305373	4.2310
cg12946660	ENSG00000105323.10_41808570_41808854	19	19	41771873	41768391	3482	0.412	0.000008766003417	5.0572
cg15169940	ENSG00000105258.3_36604612_36604719	19	19	36604614	36606206	1592	-0.408	0.000009504635732	5.0221
cg16659444	ENSG00000105486.7_48653345_48653467	19	19	48672407	48673601	1194	-0.368	0.000075046610073	4.1247
cg17752112	ENSG00000105518.7_11453452_11453796	19	19	11450515	11456981	6466	0.406	0.000010752635105	4.9685
cg19720917	ENSG00000105258.3_36605079_36605153	19	19	36606221	36606206	15	0.387	0.000030018344460	4.5226
cg21193485	ENSG00000105663.8_36218599_36218688	19	19	36193577	36208921	15344	0.383	0.000036565097500	4.4369
cg21949697	ENSG00000105617.3_54660501_54660763	19	19	54641696	54663620	21924	0.381	0.000040447309191	4.3931
cg27299846	ENSG00000105647.8_18266267_18267011	19	19	18235489	18263928	28439	0.403	0.000013008825278	4.8858
cg27299846	ENSG00000105647.8_18276970_18277112	19	19	18235489	18263928	28439	0.379	0.000044430349875	4.3523
cg00040268	ENSG00000105996.5_27139721_27141084	7	7	27152899	27142430	10469	-0.385	0.000033570955827	4.4740
cg00040268	ENSG00000105997.15_27145816_27148339	7	7	27152899	27192200	39301	-0.475	0.000000160650623	6.7941
cg00318947	ENSG00000105996.5_27139721_27141084	7	7	27154914	27142430	12484	-0.394	0.000020868474530	4.6805
cg00899400	ENSG00000105996.5_27139721_27141084	7	7	27154537	27142430	12107	-0.437	0.000001824318109	5.7389
cg01891966	ENSG00000106004.4_27180671_27181704	7	7	27202344	27183287	19057	-0.409	0.000009042921987	5.0437
cg02000808	ENSG00000105996.5_27139721_27141084	7	7	27156062	27142430	13632	-0.398	0.000016792546567	4.7749
cg02084118	ENSG00000105963.7_937540_938586	7	7	971027	995043	24016	0.416	0.000006256126235	5.2037
cg02965892	ENSG00000106266.3_2297370_2297438	7	7	2402223	2393953	8270	0.370	0.000068598384725	4.1637
cg02978262	ENSG00000106355.5_32528846_32528956	7	7	32582769	32534895	47874	0.369	0.000072465778386	4.1399
cg02979457	ENSG00000105996.5_27139721_27141084	7	7	27142547	27142430	117	0.421	0.000004668524978	5.3308
cg03384735	ENSG00000106144.14_142989393_142989560	7	7	142989662	142985308	4354	0.374	0.000057019311129	4.2440
cg03650946	ENSG00000105996.5_27139721_27141084	7	7	27154562	27142430	12132	-0.430	0.000002787488032	5.5548
cg04424060	ENSG00000106123.7_142566247_142566494	7	7	142559875	142552792	7083	0.400	0.000014619863979	4.8351
cg04707408	ENSG00000106031.5_27234637_27238061	7	7	27233073	27239725	6652	-0.393	0.000021348826774	4.6706
cg04707408	ENSG00000106031.5_27238775_27239725	7	7	27233073	27239725	6652	-0.378	0.000047843293583	4.3202
cg04950667	ENSG00000105953.10_44663916_44664164	7	7	44619557	44646171	26614	-0.387	0.000029112449057	4.5359
cg05210501	ENSG00000106031.5_27238775_27239725	7	7	27219344	27239725	20381	-0.379	0.000044996448727	4.3468
cg05921905	ENSG00000105996.5_27139721_27141084	7	7	27142527	27142430	97	0.393	0.000022036691525	4.6569
cg06400857	ENSG00000107331.10_139906296_139906470	9	9	139901972	139923374	21402	0.391	0.000024524983996	4.6104
cg07666532	ENSG00000106236.3_98257714_98259180	7	7	98249051	98246609	2442	0.375	0.000053568335940	4.2711
cg08835464	ENSG00000106123.7_142566247_142566494	7	7	142569053	142552792	16261	0.381	0.000039303030287	4.4056
cg09469665	ENSG00000105996.5_27139721_27141084	7	7	27154660	27142430	12230	-0.384	0.000034574279290	4.4612
cg10083572	ENSG00000106031.5_27234637_27238061	7	7	27232547	27239725	7178	-0.407	0.000010443696850	4.9811
cg10794257	ENSG00000105996.5_27139721_27141084	7	7	27154305	27142430	11875	-0.400	0.000014891530731	4.8271
cg11706983	ENSG00000106031.5_27234637_27238061	7	7	27233454	27239725	6271	-0.371	0.000067461415929	4.1709
cg11706983	ENSG00000106031.5_27238775_27239725	7	7	27233454	27239725	6271	-0.378	0.000047821759853	4.3204
cg13585675	ENSG00000106236.3_98246609_98247199	7	7	98250025	98246609	3416	0.447	0.000000960011441	6.0177
cg13585675	ENSG00000106236.3_98248955_98249171	7	7	98250025	98246609	3416	0.523	0.000000004516101	8.3452
cg13585675	ENSG00000106236.3_98254234_98254478	7	7	98250025	98246609	3416	0.544	0.000000000823761	9.0842
cg13585675	ENSG00000106236.3_98256477_98256656	7	7	98250025	98246609	3416	0.470	0.000000214283706	6.6690
cg13585675	ENSG00000106236.3_98257714_98259180	7	7	98250025	98246609	3416	0.630	0.000000000000176	12.7556
cg13878520	ENSG00000106236.3_98248955_98249171	7	7	98254487	98246609	7878	0.400	0.000014598616249	4.8357
cg13878520	ENSG00000106236.3_98256477_98256656	7	7	98254487	98246609	7878	0.406	0.000010773888458	4.9676
cg13878520	ENSG00000106236.3_98257714_98259180	7	7	98254487	98246609	7878	0.394	0.000020898196823	4.6799
cg13951488	ENSG00000106236.3_98248955_98249171	7	7	98254421	98246609	7812	0.426	0.000003498119113	5.4562
cg13951488	ENSG00000106236.3_98254234_98254478	7	7	98254421	98246609	7812	0.381	0.000040117231510	4.3967
cg13951488	ENSG00000106236.3_98256477_98256656	7	7	98254421	98246609	7812	0.400	0.000015014595991	4.8235
cg13951488	ENSG00000106236.3_98257714_98259180	7	7	98254421	98246609	7812	0.551	0.000000000438317	9.3582
cg13954090	ENSG00000107738.12_73507316_73511047	10	10	73533106	73533337	231	-0.381	0.000040355366977	4.3941
cg13954090	ENSG00000107738.12_73521355_73521783	10	10	73533106	73533337	231	-0.421	0.000004751397150	5.3232
cg14349531	ENSG00000106123.7_142566247_142566494	7	7	142562041	142552792	9249	0.436	0.000002112702042	5.6752
cg15192242	ENSG00000105808.11_102279570_102279646	7	7	102279588	102283316	3728	0.390	0.000024989877198	4.6022
cg15431544	ENSG00000106031.5_27238775_27239725	7	7	27225476	27239725	14249	-0.438	0.000001757908922	5.7550
cg15864691	ENSG00000106031.5_27234637_27238061	7	7	27217606	27239725	22119	-0.415	0.000006473089410	5.1889
cg15864691	ENSG00000106031.5_27238775_27239725	7	7	27217606	27239725	22119	-0.414	0.000006977765249	5.1563
cg15903624	ENSG00000106236.3_98246609_98247199	7	7	98257818	98246609	11209	0.497	0.000000032758982	7.4847
cg15903624	ENSG00000106236.3_98248955_98249171	7	7	98257818	98246609	11209	0.554	0.000000000328694	9.4832
cg15903624	ENSG00000106236.3_98254234_98254478	7	7	98257818	98246609	11209	0.421	0.000004646817810	5.3328
cg15903624	ENSG00000106236.3_98256477_98256656	7	7	98257818	98246609	11209	0.433	0.000002301322661	5.6380
cg15903624	ENSG00000106236.3_98257714_98259180	7	7	98257818	98246609	11209	0.565	0.000000000124746	9.9040
cg15982700	ENSG00000105996.5_27139721_27141084	7	7	27154911	27142430	12481	-0.418	0.000005576653049	5.2536
cg16406967	ENSG00000105996.5_27139721_27141084	7	7	27155036	27142430	12606	-0.398	0.000016338254330	4.7868
cg16447012	ENSG00000106031.5_27238775_27239725	7	7	27209131	27239725	30594	-0.384	0.000037701364313	4.4236
cg16644023	ENSG00000105996.5_27139721_27141084	7	7	27154845	27142430	12415	-0.412	0.000007691764718	5.1140
cg16748008	ENSG00000105996.5_27139721_27141084	7	7	27155002	27142430	12572	-0.427	0.000003622783876	5.4410
cg18243072	ENSG00000106031.5_27238775_27239725	7	7	27213950	27239725	25775	-0.404	0.000012941689672	4.8880
cg20033401	ENSG00000106089.6_73117060_73117312	7	7	73151051	73134017	17034	0.429	0.000003163652810	5.4998
cg20688917	ENSG00000106004.4_27180671_27181704	7	7	27160674	27183287	22613	-0.403	0.000012876106487	4.8902
cg20688917	ENSG00000106004.4_27182665_27183287	7	7	27160674	27183287	22613	-0.420	0.000004845662302	5.3146
cg20712820	ENSG00000105996.5_27139721_27141084	7	7	27160276	27142430	17846	-0.396	0.000018757960716	4.7268
cg20712820	ENSG00000106004.4_27180671_27181704	7	7	27160276	27183287	23011	-0.425	0.000003704239409	5.4313
cg20856181	ENSG00000106009.11_2583224_2583596	7	7	2632371	2595361	37010	0.370	0.000075758364759	4.1206
cg21332500	ENSG00000106031.5_27234637_27238061	7	7	27233480	27239725	6245	-0.374	0.000062626659137	4.2032
cg21332500	ENSG00000106031.5_27238775_27239725	7	7	27233480	27239725	6245	-0.377	0.000052624323616	4.2788
cg22798849	ENSG00000105996.5_27139721_27141084	7	7	27155234	27142430	12804	-0.386	0.000031397780182	4.5031
cg24469729	ENSG00000106004.4_27180671_27181704	7	7	27160520	27183287	22767	-0.391	0.000024398567734	4.6126
cg25576818	ENSG00000106031.5_27238775_27239725	7	7	27233141	27239725	6584	-0.375	0.000055515651337	4.2556
cg26523338	ENSG00000107651.8_121692517_121692679	10	10	121628615	121652223	23608	-0.396	0.000018045418887	4.7436
cg27409770	ENSG00000106608.12_43915505_43918859	7	7	43965942	43966010	68	0.396	0.000018054058569	4.7434
cg00622133	ENSG00000107874.5_104183414_104183474	10	10	104206339	104192418	13921	0.377	0.000050313258933	4.2983
cg01351315	ENSG00000108511.7_46675098_46675622	17	17	46667737	46682354	14617	-0.387	0.000029768697136	4.5262
cg02062123	ENSG00000109072.5_26694736_26695080	17	17	26733583	26697373	36210	-0.383	0.000036969155186	4.4322
cg02311193	ENSG00000108511.7_46675098_46675622	17	17	46660002	46682354	22352	-0.440	0.000001512817493	5.8202
cg03246273	ENSG00000108510.4_60038949_60039140	17	17	60141386	60142643	1257	0.378	0.000046756551707	4.3302
cg04578470	ENSG00000109046.9_25639236_25640657	17	17	25620944	25621106	162	0.418	0.000005407588826	5.2670
cg04917446	ENSG00000108511.7_46675098_46675622	17	17	46699073	46682354	16719	0.375	0.000058958468987	4.2295
cg05999049	ENSG00000108511.7_46675098_46675622	17	17	46692859	46682354	10505	0.428	0.000003146144844	5.5022
cg06602723	ENSG00000108511.7_46675098_46675622	17	17	46693336	46682354	10982	0.427	0.000003591731035	5.4447
cg06755555	ENSG00000108511.7_46675098_46675622	17	17	46704640	46682354	22286	0.416	0.000006217998902	5.2063
cg07048527	ENSG00000108511.7_46675098_46675622	17	17	46700449	46682354	18095	0.373	0.000060515871245	4.2181
cg08006076	ENSG00000109062.4_72764607_72765498	17	17	72772519	72744763	27756	0.374	0.000056237734915	4.2500
cg09595185	ENSG00000108511.7_46675098_46675622	17	17	46667812	46682354	14542	-0.376	0.000056000514989	4.2518
cg09601584	ENSG00000108511.7_46675098_46675622	17	17	46673910	46682354	8444	-0.405	0.000011174280357	4.9518
cg09983915	ENSG00000108784.3_40692968_40693224	17	17	40718885	40687951	30934	0.378	0.000047031351340	4.3276
cg10588962	ENSG00000108511.7_46675098_46675622	17	17	46667587	46682354	14767	-0.387	0.000029493593567	4.5303
cg12057127	ENSG00000108511.7_46675098_46675622	17	17	46699155	46682354	16801	0.393	0.000021901620034	4.6595
cg12331425	ENSG00000108515.11_4858702_4858899	17	17	4854391	4851387	3004	-0.400	0.000014719405046	4.8321
cg13210078	ENSG00000108821.7_48275310_48275363	17	17	48247370	48278993	31623	-0.439	0.000001650781925	5.7823
cg13210078	ENSG00000108821.7_48275794_48275865	17	17	48247370	48278993	31623	-0.399	0.000015359829339	4.8136
cg13501999	ENSG00000108298.4_37360778_37360980	17	17	37353838	37356536	2698	0.371	0.000066079484288	4.1799
cg15117739	ENSG00000108511.7_46675098_46675622	17	17	46698881	46682354	16527	0.375	0.000054145725106	4.2664
cg17580178	ENSG00000108821.7_48275310_48275363	17	17	48229265	48278993	49728	-0.387	0.000030213869419	4.5198
cg17580178	ENSG00000108821.7_48275794_48275865	17	17	48229265	48278993	49728	-0.391	0.000024524983996	4.6104
cg20490001	ENSG00000108511.7_46675098_46675622	17	17	46663873	46682354	18481	-0.392	0.000022531576988	4.6472
cg20710730	ENSG00000108511.7_46675098_46675622	17	17	46705577	46682354	23223	0.381	0.000041227397733	4.3848
cg21082028	ENSG00000108511.7_46675098_46675622	17	17	46659993	46682354	22361	-0.398	0.000016472521857	4.7832
cg21864868	ENSG00000108511.7_46675098_46675622	17	17	46673002	46682354	9352	-0.386	0.000030438787494	4.5166
cg21877220	ENSG00000108511.7_46675098_46675622	17	17	46695449	46682354	13095	0.439	0.000001571289914	5.8037
cg22005990	ENSG00000108511.7_46675098_46675622	17	17	46659939	46682354	22415	-0.386	0.000031441375229	4.5025
cg22311200	ENSG00000108511.7_46675098_46675622	17	17	46695514	46682354	13160	0.456	0.000000621653261	6.2065
cg22660299	ENSG00000108511.7_46675098_46675622	17	17	46668715	46682354	13639	-0.369	0.000072465778386	4.1399
cg23217463	ENSG00000108511.7_46675098_46675622	17	17	46676973	46682354	5381	-0.378	0.000045631064662	4.3407
cg23349301	ENSG00000108511.7_46671639_46674034	17	17	46697115	46682354	14761	0.407	0.000010438533356	4.9814
cg24210813	ENSG00000108511.7_46675098_46675622	17	17	46669644	46682354	12710	-0.390	0.000025883908833	4.5870
cg25078137	ENSG00000108511.7_46675098_46675622	17	17	46698598	46682354	16244	0.373	0.000060865534660	4.2156
cg25526913	ENSG00000108511.7_46671639_46674034	17	17	46696752	46682354	14398	0.381	0.000043783948058	4.3587
cg25750507	ENSG00000108511.7_46671639_46674034	17	17	46684004	46682354	1650	-0.388	0.000027402544365	4.5622
cg25750507	ENSG00000108511.7_46675098_46675622	17	17	46684004	46682354	1650	-0.384	0.000033663846127	4.4728
cg27346988	ENSG00000108479.5_73759401_73759520	17	17	73719693	73761307	41614	0.408	0.000009889898968	5.0048
cg27656949	ENSG00000108511.7_46675098_46675622	17	17	46695367	46682354	13013	0.396	0.000018438074019	4.7343
cg01148728	ENSG00000110274.8_117265636_117265758	11	11	117198424	117185273	13151	0.368	0.000075177874490	4.1239
cg09982224	ENSG00000110057.3_67765146_67765163	11	11	67775972	67772452	3520	-0.386	0.000031151809289	4.5065
cg12795893	ENSG00000110955.3_57031959_57032207	12	12	57038757	57039798	1041	-0.374	0.000055962814769	4.2521
cg15695952	ENSG00000110713.11_3727675_3727857	11	11	3828143	3819022	9121	-0.456	0.000000547546821	6.2616
cg18006808	ENSG00000110046.7_64664884_64664966	11	11	64691547	64684722	6825	0.372	0.000063872415503	4.1947
cg25877179	ENSG00000109113.11_27042050_27042140	17	17	27046979	27045447	1532	0.399	0.000015561515008	4.8079
cg02915221	ENSG00000111676.8_7050910_7051484	12	12	7079722	7033626	46096	0.374	0.000063053470208	4.2003
cg04921619	ENSG00000111669.9_6978422_6978554	12	12	7000534	6976283	24251	0.379	0.000045016790739	4.3466
cg08373528	ENSG00000112619.6_42664340_42666245	6	6	42672105	42690312	18207	-0.533	0.000000002032021	8.6921
cg08425508	ENSG00000111452.8_131623713_131626014	12	12	131403068	131438452	35384	0.412	0.000007947350228	5.0998
cg13494348	ENSG00000112584.8_170713851_170716153	6	6	170596856	170599791	2935	0.400	0.000014971052434	4.8247
cg17480438	ENSG00000112379.7_138655107_138656325	6	6	138528677	138483058	45619	0.402	0.000013552676641	4.8680
cg17480438	ENSG00000112379.7_138657432_138665800	6	6	138528677	138483058	45619	0.379	0.000044813757009	4.3486
cg18902795	ENSG00000112541.7_165740776_165746616	6	6	166124436	166075588	48848	0.397	0.000017085554798	4.7674
cg19693177	ENSG00000111676.8_7043628_7043741	12	12	7060569	7033626	26943	0.391	0.000023552792767	4.6280
cg21671870	ENSG00000112096.11_160111951_160113895	6	6	160144282	160183561	39279	0.382	0.000038206546802	4.4179
cg05382565	ENSG00000113716.8_149428132_149428248	5	5	149380781	149379884	897	0.377	0.000048865663786	4.3110
cg05417087	ENSG00000113070.6_139722220_139722397	5	5	139726056	139726216	160	0.441	0.000001442028222	5.8410
cg06122871	ENSG00000112837.10_85444157_85447127	6	6	85476210	85474237	1973	0.398	0.000016897806154	4.7722
cg06189653	ENSG00000113758.9_176893773_176893836	5	5	176873332	176901402	28070	-0.379	0.000043910656519	4.3574
cg06919159	ENSG00000113319.7_80409357_80409739	5	5	80286535	80256491	30044	0.388	0.000027983486534	4.5531
cg07521929	ENSG00000113070.6_139722220_139722397	5	5	139742283	139726216	16067	-0.418	0.000005559524772	5.2550
cg09105802	ENSG00000112769.12_112460322_112460493	6	6	112575230	112576141	911	-0.400	0.000014971052434	4.8247
cg09105802	ENSG00000112769.12_112465996_112466135	6	6	112575230	112576141	911	-0.391	0.000023887747461	4.6218
cg09105802	ENSG00000112769.12_112469359_112469538	6	6	112575230	112576141	911	-0.379	0.000045261566547	4.3443
cg09811393	ENSG00000114353.11_50289829_50289970	3	3	50313213	50263724	49489	0.420	0.000004818194970	5.3171
cg03565274	ENSG00000114735.5_50617812_50622366	3	3	50629708	50606583	23125	0.435	0.000002018320088	5.6950
cg07710073	ENSG00000114857.13_42678360_42681242	3	3	42628330	42642106	13776	0.379	0.000044874577041	4.3480
cg14190674	ENSG00000115414.13_216289817_216290008	2	2	216300738	216300895	157	-0.371	0.000065125024949	4.1863
cg19269530	ENSG00000115461.4_217542835_217542954	2	2	217541301	217560248	18947	0.395	0.000019947534888	4.7001
cg20419545	ENSG00000115461.4_217542835_217542954	2	2	217560280	217560248	32	-0.382	0.000038751159487	4.4117
cg00121533	ENSG00000116791.9_75171170_75172141	1	1	75199117	75199092	25	-0.385	0.000033278384333	4.4778
cg00121533	ENSG00000116791.9_75172583_75172678	1	1	75199117	75199092	25	-0.444	0.000001209755882	5.9173
cg00737593	ENSG00000117394.12_43391519_43392912	1	1	43422337	43424539	2202	-0.383	0.000039746181956	4.4007
cg01400822	ENSG00000116157.5_53072356_53072617	1	1	53067365	53068044	679	-0.495	0.000000038262037	7.4172
cg01400822	ENSG00000116157.5_53073934_53074723	1	1	53067365	53068044	679	-0.486	0.000000072655961	7.1387
cg04236263	ENSG00000117122.9_17300997_17301518	1	1	17305798	17307330	1532	-0.395	0.000019330337578	4.7138
cg04236263	ENSG00000117122.9_17301764_17301837	1	1	17305798	17307330	1532	-0.391	0.000024352749914	4.6135
cg04875062	ENSG00000117122.9_17300997_17301518	1	1	17305562	17307330	1768	-0.409	0.000009298811334	5.0316
cg04875062	ENSG00000117122.9_17301764_17301837	1	1	17305562	17307330	1768	-0.413	0.000007149258395	5.1457
cg04875062	ENSG00000117122.9_17302138_17302225	1	1	17305562	17307330	1768	-0.425	0.000003655973844	5.4370
cg04875062	ENSG00000117122.9_17302996_17303040	1	1	17305562	17307330	1768	-0.408	0.000009831186692	5.0074
cg04875062	ENSG00000117122.9_17303392_17303418	1	1	17305562	17307330	1768	-0.400	0.000015153270648	4.8195
cg04875062	ENSG00000117122.9_17303604_17303693	1	1	17305562	17307330	1768	-0.391	0.000023797991942	4.6235
cg05055766	ENSG00000117122.9_17300997_17301518	1	1	17307215	17307330	115	-0.405	0.000011503502707	4.9392
cg05055766	ENSG00000117122.9_17302138_17302225	1	1	17307215	17307330	115	-0.467	0.000000279317508	6.5539
cg05055766	ENSG00000117122.9_17303604_17303693	1	1	17307215	17307330	115	-0.368	0.000075013827374	4.1249
cg06982544	ENSG00000117362.8_150237804_150239056	1	1	150254546	150241980	12566	-0.431	0.000003252789686	5.4877
cg08477744	ENSG00000117122.9_17300997_17301518	1	1	17308032	17307330	702	-0.387	0.000029466214636	4.5307
cg08477744	ENSG00000117122.9_17302138_17302225	1	1	17308032	17307330	702	-0.430	0.000002760885508	5.5590
cg08477744	ENSG00000117122.9_17302996_17303040	1	1	17308032	17307330	702	-0.422	0.000004314449488	5.3651
cg08477744	ENSG00000117122.9_17303604_17303693	1	1	17308032	17307330	702	-0.398	0.000016728077975	4.7766
cg09142399	ENSG00000116791.9_75171170_75172141	1	1	75200094	75199092	1002	-0.390	0.000025107385082	4.6002
cg09161043	ENSG00000116157.5_53072356_53072617	1	1	53068834	53068044	790	-0.456	0.000000548816979	6.2606
cg09161043	ENSG00000116157.5_53073934_53074723	1	1	53068834	53068044	790	-0.443	0.000001241797103	5.9059
cg09502221	ENSG00000116791.9_75172583_75172678	1	1	75198599	75199092	493	-0.433	0.000002295138695	5.6392
cg09502221	ENSG00000116791.9_75188802_75188954	1	1	75198599	75199092	493	-0.449	0.000000845884680	6.0727
cg10128416	ENSG00000116791.9_75172583_75172678	1	1	75198403	75199092	689	-0.406	0.000012004248545	4.9207
cg10128416	ENSG00000116791.9_75188802_75188954	1	1	75198403	75199092	689	-0.378	0.000050938243993	4.2930
cg10699884	ENSG00000117298.10_21564627_21564737	1	1	21661045	21671997	10952	-0.391	0.000024238558194	4.6155
cg10699884	ENSG00000117298.10_21585186_21585332	1	1	21661045	21671997	10952	-0.388	0.000028284851509	4.5484
cg14931631	ENSG00000115966.11_175978971_175979596	2	2	176032905	176033110	205	-0.381	0.000039518625361	4.4032
cg17719053	ENSG00000116791.9_75171170_75172141	1	1	75198211	75199092	881	-0.426	0.000003949699727	5.4034
cg17719053	ENSG00000116791.9_75172583_75172678	1	1	75198211	75199092	881	-0.512	0.000000012432810	7.9054
cg17719053	ENSG00000116791.9_75172787_75172888	1	1	75198211	75199092	881	-0.425	0.000004133346050	5.3837
cg18087326	ENSG00000116157.5_53072356_53072617	1	1	53067637	53068044	407	-0.431	0.000002652605288	5.5763
cg18087326	ENSG00000116157.5_53073934_53074723	1	1	53067637	53068044	407	-0.456	0.000000539046053	6.2684
cg20822052	ENSG00000116977.13_236686689_236687361	1	1	236643871	236681300	37429	-0.388	0.000027892365845	4.5545
cg23243867	ENSG00000117069.9_77333126_77333375	1	1	77334045	77333126	919	-0.380	0.000043239632665	4.3641
cg23243867	ENSG00000117069.9_77528660_77531396	1	1	77334045	77333126	919	-0.391	0.000023955272386	4.6206
cg23272399	ENSG00000116157.5_53072356_53072617	1	1	53068579	53068044	535	-0.437	0.000001824318109	5.7389
cg23272399	ENSG00000116157.5_53073934_53074723	1	1	53068579	53068044	535	-0.442	0.000001308309763	5.8833
cg26251270	ENSG00000116157.5_53072356_53072617	1	1	53067832	53068044	212	-0.376	0.000051430908671	4.2888
cg26251270	ENSG00000116157.5_53073934_53074723	1	1	53067832	53068044	212	-0.414	0.000007077325493	5.1501
cg26752657	ENSG00000116791.9_75172583_75172678	1	1	75199075	75199092	17	-0.408	0.000009753414124	5.0108
cg01558212	ENSG00000119042.11_200134223_200137395	2	2	200327336	200335989	8653	0.414	0.000006806705418	5.1671
cg06217862	ENSG00000119681.7_74969356_74969637	14	14	75079072	75079306	234	-0.394	0.000020119044823	4.6964
cg06217862	ENSG00000119681.7_74971481_74971564	14	14	75079072	75079306	234	-0.382	0.000038839677653	4.4107
cg06217862	ENSG00000119681.7_74988614_74988742	14	14	75079072	75079306	234	-0.401	0.000013933819278	4.8559
cg06217862	ENSG00000119681.7_74989493_74989621	14	14	75079072	75079306	234	-0.376	0.000051754472632	4.2861
cg06217862	ENSG00000119681.7_74995186_74995401	14	14	75079072	75079306	234	-0.390	0.000025594606523	4.5919
cg06217862	ENSG00000119681.7_74995661_74995825	14	14	75079072	75079306	234	-0.385	0.000032579912455	4.4871
cg06217862	ENSG00000119681.7_75017767_75018053	14	14	75079072	75079306	234	-0.384	0.000034733561874	4.4593
cg06217862	ENSG00000119681.7_75018890_75019096	14	14	75079072	75079306	234	-0.374	0.000056740823854	4.2461
cg06217862	ENSG00000119681.7_75019595_75019765	14	14	75079072	75079306	234	-0.409	0.000009197480533	5.0363
cg06217862	ENSG00000119681.7_75022206_75022396	14	14	75079072	75079306	234	-0.460	0.000000431690529	6.3648
cg09272909	ENSG00000119139.11_71850944_71851154	9	9	71736999	71736224	775	-0.374	0.000055838266454	4.2531
cg19990373	ENSG00000118257.11_206587202_206587432	2	2	206508292	206546562	38270	-0.371	0.000067076506177	4.1734
cg27485921	ENSG00000119729.6_46808067_46810260	2	2	46747379	46768945	21566	0.396	0.000018019523136	4.7443
cg00646731	ENSG00000120068.4_46688446_46690871	17	17	46668733	46692653	23920	-0.389	0.000026521282456	4.5764
cg00682096	ENSG00000120068.4_46688446_46690871	17	17	46672924	46692653	19729	-0.484	0.000000098427978	7.0069
cg00690402	ENSG00000120068.4_46688446_46690871	17	17	46669566	46692653	23087	-0.405	0.000011452699096	4.9411
cg01135538	ENSG00000120088.9_43707270_43707524	17	17	43678735	43699267	20532	-0.465	0.000000313051351	6.5044
cg01324550	ENSG00000120068.4_46688446_46690871	17	17	46676099	46692653	16554	-0.409	0.000009382499537	5.0277
cg01351315	ENSG00000120068.4_46688446_46690871	17	17	46667737	46692653	24916	-0.423	0.000004199256034	5.3768
cg01723934	ENSG00000120068.4_46688446_46690871	17	17	46680461	46692653	12192	-0.371	0.000066693646162	4.1759
cg01730534	ENSG00000120333.4_174982094_174983987	1	1	174968376	174992561	24185	0.378	0.000046714408310	4.3305
cg01774894	ENSG00000120068.4_46688446_46690871	17	17	46674395	46692653	18258	-0.421	0.000005676794773	5.2459
cg02311193	ENSG00000120068.4_46688446_46690871	17	17	46660002	46692653	32651	-0.537	0.000000001456922	8.8366
cg02311193	ENSG00000120075.5_46668619_46669818	17	17	46660002	46671323	11321	-0.385	0.000033648347714	4.4730
cg02642822	ENSG00000120068.4_46688446_46690871	17	17	46666926	46692653	25727	-0.379	0.000043970329693	4.3568
cg03386144	ENSG00000120068.4_46688446_46690871	17	17	46659751	46692653	32902	-0.445	0.000001142258512	5.9422
cg04779597	ENSG00000120742.6_150259781_150262285	3	3	150345472	150321015	24457	0.379	0.000044976115310	4.3470
cg04917446	ENSG00000120068.4_46688446_46690871	17	17	46699073	46692653	6420	0.464	0.000000363222906	6.4398
cg04927033	ENSG00000120088.9_43707270_43707524	17	17	43679265	43699267	20002	0.410	0.000008846535243	5.0532
cg05035143	ENSG00000120675.4_43597339_43597870	13	13	43597297	43597339	42	-0.442	0.000001370592219	5.8631
cg05035143	ENSG00000120675.4_43681314_43683045	13	13	43597297	43597339	42	-0.452	0.000000709831560	6.1488
cg05046306	ENSG00000120093.6_46631647_46632202	17	17	46698273	46667634	30639	0.370	0.000068387609097	4.1650
cg05555337	ENSG00000120068.4_46688446_46690871	17	17	46669113	46692653	23540	-0.426	0.000003474272677	5.4591
cg05999049	ENSG00000120068.4_46688446_46690871	17	17	46692859	46692653	206	0.547	0.000000000628295	9.2018
cg06602723	ENSG00000120068.4_46688446_46690871	17	17	46693336	46692653	683	0.520	0.000000006675408	8.1755
cg06602723	ENSG00000120075.5_46668619_46669818	17	17	46693336	46671323	22013	0.395	0.000021153182633	4.6746
cg06602723	ENSG00000120093.6_46631647_46632202	17	17	46693336	46667634	25702	0.380	0.000045880054187	4.3384
cg06755555	ENSG00000120068.4_46688446_46690871	17	17	46704640	46692653	11987	0.470	0.000000219141593	6.6593
cg07048527	ENSG00000120068.4_46688446_46690871	17	17	46700449	46692653	7796	0.429	0.000002917970535	5.5349
cg07547765	ENSG00000120068.4_46688446_46690871	17	17	46685448	46692653	7205	-0.427	0.000003213403719	5.4930
cg07676709	ENSG00000120068.4_46688446_46690871	17	17	46673442	46692653	19211	-0.408	0.000009939077929	5.0027
cg08189801	ENSG00000120068.4_46688446_46690871	17	17	46670610	46692653	22043	-0.393	0.000022151592952	4.6546
cg08832695	ENSG00000120068.4_46688446_46690871	17	17	46676375	46692653	16278	-0.426	0.000003548141610	5.4500
cg09595185	ENSG00000120068.4_46688446_46690871	17	17	46667812	46692653	24841	-0.466	0.000000325809435	6.4870
cg09595185	ENSG00000120075.5_46668619_46669818	17	17	46667812	46671323	3511	-0.375	0.000057500997466	4.2403
cg09595185	ENSG00000120075.5_46670483_46671323	17	17	46667812	46671323	3511	-0.407	0.000011272237864	4.9480
cg09601584	ENSG00000120068.4_46688446_46690871	17	17	46673910	46692653	18743	-0.506	0.000000017076009	7.7676
cg09704116	ENSG00000120068.4_46688446_46690871	17	17	46666958	46692653	25695	-0.443	0.000001236287034	5.9079
cg09983216	ENSG00000120068.4_46688446_46690871	17	17	46679715	46692653	12938	-0.422	0.000004476560030	5.3491
cg10585948	ENSG00000120068.4_46688446_46690871	17	17	46652938	46692653	39715	-0.380	0.000042212723477	4.3746
cg10588962	ENSG00000120068.4_46688446_46690871	17	17	46667587	46692653	25066	-0.478	0.000000128622245	6.8907
cg11352083	ENSG00000120068.4_46688446_46690871	17	17	46674514	46692653	18139	-0.448	0.000000948186253	6.0231
cg11739758	ENSG00000120068.4_46688446_46690871	17	17	46670663	46692653	21990	-0.382	0.000038627551180	4.4131
cg12057127	ENSG00000120068.4_46688446_46690871	17	17	46699155	46692653	6502	0.390	0.000025799213801	4.5884
cg12504148	ENSG00000120675.4_43597339_43597870	13	13	43597331	43597339	8	-0.376	0.000051916966915	4.2847
cg12504148	ENSG00000120675.4_43681314_43683045	13	13	43597331	43597339	8	-0.470	0.000000220205654	6.6572
cg13561081	ENSG00000120675.4_43597339_43597870	13	13	43596606	43597339	733	-0.407	0.000010315328190	4.9865
cg13994241	ENSG00000120068.4_46688446_46690871	17	17	46667725	46692653	24928	-0.428	0.000003059075605	5.5144
cg14120129	ENSG00000120708.9_135369452_135369550	5	5	135364575	135364584	9	-0.392	0.000027339004886	4.5632
cg14509967	ENSG00000120068.4_46688446_46690871	17	17	46679135	46692653	13518	-0.462	0.000000383585015	6.4161
cg14698646	ENSG00000120068.4_46688446_46690871	17	17	46684750	46692653	7903	-0.481	0.000000102741551	6.9883
cg15117739	ENSG00000120068.4_46688446_46690871	17	17	46698881	46692653	6228	0.451	0.000000785686776	6.1048
cg15908709	ENSG00000120068.4_46688446_46690871	17	17	46676215	46692653	16438	-0.385	0.000032897059081	4.4828
cg15988970	ENSG00000120675.4_43597339_43597870	13	13	43597736	43597339	397	-0.425	0.000003784700961	5.4220
cg15988970	ENSG00000120675.4_43681314_43683045	13	13	43597736	43597339	397	-0.512	0.000000010831086	7.9653
cg16652462	ENSG00000120088.9_43707270_43707524	17	17	43679667	43699267	19600	0.549	0.000000000541967	9.2660
cg17706456	ENSG00000121236.13_5632007_5634182	11	11	5617367	5617339	28	-0.406	0.000010929162066	4.9614
cg18127922	ENSG00000120068.4_46688446_46690871	17	17	46672255	46692653	20398	-0.449	0.000000879589535	6.0557
cg18773260	ENSG00000120068.4_46688446_46690871	17	17	46685292	46692653	7361	-0.385	0.000033155912175	4.4794
cg20184247	ENSG00000120068.4_46688446_46690871	17	17	46672052	46692653	20601	-0.422	0.000004405084246	5.3560
cg20490001	ENSG00000120068.4_46688446_46690871	17	17	46663873	46692653	28780	-0.403	0.000012418512439	4.9059
cg20490001	ENSG00000120075.5_46668619_46669818	17	17	46663873	46671323	7450	-0.451	0.000000772384593	6.1122
cg20490001	ENSG00000120087.6_46684590_46685457	17	17	46663873	46710934	47061	-0.407	0.000010083002403	4.9964
cg20591728	ENSG00000120068.4_46688446_46690871	17	17	46683606	46692653	9047	-0.471	0.000000206748951	6.6846
cg20591728	ENSG00000120087.6_46684590_46685457	17	17	46683606	46710934	27328	-0.417	0.000005783155965	5.2378
cg20710730	ENSG00000120068.4_46688446_46690871	17	17	46705577	46692653	12924	0.405	0.000011668649751	4.9330
cg21082028	ENSG00000120068.4_46688446_46690871	17	17	46659993	46692653	32660	-0.496	0.000000034945394	7.4566
cg21242356	ENSG00000120068.4_46688446_46690871	17	17	46667683	46692653	24970	-0.416	0.000006700558296	5.1739
cg21864868	ENSG00000120068.4_46688446_46690871	17	17	46673002	46692653	19651	-0.461	0.000000395516362	6.4028
cg21877220	ENSG00000120068.4_46688446_46690871	17	17	46695449	46692653	2796	0.563	0.000000000151668	9.8191
cg21877220	ENSG00000120075.5_46670483_46671323	17	17	46695449	46671323	24126	0.415	0.000006575859299	5.1820
cg22005990	ENSG00000120068.4_46688446_46690871	17	17	46659939	46692653	32714	-0.498	0.000000030887224	7.5102
cg22311200	ENSG00000120068.4_46688446_46690871	17	17	46695514	46692653	2861	0.564	0.000000000174272	9.7588
cg22311200	ENSG00000120075.5_46668619_46669818	17	17	46695514	46671323	24191	0.377	0.000053084290712	4.2750
cg22502153	ENSG00000120068.4_46688446_46690871	17	17	46687312	46692653	5341	-0.396	0.000018508714013	4.7326
cg22583148	ENSG00000120068.4_46688446_46690871	17	17	46674041	46692653	18612	-0.459	0.000000454245044	6.3427
cg22660299	ENSG00000120068.4_46688446_46690871	17	17	46668715	46692653	23938	-0.447	0.000000967064702	6.0145
cg22968622	ENSG00000120088.9_43707270_43707524	17	17	43663579	43699267	35688	0.492	0.000000055386421	7.2566
cg23217463	ENSG00000120068.4_46688446_46690871	17	17	46676973	46692653	15680	-0.486	0.000000074435881	7.1282
cg23349301	ENSG00000120093.6_46631647_46632202	17	17	46697115	46667634	29481	0.418	0.000005565228673	5.2545
cg24210813	ENSG00000120068.4_46688446_46690871	17	17	46669644	46692653	23009	-0.497	0.000000034488154	7.4623
cg24672833	ENSG00000120068.4_46688446_46690871	17	17	46659318	46692653	33335	-0.371	0.000066225232795	4.1790
cg24889708	ENSG00000120068.4_46688446_46690871	17	17	46678719	46692653	13934	-0.378	0.000047542644529	4.3229
cg25078137	ENSG00000120068.4_46688446_46690871	17	17	46698598	46692653	5945	0.455	0.000000587571712	6.2309
cg25365260	ENSG00000120068.4_46688446_46690871	17	17	46669781	46692653	22872	-0.444	0.000001179814135	5.9282
cg25750507	ENSG00000120068.4_46688446_46690871	17	17	46684004	46692653	8649	-0.455	0.000000578815437	6.2375
cg25750507	ENSG00000120075.5_46668619_46669818	17	17	46684004	46671323	12681	-0.372	0.000063422522694	4.1978
cg25750507	ENSG00000120087.6_46684590_46685457	17	17	46684004	46710934	26930	-0.401	0.000013927046560	4.8561
cg25960038	ENSG00000120068.4_46688446_46690871	17	17	46667789	46692653	24864	-0.438	0.000001748338228	5.7574
cg26279336	ENSG00000120068.4_46688446_46690871	17	17	46674438	46692653	18215	-0.416	0.000006246573780	5.2044
cg27217474	ENSG00000120093.6_46631647_46632202	17	17	46697543	46667634	29909	0.383	0.000037036903099	4.4314
cg27656949	ENSG00000120068.4_46688446_46690871	17	17	46695367	46692653	2714	0.491	0.000000050604224	7.2958
cg00599273	ENSG00000123297.11_58180823_58180945	12	12	58146742	58176372	29630	-0.374	0.000065745375673	4.1821
cg01458420	ENSG00000124226.6_48552945_48553089	20	20	48532416	48552945	20529	0.399	0.000015933909532	4.7977
cg03078269	ENSG00000123388.4_54366910_54367711	12	12	54354974	54366910	11936	0.378	0.000047286351931	4.3253
cg07541701	ENSG00000123388.4_54366910_54367711	12	12	54389934	54366910	23024	-0.437	0.000001851339940	5.7325
cg10564075	ENSG00000123933.9_2254135_2254249	4	4	2307011	2264021	42990	-0.382	0.000038189098493	4.4181
cg13118545	ENSG00000122566.15_26236935_26237081	7	7	26191599	26241149	49550	0.377	0.000049908424860	4.3018
cg16893618	ENSG00000123146.12_14508874_14508951	19	19	14491899	14492213	314	-0.376	0.000052010034685	4.2839
cg16893618	ENSG00000123146.12_14512198_14512375	19	19	14491899	14492213	314	-0.454	0.000000613541011	6.2122
cg16893618	ENSG00000123146.12_14517143_14517369	19	19	14491899	14492213	314	-0.404	0.000011760717827	4.9296
cg16893618	ENSG00000123146.12_14517512_14517578	19	19	14491899	14492213	314	-0.455	0.000000578815437	6.2375
cg16893618	ENSG00000123146.12_14517681_14517772	19	19	14491899	14492213	314	-0.482	0.000000100762044	6.9967
cg16893618	ENSG00000123146.12_14517873_14518041	19	19	14491899	14492213	314	-0.505	0.000000018548190	7.7317
cg16893618	ENSG00000123146.12_14518720_14518821	19	19	14491899	14492213	314	-0.474	0.000000166474294	6.7787
cg16893618	ENSG00000123146.12_14518904_14519531	19	19	14491899	14492213	314	-0.442	0.000001311213707	5.8823
cg20340866	ENSG00000123388.4_54366910_54367711	12	12	54391631	54366910	24721	-0.447	0.000001110422695	5.9545
cg24208826	ENSG00000123388.4_54366910_54367711	12	12	54389891	54366910	22981	-0.373	0.000061298478707	4.2126
cg26809635	ENSG00000123388.4_54366910_54367711	12	12	54355087	54366910	11823	0.393	0.000021288220246	4.6719
cg00513012	ENSG00000125730.9_6686757_6686913	19	19	6746184	6730573	15611	-0.404	0.000011958637052	4.9223
cg01577475	ENSG00000125618.12_113973574_113976186	2	2	114033581	114036527	2946	0.654	0.000000000000010	14.0142
cg02675527	ENSG00000125618.12_113973574_113976186	2	2	114030824	114036527	5703	0.615	0.000000000000917	12.0375
cg04706597	ENSG00000124587.9_42932990_42933106	6	6	42927940	42946958	19018	-0.395	0.000019646012853	4.7067
cg04706597	ENSG00000124587.9_42936028_42936236	6	6	42927940	42946958	19018	-0.401	0.000013812382910	4.8597
cg04706597	ENSG00000124587.9_42937406_42937539	6	6	42927940	42946958	19018	-0.437	0.000001862457166	5.7299
cg04746199	ENSG00000125618.12_113973574_113976186	2	2	114034534	114036527	1993	0.384	0.000033897126015	4.4698
cg05906777	ENSG00000125447.11_73234995_73235164	17	17	73268160	73258444	9716	0.387	0.000028963980551	4.5381
cg06231372	ENSG00000125967.11_32244893_32245663	20	20	32308201	32262269	45932	-0.387	0.000029139519840	4.5355
cg06675538	ENSG00000125618.12_113973574_113976186	2	2	114033490	114036527	3037	0.634	0.000000000000102	12.9914
cg07594247	ENSG00000125618.12_113973574_113976186	2	2	113993304	114036527	43223	-0.557	0.000000000264757	9.5772
cg08055087	ENSG00000124782.14_7226700_7226889	6	6	7107129	7107830	701	0.373	0.000061054595252	4.2143
cg09704166	ENSG00000125618.12_113973574_113976186	2	2	114031854	114036527	4673	0.625	0.000000000000298	12.5265
cg11763394	ENSG00000125618.12_113973574_113976186	2	2	113992921	114036527	43606	-0.704	0.000000000000000	17.0358
cg15169940	ENSG00000126247.4_36633554_36633643	19	19	36604614	36630918	26304	-0.439	0.000001626542822	5.7887
cg15169940	ENSG00000126247.4_36636708_36636776	19	19	36604614	36630918	26304	-0.390	0.000025308338534	4.5967
cg17182156	ENSG00000126070.12_36474498_36474645	1	1	36393165	36396319	3154	0.395	0.000019871749699	4.7018
cg17345569	ENSG00000124587.9_42936612_42936723	6	6	42928274	42946958	18684	-0.403	0.000012901287649	4.8894
cg17345569	ENSG00000124587.9_42937406_42937539	6	6	42928274	42946958	18684	-0.401	0.000014304179911	4.8445
cg17445212	ENSG00000125618.12_113973574_113976186	2	2	113993313	114036527	43214	-0.658	0.000000000000005	14.2616
cg18144655	ENSG00000125618.12_113973574_113976186	2	2	114007341	114036527	29186	-0.422	0.000004497515362	5.3470
cg19083407	ENSG00000125618.12_113973574_113976186	2	2	113993142	114036527	43385	-0.708	0.000000000000000	17.3119
cg21086326	ENSG00000125912.5_3185875_3186212	19	19	3162842	3185875	23033	-0.369	0.000071206628331	4.1475
cg21482265	ENSG00000125618.12_113973574_113976186	2	2	113992762	114036527	43765	-0.750	0.000000000000000	20.3576
cg21550016	ENSG00000125618.12_113973574_113976186	2	2	113992930	114036527	43597	-0.723	0.000000000000000	18.3183
cg21681643	ENSG00000125618.12_113973574_113976186	2	2	114039512	114036527	2985	-0.473	0.000000180046781	6.7446
cg23156509	ENSG00000125618.12_113973574_113976186	2	2	114033830	114036527	2697	0.584	0.000000000020516	10.6879
cg24154786	ENSG00000125755.11_46326630_46326730	19	19	46405119	46366548	38571	-0.373	0.000065405538709	4.1844
cg24654907	ENSG00000124596.12_41038564_41039015	6	6	41020276	41065526	45250	-0.379	0.000043950430214	4.3570
cg24815792	ENSG00000124587.9_42936028_42936236	6	6	42927959	42946958	18999	-0.380	0.000041812181217	4.3787
cg25243455	ENSG00000125618.12_113973574_113976186	2	2	114033360	114036527	3167	0.705	0.000000000000000	17.0758
cg00679731	ENSG00000128710.5_176981307_176982306	2	2	176979345	176973518	5827	0.399	0.000015796148892	4.8014
cg00679731	ENSG00000128710.5_176983682_176984670	2	2	176979345	176973518	5827	0.408	0.000009652216678	5.0154
cg00679731	ENSG00000128713.10_176973635_176974722	2	2	176979345	176968944	10401	0.409	0.000009147206056	5.0387
cg01602690	ENSG00000128710.5_176981307_176982306	2	2	176987161	176973518	13643	0.387	0.000029837847758	4.5252
cg01602690	ENSG00000128710.5_176983682_176984670	2	2	176987161	176973518	13643	0.375	0.000055071826788	4.2591
cg02447556	ENSG00000127586.10_845685_845834	16	16	845011	838046	6965	0.403	0.000013034250495	4.8849
cg02694427	ENSG00000128709.9_176987088_176988313	2	2	176964512	176987088	22576	0.369	0.000073777933197	4.1321
cg02694427	ENSG00000128710.5_176983682_176984670	2	2	176964512	176973518	9006	0.392	0.000022842114116	4.6413
cg02694427	ENSG00000128713.10_176973635_176974722	2	2	176964512	176968944	4432	0.372	0.000064183442539	4.1926
cg02724472	ENSG00000128606.8_102574221_102575132	7	7	102553293	102553438	145	-0.403	0.000012382088712	4.9072
cg02724472	ENSG00000128606.8_102584657_102585396	7	7	102553293	102553438	145	-0.371	0.000065817890916	4.1817
cg02885007	ENSG00000128710.5_176981307_176982306	2	2	176987605	176973518	14087	0.389	0.000032230499227	4.4917
cg02885007	ENSG00000128710.5_176983682_176984670	2	2	176987605	176973518	14087	0.404	0.000014392707842	4.8419
cg02885007	ENSG00000128713.10_176973635_176974722	2	2	176987605	176968944	18661	0.376	0.000060819006912	4.2160
cg02985617	ENSG00000128652.6_177015122_177016794	2	2	176991040	177001340	10300	0.406	0.000010896864686	4.9627
cg03429569	ENSG00000128709.9_176987088_176988313	2	2	176978289	176987088	8799	0.389	0.000028476727021	4.5455
cg03429569	ENSG00000128710.5_176981307_176982306	2	2	176978289	176973518	4771	0.422	0.000004951746544	5.3052
cg03429569	ENSG00000128710.5_176983682_176984670	2	2	176978289	176973518	4771	0.426	0.000003951814737	5.4032
cg03429569	ENSG00000128713.10_176973635_176974722	2	2	176978289	176968944	9345	0.388	0.000030611313049	4.5141
cg03489382	ENSG00000128596.11_128461853_128462186	7	7	128432457	128430811	1646	-0.381	0.000040428905085	4.3933
cg03874199	ENSG00000128710.5_176981307_176982306	2	2	176964456	176973518	9062	0.387	0.000029893276599	4.5244
cg03874199	ENSG00000128710.5_176983682_176984670	2	2	176964456	176973518	9062	0.387	0.000029796339345	4.5258
cg03874199	ENSG00000128713.10_176973635_176974722	2	2	176964456	176968944	4488	0.382	0.000039195645944	4.4068
cg04730882	ENSG00000128710.5_176981307_176982306	2	2	176986535	176973518	13017	0.393	0.000021177527471	4.6741
cg04730882	ENSG00000128710.5_176983682_176984670	2	2	176986535	176973518	13017	0.392	0.000022971783115	4.6388
cg04730882	ENSG00000128713.10_176973635_176974722	2	2	176986535	176968944	17591	0.408	0.000009801953792	5.0087
cg04739647	ENSG00000128710.5_176981307_176982306	2	2	176987462	176973518	13944	0.385	0.000032549857840	4.4875
cg04739647	ENSG00000128710.5_176983682_176984670	2	2	176987462	176973518	13944	0.378	0.000046546189584	4.3321
cg05256269	ENSG00000128710.5_176981307_176982306	2	2	176956841	176973518	16677	0.400	0.000014726539449	4.8319
cg05256269	ENSG00000128710.5_176983682_176984670	2	2	176956841	176973518	16677	0.379	0.000044109862151	4.3555
cg05256269	ENSG00000128713.10_176973635_176974722	2	2	176956841	176968944	12103	0.397	0.000017643706471	4.7534
cg05979020	ENSG00000128710.5_176981307_176982306	2	2	176981336	176973518	7818	0.372	0.000061898471927	4.2083
cg06005169	ENSG00000128709.9_176987088_176988313	2	2	176984634	176987088	2454	0.384	0.000034781480468	4.4587
cg06005169	ENSG00000128710.5_176981307_176982306	2	2	176984634	176973518	11116	0.401	0.000013893229376	4.8572
cg06005169	ENSG00000128710.5_176983682_176984670	2	2	176984634	176973518	11116	0.468	0.000000250114187	6.6019
cg06005169	ENSG00000128713.10_176973635_176974722	2	2	176984634	176968944	15690	0.437	0.000001841287946	5.7349
cg06341701	ENSG00000128710.5_176983682_176984670	2	2	176986261	176973518	12743	0.373	0.000060489051880	4.2183
cg06479254	ENSG00000128710.5_176983682_176984670	2	2	176983285	176973518	9767	0.374	0.000056062640178	4.2513
cg06479254	ENSG00000128713.10_176972014_176972864	2	2	176983285	176968944	14341	0.370	0.000070895044877	4.1494
cg06479254	ENSG00000128713.10_176973635_176974722	2	2	176983285	176968944	14341	0.386	0.000030807628190	4.5113
cg08992581	ENSG00000128710.5_176981307_176982306	2	2	176983949	176973518	10431	0.377	0.000049729477520	4.3034
cg08992581	ENSG00000128710.5_176983682_176984670	2	2	176983949	176973518	10431	0.399	0.000015471571565	4.8105
cg08992581	ENSG00000128713.10_176973635_176974722	2	2	176983949	176968944	15005	0.396	0.000018597371451	4.7305
cg10103266	ENSG00000128713.10_176973635_176974722	2	2	176977458	176968944	8514	0.371	0.000064866959476	4.1880
cg10334976	ENSG00000127884.4_135183408_135183535	10	10	135178691	135187193	8502	0.398	0.000016432924164	4.7843
cg10393811	ENSG00000128710.5_176981307_176982306	2	2	176983927	176973518	10409	0.369	0.000072847553309	4.1376
cg10393811	ENSG00000128710.5_176983682_176984670	2	2	176983927	176973518	10409	0.374	0.000055689150205	4.2542
cg10393811	ENSG00000128713.10_176973635_176974722	2	2	176983927	176968944	14983	0.402	0.000013117205633	4.8822
cg11754318	ENSG00000128710.5_176981307_176982306	2	2	176964506	176973518	9012	0.392	0.000025097265735	4.6004
cg11754318	ENSG00000128710.5_176983682_176984670	2	2	176964506	176973518	9012	0.392	0.000025037048736	4.6014
cg11754318	ENSG00000128713.10_176973635_176974722	2	2	176964506	176968944	4438	0.373	0.000063597994532	4.1966
cg12072393	ENSG00000127054.12_1249112_1249301	1	1	1273707	1260071	13636	0.386	0.000031339741534	4.5039
cg12503267	ENSG00000128709.9_176987088_176988313	2	2	176963315	176987088	23773	0.385	0.000036604506883	4.4365
cg12503267	ENSG00000128709.9_176988662_176989853	2	2	176963315	176987088	23773	0.378	0.000051858048122	4.2852
cg12503267	ENSG00000128710.5_176981307_176982306	2	2	176963315	176973518	10203	0.393	0.000023281052489	4.6330
cg12503267	ENSG00000128710.5_176983682_176984670	2	2	176963315	176973518	10203	0.440	0.000001728011181	5.7625
cg12503267	ENSG00000128713.10_176973635_176974722	2	2	176963315	176968944	5629	0.438	0.000001859218740	5.7307
cg13158481	ENSG00000128710.5_176981307_176982306	2	2	176988580	176973518	15062	0.387	0.000028963980551	4.5381
cg13158481	ENSG00000128710.5_176983682_176984670	2	2	176988580	176973518	15062	0.428	0.000003065566530	5.5135
cg13158481	ENSG00000128713.10_176973635_176974722	2	2	176988580	176968944	19636	0.440	0.000001525350680	5.8166
cg15767955	ENSG00000128710.5_176983682_176984670	2	2	176965729	176973518	7789	0.371	0.000066693646162	4.1759
cg18064824	ENSG00000128710.5_176981307_176982306	2	2	176978893	176973518	5375	0.371	0.000065788884709	4.1818
cg18064824	ENSG00000128710.5_176983682_176984670	2	2	176978893	176973518	5375	0.371	0.000067194721163	4.1727
cg18229422	ENSG00000128709.9_176987088_176988313	2	2	176958552	176987088	28536	0.382	0.000037720803468	4.4234
cg18454760	ENSG00000128524.4_128502880_128503116	7	7	128512723	128502880	9843	0.385	0.000033648347714	4.4730
cg20292112	ENSG00000128710.5_176981307_176982306	2	2	176963948	176973518	9570	0.398	0.000016291111828	4.7880
cg20292112	ENSG00000128710.5_176983682_176984670	2	2	176963948	176973518	9570	0.387	0.000030060142587	4.5220
cg20292112	ENSG00000128713.10_176973635_176974722	2	2	176963948	176968944	4996	0.400	0.000015102040504	4.8210
cg20442697	ENSG00000128606.8_102574221_102575132	7	7	102553432	102553438	6	-0.412	0.000007816607405	5.1070
cg20442697	ENSG00000128606.8_102584657_102585396	7	7	102553432	102553438	6	-0.370	0.000068779531719	4.1625
cg21932416	ENSG00000128710.5_176981307_176982306	2	2	176997707	176973518	24189	0.384	0.000035296478171	4.4523
cg21932416	ENSG00000128710.5_176983682_176984670	2	2	176997707	176973518	24189	0.387	0.000029562145226	4.5293
cg21932416	ENSG00000128713.10_176973635_176974722	2	2	176997707	176968944	28763	0.396	0.000018358906714	4.7362
cg23105697	ENSG00000128710.5_176981307_176982306	2	2	176983519	176973518	10001	0.407	0.000010143129486	4.9938
cg23105697	ENSG00000128710.5_176983682_176984670	2	2	176983519	176973518	10001	0.440	0.000001479056244	5.8300
cg23105697	ENSG00000128713.10_176973635_176974722	2	2	176983519	176968944	14575	0.418	0.000005514091778	5.2585
cg25953239	ENSG00000128710.5_176981307_176982306	2	2	176982342	176973518	8824	0.373	0.000060892509816	4.2154
cg25953239	ENSG00000128710.5_176983682_176984670	2	2	176982342	176973518	8824	0.380	0.000042946652182	4.3671
cg25953239	ENSG00000128713.10_176973635_176974722	2	2	176982342	176968944	13398	0.371	0.000066342047502	4.1782
cg26708100	ENSG00000128709.9_176987088_176988313	2	2	176983815	176987088	3273	0.371	0.000073027618124	4.1365
cg26708100	ENSG00000128709.9_176988662_176989853	2	2	176983815	176987088	3273	0.390	0.000027084525567	4.5673
cg26708100	ENSG00000128710.5_176983682_176984670	2	2	176983815	176973518	10297	0.397	0.000019124610446	4.7184
cg26708100	ENSG00000128713.10_176972014_176972864	2	2	176983815	176968944	14871	0.426	0.000003930712710	5.4055
cg26708100	ENSG00000128713.10_176973635_176974722	2	2	176983815	176968944	14871	0.430	0.000003122759199	5.5055
cg00101154	ENSG00000129925.5_425345_425435	16	16	420108	437113	17005	0.369	0.000073359504571	4.1345
cg03950172	ENSG00000129028.4_71173681_71174989	15	15	71184823	71185124	301	-0.378	0.000046107305935	4.3362
cg06943912	ENSG00000129347.14_10670289_10670384	19	19	10715612	10676713	38899	0.426	0.000003428845430	5.4649
cg12437481	ENSG00000129925.5_425345_425435	16	16	420112	437113	17001	0.382	0.000041506440676	4.3819
cg14567332	ENSG00000129351.11_10792669_10792868	19	19	10790551	10764937	25614	0.374	0.000057426662789	4.2409
cg14567332	ENSG00000129351.11_10793213_10793380	19	19	10790551	10764937	25614	0.390	0.000025107385082	4.6002
cg14567332	ENSG00000129351.11_10793801_10793938	19	19	10790551	10764937	25614	0.407	0.000010203594060	4.9912
cg24308307	ENSG00000129355.5_10679189_10679655	19	19	10676765	10679655	2890	-0.394	0.000020947822296	4.6789
cg03128133	ENSG00000131591.12_1019295_1019763	1	1	1072839	1051741	21098	0.396	0.000018919851556	4.7231
cg07639376	ENSG00000131634.8_1604783_1605243	16	16	1584516	1584231	285	-0.393	0.000021787936009	4.6618
cg07734161	ENSG00000131634.8_1584231_1584556	16	16	1593557	1584231	9326	-0.370	0.000070183222278	4.1538
cg08258350	ENSG00000132004.7_12800575_12800688	19	19	12817284	12807457	9827	0.372	0.000064296893283	4.1918
cg17519938	ENSG00000130764.5_3712426_3713068	1	1	3713580	3713068	512	0.383	0.000035475151351	4.4501
cg00087182	ENSG00000133433.6_24300472_24300645	22	22	24302043	24303373	1330	0.407	0.000010208648064	4.9910
cg03983715	ENSG00000132600.9_68390604_68390700	16	16	68378420	68344877	33543	-0.368	0.000075046610073	4.1247
cg04100724	ENSG00000133639.3_92536286_92538223	12	12	92539208	92539673	465	0.378	0.000046232304838	4.3351
cg05110241	ENSG00000132600.9_68389626_68389786	16	16	68378359	68344877	33482	-0.372	0.000063226626064	4.1991
cg05110241	ENSG00000132600.9_68390604_68390700	16	16	68378359	68344877	33482	-0.419	0.000005107497881	5.2918
cg11141652	ENSG00000133433.6_24300472_24300645	22	22	24348549	24303373	45176	-0.626	0.000000000000252	12.5983
cg11408784	ENSG00000132535.11_7097163_7097190	17	17	7166293	7123369	42924	0.377	0.000048449930739	4.3147
cg12080492	ENSG00000133048.8_203155727_203155877	1	1	203145656	203155877	10221	0.372	0.000063031294263	4.2004
cg12504148	ENSG00000133106.10_43460524_43462638	13	13	43597331	43566407	30924	-0.388	0.000028722561761	4.5418
cg15242686	ENSG00000133433.6_24300472_24300645	22	22	24348715	24303373	45342	-0.657	0.000000000000006	14.2120
cg16132339	ENSG00000133433.6_24300472_24300645	22	22	24313637	24303373	10264	-0.509	0.000000013273396	7.8770
cg16821323	ENSG00000132153.10_47882367_47882668	3	3	47890491	47844399	46092	-0.382	0.000037617470386	4.4246
cg19175364	ENSG00000132522.9_7221384_7221491	17	17	7249511	7222394	27117	-0.374	0.000056917895677	4.2448
cg19747992	ENSG00000132879.9_11718590_11718685	1	1	11713643	11714432	789	-0.400	0.000015065547271	4.8220
cg24846343	ENSG00000133433.6_24300472_24300645	22	22	24311635	24303373	8262	-0.373	0.000058743305373	4.2310
cg25397111	ENSG00000132361.8_2596074_2596154	17	17	2592953	2614927	21974	-0.403	0.000016638723592	4.7789
cg26116499	ENSG00000132434.5_55468867_55469013	7	7	55431276	55433141	1865	0.403	0.000012869818424	4.8904
cg27029518	ENSG00000133313.9_72166823_72167268	18	18	72166324	72163443	2881	0.384	0.000035264082795	4.4527
cg27611624	ENSG00000132382.8_4451438_4451605	17	17	4475311	4458681	16630	0.390	0.000025787135746	4.5886
cg03246478	ENSG00000133812.10_9878005_9878267	11	11	10331045	10315754	15291	0.420	0.000005049918322	5.2967
cg06441946	ENSG00000133706.12_145524035_145524100	5	5	145583671	145562223	21448	0.373	0.000060489051880	4.2183
cg07709195	ENSG00000134824.8_61631179_61631693	11	11	61586015	61583728	2287	0.398	0.000016728077975	4.7766
cg09064095	ENSG00000134463.10_11805223_11806069	10	10	11787029	11784365	2664	0.393	0.000022214503176	4.6534
cg10807101	ENSG00000134202.6_110276554_110279791	1	1	110282274	110284384	2110	-0.372	0.000061516027123	4.2110
cg10807101	ENSG00000134202.6_110280713_110280813	1	1	110282274	110284384	2110	-0.392	0.000023211305163	4.6343
cg10891888	ENSG00000134294.9_46764559_46764640	12	12	46765615	46766650	1035	-0.373	0.000059346260156	4.2266
cg13016773	ENSG00000133858.11_72008315_72008480	12	12	72081013	72061505	19508	0.374	0.000057733958155	4.2386
cg17917518	ENSG00000135124.9_121666528_121666669	12	12	121647183	121647660	477	0.368	0.000074686733935	4.1268
cg17917518	ENSG00000135124.9_121671326_121671909	12	12	121647183	121647660	477	0.369	0.000071456814157	4.1460
cg25027501	ENSG00000134202.6_110280713_110280813	1	1	110283223	110284384	1161	-0.379	0.000043475361830	4.3618
cg25027501	ENSG00000134202.6_110282051_110282115	1	1	110283223	110284384	1161	-0.395	0.000019478292647	4.7104
cg25623339	ENSG00000135111.9_115114118_115114275	12	12	115111557	115121969	10412	-0.378	0.000046651259795	4.3311
cg27171474	ENSG00000134690.6_38158090_38158456	1	1	38161961	38158090	3871	0.380	0.000041793196741	4.3789
cg27171474	ENSG00000134690.6_38158577_38158705	1	1	38161961	38158090	3871	0.389	0.000026471736039	4.5772
cg27171474	ENSG00000134690.6_38173994_38175391	1	1	38161961	38158090	3871	0.386	0.000030551833913	4.5150
cg02196730	ENSG00000136371.4_80137318_80137784	15	15	80188777	80216086	27309	-0.387	0.000029990509304	4.5230
cg07164388	ENSG00000136305.6_24779362_24780655	14	14	24779400	24780655	1255	0.402	0.000013388621211	4.8733
cg14079893	ENSG00000136003.11_108956377_108956512	12	12	108908917	108956358	47441	-0.369	0.000073842504006	4.1317
cg17112695	ENSG00000135446.11_58142034_58142400	12	12	58128450	58149796	21346	-0.388	0.000028166565611	4.5503
cg17112695	ENSG00000135446.11_58144439_58144548	12	12	58128450	58149796	21346	-0.416	0.000006098703396	5.2148
cg17112695	ENSG00000135452.5_58140999_58143994	12	12	58128450	58131796	3346	-0.401	0.000014359828970	4.8429
cg17214089	ENSG00000135821.10_182354492_182354691	1	1	182354912	182361341	6429	0.396	0.000018192822963	4.7401
cg19382191	ENSG00000136270.9_45141880_45142090	7	7	45200201	45151646	48555	-0.369	0.000071833630447	4.1437
cg19542346	ENSG00000135446.11_58145958_58146304	12	12	58145283	58149796	4513	-0.384	0.000037772034221	4.4228
cg21361094	ENSG00000135502.12_58019365_58019933	12	12	58021917	58013310	8607	0.372	0.000068916787134	4.1617
cg22640209	ENSG00000135905.12_225651739_225651852	2	2	225905741	225907162	1421	0.421	0.000004627602603	5.3346
cg26258152	ENSG00000135924.11_220145300_220145409	2	2	220142610	220143989	1379	-0.418	0.000005665945402	5.2467
cg07377178	ENSG00000137275.7_3081213_3081350	6	6	3025064	3064092	39028	-0.372	0.000061516027123	4.2110
cg09312576	ENSG00000137273.3_1394931_1395832	6	6	1385351	1390069	4718	0.402	0.000013705275658	4.8631
cg09491120	ENSG00000137273.3_1394931_1395832	6	6	1394986	1390069	4917	0.512	0.000000012979105	7.8868
cg11573566	ENSG00000137273.3_1394931_1395832	6	6	1386087	1390069	3982	0.434	0.000002230548524	5.6516
cg12835736	ENSG00000137273.3_1394931_1395832	6	6	1395164	1390069	5095	0.384	0.000035086405260	4.4549
cg13728003	ENSG00000137273.3_1394931_1395832	6	6	1387836	1390069	2233	0.455	0.000000669917621	6.1740
cg14252141	ENSG00000137273.3_1394931_1395832	6	6	1388159	1390069	1910	0.388	0.000027879371331	4.5547
cg15141195	ENSG00000137273.3_1394931_1395832	6	6	1394758	1390069	4689	0.434	0.000002121350037	5.6734
cg16424078	ENSG00000137273.3_1394931_1395832	6	6	1384705	1390069	5364	0.374	0.000055888054682	4.2527
cg16619978	ENSG00000137273.3_1394931_1395832	6	6	1388806	1390069	1263	0.432	0.000002482346693	5.6051
cg16707400	ENSG00000137273.3_1394931_1395832	6	6	1416762	1390069	26693	0.448	0.000000900216839	6.0457
cg20645649	ENSG00000136950.9_127639157_127640003	9	9	127624485	127624409	76	0.374	0.000057888180994	4.2374
cg24764168	ENSG00000137273.3_1394931_1395832	6	6	1386142	1390069	3927	0.423	0.000004134126401	5.3836
cg09532095	ENSG00000138050.10_39963445_39964199	2	2	39963854	40006407	42553	-0.416	0.000006039868581	5.2190
cg16248783	ENSG00000138061.7_38301489_38302532	2	2	38304146	38337044	32898	-0.385	0.000032072501793	4.4939
cg16248783	ENSG00000138061.7_38302919_38303323	2	2	38304146	38337044	32898	-0.406	0.000010907620483	4.9623
cg22135105	ENSG00000138738.6_121613070_121616430	4	4	121844192	121844025	167	-0.374	0.000058379094926	4.2337
cg26302994	ENSG00000138032.16_44459455_44461785	2	2	44395983	44395108	875	0.377	0.000048189068312	4.3171
cg27224392	ENSG00000138175.7_104436315_104436698	10	10	104474430	104474164	266	0.419	0.000005338583205	5.2726
cg00092400	ENSG00000139629.9_51745682_51748276	12	12	51788285	51785436	2849	-0.534	0.000000001868522	8.7285
cg00092400	ENSG00000139629.9_51751914_51752045	12	12	51788285	51785436	2849	-0.376	0.000051361819899	4.2894
cg00092400	ENSG00000139629.9_51752916_51753116	12	12	51788285	51785436	2849	-0.508	0.000000014322387	7.8440
cg00092400	ENSG00000139629.9_51757905_51758139	12	12	51788285	51785436	2849	-0.438	0.000001699361256	5.7697
cg00092400	ENSG00000139629.9_51770979_51771151	12	12	51788285	51785436	2849	-0.443	0.000001252887191	5.9021
cg00092400	ENSG00000139629.9_51773075_51773668	12	12	51788285	51785436	2849	-0.511	0.000000011972176	7.9218
cg00413380	ENSG00000139835.8_113979377_113980161	13	13	113992654	114018446	25792	0.385	0.000033370516351	4.4766
cg00704869	ENSG00000139835.8_113979377_113980161	13	13	114004577	114018446	13869	0.397	0.000017822145533	4.7490
cg01777341	ENSG00000139629.9_51745682_51748276	12	12	51784862	51785436	574	-0.369	0.000073103111033	4.1361
cg03502001	ENSG00000139508.10_29292633_29293107	13	13	29298122	29293107	5015	-0.381	0.000057271226370	4.2421
cg06376130	ENSG00000139835.8_113979377_113980161	13	13	114019124	114018446	678	-0.392	0.000023200367159	4.6345
cg15105791	ENSG00000139835.8_113979377_113980161	13	13	113992283	114018446	26163	0.412	0.000007832346351	5.1061
cg18412546	ENSG00000139835.8_113979377_113980161	13	13	114005154	114018446	13292	0.424	0.000003963010406	5.4020
cg19265103	ENSG00000139629.9_51745682_51748276	12	12	51784644	51785436	792	-0.398	0.000016631810978	4.7791
cg20123915	ENSG00000140259.6_44101953_44102112	15	15	44084562	44117000	32438	-0.419	0.000007017161034	5.1538
cg21165061	ENSG00000140323.4_40659259_40663257	15	15	40651101	40650436	665	0.419	0.000005208415990	5.2833
cg22063206	ENSG00000140479.12_101844134_101845560	15	15	102037097	102065405	28308	0.373	0.000060489051880	4.2183
cg24675983	ENSG00000139636.11_49494952_49495106	12	12	49507823	49504683	3140	-0.394	0.000020349878928	4.6914
cg05008713	ENSG00000140961.7_83998667_83999937	16	16	83947939	83982672	34733	0.382	0.000038154224245	4.4185
cg07318398	ENSG00000141698.10_39983678_39983878	17	17	39993101	39992523	578	0.382	0.000038645186891	4.4129
cg07318398	ENSG00000141698.10_39985042_39985204	17	17	39993101	39992523	578	0.397	0.000017745465076	4.7509
cg07880741	ENSG00000140983.5_720123_720175	16	16	732635	718086	14549	-0.392	0.000022971783115	4.6388
cg15971656	ENSG00000142089.9_320565_321050	11	11	368366	321340	47026	-0.381	0.000039356825635	4.4050
cg19651246	ENSG00000141577.7_79166118_79166192	17	17	79164803	79196799	31996	0.408	0.000009485748582	5.0229
cg21908972	ENSG00000141934.3_281048_281537	19	19	281291	291435	10144	0.455	0.000000583177956	6.2342
cg21908972	ENSG00000141934.3_282134_282310	19	19	281291	291435	10144	0.413	0.000007508019717	5.1245
cg21908972	ENSG00000141934.3_287474_287751	19	19	281291	291435	10144	0.472	0.000000190214534	6.7208
cg21908972	ENSG00000141934.3_288020_288171	19	19	281291	291435	10144	0.394	0.000020475949861	4.6888
cg27413385	ENSG00000141504.6_7530681_7530732	17	17	7515425	7531194	15769	0.422	0.000004884123050	5.3112
cg01233518	ENSG00000142178.7_44841123_44841247	21	21	44837158	44847008	9850	-0.376	0.000056642734459	4.2469
cg02574502	ENSG00000142408.2_54485334_54493469	19	19	54486058	54466294	19764	-0.487	0.000000067341149	7.1717
cg02656959	ENSG00000142794.11_21809636_21811498	1	1	21786446	21766621	19825	0.407	0.000010098002630	4.9958
cg03650608	ENSG00000142303.6_8661191_8661296	19	19	8647531	8673183	25652	0.385	0.000032912233188	4.4826
cg07592513	ENSG00000142541.10_49994036_49994121	19	19	49994239	49990811	3428	0.394	0.000020583197550	4.6865
cg07699930	ENSG00000142408.2_54485334_54493469	19	19	54488798	54466294	22504	0.404	0.000013523261616	4.8689
cg10453343	ENSG00000143256.4_161072077_161072165	1	1	161049655	161087901	38246	-0.403	0.000012670118894	4.8972
cg11163777	ENSG00000142733.8_27683500_27683605	1	1	27693474	27693383	91	0.416	0.000006955761218	5.1577
cg12845177	ENSG00000142303.6_8660957_8661103	19	19	8650523	8673183	22660	0.389	0.000027072062096	4.5675
cg15617950	ENSG00000142541.10_49994682_49994804	19	19	50004158	49990811	13347	0.397	0.000017985049762	4.7451
cg15842216	ENSG00000143341.7_186135316_186135435	1	1	185703688	185703683	5	-0.398	0.000016987355826	4.7699
cg20622311	ENSG00000142396.4_58826114_58827023	19	19	58790439	58816715	26276	0.375	0.000055466173037	4.2560
cg01880149	ENSG00000143631.9_152274651_152287223	1	1	152284601	152297679	13078	0.536	0.000000001544696	8.8112
cg02487130	ENSG00000144591.11_220369950_220370084	2	2	220349733	220363589	13856	0.380	0.000042907728702	4.3675
cg03957898	ENSG00000143631.9_152274651_152287223	1	1	152333423	152297679	35744	0.548	0.000000000602032	9.2204
cg04169830	ENSG00000144115.11_88470979_88472892	2	2	88471460	88469835	1625	0.375	0.000054290977996	4.2653
cg04169830	ENSG00000144115.11_88485417_88486146	2	2	88471460	88469835	1625	0.390	0.000025036818322	4.6014
cg06725957	ENSG00000144488.10_239038769_239041928	2	2	239036809	239008798	28011	-0.484	0.000000086841433	7.0613
cg09541740	ENSG00000144029.7_95752952_95753326	2	2	95831116	95815179	15937	0.372	0.000062063055256	4.2072
cg10233133	ENSG00000143776.12_227504706_227506175	1	1	227505598	227506175	577	-0.387	0.000031854355736	4.4968
cg10500702	ENSG00000143631.9_152274651_152287223	1	1	152299041	152297679	1362	0.586	0.000000000017078	10.7676
cg12136906	ENSG00000143631.9_152274651_152287223	1	1	152285877	152297679	11802	0.524	0.000000004145786	8.3824
cg13447818	ENSG00000143631.9_152274651_152287223	1	1	152298884	152297679	1205	0.548	0.000000000584507	9.2332
cg17542852	ENSG00000143631.9_152274651_152287223	1	1	152332651	152297679	34972	0.533	0.000000002017015	8.6953
cg19855573	ENSG00000143631.9_152274651_152287223	1	1	152297873	152297679	194	0.526	0.000000003521143	8.4533
cg20694572	ENSG00000143631.9_152274651_152287223	1	1	152331529	152297679	33850	0.604	0.000000000002707	11.5674
cg20825532	ENSG00000143631.9_152274651_152287223	1	1	152322249	152297679	24570	0.524	0.000000004169739	8.3799
cg22532774	ENSG00000144488.10_239038769_239041928	2	2	239037049	239008798	28251	-0.568	0.000000000097639	10.0104
cg22719314	ENSG00000143631.9_152274651_152287223	1	1	152290334	152297679	7345	0.471	0.000000206122148	6.6859
cg22844623	ENSG00000143793.8_228289040_228289174	1	1	228336130	228293112	43018	-0.370	0.000071081842004	4.1482
cg23970798	ENSG00000144029.7_95787479_95787745	2	2	95831420	95815179	16241	-0.378	0.000050287296597	4.2985
cg26390526	ENSG00000143631.9_152274651_152287223	1	1	152299078	152297679	1399	0.533	0.000000002121191	8.6734
cg00866206	ENSG00000146833.10_99488036_99490369	7	7	99474543	99517223	42680	-0.470	0.000000221945257	6.6538
cg01494348	ENSG00000147813.11_144658602_144658742	8	8	144660395	144660819	424	-0.379	0.000044915166599	4.3476
cg01494348	ENSG00000147813.11_144658816_144659012	8	8	144660395	144660819	424	-0.421	0.000004666108350	5.3310
cg01494348	ENSG00000147813.11_144659232_144659347	8	8	144660395	144660819	424	-0.390	0.000024756407127	4.6063
cg01494348	ENSG00000147813.11_144659827_144659909	8	8	144660395	144660819	424	-0.418	0.000005466203297	5.2623
cg03152353	ENSG00000148400.9_139405604_139405723	9	9	139417194	139440314	23120	0.383	0.000035933784203	4.4445
cg08017634	ENSG00000147813.11_144658816_144659012	8	8	144659831	144660819	988	-0.411	0.000008210924943	5.0856
cg08017634	ENSG00000147813.11_144659232_144659347	8	8	144659831	144660819	988	-0.375	0.000055342657421	4.2569
cg08434295	ENSG00000146066.2_175816332_175816772	5	5	175815816	175815748	68	0.414	0.000006981298113	5.1561
cg13282195	ENSG00000147813.11_144658602_144658742	8	8	144660772	144660819	47	-0.447	0.000001005332023	5.9977
cg13282195	ENSG00000147813.11_144658816_144659012	8	8	144660772	144660819	47	-0.488	0.000000062800459	7.2020
cg13282195	ENSG00000147813.11_144659232_144659347	8	8	144660772	144660819	47	-0.464	0.000000323655091	6.4899
cg13282195	ENSG00000147813.11_144659439_144659569	8	8	144660772	144660819	47	-0.410	0.000008745484596	5.0582
cg13282195	ENSG00000147813.11_144659827_144659909	8	8	144660772	144660819	47	-0.407	0.000010053064870	4.9977
cg13282195	ENSG00000147813.11_144659986_144660113	8	8	144660772	144660819	47	-0.382	0.000037789839716	4.4226
cg13282195	ENSG00000147813.11_144660263_144660783	8	8	144660772	144660819	47	-0.434	0.000002167681801	5.6640
cg15537850	ENSG00000147813.11_144658602_144658742	8	8	144661051	144660819	232	-0.371	0.000066517630083	4.1771
cg15537850	ENSG00000147813.11_144658816_144659012	8	8	144661051	144660819	232	-0.420	0.000004855687030	5.3137
cg15537850	ENSG00000147813.11_144659232_144659347	8	8	144661051	144660819	232	-0.448	0.000000932809619	6.0302
cg15537850	ENSG00000147813.11_144659827_144659909	8	8	144661051	144660819	232	-0.401	0.000014179710028	4.8483
cg16316162	ENSG00000147813.11_144657792_144657872	8	8	144660157	144660819	662	-0.381	0.000039916759853	4.3988
cg16316162	ENSG00000147813.11_144658248_144658332	8	8	144660157	144660819	662	-0.389	0.000026920795420	4.5699
cg16316162	ENSG00000147813.11_144658602_144658742	8	8	144660157	144660819	662	-0.487	0.000000066740864	7.1756
cg16316162	ENSG00000147813.11_144658816_144659012	8	8	144660157	144660819	662	-0.539	0.000000001221419	8.9131
cg16316162	ENSG00000147813.11_144659232_144659347	8	8	144660157	144660819	662	-0.448	0.000000932809619	6.0302
cg16316162	ENSG00000147813.11_144659439_144659569	8	8	144660157	144660819	662	-0.468	0.000000255742416	6.5922
cg16316162	ENSG00000147813.11_144659827_144659909	8	8	144660157	144660819	662	-0.381	0.000041003091027	4.3872
cg16316162	ENSG00000147813.11_144659986_144660113	8	8	144660157	144660819	662	-0.420	0.000004830661845	5.3160
cg16316162	ENSG00000147813.11_144660263_144660783	8	8	144660157	144660819	662	-0.437	0.000001845302524	5.7339
cg17524265	ENSG00000147813.11_144658816_144659012	8	8	144659883	144660819	936	-0.453	0.000000674178242	6.1712
cg17524265	ENSG00000147813.11_144659232_144659347	8	8	144659883	144660819	936	-0.395	0.000019862295580	4.7020
cg19357499	ENSG00000147813.11_144658816_144659012	8	8	144660631	144660819	188	-0.425	0.000004430320059	5.3536
cg19357499	ENSG00000147813.11_144659439_144659569	8	8	144660631	144660819	188	-0.387	0.000035946025804	4.4443
cg21918548	ENSG00000147799.7_145758510_145758709	8	8	145956024	145911194	44830	0.375	0.000054998179024	4.2597
cg04368843	ENSG00000149451.11_3651884_3651992	20	20	3660815	3662893	2078	-0.375	0.000055170167102	4.2583
cg04368843	ENSG00000149451.11_3652066_3652143	20	20	3660815	3662893	2078	-0.369	0.000072434048176	4.1401
cg04368843	ENSG00000149451.11_3652781_3652976	20	20	3660815	3662893	2078	-0.385	0.000032519829196	4.4879
cg04368843	ENSG00000149451.11_3653184_3653278	20	20	3660815	3662893	2078	-0.397	0.000017375023448	4.7601
cg06155833	ENSG00000148824.12_135232984_135233096	10	10	135232936	135207598	25338	0.402	0.000013304052312	4.8760
cg14717061	ENSG00000150455.8_126160357_126160480	11	11	126138971	126152960	13989	-0.383	0.000036314664665	4.4399
cg20811988	ENSG00000149531.9_29611857_29612113	20	20	29611924	29611857	67	-0.371	0.000066723024390	4.1757
cg02503633	ENSG00000151640.7_134006162_134006346	10	10	134014536	134000404	14132	0.460	0.000000432450215	6.3641
cg02503633	ENSG00000151640.7_134010365_134010426	10	10	134014536	134000404	14132	0.537	0.000000001421247	8.8473
cg02503633	ENSG00000151640.7_134010525_134010605	10	10	134014536	134000404	14132	0.421	0.000004704916537	5.3274
cg02503633	ENSG00000151640.7_134011919_134011987	10	10	134014536	134000404	14132	0.497	0.000000034216562	7.4658
cg02503633	ENSG00000151640.7_134012355_134012475	10	10	134014536	134000404	14132	0.540	0.000000001120388	8.9506
cg02503633	ENSG00000151640.7_134013860_134014016	10	10	134014536	134000404	14132	0.495	0.000000039717991	7.4010
cg02503633	ENSG00000151640.7_134014346_134014487	10	10	134014536	134000404	14132	0.472	0.000000192781951	6.7149
cg02503633	ENSG00000151640.7_134015450_134015620	10	10	134014536	134000404	14132	0.482	0.000000096789830	7.0142
cg02503633	ENSG00000151640.7_134016150_134016329	10	10	134014536	134000404	14132	0.476	0.000000146386053	6.8345
cg02503633	ENSG00000151640.7_134017266_134017431	10	10	134014536	134000404	14132	0.444	0.000001162187931	5.9347
cg02503633	ENSG00000151640.7_134018343_134019266	10	10	134014536	134000404	14132	0.462	0.000000382005270	6.4179
cg03477303	ENSG00000151640.7_134010365_134010426	10	10	134016713	134000404	16309	0.430	0.000002808346343	5.5515
cg04064828	ENSG00000151640.7_134006162_134006346	10	10	134002751	134000404	2347	0.395	0.000019210901795	4.7165
cg04064828	ENSG00000151640.7_134012355_134012475	10	10	134002751	134000404	2347	0.426	0.000003548141610	5.4500
cg04064828	ENSG00000151640.7_134013860_134014016	10	10	134002751	134000404	2347	0.423	0.000004173088710	5.3795
cg04064828	ENSG00000151640.7_134014346_134014487	10	10	134002751	134000404	2347	0.465	0.000000318311198	6.4971
cg04064828	ENSG00000151640.7_134015450_134015620	10	10	134002751	134000404	2347	0.511	0.000000011431292	7.9419
cg04064828	ENSG00000151640.7_134016150_134016329	10	10	134002751	134000404	2347	0.430	0.000002797898799	5.5532
cg04064828	ENSG00000151640.7_134017266_134017431	10	10	134002751	134000404	2347	0.398	0.000017003685412	4.7695
cg04064828	ENSG00000151640.7_134018343_134019266	10	10	134002751	134000404	2347	0.463	0.000000351680374	6.4539
cg05006954	ENSG00000151640.7_134006162_134006346	10	10	134005326	134000404	4922	0.549	0.000000000550487	9.2593
cg05006954	ENSG00000151640.7_134010365_134010426	10	10	134005326	134000404	4922	0.483	0.000000091168010	7.0402
cg05006954	ENSG00000151640.7_134011919_134011987	10	10	134005326	134000404	4922	0.471	0.000000204749550	6.6888
cg05006954	ENSG00000151640.7_134012355_134012475	10	10	134005326	134000404	4922	0.471	0.000000213635158	6.6703
cg05006954	ENSG00000151640.7_134013860_134014016	10	10	134005326	134000404	4922	0.611	0.000000000001308	11.8833
cg05006954	ENSG00000151640.7_134014346_134014487	10	10	134005326	134000404	4922	0.595	0.000000000006861	11.1636
cg05006954	ENSG00000151640.7_134015450_134015620	10	10	134005326	134000404	4922	0.627	0.000000000000245	12.6112
cg05006954	ENSG00000151640.7_134016150_134016329	10	10	134005326	134000404	4922	0.586	0.000000000017787	10.7499
cg05006954	ENSG00000151640.7_134017266_134017431	10	10	134005326	134000404	4922	0.482	0.000000098881080	7.0049
cg05006954	ENSG00000151640.7_134018343_134019266	10	10	134005326	134000404	4922	0.614	0.000000000000945	12.0248
cg05333368	ENSG00000151640.7_134013860_134014016	10	10	134016044	134000404	15640	0.397	0.000017559326614	4.7555
cg05333368	ENSG00000151640.7_134014346_134014487	10	10	134016044	134000404	15640	0.394	0.000020927958848	4.6793
cg05333368	ENSG00000151640.7_134015450_134015620	10	10	134016044	134000404	15640	0.419	0.000005192357380	5.2846
cg05591004	ENSG00000151640.7_134010365_134010426	10	10	134015393	134000404	14989	0.376	0.000051638696360	4.2870
cg05591004	ENSG00000151640.7_134012355_134012475	10	10	134015393	134000404	14989	0.371	0.000067253901520	4.1723
cg05652533	ENSG00000151640.7_134006162_134006346	10	10	134000287	134000404	117	-0.448	0.000000934916373	6.0292
cg05652533	ENSG00000151640.7_134010365_134010426	10	10	134000287	134000404	117	-0.448	0.000000942325630	6.0258
cg05652533	ENSG00000151640.7_134011919_134011987	10	10	134000287	134000404	117	-0.390	0.000025296476113	4.5969
cg05652533	ENSG00000151640.7_134013860_134014016	10	10	134000287	134000404	117	-0.465	0.000000302598319	6.5191
cg05652533	ENSG00000151640.7_134014346_134014487	10	10	134000287	134000404	117	-0.429	0.000002950698991	5.5301
cg05652533	ENSG00000151640.7_134015450_134015620	10	10	134000287	134000404	117	-0.432	0.000002380604438	5.6233
cg05652533	ENSG00000151640.7_134016150_134016329	10	10	134000287	134000404	117	-0.465	0.000000308425061	6.5109
cg05652533	ENSG00000151640.7_134017266_134017431	10	10	134000287	134000404	117	-0.480	0.000000114989251	6.9393
cg05652533	ENSG00000151640.7_134018343_134019266	10	10	134000287	134000404	117	-0.422	0.000004336941571	5.3628
cg07937082	ENSG00000151640.7_134013860_134014016	10	10	134013516	134000404	13112	0.384	0.000034909566175	4.4571
cg07937082	ENSG00000151640.7_134014346_134014487	10	10	134013516	134000404	13112	0.414	0.000006914461242	5.1602
cg07937082	ENSG00000151640.7_134015450_134015620	10	10	134013516	134000404	13112	0.397	0.000017660628086	4.7530
cg09955413	ENSG00000151640.7_134014346_134014487	10	10	133995286	134000404	5118	0.388	0.000028298023088	4.5482
cg10854092	ENSG00000151640.7_134006162_134006346	10	10	133985931	134000404	14473	0.384	0.000033694863012	4.4724
cg10854092	ENSG00000151640.7_134017266_134017431	10	10	133985931	134000404	14473	0.441	0.000001416007844	5.8489
cg10854092	ENSG00000151640.7_134018343_134019266	10	10	133985931	134000404	14473	0.376	0.000050630249235	4.2956
cg14049990	ENSG00000153395.5_1474072_1474225	5	5	1514140	1524092	9952	0.410	0.000008895251718	5.0508
cg14049990	ENSG00000153395.5_1474675_1474800	5	5	1514140	1524092	9952	0.383	0.000036548351811	4.4371
cg14868466	ENSG00000151640.7_134015450_134015620	10	10	134018073	134000404	17669	0.391	0.000023944005811	4.6208
cg15446945	ENSG00000151640.7_134006162_134006346	10	10	134016267	134000404	15863	0.422	0.000004278691206	5.3687
cg15446945	ENSG00000151640.7_134011919_134011987	10	10	134016267	134000404	15863	0.372	0.000062365852723	4.2051
cg15446945	ENSG00000151640.7_134012355_134012475	10	10	134016267	134000404	15863	0.381	0.000040007766854	4.3979
cg15446945	ENSG00000151640.7_134014346_134014487	10	10	134016267	134000404	15863	0.420	0.000004901041134	5.3097
cg16365187	ENSG00000151640.7_134013860_134014016	10	10	134000377	134000404	27	0.391	0.000023508466521	4.6288
cg16365187	ENSG00000151640.7_134014346_134014487	10	10	134000377	134000404	27	0.444	0.000001185085219	5.9263
cg16365187	ENSG00000151640.7_134015450_134015620	10	10	134000377	134000404	27	0.573	0.000000000061623	10.2103
cg16365187	ENSG00000151640.7_134016150_134016329	10	10	134000377	134000404	27	0.461	0.000000394353953	6.4041
cg16365187	ENSG00000151640.7_134018343_134019266	10	10	134000377	134000404	27	0.460	0.000000430174962	6.3664
cg17185710	ENSG00000152601.13_152180174_152183569	3	3	151984822	151961617	23205	-0.372	0.000062448672837	4.2045
cg22868943	ENSG00000151640.7_134006162_134006346	10	10	134019008	134000404	18604	0.415	0.000006714145825	5.1730
cg22868943	ENSG00000151640.7_134010365_134010426	10	10	134019008	134000404	18604	0.386	0.000030452896833	4.5164
cg22868943	ENSG00000151640.7_134012355_134012475	10	10	134019008	134000404	18604	0.445	0.000001112038443	5.9539
cg22868943	ENSG00000151640.7_134013860_134014016	10	10	134019008	134000404	18604	0.411	0.000008027588524	5.0954
cg22868943	ENSG00000151640.7_134014346_134014487	10	10	134019008	134000404	18604	0.436	0.000001959008710	5.7080
cg22868943	ENSG00000151640.7_134015450_134015620	10	10	134019008	134000404	18604	0.492	0.000000048077320	7.3181
cg22868943	ENSG00000151640.7_134016150_134016329	10	10	134019008	134000404	18604	0.430	0.000002756475173	5.5596
cg22868943	ENSG00000151640.7_134018343_134019266	10	10	134019008	134000404	18604	0.501	0.000000024081544	7.6183
cg22989659	ENSG00000152457.13_14948897_14951329	10	10	15032592	14996431	36161	-0.449	0.000000860385463	6.0653
cg24247132	ENSG00000152926.8_64450325_64451414	7	7	64458642	64467062	8420	-0.417	0.000005860565786	5.2321
cg26216343	ENSG00000151640.7_134010365_134010426	10	10	134018934	134000404	18530	0.377	0.000049818876103	4.3026
cg26533193	ENSG00000151240.9_394581_394702	10	10	726822	735683	8861	0.419	0.000005176345519	5.2860
cg05045027	ENSG00000154096.8_119288090_119290230	11	11	119331282	119295695	35587	-0.487	0.000000066954662	7.1742
cg05045027	ENSG00000154096.8_119290761_119291096	11	11	119331282	119295695	35587	-0.413	0.000007152873074	5.1455
cg07033513	ENSG00000154654.9_22910167_22915650	21	21	22367346	22370633	3287	0.540	0.000000001143564	8.9417
cg11535486	ENSG00000155229.13_99221585_99221653	10	10	99258388	99258551	163	0.381	0.000041133797462	4.3858
cg14491535	ENSG00000153814.7_27870192_27872595	7	7	28195090	28220362	25272	-0.422	0.000004382258437	5.3583
cg02667577	ENSG00000157954.9_5253900_5254335	7	7	5270567	5229819	40748	0.371	0.000067342763238	4.1717
cg15726055	ENSG00000157881.8_2447001_2447156	1	1	2506027	2458039	47988	-0.372	0.000061706972964	4.2097
cg01546047	ENSG00000159674.7_1160720_1161444	4	4	1167409	1202750	35341	-0.376	0.000050721160090	4.2948
cg01546047	ENSG00000159674.7_1164190_1164364	4	4	1167409	1202750	35341	-0.380	0.000042040625026	4.3763
cg01546047	ENSG00000159674.7_1165640_1165862	4	4	1167409	1202750	35341	-0.415	0.000006433715760	5.1915
cg01546047	ENSG00000159674.7_1166332_1166661	4	4	1167409	1202750	35341	-0.369	0.000072656432009	4.1387
cg01784327	ENSG00000159674.7_1160720_1161444	4	4	1166755	1202750	35995	-0.458	0.000000496653224	6.3039
cg01784327	ENSG00000159674.7_1164190_1164364	4	4	1166755	1202750	35995	-0.484	0.000000082345243	7.0844
cg01784327	ENSG00000159674.7_1164787_1164978	4	4	1166755	1202750	35995	-0.427	0.000003320348152	5.4788
cg01784327	ENSG00000159674.7_1165051_1165274	4	4	1166755	1202750	35995	-0.440	0.000001497906505	5.8245
cg01784327	ENSG00000159674.7_1165640_1165862	4	4	1166755	1202750	35995	-0.485	0.000000079724771	7.0984
cg01784327	ENSG00000159674.7_1166332_1166661	4	4	1166755	1202750	35995	-0.472	0.000000192429914	6.7157
cg03030524	ENSG00000160294.5_47690315_47690477	21	21	47743819	47706211	37608	-0.380	0.000041452851950	4.3824
cg05318361	ENSG00000159674.7_1160720_1161444	4	4	1166839	1202750	35911	-0.387	0.000029768697136	4.5262
cg05318361	ENSG00000159674.7_1165640_1165862	4	4	1166839	1202750	35911	-0.386	0.000031777492685	4.4979
cg06882877	ENSG00000160781.9_156213206_156214194	1	1	156217801	156217881	80	-0.409	0.000009070018021	5.0424
cg07063351	ENSG00000160410.8_41096636_41096759	19	19	41060190	41082757	22567	-0.406	0.000010763256843	4.9681
cg08488756	ENSG00000160221.11_45557059_45557259	21	21	45551018	45553487	2469	-0.371	0.000067106041720	4.1732
cg12072001	ENSG00000159674.7_1160720_1161444	4	4	1166767	1202750	35983	-0.403	0.000012926515128	4.8885
cg12072001	ENSG00000159674.7_1164190_1164364	4	4	1166767	1202750	35983	-0.430	0.000002755006544	5.5599
cg12072001	ENSG00000159674.7_1165640_1165862	4	4	1166767	1202750	35983	-0.405	0.000011430187558	4.9419
cg12072001	ENSG00000159674.7_1166332_1166661	4	4	1166767	1202750	35983	-0.379	0.000043751898103	4.3590
cg12407867	ENSG00000159674.7_1160720_1161444	4	4	1167369	1202750	35381	-0.392	0.000022404241261	4.6497
cg12407867	ENSG00000159674.7_1164190_1164364	4	4	1167369	1202750	35381	-0.401	0.000014527999969	4.8378
cg12407867	ENSG00000159674.7_1165640_1165862	4	4	1167369	1202750	35381	-0.415	0.000006717552685	5.1728
cg12407867	ENSG00000159674.7_1166332_1166661	4	4	1167369	1202750	35381	-0.395	0.000019165149742	4.7175
cg13653809	ENSG00000159674.7_1165640_1165862	4	4	1167714	1202750	35036	-0.377	0.000049019667274	4.3096
cg14789911	ENSG00000160284.10_47581062_47581619	21	21	47582049	47604390	22341	0.447	0.000000991861521	6.0035
cg14789911	ENSG00000160284.10_47588222_47588572	21	21	47582049	47604390	22341	0.385	0.000033033862244	4.4810
cg16416987	ENSG00000160766.9_155183616_155184264	1	1	155177561	155197214	19653	-0.378	0.000046483253693	4.3327
cg17145190	ENSG00000160877.4_13247046_13247219	19	19	13197029	13229109	32080	0.386	0.000034418668543	4.4632
cg17273902	ENSG00000160014.11_47111739_47111845	19	19	47104481	47104566	85	-0.385	0.000032250736607	4.4915
cg17273902	ENSG00000160014.11_47112103_47112238	19	19	47104481	47104566	85	-0.404	0.000012255395611	4.9117
cg18342814	ENSG00000160226.10_45748827_45750209	21	21	45755740	45759285	3545	-0.372	0.000064155109057	4.1928
cg20795117	ENSG00000160752.10_155290200_155290457	1	1	155232251	155278539	46288	0.381	0.000040854188057	4.3888
cg22576236	ENSG00000159674.7_1160720_1161444	4	4	1166933	1202750	35817	-0.402	0.000013200657175	4.8794
cg22576236	ENSG00000159674.7_1164190_1164364	4	4	1166933	1202750	35817	-0.412	0.000007919445849	5.1013
cg22576236	ENSG00000159674.7_1165640_1165862	4	4	1166933	1202750	35817	-0.417	0.000005768380508	5.2389
cg23028755	ENSG00000159423.11_19208194_19208381	1	1	19225289	19229275	3986	0.391	0.000024204398739	4.6161
cg26876647	ENSG00000160752.10_155290200_155290457	1	1	155291345	155278539	12806	0.403	0.000012608313031	4.8993
cg27538026	ENSG00000160766.9_155183616_155184264	1	1	155164351	155197214	32863	-0.388	0.000027827449999	4.5555
cg00193490	ENSG00000161847.7_10433821_10433950	19	19	10402525	10444314	41789	0.387	0.000029193732192	4.5347
cg02282849	ENSG00000162298.11_64897474_64897647	11	11	64902154	64902004	150	-0.388	0.000030625840121	4.5139
cg02334987	ENSG00000161999.5_731667_732874	16	16	751450	734529	16921	-0.373	0.000060221467816	4.2202
cg02796204	ENSG00000162062.9_2510817_2511225	16	16	2499223	2510087	10864	0.427	0.000003193084618	5.4958
cg02796204	ENSG00000162063.7_2505396_2505565	16	16	2499223	2479420	19803	0.377	0.000049617940120	4.3044
cg02796204	ENSG00000162063.7_2506546_2508855	16	16	2499223	2479420	19803	0.369	0.000071739253030	4.1442
cg03266453	ENSG00000163064.5_119599766_119600830	2	2	119606055	119605254	801	0.446	0.000001069324045	5.9709
cg03726556	ENSG00000163064.5_119599766_119600830	2	2	119607379	119605254	2125	0.372	0.000062173004303	4.2064
cg05036212	ENSG00000163064.5_119599766_119600830	2	2	119609691	119605254	4437	0.384	0.000033865934802	4.4702
cg05279643	ENSG00000162194.8_62432603_62432663	11	11	62445555	62439727	5828	0.370	0.000069447562098	4.1583
cg05731870	ENSG00000163064.5_119599766_119600830	2	2	119611241	119605254	5987	0.426	0.000003828842712	5.4169
cg06925236	ENSG00000162337.7_68115315_68115711	11	11	68039653	68080077	40424	-0.382	0.000038451607827	4.4151
cg06946452	ENSG00000163064.5_119599766_119600830	2	2	119606631	119605254	1377	0.410	0.000008767359178	5.0571
cg06954759	ENSG00000162396.5_55222571_55224863	1	1	55271295	55230187	41108	0.369	0.000072847553309	4.1376
cg07319143	ENSG00000162650.9_110031469_110031722	1	1	110008063	110026101	18038	-0.376	0.000050789443309	4.2942
cg07319143	ENSG00000162650.9_110032893_110033014	1	1	110008063	110026101	18038	-0.386	0.000030921957388	4.5097
cg08489674	ENSG00000163064.5_119599766_119600830	2	2	119609557	119605254	4303	0.524	0.000000004124936	8.3846
cg09385093	ENSG00000163064.5_119599766_119600830	2	2	119607885	119605254	2631	0.402	0.000015034277558	4.8229
cg10143426	ENSG00000162591.10_3410560_3410688	1	1	3568154	3528059	40095	0.381	0.000039213524248	4.4066
cg10143426	ENSG00000162591.10_3416152_3416280	1	1	3568154	3528059	40095	0.375	0.000053401017338	4.2725
cg11236727	ENSG00000163064.5_119599766_119600830	2	2	119609592	119605254	4338	0.480	0.000000113988781	6.9431
cg11736500	ENSG00000161956.7_7473999_7474082	17	17	7475791	7465272	10519	-0.407	0.000010228887659	4.9902
cg12418535	ENSG00000163064.5_119599766_119600830	2	2	119607192	119605254	1938	0.448	0.000000944985275	6.0246
cg12507795	ENSG00000163064.5_119599766_119600830	2	2	119611880	119605254	6626	0.510	0.000000012417320	7.9060
cg12962078	ENSG00000163064.5_119599766_119600830	2	2	119610113	119605254	4859	0.473	0.000000185177118	6.7324
cg13367169	ENSG00000163064.5_119599766_119600830	2	2	119609642	119605254	4388	0.452	0.000000727491426	6.1382
cg13832669	ENSG00000163064.5_119599766_119600830	2	2	119609429	119605254	4175	0.398	0.000024357595222	4.6134
cg14190151	ENSG00000162981.11_14774068_14780170	2	2	14778017	14772810	5207	0.386	0.000030907644531	4.5099
cg17023419	ENSG00000162066.9_2577774_2577986	16	16	2581414	2570363	11051	-0.372	0.000063394502823	4.1979
cg17342925	ENSG00000163064.5_119599766_119600830	2	2	119610605	119605254	5351	0.380	0.000043239632665	4.3641
cg18173235	ENSG00000163064.5_119599766_119600830	2	2	119612382	119605254	7128	0.488	0.000000066061082	7.1801
cg18962237	ENSG00000163064.5_119599766_119600830	2	2	119606501	119605254	1247	0.525	0.000000004068847	8.3905
cg19613432	ENSG00000163064.5_119599766_119600830	2	2	119606151	119605254	897	0.377	0.000048167389141	4.3172
cg20814158	ENSG00000163064.5_119599766_119600830	2	2	119584264	119605254	20990	0.390	0.000025355840407	4.5959
cg21158795	ENSG00000162493.12_13942400_13944452	1	1	13941015	13909960	31055	0.424	0.000003848644920	5.4147
cg21301942	ENSG00000163064.5_119599766_119600830	2	2	119608651	119605254	3397	0.451	0.000000740058540	6.1307
cg22007486	ENSG00000163064.5_119599766_119600830	2	2	119602212	119605254	3042	-0.416	0.000006233858574	5.2052
cg23631538	ENSG00000162777.12_111729796_111730303	1	1	111743537	111747157	3620	0.403	0.000012825882798	4.8919
cg23954416	ENSG00000162493.12_13942400_13944452	1	1	13909161	13909960	799	0.392	0.000022670290181	4.6445
cg24001710	ENSG00000163064.5_119599766_119600830	2	2	119606695	119605254	1441	0.368	0.000074686733935	4.1268
cg24508996	ENSG00000162458.8_16084669_16084850	1	1	16057163	16083102	25939	-0.369	0.000074523686361	4.1277
cg24765360	ENSG00000163064.5_119599766_119600830	2	2	119611101	119605254	5847	0.422	0.000004345969380	5.3619
cg25317460	ENSG00000163064.5_119599766_119600830	2	2	119608121	119605254	2867	0.413	0.000007174597363	5.1442
cg26425256	ENSG00000163064.5_119599766_119600830	2	2	119611362	119605254	6108	0.520	0.000000005603808	8.2515
cg01274625	ENSG00000163703.12_9979246_9979356	3	3	9975870	9975506	364	-0.385	0.000032102143378	4.4935
cg01465323	ENSG00000163520.9_13659576_13659785	3	3	13609994	13573824	36170	-0.373	0.000059372606198	4.2264
cg01465323	ENSG00000163520.9_13670405_13670548	3	3	13609994	13573824	36170	-0.378	0.000046883195254	4.3290
cg01465323	ENSG00000163520.9_13679062_13679922	3	3	13609994	13573824	36170	-0.370	0.000070584733417	4.1513
cg02482096	ENSG00000163956.6_3516479_3516655	4	4	3576489	3534286	42203	-0.372	0.000062063055256	4.2072
cg04513540	ENSG00000163520.9_13611815_13613161	3	3	13611751	13573824	37927	-0.380	0.000042539597696	4.3712
cg04513540	ENSG00000163520.9_13659576_13659785	3	3	13611751	13573824	37927	-0.372	0.000062975588711	4.2008
cg16277835	ENSG00000163932.9_53219943_53220043	3	3	53164425	53190025	25600	0.389	0.000032090259232	4.4936
cg24296397	ENSG00000164068.10_49742083_49742189	3	3	49692537	49726932	34395	-0.371	0.000066342047502	4.1782
cg24627419	ENSG00000163468.8_156307945_156308256	1	1	156387415	156337664	49751	-0.386	0.000031836290381	4.4971
cg25431120	ENSG00000163359.10_238232655_238233457	2	2	238301393	238323018	21625	-0.401	0.000014124717608	4.8500
cg00717808	ENSG00000164818.10_780984_781102	7	7	794228	766338	27890	0.384	0.000034637910073	4.4604
cg02874145	ENSG00000165171.6_73248920_73249332	7	7	73246406	73256865	10459	-0.432	0.000002381883479	5.6231
cg05652668	ENSG00000164898.8_139025878_139026268	7	7	139044807	139024203	20604	0.377	0.000049707151312	4.3036
cg05862885	ENSG00000164880.11_1539109_1539268	7	7	1513215	1545489	32274	0.422	0.000004278691206	5.3687
cg10770230	ENSG00000164828.12_899765_900019	7	7	872735	855528	17207	0.382	0.000039035084087	4.4085
cg13606569	ENSG00000165124.12_113192200_113192284	9	9	113341525	113342160	635	-0.438	0.000001740717239	5.7593
cg13873100	ENSG00000165171.6_73248920_73249332	7	7	73257066	73256865	201	0.425	0.000003719811155	5.4295
cg16072754	ENSG00000164885.8_150752619_150752693	7	7	150723904	150755617	31713	-0.386	0.000031543317625	4.5011
cg18443486	ENSG00000164889.8_150768477_150768692	7	7	150774000	150754297	19703	-0.388	0.000028655836442	4.5428
cg20456055	ENSG00000164867.5_150711096_150711676	7	7	150725256	150688083	37173	-0.410	0.000008469992973	5.0721
cg23455224	ENSG00000164327.8_38958769_38958933	5	5	39075128	39074510	618	0.417	0.000007813042859	5.1072
cg23455224	ENSG00000164327.8_38959881_38960080	5	5	39075128	39074510	618	0.419	0.000007191029778	5.1432
cg24631845	ENSG00000164880.11_1539109_1539268	7	7	1552941	1545489	7452	-0.383	0.000035802182998	4.4461
cg00597366	ENSG00000166123.7_46952533_46952669	16	16	46917883	46918290	407	-0.372	0.000063816016475	4.1951
cg03824268	ENSG00000165916.3_47444381_47444524	11	11	47445642	47447993	2351	0.372	0.000068422238847	4.1648
cg06257058	ENSG00000166508.12_99693010_99693093	7	7	99683264	99699563	16299	-0.372	0.000061461572556	4.2114
cg07304173	ENSG00000165388.7_48370425_48373866	10	10	48389795	48355024	34771	0.377	0.000049707151312	4.3036
cg13940929	ENSG00000166133.12_40861499_40862142	15	15	40829048	40861499	32451	0.370	0.000069356112018	4.1589
cg18443806	ENSG00000165949.8_94582779_94583033	14	14	94576831	94571182	5649	-0.386	0.000031397780182	4.5031
cg25609480	ENSG00000165626.11_13541739_13542080	10	10	13534652	13570974	36322	0.376	0.000051546249626	4.2878
cg00608779	ENSG00000167157.8_132484496_132484875	9	9	132436490	132427920	8570	0.385	0.000033632855983	4.4732
cg01067137	ENSG00000167395.8_31087223_31094833	16	16	31090322	31085764	4558	0.402	0.000013232886686	4.8783
cg01135538	ENSG00000167159.4_43718834_43719667	17	17	43678735	43717670	38935	-0.574	0.000000000057054	10.2437
cg01882395	ENSG00000167159.4_43718834_43719667	17	17	43717810	43717670	140	0.423	0.000004183972984	5.3784
cg01985852	ENSG00000167508.4_88723844_88723990	16	16	88772985	88729518	43467	-0.449	0.000000961768391	6.0169
cg02736280	ENSG00000167716.11_1640659_1641893	17	17	1633745	1619817	13928	-0.387	0.000029630846172	4.5283
cg03125124	ENSG00000167508.4_88721607_88721825	16	16	88765219	88729518	35701	0.404	0.000011976250163	4.9217
cg04927033	ENSG00000167159.4_43718834_43719667	17	17	43679265	43717670	38405	0.389	0.000027364219685	4.5628
cg06443175	ENSG00000167100.9_48191551_48191670	17	17	48207519	48207246	273	0.372	0.000063957101270	4.1941
cg06609430	ENSG00000166938.7_66610787_66610956	15	15	66626222	66585555	40667	0.371	0.000064752570290	4.1887
cg06609430	ENSG00000166938.7_66618169_66618702	15	15	66626222	66585555	40667	0.373	0.000061325632930	4.2124
cg08083427	ENSG00000167515.5_88926071_88926158	16	16	88908622	88923494	14872	0.374	0.000058327237315	4.2341
cg12946660	ENSG00000167601.6_41763398_41763534	19	19	41771873	41725108	46765	0.386	0.000034711595009	4.4595
cg16652462	ENSG00000167159.4_43718834_43719667	17	17	43679667	43717670	38003	0.620	0.000000000000507	12.2947
cg19380303	ENSG00000166813.10_90176051_90176227	15	15	90172193	90198682	26489	0.432	0.000002694377128	5.5695
cg19380303	ENSG00000166813.10_90176372_90176497	15	15	90172193	90198682	26489	0.427	0.000003609167167	5.4426
cg19380303	ENSG00000166813.10_90176917_90177114	15	15	90172193	90198682	26489	0.370	0.000074049000390	4.1305
cg19466605	ENSG00000166886.8_57488395_57489259	12	12	57488961	57482677	6284	0.375	0.000053257990105	4.2736
cg21512950	ENSG00000167272.6_121017317_121017400	12	12	121057469	121019201	38268	-0.392	0.000023200367159	4.6345
cg22138564	ENSG00000166710.11_45009805_45011075	15	15	45011240	45003675	7565	0.377	0.000067985265915	4.1676
cg23489630	ENSG00000167380.10_44677013_44677105	19	19	44645078	44645710	632	0.373	0.000058926205129	4.2297
cg26585724	ENSG00000166813.10_90176372_90176497	15	15	90208739	90198682	10057	-0.373	0.000059769109490	4.2235
cg05793930	ENSG00000168765.10_110201436_110201531	1	1	110204227	110198703	5524	0.397	0.000017830684770	4.7488
cg06306927	ENSG00000167925.9_40341106_40341939	17	17	40346279	40346550	271	-0.374	0.000057350077954	4.2415
cg08977014	ENSG00000168597.4_42253354_42255184	17	17	42266019	42264082	1937	-0.402	0.000013252259902	4.8777
cg14198172	ENSG00000168679.13_110921475_110921978	1	1	110950618	110933704	16914	0.397	0.000017550909510	4.7557
cg20886062	ENSG00000167965.11_2255238_2255513	16	16	2301787	2255238	46549	-0.376	0.000052689452254	4.2783
cg22313574	ENSG00000168077.8_27516013_27517056	8	8	27468981	27491385	22404	-0.374	0.000056690326474	4.2465
cg22313574	ENSG00000168077.8_27528417_27530537	8	8	27468981	27491385	22404	-0.374	0.000056867251142	4.2451
cg24680979	ENSG00000168894.5_85823945_85824054	2	2	85788672	85822848	34176	-0.380	0.000049617067445	4.3044
cg27392802	ENSG00000167930.11_309968_310159	16	16	332705	284545	48160	-0.385	0.000032564881900	4.4873
cg00220413	ENSG00000169992.4_7318275_7318467	17	17	7319074	7311502	7572	-0.404	0.000011882594842	4.9251
cg00471989	ENSG00000169217.3_30365505_30365643	16	16	30380183	30366682	13501	-0.379	0.000045507586396	4.3419
cg04843067	ENSG00000170166.4_177017336_177017954	2	2	177016037	177015950	87	0.378	0.000047542644529	4.3229
cg04928693	ENSG00000169231.8_155167671_155167719	1	1	155178248	155178842	594	0.368	0.000075441045757	4.1224
cg06060754	ENSG00000169220.12_176798166_176798247	5	5	176797920	176784838	13082	-0.555	0.000000000317894	9.4977
cg06060754	ENSG00000169220.12_176798476_176798590	5	5	176797920	176784838	13082	-0.451	0.000000780784246	6.1075
cg06060754	ENSG00000169220.12_176798874_176799602	5	5	176797920	176784838	13082	-0.535	0.000000001680920	8.7745
cg10503827	ENSG00000170775.2_124386051_124387397	7	7	124401702	124405681	3979	0.390	0.000025618598745	4.5914
cg10503827	ENSG00000170775.2_124404008_124405681	7	7	124401702	124405681	3979	0.386	0.000030764856938	4.5119
cg11569329	ENSG00000170889.9_54704610_54704829	19	19	54705747	54704610	1137	-0.399	0.000015780911443	4.8019
cg11698119	ENSG00000170421.6_53295648_53295856	12	12	53344746	53343738	1008	0.375	0.000054826691838	4.2610
cg12952273	ENSG00000169629.7_113145601_113147824	2	2	113191234	113192065	831	-0.378	0.000047692747604	4.3215
cg16862762	ENSG00000169992.4_7317663_7317812	17	17	7298077	7311502	13425	-0.410	0.000009329683646	5.0301
cg19358493	ENSG00000170370.9_119307576_119309441	10	10	119300942	119301955	1013	-0.402	0.000013200657175	4.8794
cg20283716	ENSG00000169683.2_79986969_79987061	17	17	79963039	79981280	18241	0.400	0.000016425390784	4.7845
cg20592144	ENSG00000169710.5_80042110_80042260	17	17	80049216	80056106	6890	0.370	0.000075420323274	4.1225
cg20592144	ENSG00000169710.5_80045830_80045910	17	17	80049216	80056106	6890	0.397	0.000019501778204	4.7099
cg20592144	ENSG00000169710.5_80046266_80046438	17	17	80049216	80056106	6890	0.412	0.000008752555244	5.0579
cg20592144	ENSG00000169710.5_80048251_80048440	17	17	80049216	80056106	6890	0.374	0.000063196342714	4.1993
cg21437208	ENSG00000169696.8_79974352_79974403	17	17	79935213	79935426	213	-0.379	0.000043396652225	4.3625
cg22009470	ENSG00000169972.7_1245061_1245231	1	1	1203660	1243947	40287	-0.401	0.000014022146925	4.8532
cg00090737	ENSG00000171798.12_134999478_135000178	10	10	135000089	134973951	26138	0.398	0.000016946596298	4.7709
cg00783952	ENSG00000171798.12_134999478_135000178	10	10	134999606	134973951	25655	0.409	0.000009377831643	5.0279
cg02795624	ENSG00000172273.8_119002245_119002356	11	11	118992260	118992297	37	0.382	0.000038504311927	4.4145
cg03057840	ENSG00000171291.3_11978121_11980306	19	19	11964035	11959576	4459	0.390	0.000025871793601	4.5872
cg06533728	ENSG00000172725.8_67207806_67207910	11	11	67236603	67211292	25311	0.374	0.000057580119047	4.2397
cg06558938	ENSG00000172663.4_67232527_67232571	11	11	67236733	67236743	10	0.388	0.000034172543250	4.4663
cg09540629	ENSG00000171798.12_134999478_135000178	10	10	134981759	134973951	7808	0.370	0.000069753208676	4.1564
cg10954248	ENSG00000172037.8_49169924_49170096	3	3	49131548	49170551	39003	-0.370	0.000069386582890	4.1587
cg10954248	ENSG00000172037.8_49170225_49170551	3	3	49131548	49170551	39003	-0.407	0.000009953876464	5.0020
cg11059561	ENSG00000171853.10_3482617_3482704	2	2	3428786	3383446	45340	0.386	0.000036873581478	4.4333
cg11337780	ENSG00000171291.3_11978121_11980306	19	19	11977718	11959576	18142	0.374	0.000055863155387	4.2529
cg11610925	ENSG00000171798.12_134999478_135000178	10	10	134978049	134973951	4098	0.432	0.000002493011361	5.6033
cg14512004	ENSG00000172086.7_88326724_88328104	2	2	88355186	88355248	62	0.394	0.000020301584424	4.6925
cg15830509	ENSG00000172789.2_54428062_54429142	12	12	54367008	54379629	12621	0.390	0.000025510799572	4.5933
cg16823466	ENSG00000171798.12_134999478_135000178	10	10	134945639	134973951	28312	0.401	0.000035372781962	4.4513
cg21194066	ENSG00000172932.10_67069590_67069956	11	11	67052509	67056018	3509	-0.371	0.000067283509930	4.1721
cg08803663	ENSG00000173295.2_8101621_8102384	8	8	8086607	8097891	11284	-0.502	0.000000022779103	7.6425
cg16978571	ENSG00000173113.2_64084736_64085556	11	11	64066625	64085556	18931	-0.371	0.000065412887824	4.1843
cg17112108	ENSG00000173898.6_66452719_66453911	11	11	66466465	66496697	30232	0.392	0.000022425416883	4.6493
cg20161985	ENSG00000174791.6_66100729_66100880	11	11	66112762	66104311	8451	0.408	0.000011762194865	4.9295
cg20161985	ENSG00000174791.6_66100998_66101129	11	11	66112762	66104311	8451	0.391	0.000029160043728	4.5352
cg20161985	ENSG00000174791.6_66101985_66102722	11	11	66112762	66104311	8451	0.395	0.000023092846159	4.6365
cg20161985	ENSG00000174791.6_66102878_66102969	11	11	66112762	66104311	8451	0.391	0.000029259718043	4.5337
cg20161985	ENSG00000174791.6_66103233_66103347	11	11	66112762	66104311	8451	0.398	0.000020417026998	4.6900
cg20161985	ENSG00000174791.6_66103449_66103629	11	11	66112762	66104311	8451	0.424	0.000004724091918	5.3257
cg22344122	ENSG00000173156.2_66838906_66839484	11	11	66839085	66824289	14796	0.372	0.000063928861045	4.1943
cg22578610	ENSG00000173442.7_65351712_65351869	11	11	65336227	65343509	7282	0.377	0.000057272471150	4.2421
cg25972092	ENSG00000174989.7_117465833_117468953	12	12	117363249	117348761	14488	0.378	0.000046378537305	4.3337
cg00014998	ENSG00000175879.7_176996045_176997423	2	2	177014962	176994422	20540	0.478	0.000000126955692	6.8963
cg00586420	ENSG00000175879.7_176996045_176997423	2	2	177034761	176994422	40339	0.376	0.000052736612961	4.2779
cg00871673	ENSG00000175727.7_122618868_122619892	12	12	122516220	122516628	408	-0.371	0.000065441739319	4.1841
cg02985617	ENSG00000175879.7_176996045_176997423	2	2	176991040	176994422	3382	0.420	0.000004944242595	5.3059
cg03666244	ENSG00000175879.7_176996045_176997423	2	2	177008770	176994422	14348	0.429	0.000004489505662	5.3478
cg06834698	ENSG00000175390.7_8017492_8023409	11	11	7961985	7991798	29813	-0.378	0.000046420397367	4.3333
cg07778315	ENSG00000177084.9_133251984_133253084	12	12	133380627	133413387	32760	0.393	0.000021440040278	4.6688
cg08717880	ENSG00000175879.7_176996045_176997423	2	2	177014849	176994422	20427	0.450	0.000000811562522	6.0907
cg10803577	ENSG00000175879.7_176996045_176997423	2	2	177016837	176994422	22415	0.381	0.000040705791092	4.3903
cg11188440	ENSG00000175264.3_45670427_45672515	11	11	45667273	45687172	19899	0.385	0.000032444871065	4.4889
cg11222665	ENSG00000175756.8_1309380_1309825	1	1	1343355	1310875	32480	-0.409	0.000010156795834	4.9932
cg11904056	ENSG00000175745.7_92923623_92924150	5	5	92918910	92919043	133	-0.371	0.000064809741333	4.1884
cg12127282	ENSG00000175879.7_176996045_176997423	2	2	177014685	176994422	20263	0.378	0.000046357620510	4.3339
cg14298457	ENSG00000175879.7_176996045_176997423	2	2	177012117	176994422	17695	0.394	0.000022802546951	4.6420
cg14602393	ENSG00000176915.10_133302254_133304029	12	12	133343405	133338474	4931	-0.385	0.000032519829196	4.4879
cg14602393	ENSG00000176915.10_133306265_133308796	12	12	133343405	133338474	4931	-0.377	0.000049640228879	4.3042
cg14602393	ENSG00000176915.10_133331261_133338474	12	12	133343405	133338474	4931	-0.460	0.000000429670899	6.3669
cg14830952	ENSG00000176731.7_86126311_86126860	8	8	86089500	86132650	43150	-0.412	0.000007718912377	5.1124
cg15161959	ENSG00000175879.7_176996045_176997423	2	2	177020616	176994422	26194	0.409	0.000009074541456	5.0422
cg15990972	ENSG00000175879.7_176996045_176997423	2	2	177012372	176994422	17950	0.390	0.000025666646472	4.5906
cg17104824	ENSG00000175879.7_176996045_176997423	2	2	177014959	176994422	20537	0.376	0.000052103258315	4.2831
cg17818471	ENSG00000175879.7_176996045_176997423	2	2	177012640	176994422	18218	0.426	0.000003574344656	5.4468
cg19968041	ENSG00000177084.9_133244089_133244234	12	12	133364866	133413387	48521	0.404	0.000011958637052	4.9223
cg21117965	ENSG00000175084.7_220284817_220284877	2	2	220325369	220283099	42270	-0.377	0.000048580856354	4.3135
cg23149010	ENSG00000177084.9_133201491_133201580	12	12	133378385	133413387	35002	0.376	0.000056565306617	4.2474
cg23986620	ENSG00000175879.7_176996045_176997423	2	2	177012706	176994422	18284	0.432	0.000002380604438	5.6233
cg24000528	ENSG00000175879.7_176996045_176997423	2	2	177013630	176994422	19208	0.410	0.000008495468723	5.0708
cg27108600	ENSG00000175634.8_67202053_67202165	11	11	67169173	67195931	26758	-0.407	0.000010113023869	4.9951
cg01485797	ENSG00000177697.12_838133_838834	11	11	810820	832843	22023	-0.385	0.000032897059081	4.4828
cg02227188	ENSG00000180818.4_54382953_54384063	12	12	54396354	54378849	17505	-0.379	0.000044976115310	4.3470
cg02331830	ENSG00000178209.10_144989321_144996563	8	8	145008288	145050902	42614	0.410	0.000008732384540	5.0589
cg02331830	ENSG00000178209.10_144996672_145000052	8	8	145008288	145050902	42614	0.373	0.000060381885339	4.2191
cg02331830	ENSG00000178209.10_145000952_145001050	8	8	145008288	145050902	42614	0.444	0.000001205051410	5.9190
cg02331830	ENSG00000178209.10_145001145_145001249	8	8	145008288	145050902	42614	0.449	0.000000856980989	6.0670
cg02331830	ENSG00000178209.10_145001420_145001503	8	8	145008288	145050902	42614	0.434	0.000002194754714	5.6586
cg02331830	ENSG00000178209.10_145001578_145001934	8	8	145008288	145050902	42614	0.380	0.000042597526568	4.3706
cg02331830	ENSG00000178209.10_145003271_145003449	8	8	145008288	145050902	42614	0.399	0.000015765687809	4.8023
cg02331830	ENSG00000178209.10_145003582_145003739	8	8	145008288	145050902	42614	0.451	0.000000775027800	6.1107
cg02331830	ENSG00000178209.10_145003814_145003997	8	8	145008288	145050902	42614	0.452	0.000000695758641	6.1575
cg02331830	ENSG00000178209.10_145004104_145004230	8	8	145008288	145050902	42614	0.413	0.000007410226905	5.1302
cg02331830	ENSG00000178209.10_145004312_145004466	8	8	145008288	145050902	42614	0.427	0.000003353789356	5.4745
cg02331830	ENSG00000178209.10_145004552_145004704	8	8	145008288	145050902	42614	0.401	0.000013886475212	4.8574
cg02331830	ENSG00000178209.10_145006105_145006200	8	8	145008288	145050902	42614	0.385	0.000033018635622	4.4812
cg02331830	ENSG00000178209.10_145006298_145006402	8	8	145008288	145050902	42614	0.412	0.000007867868262	5.1041
cg02331830	ENSG00000178209.10_145006568_145006729	8	8	145008288	145050902	42614	0.398	0.000016647819245	4.7786
cg02331830	ENSG00000178209.10_145006803_145006880	8	8	145008288	145050902	42614	0.409	0.000009192899393	5.0365
cg02331830	ENSG00000178209.10_145006961_145007279	8	8	145008288	145050902	42614	0.384	0.000033788074316	4.4712
cg02331830	ENSG00000178209.10_145007365_145007519	8	8	145008288	145050902	42614	0.394	0.000020809148940	4.6817
cg02331830	ENSG00000178209.10_145008166_145008259	8	8	145008288	145050902	42614	0.391	0.000023944005811	4.6208
cg02331830	ENSG00000178209.10_145008486_145008613	8	8	145008288	145050902	42614	0.390	0.000025750933387	4.5892
cg02331830	ENSG00000178209.10_145008803_145008898	8	8	145008288	145050902	42614	0.411	0.000007983363464	5.0978
cg02331830	ENSG00000178209.10_145008978_145009097	8	8	145008288	145050902	42614	0.376	0.000051269836427	4.2901
cg02331830	ENSG00000178209.10_145009179_145009285	8	8	145008288	145050902	42614	0.412	0.000007610860740	5.1186
cg02331830	ENSG00000178209.10_145009366_145009481	8	8	145008288	145050902	42614	0.379	0.000045302483305	4.3439
cg02331830	ENSG00000178209.10_145010016_145010182	8	8	145008288	145050902	42614	0.391	0.000023854051993	4.6224
cg02331830	ENSG00000178209.10_145012799_145012860	8	8	145008288	145050902	42614	0.371	0.000065875939132	4.1813
cg02331830	ENSG00000178209.10_145013518_145013758	8	8	145008288	145050902	42614	0.449	0.000000885579879	6.0528
cg03188948	ENSG00000178381.6_1192543_1192877	7	7	1209495	1200395	9100	-0.493	0.000000043749794	7.3590
cg03885332	ENSG00000177697.12_835551_836153	11	11	832357	832843	486	-0.371	0.000067669527572	4.1696
cg03885332	ENSG00000177697.12_836769_836843	11	11	832357	832843	486	-0.374	0.000057554516441	4.2399
cg03885332	ENSG00000177697.12_837942_838028	11	11	832357	832843	486	-0.405	0.000011503502707	4.9392
cg03885332	ENSG00000177697.12_838133_838834	11	11	832357	832843	486	-0.391	0.000024652014410	4.6081
cg04255391	ENSG00000178209.10_144989321_144996563	8	8	145008397	145050902	42505	0.423	0.000004252056420	5.3714
cg04255391	ENSG00000178209.10_145000952_145001050	8	8	145008397	145050902	42505	0.407	0.000010310224474	4.9867
cg04255391	ENSG00000178209.10_145001145_145001249	8	8	145008397	145050902	42505	0.389	0.000026471736039	4.5772
cg04255391	ENSG00000178209.10_145001420_145001503	8	8	145008397	145050902	42505	0.397	0.000017542496196	4.7559
cg04255391	ENSG00000178209.10_145003582_145003739	8	8	145008397	145050902	42505	0.391	0.000023842830082	4.6226
cg04255391	ENSG00000178209.10_145003814_145003997	8	8	145008397	145050902	42505	0.412	0.000007626208909	5.1177
cg04255391	ENSG00000178209.10_145004312_145004466	8	8	145008397	145050902	42505	0.395	0.000019589956036	4.7080
cg04555312	ENSG00000180818.4_54382953_54384063	12	12	54389114	54378849	10265	-0.390	0.000026005354093	4.5849
cg04840623	ENSG00000179041.2_67341263_67342966	8	8	67341360	67341263	97	0.380	0.000041302421370	4.3840
cg05221455	ENSG00000177542.6_794987_795336	11	11	829616	798316	31300	0.373	0.000059742599218	4.2237
cg05488474	ENSG00000180818.4_54378970_54379794	12	12	54388934	54378849	10085	-0.372	0.000061434362149	4.2116
cg05868813	ENSG00000180730.3_26618735_26621204	13	13	26594483	26625198	30715	-0.413	0.000007395288868	5.1310
cg06651452	ENSG00000178951.3_4045217_4048242	19	19	4062424	4066816	4392	-0.374	0.000056892568147	4.2449
cg06790674	ENSG00000180155.14_143852615_143856781	8	8	143842033	143859640	17607	0.475	0.000000159568269	6.7971
cg06790674	ENSG00000180155.14_143857011_143857112	8	8	143842033	143859640	17607	0.404	0.000012035136984	4.9195
cg07541701	ENSG00000180818.4_54378970_54379794	12	12	54389934	54378849	11085	-0.411	0.000008003437221	5.0967
cg08530859	ENSG00000180155.14_143852615_143856781	8	8	143851287	143859640	8353	-0.396	0.000018588487792	4.7308
cg09051513	ENSG00000177542.6_792142_792217	11	11	824257	798316	25941	0.370	0.000067997770620	4.1675
cg09856299	ENSG00000178685.8_145057335_145057979	8	8	145060532	145086940	26408	-0.397	0.000017500486427	4.7569
cg09856299	ENSG00000178685.8_145058712_145059496	8	8	145060532	145086940	26408	-0.398	0.000016267588539	4.7887
cg09856299	ENSG00000178685.8_145060223_145060628	8	8	145060532	145086940	26408	-0.448	0.000000921822889	6.0354
cg13615998	ENSG00000180818.4_54378970_54379794	12	12	54380956	54378849	2107	-0.380	0.000042674879846	4.3698
cg13767779	ENSG00000180891.7_55940337_55940646	17	17	56031576	56032684	1108	-0.390	0.000025654626624	4.5908
cg14474520	ENSG00000178882.7_124779869_124780182	12	12	124781038	124773710	7328	-0.520	0.000000005990819	8.2225
cg14684960	ENSG00000180104.9_465833_465960	5	5	422213	443273	21060	0.372	0.000062090525490	4.2070
cg16145915	ENSG00000178381.6_1199600_1199814	7	7	1198662	1200395	1733	0.475	0.000000160354743	6.7949
cg17705423	ENSG00000178209.10_144989321_144996563	8	8	145009406	145050902	41496	0.385	0.000033094834516	4.4802
cg18010747	ENSG00000180537.8_13977140_13980533	6	6	13954015	13924677	29338	0.420	0.000005070785067	5.2949
cg18402987	ENSG00000178381.6_1192543_1192877	7	7	1209562	1200395	9167	-0.486	0.000000075054303	7.1246
cg19405177	ENSG00000178209.10_144989321_144996563	8	8	145001428	145050902	49474	-0.370	0.000073751106358	4.1322
cg20158671	ENSG00000179954.7_56001249_56001362	19	19	56007515	55999870	7645	0.370	0.000069021755224	4.1610
cg20158671	ENSG00000179954.7_56004962_56005279	19	19	56007515	55999870	7645	0.411	0.000008318643784	5.0799
cg20158671	ENSG00000179954.7_56009247_56009564	19	19	56007515	55999870	7645	0.467	0.000000270750918	6.5674
cg20158671	ENSG00000179954.7_56011857_56012171	19	19	56007515	55999870	7645	0.379	0.000044050011900	4.3561
cg20340866	ENSG00000180818.4_54378970_54379794	12	12	54391631	54378849	12782	-0.403	0.000013638406235	4.8652
cg20359360	ENSG00000177697.12_837250_837354	11	11	818466	832843	14377	-0.373	0.000060973502257	4.2149
cg20402783	ENSG00000180818.4_54378970_54379794	12	12	54381013	54378849	2164	-0.373	0.000059795630744	4.2233
cg21725374	ENSG00000179091.4_145151240_145151397	8	8	145171334	145149930	21404	0.380	0.000042888279337	4.3677
cg21725374	ENSG00000179091.4_145151487_145151647	8	8	145171334	145149930	21404	0.374	0.000057375595629	4.2413
cg21725374	ENSG00000179526.12_145154413_145154521	8	8	145171334	145163027	8307	0.374	0.000057811021553	4.2380
cg21725374	ENSG00000179526.12_145154606_145154747	8	8	145171334	145163027	8307	0.429	0.000002974288709	5.5266
cg22822867	ENSG00000178209.10_144989321_144996563	8	8	145004144	145050902	46758	0.410	0.000008833292620	5.0539
cg22822867	ENSG00000178209.10_144996672_145000052	8	8	145004144	145050902	46758	0.371	0.000064924224755	4.1876
cg22822867	ENSG00000178209.10_145000952_145001050	8	8	145004144	145050902	46758	0.371	0.000066929010304	4.1744
cg22822867	ENSG00000178209.10_145004552_145004704	8	8	145004144	145050902	46758	0.386	0.000031426837250	4.5027
cg22822867	ENSG00000178209.10_145009366_145009481	8	8	145004144	145050902	46758	0.376	0.000052665886680	4.2785
cg22907277	ENSG00000178381.6_1199600_1199814	7	7	1156413	1200395	43982	-0.369	0.000071991183497	4.1427
cg23299254	ENSG00000178209.10_144989321_144996563	8	8	145008957	145050902	41945	0.383	0.000036464730993	4.4381
cg23400985	ENSG00000177731.8_18148869_18148974	17	17	18162130	18162056	74	0.369	0.000072497521557	4.1397
cg23483799	ENSG00000179119.9_18627948_18631501	11	11	18659383	18656338	3045	0.385	0.000032609993060	4.4866
cg25998794	ENSG00000179364.9_105857544_105857586	14	14	105783687	105766900	16787	0.375	0.000053067843772	4.2752
cg27082292	ENSG00000178209.10_145001145_145001249	8	8	145001361	145050902	49541	-0.380	0.000042597526568	4.3706
cg27082292	ENSG00000178209.10_145001420_145001503	8	8	145001361	145050902	49541	-0.369	0.000074426017185	4.1283
cg27082292	ENSG00000178209.10_145003582_145003739	8	8	145001361	145050902	49541	-0.373	0.000060865534660	4.2156
cg27082292	ENSG00000178209.10_145012799_145012860	8	8	145001361	145050902	49541	-0.374	0.000057836730690	4.2378
cg27082292	ENSG00000178209.10_145013518_145013758	8	8	145001361	145050902	49541	-0.434	0.000002149035287	5.6678
cg00616500	ENSG00000183258.7_176943289_176943448	5	5	176900001	176944470	44469	0.386	0.000036241137742	4.4408
cg01267941	ENSG00000182199.6_57627532_57627687	12	12	57623452	57623110	342	-0.372	0.000062393448030	4.2049
cg01482407	ENSG00000182511.7_91433070_91433192	15	15	91446764	91426925	19839	-0.381	0.000039717225824	4.4010
cg01564661	ENSG00000182809.6_105945462_105945556	14	14	105942636	105939299	3337	-0.407	0.000010218763144	4.9906
cg01564661	ENSG00000182809.6_105945923_105946499	14	14	105942636	105939299	3337	-0.389	0.000027110003075	4.5669
cg02357714	ENSG00000183258.7_176941702_176941838	5	5	176936563	176944470	7907	-0.413	0.000007361782022	5.1330
cg03284640	ENSG00000182022.12_125767184_125769855	10	10	125804060	125853206	49146	0.416	0.000006345949463	5.1975
cg03481077	ENSG00000182272.7_376421_377327	11	11	380593	369796	10797	0.379	0.000044773253153	4.3490
cg03767378	ENSG00000181929.6_49397540_49397705	12	12	49375669	49412980	37311	-0.392	0.000022928483574	4.6396
cg04329125	ENSG00000182809.6_105944603_105944697	14	14	105945022	105939299	5723	0.371	0.000070960374540	4.1490
cg04329125	ENSG00000182809.6_105945773_105945830	14	14	105945022	105939299	5723	0.416	0.000006735467400	5.1716
cg04439622	ENSG00000182809.6_105944787_105944844	14	14	105944942	105939299	5643	0.378	0.000047585485998	4.3225
cg05185038	ENSG00000182809.6_105944787_105944844	14	14	105945685	105939299	6386	0.388	0.000027710958218	4.5573
cg05185038	ENSG00000182809.6_105945068_105945208	14	14	105945685	105939299	6386	0.372	0.000062035596366	4.2074
cg05185038	ENSG00000182809.6_105945462_105945556	14	14	105945685	105939299	6386	0.384	0.000034053486019	4.4678
cg05185038	ENSG00000182809.6_105945773_105945830	14	14	105945685	105939299	6386	0.384	0.000033897126015	4.4698
cg05878390	ENSG00000181541.4_151503077_151505843	4	4	151502935	151503077	142	-0.396	0.000018731105715	4.7274
cg06034255	ENSG00000182022.12_125767184_125769855	10	10	125806958	125853206	46248	0.375	0.000053880370528	4.2686
cg06411901	ENSG00000182199.6_57627346_57627445	12	12	57634549	57623110	11439	0.376	0.000050698418086	4.2950
cg07782002	ENSG00000183520.7_38483340_38483442	1	1	38471247	38474930	3683	-0.375	0.000054875637144	4.2606
cg09829580	ENSG00000183255.7_46269500_46271542	21	21	46340833	46293752	47081	0.374	0.000055689150205	4.2542
cg10141261	ENSG00000182022.12_125767184_125769855	10	10	125805554	125853206	47652	0.373	0.000060542701710	4.2179
cg11363513	ENSG00000181541.4_151503077_151505843	4	4	151508942	151503077	5865	-0.561	0.000000000185646	9.7313
cg13341907	ENSG00000181222.9_7400083_7400364	17	17	7402671	7387866	14805	0.370	0.000070152425210	4.1540
cg13423282	ENSG00000181035.8_19221378_19223704	19	19	19174731	19174803	72	-0.391	0.000023608310837	4.6269
cg13667739	ENSG00000182809.6_105944603_105944697	14	14	105944604	105939299	5305	0.382	0.000038206546802	4.4179
cg13667739	ENSG00000182809.6_105944787_105944844	14	14	105944604	105939299	5305	0.371	0.000066605583873	4.1765
cg13667739	ENSG00000182809.6_105945068_105945208	14	14	105944604	105939299	5305	0.369	0.000071928123644	4.1431
cg13667739	ENSG00000182809.6_105945316_105945384	14	14	105944604	105939299	5305	0.404	0.000012225410875	4.9127
cg13667739	ENSG00000182809.6_105945462_105945556	14	14	105944604	105939299	5305	0.401	0.000014338936761	4.8435
cg14266527	ENSG00000181541.4_151503077_151505843	4	4	151501298	151503077	1779	-0.420	0.000005042114214	5.2974
cg14750269	ENSG00000182013.11_46969750_46971834	19	19	46975180	46974820	360	-0.497	0.000000033260053	7.4781
cg14750269	ENSG00000182013.11_46972990_46974371	19	19	46975180	46974820	360	-0.530	0.000000002684830	8.5711
cg14987002	ENSG00000181541.4_151503077_151505843	4	4	151496830	151503077	6247	-0.512	0.000000011142711	7.9530
cg15378605	ENSG00000182022.12_125767184_125769855	10	10	125805592	125853206	47614	0.428	0.000003080218768	5.5114
cg15480897	ENSG00000181541.4_151503077_151505843	4	4	151505467	151503077	2390	-0.391	0.000024193022292	4.6163
cg16449489	ENSG00000182022.12_125767184_125769855	10	10	125807047	125853206	46159	0.471	0.000000201294852	6.6962
cg16449489	ENSG00000182022.12_125805183_125806241	10	10	125807047	125853206	46159	0.424	0.000004017193411	5.3961
cg17077180	ENSG00000183431.7_38455542_38456593	1	1	38461687	38456593	5094	-0.412	0.000007828408817	5.1063
cg17433772	ENSG00000181541.4_151503077_151505843	4	4	151501739	151503077	1338	-0.416	0.000008162529464	5.0882
cg18765479	ENSG00000183495.8_132546655_132546868	12	12	132426275	132434505	8230	0.386	0.000031281803403	4.5047
cg18904832	ENSG00000183684.5_79846117_79846294	17	17	79871405	79849462	21943	0.378	0.000046735475568	4.3304
cg18904832	ENSG00000183684.5_79846396_79846459	17	17	79871405	79849462	21943	0.379	0.000044591409059	4.3507
cg18904832	ENSG00000183684.5_79847058_79847205	17	17	79871405	79849462	21943	0.404	0.000012177578826	4.9144
cg19011911	ENSG00000182272.7_376421_377327	11	11	376863	369796	7067	0.374	0.000055813387877	4.2533
cg20334738	ENSG00000181541.4_151503077_151505843	4	4	151502939	151503077	138	-0.372	0.000061570526723	4.2106
cg20668096	ENSG00000181541.4_151503077_151505843	4	4	151500192	151503077	2885	-0.416	0.000006288067378	5.2015
cg22215815	ENSG00000182379.9_57618661_57620232	12	12	57619178	57610578	8600	0.440	0.000001543910838	5.8114
cg23461126	ENSG00000181541.4_151503077_151505843	4	4	151513084	151503077	10007	-0.436	0.000001981457355	5.7030
cg25249286	ENSG00000180902.11_242694269_242695429	2	2	242713790	242673994	39796	0.376	0.000051338809586	4.2896
cg25475443	ENSG00000182022.12_125767184_125769855	10	10	125806388	125853206	46818	0.471	0.000000200318042	6.6983
cg25475443	ENSG00000182022.12_125805183_125806241	10	10	125806388	125853206	46818	0.420	0.000004936592773	5.3066
cg25526913	ENSG00000182742.5_46655225_46657473	17	17	46696752	46657473	39279	0.395	0.000021714655790	4.6632
cg26243623	ENSG00000180900.11_144887282_144887605	8	8	144869985	144897549	27564	0.415	0.000010658555889	4.9723
cg26243623	ENSG00000180900.11_144894436_144894554	8	8	144869985	144897549	27564	0.399	0.000024696090689	4.6074
cg26306435	ENSG00000182022.12_125767184_125769855	10	10	125805783	125853206	47423	0.430	0.000002722883365	5.5650
cg26306435	ENSG00000182022.12_125805183_125806241	10	10	125805783	125853206	47423	0.377	0.000048777864945	4.3118
cg26396455	ENSG00000182379.9_57618661_57620232	12	12	57619290	57610578	8712	0.389	0.000026139560896	4.5827
cg26686975	ENSG00000181929.6_49396057_49396789	12	12	49449791	49412980	36811	0.375	0.000053904443380	4.2684
cg27279301	ENSG00000182809.6_105944603_105944697	14	14	105945287	105939299	5988	0.514	0.000000009612418	8.0172
cg27279301	ENSG00000182809.6_105944787_105944844	14	14	105945287	105939299	5988	0.572	0.000000000067960	10.1677
cg27279301	ENSG00000182809.6_105945068_105945208	14	14	105945287	105939299	5988	0.564	0.000000000134557	9.8711
cg27279301	ENSG00000182809.6_105945316_105945384	14	14	105945287	105939299	5988	0.564	0.000000000145943	9.8358
cg27279301	ENSG00000182809.6_105945462_105945556	14	14	105945287	105939299	5988	0.567	0.000000000106620	9.9722
cg27279301	ENSG00000182809.6_105945773_105945830	14	14	105945287	105939299	5988	0.586	0.000000000017124	10.7664
cg27279301	ENSG00000182809.6_105945923_105946499	14	14	105945287	105939299	5988	0.538	0.000000001378092	8.8607
cg01430970	ENSG00000183979.5_79860072_79860402	17	17	79905219	79860072	45147	0.385	0.000032504824606	4.4881
cg01937669	ENSG00000183856.6_156508601_156508825	1	1	156589237	156542396	46841	0.406	0.000010505846629	4.9786
cg05994244	ENSG00000185551.8_96869167_96869581	15	15	96904960	96869167	35793	0.386	0.000030879037436	4.5103
cg09643279	ENSG00000184992.9_125509537_125515684	12	12	125435221	125478246	43025	0.371	0.000067076506177	4.1734
cg11896211	ENSG00000184524.5_787104_788658	11	11	820192	790123	30069	-0.390	0.000025594606523	4.5919
cg12912872	ENSG00000185201.10_314922_315272	11	11	330536	307631	22905	-0.372	0.000064353688806	4.1914
cg13847226	ENSG00000184985.12_7741927_7744554	4	4	7193237	7194265	1028	0.385	0.000033155912175	4.4794
cg14130977	ENSG00000184702.12_19709760_19709862	22	22	19711023	19701987	9036	0.387	0.000028990921935	4.5377
cg14855378	ENSG00000183876.8_149675906_149678175	5	5	149683334	149718870	35536	-0.368	0.000075572953250	4.1216
cg15993402	ENSG00000185324.16_89759682_89759734	16	16	89723979	89747145	23166	0.380	0.000043337707502	4.3631
cg16210718	ENSG00000184702.12_19709760_19709862	22	22	19711007	19701987	9020	0.375	0.000053784179510	4.2693
cg16627786	ENSG00000184702.12_19709760_19709862	22	22	19711051	19701987	9064	0.381	0.000040909967288	4.3882
cg16659413	ENSG00000185813.3_79864636_79864774	17	17	79881066	79869340	11726	-0.379	0.000044189780783	4.3547
cg18431297	ENSG00000184985.12_7741927_7744554	4	4	7219810	7194265	25545	-0.397	0.000018010898978	4.7445
cg20637915	ENSG00000184967.2_132629309_132629519	12	12	132652520	132628993	23527	-0.381	0.000040576357578	4.3917
cg20637915	ENSG00000185163.5_132624406_132624469	12	12	132652520	132628880	23640	-0.408	0.000009657013096	5.0152
cg21334048	ENSG00000184009.2_79478929_79479168	17	17	79450925	79479827	28902	0.398	0.000016377637641	4.7857
cg21334048	ENSG00000184009.2_79479258_79479386	17	17	79450925	79479827	28902	0.404	0.000011818607049	4.9274
cg23734137	ENSG00000185551.8_96869167_96869581	15	15	96868114	96869167	1053	-0.379	0.000045466496448	4.3423
cg23787873	ENSG00000184702.12_19709760_19709862	22	22	19710909	19701987	8922	0.379	0.000044834021783	4.3484
cg26403198	ENSG00000185803.4_145582843_145583083	8	8	145581686	145577795	3891	0.379	0.000043990237598	4.3566
cg02874145	ENSG00000189143.7_73242930_73247017	7	7	73246406	73213872	32534	-0.476	0.000000149028356	6.8267
cg03413303	ENSG00000188807.8_9656917_9657111	1	1	9670134	9648932	21202	0.385	0.000032851576068	4.4834
cg04571321	ENSG00000188766.5_38886120_38886868	19	19	38924347	38880840	43507	0.370	0.000068628544951	4.1635
cg05312862	ENSG00000186111.3_3661869_3661999	19	19	3699951	3700463	512	-0.429	0.000002900964395	5.5375
cg05354521	ENSG00000186765.7_79495422_79496383	17	17	79519227	79495422	23805	-0.378	0.000047628363552	4.3221
cg07119001	ENSG00000188542.5_241500747_241503431	2	2	241512404	241499471	12933	-0.372	0.000062836525791	4.2018
cg08466034	ENSG00000187688.8_16318888_16319147	17	17	16318930	16318888	42	-0.407	0.000010300024172	4.9872
cg08466034	ENSG00000187688.8_16320876_16321182	17	17	16318930	16318888	42	-0.478	0.000000124610589	6.9044
cg08466034	ENSG00000187688.8_16325913_16326203	17	17	16318930	16318888	42	-0.497	0.000000034036638	7.4681
cg08466034	ENSG00000187688.8_16326783_16327081	17	17	16318930	16318888	42	-0.498	0.000000031010125	7.5085
cg08466034	ENSG00000187688.8_16329413_16329583	17	17	16318930	16318888	42	-0.479	0.000000122917168	6.9104
cg08466034	ENSG00000187688.8_16330036_16330191	17	17	16318930	16318888	42	-0.452	0.000000721284139	6.1419
cg08466034	ENSG00000187688.8_16330763_16330861	17	17	16318930	16318888	42	-0.453	0.000000652110320	6.1857
cg08466034	ENSG00000187688.8_16331631_16331701	17	17	16318930	16318888	42	-0.401	0.000014269502286	4.8456
cg08466034	ENSG00000187688.8_16332131_16332296	17	17	16318930	16318888	42	-0.467	0.000000270264403	6.5682
cg08466034	ENSG00000187688.8_16335098_16335164	17	17	16318930	16318888	42	-0.439	0.000001624760815	5.7892
cg08466034	ENSG00000187688.8_16335280_16335614	17	17	16318930	16318888	42	-0.532	0.000000002132204	8.6712
cg08466034	ENSG00000187688.8_16336888_16337012	17	17	16318930	16318888	42	-0.396	0.000018036783088	4.7438
cg08466034	ENSG00000187688.8_16340103_16340317	17	17	16318930	16318888	42	-0.432	0.000002471725211	5.6070
cg09472467	ENSG00000186297.7_27193081_27194354	15	15	27114644	27111510	3134	0.571	0.000000000089915	10.0462
cg11101439	ENSG00000186174.5_118773699_118773783	11	11	118795826	118796317	491	0.375	0.000053904443380	4.2684
cg12599673	ENSG00000187720.8_72039177_72039381	15	15	71408847	71389291	19556	-0.369	0.000073713415040	4.1325
cg12904924	ENSG00000186297.7_27193081_27194354	15	15	27128934	27111510	17424	0.377	0.000049174124291	4.3083
cg13908988	ENSG00000188483.6_131937835_131940540	9	9	131933109	131940540	7431	-0.379	0.000045077868380	4.3460
cg15112523	ENSG00000187239.10_132657547_132658275	9	9	132806002	132805473	529	0.391	0.000024147566642	4.6171
cg16803846	ENSG00000186297.7_27193081_27194354	15	15	27111572	27111510	62	0.391	0.000024124868870	4.6175
cg17040113	ENSG00000186951.11_46631030_46639653	22	22	46545868	46546424	556	0.375	0.000053664166323	4.2703
cg18344740	ENSG00000186470.7_26368793_26369140	6	6	26322291	26365387	43096	0.404	0.000011847652109	4.9264
cg22081933	ENSG00000186297.7_27193081_27194354	15	15	27128909	27111510	17399	0.410	0.000008732384540	5.0589
cg24387380	ENSG00000186297.7_27193081_27194354	15	15	27159158	27111510	47648	0.374	0.000057580119047	4.2397
cg27123533	ENSG00000188227.6_38027799_38034237	19	19	37958466	37997841	39375	-0.384	0.000033788074316	4.4712
cg00530564	ENSG00000196498.8_124885047_124885219	12	12	125036429	125052135	15706	0.374	0.000057759635290	4.2384
cg12449931	ENSG00000196230.7_30691117_30693203	6	6	30688637	30687978	659	-0.387	0.000042262486767	4.3740
cg19795980	ENSG00000196655.5_118895567_118896164	11	11	118938814	118889142	49672	-0.388	0.000028390385241	4.5468
cg21418076	ENSG00000196943.7_24769614_24770063	14	14	24777878	24769068	8810	0.369	0.000072275591384	4.1410
cg21418076	ENSG00000196943.7_24770818_24770928	14	14	24777878	24769068	8810	0.401	0.000014450693042	4.8401
cg21418076	ENSG00000196943.7_24774144_24778330	14	14	24777878	24769068	8810	0.391	0.000023563886574	4.6278
cg23611477	ENSG00000189339.7_1623888_1624167	1	1	1644835	1624167	20668	0.407	0.000010198542413	4.9915
cg26483359	ENSG00000196378.5_145997611_145999990	8	8	146012773	146012730	43	0.369	0.000073327409584	4.1347
cg00636527	ENSG00000198055.6_176863074_176863282	5	5	176859356	176830205	29151	0.375	0.000053520480720	4.2715
cg01296532	ENSG00000197415.7_157081153_157081550	3	3	157217187	157251408	34221	0.397	0.000017118406129	4.7665
cg03339910	ENSG00000197457.5_62271061_62272750	20	20	62318482	62284780	33702	-0.384	0.000035296478171	4.4523
cg03358769	ENSG00000197415.7_157081153_157081550	3	3	157261021	157251408	9613	0.395	0.000019862295580	4.7020
cg07139762	ENSG00000198185.6_45141179_45142198	20	20	45142244	45142198	46	-0.401	0.000014090449249	4.8511
cg10615591	ENSG00000197457.5_62271061_62272750	20	20	62318433	62284780	33653	-0.401	0.000014457704931	4.8399
cg17534029	ENSG00000197457.5_62271061_62272750	20	20	62318426	62284780	33646	-0.370	0.000070926145904	4.1492
cg24185628	ENSG00000198055.6_176867920_176868054	5	5	176829349	176830205	856	0.371	0.000067372408144	4.1715
cg03386869	ENSG00000198542.6_102367913_102368794	13	13	102104848	102104966	118	-0.447	0.000000953544097	6.0207
cg05138203	ENSG00000198542.6_102367913_102368794	13	13	102104707	102104966	259	-0.396	0.000018236391862	4.7391
cg10164367	ENSG00000198542.6_102367913_102368794	13	13	102104807	102104966	159	-0.412	0.000007963337166	5.0989
cg12769732	ENSG00000198948.6_170907748_170913460	4	4	170913525	170954182	40657	0.431	0.000002588194752	5.5870
cg13328064	ENSG00000198598.2_132323157_132323286	12	12	132357918	132312938	44980	0.385	0.000033555497467	4.4742
cg15209376	ENSG00000198542.6_102367913_102368794	13	13	102104976	102104966	10	-0.446	0.000001072322697	5.9697
cg16293118	ENSG00000198542.6_102367913_102368794	13	13	102105006	102104966	40	-0.387	0.000029288831310	4.5333
cg18472410	ENSG00000198865.5_42799761_42802462	5	5	42756786	42756903	117	-0.381	0.000040281954032	4.3949
cg21179831	ENSG00000198563.8_31499073_31499182	6	6	31508137	31510225	2088	-0.376	0.000051754472632	4.2861
cg22070156	ENSG00000198542.6_102367913_102368794	13	13	102104991	102104966	25	-0.408	0.000009419921557	5.0260
cg25007393	ENSG00000198598.2_132335470_132336328	12	12	132334122	132312938	21184	0.477	0.000000209850307	6.6781
cg00004562	ENSG00000204539.3_31082867_31085306	6	6	31089293	31088223	1070	-0.461	0.000000403507617	6.3941
cg00643876	ENSG00000205923.1_2579631_2581420	16	16	2550122	2581420	31298	-0.370	0.000070863956571	4.1496
cg01893963	ENSG00000204209.6_33286335_33286579	6	6	33288569	33297046	8477	-0.416	0.000006291269939	5.2013
cg01893963	ENSG00000204209.6_33286774_33286996	6	6	33288569	33297046	8477	-0.424	0.000003804574790	5.4197
cg01893963	ENSG00000204209.6_33287157_33287631	6	6	33288569	33297046	8477	-0.399	0.000015796148892	4.8014
cg01893963	ENSG00000204209.6_33287788_33288001	6	6	33288569	33297046	8477	-0.372	0.000063872415503	4.1947
cg01893963	ENSG00000204209.6_33288157_33288368	6	6	33288569	33297046	8477	-0.431	0.000002566140105	5.5907
cg01893963	ENSG00000204209.6_33288513_33289344	6	6	33288569	33297046	8477	-0.395	0.000019293514048	4.7146
cg03477252	ENSG00000204209.6_33286774_33286996	6	6	33288180	33297046	8866	-0.376	0.000052454239175	4.2802
cg03477252	ENSG00000204209.6_33287157_33287631	6	6	33288180	33297046	8866	-0.426	0.000003405445754	5.4678
cg03477252	ENSG00000204209.6_33287788_33288001	6	6	33288180	33297046	8866	-0.474	0.000000174410421	6.7584
cg03477252	ENSG00000204209.6_33288157_33288368	6	6	33288180	33297046	8866	-0.410	0.000008444589222	5.0734
cg04399147	ENSG00000204209.6_33286335_33286579	6	6	33288656	33297046	8390	-0.412	0.000008748076841	5.0581
cg04399147	ENSG00000204209.6_33286774_33286996	6	6	33288656	33297046	8390	-0.453	0.000000779598603	6.1081
cg04399147	ENSG00000204209.6_33287157_33287631	6	6	33288656	33297046	8390	-0.432	0.000002726965201	5.5643
cg04399147	ENSG00000204209.6_33287788_33288001	6	6	33288656	33297046	8390	-0.406	0.000012107188865	4.9170
cg04399147	ENSG00000204209.6_33288157_33288368	6	6	33288656	33297046	8390	-0.460	0.000000475886376	6.3225
cg04399147	ENSG00000204209.6_33288513_33289344	6	6	33288656	33297046	8390	-0.371	0.000069790277547	4.1562
cg05016746	ENSG00000205047.3_87731749_87734639	16	16	87725309	87739290	13981	0.410	0.000008701889602	5.0604
cg05227616	ENSG00000204539.3_31082867_31085306	6	6	31096102	31088223	7879	-0.381	0.000041059060420	4.3866
cg05871781	ENSG00000204435.7_31637613_31637847	6	6	31620172	31633013	12841	-0.387	0.000037771788643	4.4228
cg06321045	ENSG00000204536.8_31116395_31116505	6	6	31088343	31126015	37672	-0.396	0.000018455710240	4.7339
cg06321045	ENSG00000204539.3_31082867_31085306	6	6	31088343	31088223	120	-0.735	0.000000000000000	19.2144
cg07516307	ENSG00000204227.4_33180075_33180499	6	6	33165658	33176272	10614	-0.370	0.000070988386136	4.1488
cg07905975	ENSG00000204209.6_33286335_33286579	6	6	33288366	33297046	8680	-0.371	0.000065586174992	4.1832
cg07905975	ENSG00000204209.6_33286774_33286996	6	6	33288366	33297046	8680	-0.436	0.000001937853162	5.7127
cg07905975	ENSG00000204209.6_33287157_33287631	6	6	33288366	33297046	8680	-0.436	0.000001957945758	5.7082
cg07905975	ENSG00000204209.6_33287788_33288001	6	6	33288366	33297046	8680	-0.414	0.000006775719335	5.1690
cg07905975	ENSG00000204209.6_33288157_33288368	6	6	33288366	33297046	8680	-0.411	0.000008260476954	5.0830
cg07905975	ENSG00000204209.6_33288513_33289344	6	6	33288366	33297046	8680	-0.387	0.000029768697136	4.5262
cg08367318	ENSG00000204394.8_31759387_31759514	6	6	31743952	31763730	19778	0.389	0.000026795345537	4.5719
cg08677140	ENSG00000204569.4_30570987_30571062	6	6	30582241	30586389	4148	-0.378	0.000047628363552	4.3221
cg09365002	ENSG00000204209.6_33286774_33286996	6	6	33288329	33297046	8717	-0.405	0.000012615494709	4.8991
cg09365002	ENSG00000204209.6_33287157_33287631	6	6	33288329	33297046	8717	-0.428	0.000003458808825	5.4611
cg09365002	ENSG00000204209.6_33287788_33288001	6	6	33288329	33297046	8717	-0.462	0.000000432904856	6.3636
cg09365002	ENSG00000204209.6_33288157_33288368	6	6	33288329	33297046	8717	-0.412	0.000008632393199	5.0639
cg09365002	ENSG00000204209.6_33288513_33289344	6	6	33288329	33297046	8717	-0.387	0.000032864031459	4.4833
cg09597022	ENSG00000204209.6_33287788_33288001	6	6	33288332	33297046	8714	-0.374	0.000057095483430	4.2434
cg09597022	ENSG00000204209.6_33288157_33288368	6	6	33288332	33297046	8714	-0.389	0.000026508887707	4.5766
cg10489928	ENSG00000204469.7_31602013_31602142	6	6	31592247	31588450	3797	-0.384	0.000034022160088	4.4682
cg12048225	ENSG00000204264.4_32808494_32808824	6	6	32808669	32812480	3811	0.396	0.000018784851871	4.7262
cg12048225	ENSG00000204264.4_32810719_32810866	6	6	32808669	32812480	3811	0.371	0.000067699306652	4.1694
cg12315353	ENSG00000204681.5_29589881_29589982	6	6	29573089	29601753	28664	-0.383	0.000036431332839	4.4385
cg12344104	ENSG00000204642.7_29691435_29691704	6	6	29693309	29690552	2757	0.419	0.000005107497881	5.2918
cg12344104	ENSG00000204642.7_29691950_29692225	6	6	29693309	29690552	2757	0.396	0.000018019523136	4.7443
cg12344104	ENSG00000204642.7_29692808_29693083	6	6	29693309	29690552	2757	0.385	0.000032655162746	4.4860
cg12641838	ENSG00000204267.8_32797707_32797866	6	6	32822013	32806599	15414	0.381	0.000039825946577	4.3998
cg12785251	ENSG00000204209.6_33287788_33288001	6	6	33287941	33297046	9105	-0.417	0.000005842615685	5.2334
cg12785251	ENSG00000204209.6_33288157_33288368	6	6	33287941	33297046	9105	-0.384	0.000034415680857	4.4632
cg14402472	ENSG00000204642.7_29692808_29693083	6	6	29691165	29690552	613	-0.382	0.000037807117245	4.4224
cg15201677	ENSG00000204574.6_30557583_30557751	6	6	30520702	30539153	18451	0.393	0.000021726160188	4.6630
cg15407213	ENSG00000204231.6_33163347_33163479	6	6	33145550	33168630	23080	0.377	0.000048254160558	4.3165
cg15407213	ENSG00000204231.6_33163684_33164383	6	6	33145550	33168630	23080	0.386	0.000031660202337	4.4995
cg16315106	ENSG00000204209.6_33286335_33286579	6	6	33288561	33297046	8485	-0.377	0.000059172250573	4.2279
cg16315106	ENSG00000204209.6_33286774_33286996	6	6	33288561	33297046	8485	-0.438	0.000002090380774	5.6798
cg16315106	ENSG00000204209.6_33287157_33287631	6	6	33288561	33297046	8485	-0.411	0.000009960728094	5.0017
cg16315106	ENSG00000204209.6_33287788_33288001	6	6	33288561	33297046	8485	-0.423	0.000005049831484	5.2967
cg16315106	ENSG00000204209.6_33288157_33288368	6	6	33288561	33297046	8485	-0.478	0.000000166568990	6.7784
cg16728223	ENSG00000204642.7_29692808_29693083	6	6	29691603	29690552	1051	-0.376	0.000052056627002	4.2835
cg16728223	ENSG00000204642.7_29693224_29693340	6	6	29691603	29690552	1051	-0.397	0.000017151316797	4.7657
cg17251196	ENSG00000204209.6_33286335_33286579	6	6	33288599	33297046	8447	-0.392	0.000022361946293	4.6505
cg17251196	ENSG00000204209.6_33286774_33286996	6	6	33288599	33297046	8447	-0.433	0.000002262016185	5.6455
cg17251196	ENSG00000204209.6_33287157_33287631	6	6	33288599	33297046	8447	-0.421	0.000004618023163	5.3355
cg17251196	ENSG00000204209.6_33287788_33288001	6	6	33288599	33297046	8447	-0.412	0.000007664707078	5.1155
cg17251196	ENSG00000204209.6_33288157_33288368	6	6	33288599	33297046	8447	-0.466	0.000000282849726	6.5484
cg17251196	ENSG00000204209.6_33288513_33289344	6	6	33288599	33297046	8447	-0.371	0.000064866959476	4.1880
cg19560927	ENSG00000204850.3_46997765_46999755	19	19	46995312	46997765	2453	0.368	0.000075804308906	4.1203
cg21297314	ENSG00000204592.5_30458017_30458292	6	6	30455858	30457244	1386	0.375	0.000059931046990	4.2223
cg21521230	ENSG00000204209.6_33286335_33286579	6	6	33288635	33297046	8411	-0.387	0.000029685914620	4.5274
cg21521230	ENSG00000204209.6_33286774_33286996	6	6	33288635	33297046	8411	-0.383	0.000036901523284	4.4330
cg21521230	ENSG00000204209.6_33287157_33287631	6	6	33288635	33297046	8411	-0.385	0.000032534840273	4.4877
cg21521230	ENSG00000204209.6_33288157_33288368	6	6	33288635	33297046	8411	-0.410	0.000008776123436	5.0567
cg22017797	ENSG00000204463.7_31608162_31608305	6	6	31588526	31620482	31956	-0.377	0.000049129947364	4.3087
cg22882121	ENSG00000204387.7_31804620_31805212	6	6	31842909	31802385	40524	-0.442	0.000001322890716	5.8785
cg23505644	ENSG00000204539.3_31082867_31085306	6	6	31088434	31088223	211	-0.508	0.000000014779978	7.8303
cg23859630	ENSG00000204304.5_32151966_32154251	6	6	32160455	32157963	2492	-0.400	0.000015307942976	4.8151
cg24354924	ENSG00000204209.6_33286335_33286579	6	6	33288680	33297046	8366	-0.372	0.000068730942124	4.1628
cg24354924	ENSG00000204209.6_33286774_33286996	6	6	33288680	33297046	8366	-0.412	0.000008605902410	5.0652
cg24354924	ENSG00000204209.6_33287157_33287631	6	6	33288680	33297046	8366	-0.376	0.000056927484047	4.2447
cg24354924	ENSG00000204209.6_33288157_33288368	6	6	33288680	33297046	8366	-0.435	0.000002315619011	5.6353
cg24354924	ENSG00000204209.6_33288513_33289344	6	6	33288680	33297046	8366	-0.405	0.000012489698886	4.9034
cg24498636	ENSG00000204209.6_33286774_33286996	6	6	33288372	33297046	8674	-0.437	0.000001808481928	5.7427
cg24498636	ENSG00000204209.6_33287157_33287631	6	6	33288372	33297046	8674	-0.446	0.000001016119105	5.9931
cg24498636	ENSG00000204209.6_33287788_33288001	6	6	33288372	33297046	8674	-0.445	0.000001082577906	5.9655
cg24498636	ENSG00000204209.6_33288157_33288368	6	6	33288372	33297046	8674	-0.436	0.000001965397907	5.7065
cg24498636	ENSG00000204209.6_33288513_33289344	6	6	33288372	33297046	8674	-0.426	0.000003520268465	5.4534
cg24529500	ENSG00000204569.4_30574245_30574418	6	6	30540984	30586389	45405	0.446	0.000001018976013	5.9918
cg24529500	ENSG00000204569.4_30574556_30574633	6	6	30540984	30586389	45405	0.385	0.000031983730787	4.4951
cg24703717	ENSG00000204642.7_29691056_29691304	6	6	29691168	29690552	616	-0.420	0.000005034321493	5.2981
cg24703717	ENSG00000204642.7_29691435_29691704	6	6	29691168	29690552	616	-0.423	0.000004048770457	5.3927
cg24703717	ENSG00000204642.7_29691950_29692225	6	6	29691168	29690552	616	-0.489	0.000000060310970	7.2196
cg24703717	ENSG00000204642.7_29692808_29693083	6	6	29691168	29690552	616	-0.479	0.000000122840718	6.9107
cg24703717	ENSG00000204642.7_29693224_29693340	6	6	29691168	29690552	616	-0.418	0.000005593831120	5.2523
cg24735489	ENSG00000204536.8_31116395_31116505	6	6	31088352	31126015	37663	-0.375	0.000054000835294	4.2676
cg24735489	ENSG00000204539.3_31082867_31085306	6	6	31088352	31088223	129	-0.660	0.000000000000005	14.3304
cg24927124	ENSG00000204599.9_30314209_30314334	6	6	30312939	30294256	18683	-0.478	0.000000191714169	6.7173
cg25114245	ENSG00000204843.7_74593020_74593145	2	2	74645353	74619214	26139	0.383	0.000039561123416	4.4027
cg25114245	ENSG00000204843.7_74596225_74596341	2	2	74645353	74619214	26139	0.375	0.000057684607340	4.2389
cg25114245	ENSG00000204843.7_74598106_74598303	2	2	74645353	74619214	26139	0.390	0.000027331623618	4.5633
cg25530908	ENSG00000204257.8_32917388_32917666	6	6	32901536	32938493	36957	0.397	0.000017366689365	4.7603
cg25530908	ENSG00000204257.8_32918015_32918580	6	6	32901536	32938493	36957	0.460	0.000000433211173	6.3633
cg25600103	ENSG00000204387.7_31804620_31805212	6	6	31838413	31802385	36028	-0.435	0.000002017226681	5.6952
cg25600103	ENSG00000204387.7_31807320_31807541	6	6	31838413	31802385	36028	-0.445	0.000001117646300	5.9517
cg26500914	ENSG00000204209.6_33286774_33286996	6	6	33288323	33297046	8723	-0.425	0.000003719811155	5.4295
cg26500914	ENSG00000204209.6_33287157_33287631	6	6	33288323	33297046	8723	-0.421	0.000004766165096	5.3218
cg26500914	ENSG00000204209.6_33287788_33288001	6	6	33288323	33297046	8723	-0.392	0.000022906862530	4.6400
cg26500914	ENSG00000204209.6_33288157_33288368	6	6	33288323	33297046	8723	-0.422	0.000004312206351	5.3653
cg26718763	ENSG00000204681.5_29574168_29574261	6	6	29573014	29601753	28739	-0.373	0.000058586956173	4.2322
cg26919618	ENSG00000204209.6_33287157_33287631	6	6	33286790	33297046	10256	-0.447	0.000001007027991	5.9970
cg26919618	ENSG00000204209.6_33287788_33288001	6	6	33286790	33297046	10256	-0.511	0.000000011816350	7.9275
cg26919618	ENSG00000204209.6_33288157_33288368	6	6	33286790	33297046	10256	-0.432	0.000002380604438	5.6233
cg27608022	ENSG00000205036.2_88634959_88636548	16	16	88673997	88636548	37449	0.394	0.000020967703438	4.6784
cg00175579	ENSG00000231500.2_33243953_33244044	6	6	33272215	33239787	32428	0.375	0.000058424534727	4.2334
cg00329300	ENSG00000215845.6_161007421_161007865	1	1	161008462	161008780	318	-0.423	0.000004089104779	5.3884
cg00446235	ENSG00000215845.6_161007421_161007865	1	1	161008644	161008780	136	-0.425	0.000003646392333	5.4381
cg00626422	ENSG00000228649.1_22898190_22899106	7	7	22894849	22895705	856	-0.426	0.000003853557243	5.4141
cg02150661	ENSG00000223501.3_33234965_33235098	6	6	33234604	33239824	5220	0.404	0.000011888428050	4.9249
cg02204578	ENSG00000232856.2_132719291_132719869	7	7	132766399	132720699	45700	-0.371	0.000066254418466	4.1788
cg02299465	ENSG00000231500.2_33244168_33244287	6	6	33247509	33239787	7722	0.392	0.000022446611284	4.6488
cg03479710	ENSG00000213928.4_24632587_24632717	14	14	24634148	24630262	3886	0.374	0.000062910899168	4.2013
cg03536664	ENSG00000225697.5_48667871_48667948	3	3	48636487	48672926	36439	0.382	0.000037738051455	4.4232
cg04907244	ENSG00000228649.1_22898190_22899106	7	7	22894795	22895705	910	-0.531	0.000000002360860	8.6269
cg06534892	ENSG00000225921.2_13620640_13620717	6	6	13615533	13615559	26	0.403	0.000012595985943	4.8998
cg06980547	ENSG00000228649.1_22898190_22899106	7	7	22894557	22895705	1148	-0.455	0.000000604068890	6.2189
cg07155553	ENSG00000213654.5_32158543_32159280	6	6	32178155	32163300	14855	0.368	0.000074915559372	4.1254
cg07967677	ENSG00000215845.6_161007421_161007865	1	1	161008977	161008780	197	-0.423	0.000004227778862	5.3739
cg08860011	ENSG00000223477.1_47096454_47098649	10	10	47138177	47099716	38461	0.414	0.000006914461242	5.1602
cg10040866	ENSG00000213614.4_72642859_72642991	15	15	72690640	72668817	21823	0.434	0.000002220949846	5.6535
cg10449091	ENSG00000225968.3_1783940_1785813	7	7	1783609	1748724	34885	0.424	0.000004015096570	5.3963
cg11161846	ENSG00000215845.6_161007421_161007865	1	1	160990452	161008780	18328	0.400	0.000015153270648	4.8195
cg11161846	ENSG00000215845.6_161008341_161008484	1	1	160990452	161008780	18328	0.383	0.000035540333098	4.4493
cg11578532	ENSG00000215845.6_161007421_161007865	1	1	161008127	161008780	653	-0.563	0.000000000156583	9.8053
cg11578532	ENSG00000215845.6_161008341_161008484	1	1	161008127	161008780	653	-0.383	0.000037087790276	4.4308
cg11578532	ENSG00000215845.6_161008670_161008780	1	1	161008127	161008780	653	-0.454	0.000000648748116	6.1879
cg13709244	ENSG00000213719.4_31701931_31702040	6	6	31707853	31707540	313	0.375	0.000055367339974	4.2567
cg15088325	ENSG00000215788.5_6521211_6521822	1	1	6527401	6526255	1146	0.419	0.000005096982980	5.2927
cg15166642	ENSG00000231500.2_33240364_33240503	6	6	33278020	33239787	38233	0.384	0.000034305067565	4.4646
cg15192242	ENSG00000228049.3_102279570_102279646	7	7	102279588	102312182	32594	0.390	0.000024989877198	4.6022
cg15401507	ENSG00000228649.1_22898190_22899106	7	7	22894281	22895705	1424	-0.440	0.000001544759547	5.8111
cg15742049	ENSG00000214413.2_112658488_112660284	10	10	112679103	112679032	71	-0.422	0.000004467276181	5.3500
cg16573887	ENSG00000223501.3_33236276_33236426	6	6	33284127	33239824	44303	0.373	0.000060811617812	4.2160
cg19175364	ENSG00000215041.3_7221384_7221491	17	17	7249511	7232638	16873	-0.371	0.000065904981150	4.1811
cg19872068	ENSG00000214401.3_44273734_44274037	17	17	44250734	44270939	20205	0.378	0.000046462292749	4.3329
cg20012024	ENSG00000215845.6_161008341_161008484	1	1	160991549	161008780	17231	0.405	0.000011503502707	4.9392
cg20306574	ENSG00000213928.4_24633796_24634164	14	14	24601499	24630262	28763	0.381	0.000040965817759	4.3876
cg22290528	ENSG00000213614.4_72641420_72641600	15	15	72669149	72668817	332	0.393	0.000022015860539	4.6573
cg24247132	ENSG00000213462.4_64451187_64453792	7	7	64458642	64467121	8479	-0.509	0.000000013282509	7.8767
cg24411043	ENSG00000215845.6_161007421_161007865	1	1	161008297	161008780	483	-0.390	0.000025859683686	4.5874
cg27180868	ENSG00000215845.6_161007421_161007865	1	1	161008750	161008780	30	-0.398	0.000016720035772	4.7768
cg00108351	ENSG00000246979.1_86508135_86510805	16	16	86529658	86542466	12808	0.404	0.000013409031584	4.8726
cg00175579	ENSG00000237441.3_33260793_33261083	6	6	33272215	33267176	5039	0.374	0.000061056937637	4.2143
cg00622799	ENSG00000243509.2_62328021_62328544	20	20	62318588	62290756	27832	-0.406	0.000011048358369	4.9567
cg02057644	ENSG00000237651.2_61389977_61390090	2	2	61400552	61372243	28309	0.435	0.000002016133835	5.6955
cg02057644	ENSG00000237651.2_61390187_61390367	2	2	61400552	61372243	28309	0.502	0.000000023650232	7.6262
cg02057644	ENSG00000237651.2_61391489_61391964	2	2	61400552	61372243	28309	0.499	0.000000028260771	7.5488
cg02863151	ENSG00000242802.2_4828471_4828582	7	7	4824800	4815253	9547	0.426	0.000003416226782	5.4665
cg03200136	ENSG00000237649.3_33371091_33371144	6	6	33405517	33359313	46204	0.371	0.000065672979116	4.1826
cg03339910	ENSG00000243509.2_62328021_62328544	20	20	62318482	62290756	27726	-0.454	0.000000618507878	6.2087
cg03339910	ENSG00000243509.2_62328681_62328875	20	20	62318482	62290756	27726	-0.437	0.000001829293795	5.7377
cg04131583	ENSG00000246979.1_86508135_86510805	16	16	86529961	86542466	12505	0.369	0.000074426017185	4.1283
cg07620230	ENSG00000243509.2_62328681_62328875	20	20	62328084	62290756	37328	-0.392	0.000022723854450	4.6435
cg10566297	ENSG00000243449.2_2045588_2045697	4	4	2049235	2043689	5546	-0.383	0.000036699321802	4.4353
cg10615591	ENSG00000243509.2_62328021_62328544	20	20	62318433	62290756	27677	-0.508	0.000000014430560	7.8407
cg10615591	ENSG00000243509.2_62328681_62328875	20	20	62318433	62290756	27677	-0.458	0.000000498390686	6.3024
cg12045829	ENSG00000239697.6_7460416_7461207	17	17	7452926	7452208	718	-0.383	0.000036935324746	4.4326
cg12641838	ENSG00000250264.1_32797707_32797866	6	6	32822013	32806599	15414	0.378	0.000046003381623	4.3372
cg15442268	ENSG00000243649.4_31917197_31917334	6	6	31868949	31895475	26526	0.377	0.000053352301111	4.2728
cg15442268	ENSG00000244255.1_31917197_31917334	6	6	31868949	31895475	26526	0.377	0.000053352301111	4.2728
cg17213381	ENSG00000241404.2_32134864_32135034	6	6	32139504	32132360	7144	0.394	0.000020456506728	4.6892
cg17534029	ENSG00000243509.2_62328021_62328544	20	20	62318426	62290756	27670	-0.443	0.000001263369401	5.8985
cg17534029	ENSG00000243509.2_62328681_62328875	20	20	62318426	62290756	27670	-0.381	0.000040576357578	4.3917
cg17892169	ENSG00000239697.6_7460416_7461207	17	17	7452644	7452208	436	-0.391	0.000023764415260	4.6241
cg21693015	ENSG00000248167.3_30297359_30297547	6	6	30303537	30297359	6178	0.382	0.000038416509275	4.4155
cg22046662	ENSG00000250067.3_19646146_19646259	19	19	19651344	19627036	24308	0.375	0.000053784179510	4.2693
cg23204968	ENSG00000253293.2_27210210_27211792	7	7	27183816	27219880	36064	0.386	0.000031108590500	4.5071
cg24927124	ENSG00000241370.1_30314209_30314341	6	6	30312939	30312908	31	-0.471	0.000000311674075	6.5063
cg24927124	ENSG00000248167.3_30314209_30314334	6	6	30312939	30297359	15580	-0.473	0.000000264656104	6.5773
cg27345946	ENSG00000241553.5_9845527_9845697	3	3	9835511	9834179	1332	-0.386	0.000030764856938	4.5119
cg00622799	ENSG00000258366.2_62328113_62328416	20	20	62318588	62289163	29425	-0.369	0.000073423733846	4.1342
cg02062123	ENSG00000255604.1_26694297_26694502	17	17	26733583	26700110	33473	-0.383	0.000035966755191	4.4441
cg02062123	ENSG00000255604.1_26694736_26695080	17	17	26733583	26700110	33473	-0.392	0.000023244148210	4.6337
cg03339910	ENSG00000258366.2_62328113_62328416	20	20	62318482	62289163	29319	-0.463	0.000000353558834	6.4515
cg05279643	ENSG00000255432.1_62432603_62432650	11	11	62445555	62432650	12905	0.373	0.000060677020689	4.2170
cg06155833	ENSG00000254536.1_135232984_135233096	10	10	135232936	135204338	28598	0.401	0.000014138446882	4.8496
cg07706471	ENSG00000256152.1_123349882_123350057	12	12	123319906	123349882	29976	-0.404	0.000014488275770	4.8390
cg07775813	ENSG00000258484.2_69237938_69239150	15	15	69223368	69222839	529	-0.398	0.000016938455427	4.7711
cg10615591	ENSG00000258366.2_62328113_62328416	20	20	62318433	62289163	29270	-0.488	0.000000063692699	7.1959
cg10699312	ENSG00000254999.2_10167953_10168874	3	3	10203470	10157276	46194	0.450	0.000000821298084	6.0855
cg17534029	ENSG00000258366.2_62328113_62328416	20	20	62318426	62289163	29263	-0.425	0.000003638744218	5.4390
cg19737468	ENSG00000254692.1_24679554_24679689	14	14	24701538	24682679	18859	0.397	0.000019133955585	4.7182
