# Supplementary material for: Passive and active DNA methylation and the interplay with genetic variation in gene regulation
Source: eLife. 2013 Jun 4;2:e00523. doi: 10.7554/eLife.00523 (PMC3673336; doi:10.7554/eLife.00523)
Supplement: Table 1—source data 1. — Significant eQTL, mQTL and eQTM associations found in each cell-type. DOI: http://dx.doi.org/10.7554/eLife.00523.012 [file elife00523s001.zip › GENCORD2_ASSOCIATIONS/GENCORD2_EQTM_FDR10_L_118]

METHYL_label	GENE_ID	METHYL_chromosome	GENE_chromosome	METHYL_location	GENE_location	Distance	rvalue	pvalue	-log10(pvalue)
cg00026474	ENSG00000008513.10_134487962_134488847	8	8	134585500	134584183	1317	-0.316	0.000485112959333	3.3142
cg00150418	ENSG00000003756.11_50142982_50143142	3	3	50099325	50126341	27016	-0.313	0.000557509024456	3.2537
cg00319395	ENSG00000005100.7_5357141_5357300	17	17	5323036	5372236	49200	-0.330	0.000399157635977	3.3989
cg00394823	ENSG00000005187.6_20787161_20787371	16	16	20775166	20775312	146	-0.351	0.000096727422727	4.0145
cg00394823	ENSG00000005187.6_20792036_20792179	16	16	20775166	20775312	146	-0.386	0.000015991318464	4.7961
cg00394823	ENSG00000005187.6_20792296_20792452	16	16	20775166	20775312	146	-0.371	0.000036137857289	4.4420
cg00394823	ENSG00000005187.6_20803324_20803451	16	16	20775166	20775312	146	-0.341	0.000159064996241	3.7984
cg00497630	ENSG00000004139.8_26708222_26708840	17	17	26733052	26691378	41674	-0.348	0.000113610805399	3.9446
cg00539300	ENSG00000007038.5_2868678_2868970	16	16	2895093	2867164	27929	0.316	0.000499176467982	3.3017
cg00688900	ENSG00000005955.7_34900781_34900946	17	17	34901364	34900773	591	-0.355	0.000092564750338	4.0336
cg00921682	ENSG00000007129.10_42092817_42093197	19	19	42081255	42041702	39553	0.355	0.000081288889852	4.0900
cg01135315	ENSG00000007545.9_1723882_1727909	16	16	1670311	1662338	7973	0.337	0.000185933562858	3.7306
cg01232511	ENSG00000007038.5_2868678_2868970	16	16	2867446	2867164	282	-0.687	0.000000000000000	17.0443
cg01232511	ENSG00000007038.5_2871367_2871720	16	16	2867446	2867164	282	-0.691	0.000000000000000	17.3174
cg01294194	ENSG00000004139.8_26723176_26728046	17	17	26715208	26691378	23830	0.327	0.000296333483027	3.5282
cg01341751	ENSG00000008838.11_38187412_38187498	17	17	38249486	38210661	38825	-0.322	0.000424990877522	3.3716
cg01512113	ENSG00000008128.15_1635662_1635783	1	1	1680232	1655966	24266	-0.338	0.000178021665361	3.7495
cg01548742	ENSG00000006194.5_3336023_3336149	16	16	3311857	3313800	1943	-0.364	0.000051663373502	4.2868
cg02222844	ENSG00000008300.10_48673902_48675665	3	3	48694451	48700348	5897	-0.439	0.000000678203701	6.1686
cg02222844	ENSG00000008300.10_48677107_48677992	3	3	48694451	48700348	5897	-0.311	0.000620694266657	3.2071
cg02256969	ENSG00000007038.5_2868678_2868970	16	16	2908245	2867164	41081	-0.325	0.000325900638888	3.4869
cg02296564	ENSG00000007038.5_2868678_2868970	16	16	2867051	2867164	113	-0.633	0.000000000000019	13.7144
cg02296564	ENSG00000007038.5_2871367_2871720	16	16	2867051	2867164	113	-0.633	0.000000000000019	13.7224
cg02476628	ENSG00000007202.7_26948417_26948516	17	17	26942193	26972472	30279	-0.339	0.000174154049728	3.7591
cg03139693	ENSG00000008128.15_1638848_1639023	1	1	1636323	1655966	19643	-0.342	0.000147487850842	3.8312
cg03604367	ENSG00000006747.10_12692213_12693228	7	7	12610817	12610203	614	0.345	0.000133111960775	3.8758
cg03891344	ENSG00000006007.6_19513015_19514939	16	16	19533212	19533450	238	0.353	0.000088775338402	4.0517
cg04272838	ENSG00000008128.15_1635989_1636094	1	1	1606206	1655966	49760	-0.318	0.000443658801123	3.3530
cg04558115	ENSG00000006025.6_45894622_45894725	17	17	45871717	45899200	27483	0.368	0.000044712974750	4.3496
cg04643527	ENSG00000006194.5_3335681_3335754	16	16	3312946	3313800	854	-0.320	0.000412872648898	3.3842
cg04789860	ENSG00000008128.15_1635989_1636094	1	1	1677548	1655966	21582	-0.376	0.000030123819602	4.5211
cg04818078	ENSG00000005339.6_3775055_3779875	16	16	3929633	3930722	1089	-0.321	0.000394771810757	3.4037
cg05005659	ENSG00000004660.9_3763609_3765577	17	17	3764251	3796338	32087	0.341	0.000158296861998	3.8005
cg05652817	ENSG00000006282.12_48625026_48625128	17	17	48626506	48620419	6087	0.445	0.000000455958748	6.3411
cg05652817	ENSG00000006282.12_48625644_48625814	17	17	48626506	48620419	6087	0.555	0.000000000068720	10.1629
cg05652817	ENSG00000006282.12_48625915_48625979	17	17	48626506	48620419	6087	0.589	0.000000000002245	11.6487
cg05652817	ENSG00000006282.12_48626171_48626325	17	17	48626506	48620419	6087	0.628	0.000000000000026	13.5801
cg05652817	ENSG00000006282.12_48626404_48626547	17	17	48626506	48620419	6087	0.588	0.000000000002667	11.5740
cg05652817	ENSG00000006282.12_48626647_48626848	17	17	48626506	48620419	6087	0.600	0.000000000000729	12.1372
cg05652817	ENSG00000006282.12_48627346_48627476	17	17	48626506	48620419	6087	0.538	0.000000000335302	9.4746
cg05652817	ENSG00000006282.12_48627569_48627673	17	17	48626506	48620419	6087	0.689	0.000000000000000	17.1645
cg05652817	ENSG00000006282.12_48627897_48627971	17	17	48626506	48620419	6087	0.614	0.000000000000147	12.8320
cg05652817	ENSG00000006282.12_48628069_48628278	17	17	48626506	48620419	6087	0.658	0.000000000000001	15.2292
cg05652817	ENSG00000006282.12_48628359_48628551	17	17	48626506	48620419	6087	0.607	0.000000000000336	12.4737
cg05652817	ENSG00000006282.12_48628872_48629040	17	17	48626506	48620419	6087	0.564	0.000000000029726	10.5269
cg05652817	ENSG00000006282.12_48629330_48629541	17	17	48626506	48620419	6087	0.490	0.000000017449634	7.7582
cg05652817	ENSG00000006282.12_48631612_48631811	17	17	48626506	48620419	6087	0.410	0.000004087562963	5.3885
cg05652817	ENSG00000006282.12_48632593_48632673	17	17	48626506	48620419	6087	0.425	0.000001594725119	5.7973
cg05652817	ENSG00000006282.12_48632853_48633213	17	17	48626506	48620419	6087	0.525	0.000000000997152	9.0012
cg05772319	ENSG00000007392.12_238968_240134	16	16	323063	279462	43601	-0.319	0.000438994303466	3.3575
cg05915609	ENSG00000007038.5_2868678_2868970	16	16	2904455	2867164	37291	0.336	0.000203434895602	3.6916
cg06075477	ENSG00000001631.9_91874741_91875480	7	7	91875292	91875480	188	-0.368	0.000045319352450	4.3437
cg06077305	ENSG00000007038.5_2868678_2868970	16	16	2903246	2867164	36082	-0.325	0.000334773086753	3.4752
cg06094085	ENSG00000008710.10_2152062_2152257	16	16	2136269	2185899	49630	-0.315	0.000515894378965	3.2874
cg06193520	ENSG00000007520.2_1401694_1401912	16	16	1373703	1401912	28209	-0.334	0.000214337073949	3.6689
cg06391660	ENSG00000005448.12_74650605_74650658	2	2	74608183	74648805	40622	0.315	0.000551408527673	3.2585
cg06478823	ENSG00000005187.6_20781306_20781575	16	16	20774873	20775312	439	-0.326	0.000318185262865	3.4973
cg06478823	ENSG00000005187.6_20787161_20787371	16	16	20774873	20775312	439	-0.394	0.000009889854596	5.0048
cg06478823	ENSG00000005187.6_20788695_20788902	16	16	20774873	20775312	439	-0.333	0.000228072275398	3.6419
cg06478823	ENSG00000005187.6_20792036_20792179	16	16	20774873	20775312	439	-0.466	0.000000103440974	6.9853
cg06478823	ENSG00000005187.6_20792296_20792452	16	16	20774873	20775312	439	-0.398	0.000007939624796	5.1002
cg06478823	ENSG00000005187.6_20803324_20803451	16	16	20774873	20775312	439	-0.397	0.000008658630529	5.0626
cg06478823	ENSG00000005187.6_20803558_20803657	16	16	20774873	20775312	439	-0.391	0.000011862013288	4.9258
cg06750152	ENSG00000008128.15_1638848_1639023	1	1	1630992	1655966	24974	-0.325	0.000332262227374	3.4785
cg06896044	ENSG00000008710.10_2141782_2141907	16	16	2222637	2185899	36738	-0.368	0.000041015447926	4.3871
cg06915202	ENSG00000006453.9_97920963_97922908	7	7	98029285	98030380	1095	-0.337	0.000203994214769	3.6904
cg06980053	ENSG00000004838.9_50382919_50384283	3	3	50375674	50384283	8609	-0.317	0.000459685596023	3.3375
cg07087779	ENSG00000008710.10_2162341_2162474	16	16	2194837	2185899	8938	0.316	0.000480048380365	3.3187
cg07095197	ENSG00000003249.7_90071273_90072900	16	16	90119688	90086526	33162	0.324	0.000349069571379	3.4571
cg07280731	ENSG00000007038.5_2868678_2868970	16	16	2867773	2867164	609	-0.628	0.000000000000026	13.5906
cg07280731	ENSG00000007038.5_2871367_2871720	16	16	2867773	2867164	609	-0.594	0.000000000001388	11.8577
cg07516511	ENSG00000007038.5_2868678_2868970	16	16	2907819	2867164	40655	-0.314	0.000527768385972	3.2776
cg07516511	ENSG00000007038.5_2871367_2871720	16	16	2907819	2867164	40655	-0.317	0.000464848591983	3.3327
cg07522807	ENSG00000007541.10_624066_624763	16	16	664647	616995	47652	-0.327	0.000294771332584	3.5305
cg07798610	ENSG00000007038.5_2868678_2868970	16	16	2867683	2867164	519	-0.630	0.000000000000021	13.6682
cg07798610	ENSG00000007038.5_2871367_2871720	16	16	2867683	2867164	519	-0.616	0.000000000000120	12.9211
cg07830472	ENSG00000006453.9_97920963_97922908	7	7	97983916	98030380	46464	0.347	0.000117077348193	3.9315
cg07830472	ENSG00000006453.9_97937001_97937208	7	7	97983916	98030380	46464	0.397	0.000008406565296	5.0754
cg08044516	ENSG00000004139.8_26708222_26708840	17	17	26698710	26691378	7332	-0.336	0.000197438224400	3.7046
cg08163494	ENSG00000007312.7_62006794_62006835	17	17	61974280	62009714	35434	0.388	0.000013804116400	4.8600
cg08163494	ENSG00000007312.7_62007130_62007248	17	17	61974280	62009714	35434	0.360	0.000063509161396	4.1972
cg08163494	ENSG00000007312.7_62007434_62007745	17	17	61974280	62009714	35434	0.361	0.000059958199977	4.2222
cg08640901	ENSG00000008300.10_48673902_48675665	3	3	48694454	48700348	5894	-0.308	0.000685930045947	3.1637
cg08684580	ENSG00000006453.9_97920963_97922908	7	7	98029266	98030380	1114	-0.410	0.000003898695839	5.4091
cg08697285	ENSG00000005810.12_77900609_77901179	13	13	77901013	77901185	172	-0.342	0.000149447810898	3.8255
cg08776660	ENSG00000007545.9_1723882_1727909	16	16	1670473	1662338	8135	0.320	0.000405098091411	3.3924
cg08787769	ENSG00000007038.5_2868678_2868970	16	16	2869479	2867164	2315	0.397	0.000008336820349	5.0790
cg08787769	ENSG00000007038.5_2871367_2871720	16	16	2869479	2867164	2315	0.448	0.000000355215877	6.4495
cg08872248	ENSG00000008710.10_2141782_2141907	16	16	2136968	2185899	48931	-0.322	0.000383196940787	3.4166
cg08937107	ENSG00000008517.12_3118991_3119820	16	16	3136857	3115298	21559	0.338	0.000182031176762	3.7399
cg08958755	ENSG00000002549.7_17590442_17590600	4	4	17576199	17578815	2616	-0.345	0.000130571730552	3.8842
cg09161455	ENSG00000008838.11_38176526_38176735	17	17	38255871	38210661	45210	0.359	0.000066033067152	4.1802
cg09234872	ENSG00000008710.10_2147320_2147504	16	16	2205644	2185899	19745	-0.349	0.000107457826187	3.9688
cg09397359	ENSG00000008300.10_48673902_48675665	3	3	48694673	48700348	5675	-0.403	0.000006210099903	5.2069
cg09552434	ENSG00000007038.5_2868678_2868970	16	16	2871599	2867164	4435	0.466	0.000000105940358	6.9749
cg09552434	ENSG00000007038.5_2871367_2871720	16	16	2871599	2867164	4435	0.490	0.000000018198595	7.7400
cg09662823	ENSG00000007264.8_3777968_3778420	19	19	3825441	3801810	23631	-0.329	0.000275784617241	3.5594
cg09662823	ENSG00000007264.8_3784122_3784237	19	19	3825441	3801810	23631	-0.331	0.000245810557401	3.6094
cg09662823	ENSG00000007264.8_3784336_3784449	19	19	3825441	3801810	23631	-0.314	0.000537176937540	3.2699
cg09745688	ENSG00000007038.5_2868678_2868970	16	16	2908918	2867164	41754	-0.328	0.000293313733778	3.5327
cg10076951	ENSG00000003249.7_90071273_90072900	16	16	90072776	90086526	13750	0.335	0.000211239703432	3.6752
cg10078415	ENSG00000005187.6_20787161_20787371	16	16	20775011	20775312	301	-0.357	0.000070612086441	4.1511
cg10078415	ENSG00000005187.6_20788695_20788902	16	16	20775011	20775312	301	-0.318	0.000440685231630	3.3559
cg10078415	ENSG00000005187.6_20792036_20792179	16	16	20775011	20775312	301	-0.407	0.000004830421829	5.3160
cg10078415	ENSG00000005187.6_20792296_20792452	16	16	20775011	20775312	301	-0.327	0.000297117424726	3.5271
cg10132874	ENSG00000007264.8_3779376_3779449	19	19	3782316	3801810	19494	0.315	0.000516874411965	3.2866
cg10142236	ENSG00000007376.2_837077_837179	16	16	883132	838383	44749	0.323	0.000362510457335	3.4407
cg10327276	ENSG00000007923.11_6697507_6697564	1	1	6762116	6761984	132	0.329	0.000273322163606	3.5633
cg10396171	ENSG00000007541.10_628379_628505	16	16	605214	616995	11781	-0.323	0.000388216535264	3.4109
cg10626236	ENSG00000008128.15_1635263_1635379	1	1	1631100	1655966	24866	0.334	0.000220286265123	3.6570
cg10626236	ENSG00000008128.15_1636343_1636464	1	1	1631100	1655966	24866	0.331	0.000247959822606	3.6056
cg10762038	ENSG00000004139.8_26723176_26728046	17	17	26728914	26691378	37536	0.313	0.000552969251109	3.2573
cg10777347	ENSG00000008277.10_87825786_87832204	7	7	87556005	87563458	7453	-0.436	0.000000806525673	6.0934
cg10813070	ENSG00000008710.10_2150397_2150567	16	16	2228344	2185899	42445	-0.379	0.000023074207869	4.6369
cg11163532	ENSG00000008128.15_1635662_1635783	1	1	1683872	1655966	27906	-0.311	0.000613001096934	3.2125
cg11572942	ENSG00000008128.15_1638848_1639023	1	1	1656592	1655966	626	-0.327	0.000294771332584	3.5305
cg11599457	ENSG00000008294.13_49083446_49083598	17	17	49239365	49198226	41139	0.325	0.000323557457311	3.4900
cg11813617	ENSG00000001631.9_91874741_91875480	7	7	91876047	91875480	567	-0.332	0.000243025999687	3.6143
cg12042834	ENSG00000008128.15_1635478_1635585	1	1	1614009	1655966	41957	-0.316	0.000487121564678	3.3124
cg12042834	ENSG00000008128.15_1650767_1650894	1	1	1614009	1655966	41957	-0.333	0.000226311866301	3.6453
cg12127162	ENSG00000005884.11_48166474_48167848	17	17	48140412	48133332	7080	0.365	0.000049195049875	4.3081
cg12547038	ENSG00000004139.8_26708222_26708840	17	17	26662754	26691378	28624	-0.333	0.000233194555833	3.6323
cg12911791	ENSG00000007312.7_62006794_62006835	17	17	61988811	62009714	20903	-0.332	0.000234688782091	3.6295
cg12995933	ENSG00000006282.12_48628069_48628278	17	17	48626353	48620419	5934	0.344	0.000138137793234	3.8597
cg13037895	ENSG00000002822.9_2108829_2108973	7	7	2262292	2272878	10586	-0.320	0.000417012482603	3.3799
cg13125997	ENSG00000008710.10_2152062_2152257	16	16	2186901	2185899	1002	-0.338	0.000184982383888	3.7329
cg13368983	ENSG00000003402.12_202006097_202006325	2	2	201995729	201980827	14902	-0.391	0.000011895962154	4.9246
cg13438549	ENSG00000006282.12_48625026_48625128	17	17	48633206	48620419	12787	0.316	0.000487741135349	3.3118
cg13438549	ENSG00000006282.12_48625644_48625814	17	17	48633206	48620419	12787	0.553	0.000000000082453	10.0838
cg13438549	ENSG00000006282.12_48625915_48625979	17	17	48633206	48620419	12787	0.470	0.000000076786147	7.1147
cg13438549	ENSG00000006282.12_48626171_48626325	17	17	48633206	48620419	12787	0.588	0.000000000002476	11.6063
cg13438549	ENSG00000006282.12_48626404_48626547	17	17	48633206	48620419	12787	0.573	0.000000000012380	10.9073
cg13438549	ENSG00000006282.12_48626647_48626848	17	17	48633206	48620419	12787	0.567	0.000000000020785	10.6823
cg13438549	ENSG00000006282.12_48627346_48627476	17	17	48633206	48620419	12787	0.522	0.000000001323408	8.8783
cg13438549	ENSG00000006282.12_48627569_48627673	17	17	48633206	48620419	12787	0.598	0.000000000000866	12.0627
cg13438549	ENSG00000006282.12_48627897_48627971	17	17	48633206	48620419	12787	0.592	0.000000000001721	11.7642
cg13438549	ENSG00000006282.12_48628069_48628278	17	17	48633206	48620419	12787	0.527	0.000000000901623	9.0450
cg13438549	ENSG00000006282.12_48628359_48628551	17	17	48633206	48620419	12787	0.579	0.000000000006654	11.1769
cg13438549	ENSG00000006282.12_48628872_48629040	17	17	48633206	48620419	12787	0.580	0.000000000005653	11.2477
cg13438549	ENSG00000006282.12_48629330_48629541	17	17	48633206	48620419	12787	0.606	0.000000000000376	12.4244
cg13438549	ENSG00000006282.12_48631612_48631811	17	17	48633206	48620419	12787	0.539	0.000000000292739	9.5335
cg13438549	ENSG00000006282.12_48632593_48632673	17	17	48633206	48620419	12787	0.492	0.000000015211986	7.8178
cg13438549	ENSG00000006282.12_48632853_48633213	17	17	48633206	48620419	12787	0.537	0.000000000380067	9.4201
cg13833831	ENSG00000007264.8_3777968_3778420	19	19	3802558	3801810	748	0.326	0.000321757486404	3.4925
cg13833831	ENSG00000007264.8_3779376_3779449	19	19	3802558	3801810	748	0.344	0.000137608157680	3.8614
cg13833831	ENSG00000007264.8_3779531_3779615	19	19	3802558	3801810	748	0.362	0.000057014753492	4.2440
cg13833831	ENSG00000007264.8_3779696_3779795	19	19	3802558	3801810	748	0.358	0.000069535686148	4.1578
cg13833831	ENSG00000007264.8_3783812_3784031	19	19	3802558	3801810	748	0.324	0.000345894894348	3.4611
cg14164956	ENSG00000008128.15_1635662_1635783	1	1	1656943	1655966	977	-0.324	0.000341517428973	3.4666
cg14696662	ENSG00000005007.7_18942744_18943249	19	19	18965893	18942744	23149	-0.334	0.000215427416890	3.6667
cg14821083	ENSG00000005844.10_30486834_30486901	16	16	30457280	30483983	26703	-0.344	0.000135935487119	3.8667
cg14996935	ENSG00000001631.9_91874741_91875480	7	7	91875850	91875480	370	-0.359	0.000065573886441	4.1833
cg15033068	ENSG00000007264.8_3777968_3778420	19	19	3801922	3801810	112	-0.319	0.000427186964093	3.3694
cg15142694	ENSG00000008300.10_48673902_48675665	3	3	48694534	48700348	5814	-0.380	0.000025180028470	4.5989
cg15142694	ENSG00000008300.10_48677107_48677992	3	3	48694534	48700348	5814	-0.369	0.000046447686262	4.3330
cg15253587	ENSG00000005007.7_18956789_18956928	19	19	18943093	18942744	349	-0.317	0.000464996887689	3.3325
cg15511738	ENSG00000008300.10_48677107_48677992	3	3	48700027	48700348	321	0.344	0.000137800533609	3.8607
cg15646495	ENSG00000005206.9_2340896_2341016	19	19	2310327	2328629	18302	-0.325	0.000348734093391	3.4575
cg15860624	ENSG00000007264.8_3777968_3778420	19	19	3811194	3801810	9384	-0.319	0.000428973629819	3.3676
cg15860624	ENSG00000007264.8_3779376_3779449	19	19	3811194	3801810	9384	-0.344	0.000137176224374	3.8627
cg15860624	ENSG00000007264.8_3784122_3784237	19	19	3811194	3801810	9384	-0.310	0.000632597180459	3.1989
cg15922228	ENSG00000005206.9_2339823_2339965	19	19	2321726	2328629	6903	-0.312	0.000589705351247	3.2294
cg16312900	ENSG00000006282.12_48625026_48625128	17	17	48628397	48620419	7978	0.351	0.000097561608029	4.0107
cg16312900	ENSG00000006282.12_48625644_48625814	17	17	48628397	48620419	7978	0.338	0.000180293838517	3.7440
cg16312900	ENSG00000006282.12_48626171_48626325	17	17	48628397	48620419	7978	0.385	0.000017104043329	4.7669
cg16312900	ENSG00000006282.12_48626404_48626547	17	17	48628397	48620419	7978	0.343	0.000145147229728	3.8382
cg16312900	ENSG00000006282.12_48626647_48626848	17	17	48628397	48620419	7978	0.354	0.000083434373091	4.0787
cg16312900	ENSG00000006282.12_48627346_48627476	17	17	48628397	48620419	7978	0.383	0.000018567877493	4.7312
cg16312900	ENSG00000006282.12_48627569_48627673	17	17	48628397	48620419	7978	0.442	0.000000559700797	6.2520
cg16312900	ENSG00000006282.12_48627897_48627971	17	17	48628397	48620419	7978	0.378	0.000024109683578	4.6178
cg16312900	ENSG00000006282.12_48628069_48628278	17	17	48628397	48620419	7978	0.387	0.000014636937853	4.8345
cg16312900	ENSG00000006282.12_48628359_48628551	17	17	48628397	48620419	7978	0.318	0.000452546087645	3.3443
cg16312900	ENSG00000006282.12_48628872_48629040	17	17	48628397	48620419	7978	0.351	0.000096312826978	4.0163
cg16312900	ENSG00000006282.12_48629330_48629541	17	17	48628397	48620419	7978	0.362	0.000055614861749	4.2548
cg16312900	ENSG00000006282.12_48631612_48631811	17	17	48628397	48620419	7978	0.327	0.000299876342280	3.5231
cg16312900	ENSG00000006282.12_48632593_48632673	17	17	48628397	48620419	7978	0.323	0.000359106179438	3.4448
cg16312900	ENSG00000006282.12_48632853_48633213	17	17	48628397	48620419	7978	0.333	0.000227228764060	3.6435
cg16467775	ENSG00000003249.7_90071273_90072900	16	16	90085110	90086526	1416	-0.320	0.000416476169067	3.3804
cg16831050	ENSG00000003056.3_9102084_9102551	12	12	9093884	9102551	8667	0.392	0.000011261708252	4.9484
cg16844818	ENSG00000006607.8_242430931_242431094	2	2	242306625	242295658	10967	-0.312	0.000581818837774	3.2352
cg16844818	ENSG00000006607.8_242432708_242432859	2	2	242306625	242295658	10967	-0.317	0.000459979195855	3.3373
cg17278655	ENSG00000004975.6_7130409_7130588	17	17	7146546	7137868	8678	-0.333	0.000233351426872	3.6320
cg17299616	ENSG00000007264.8_3777968_3778420	19	19	3825330	3801810	23520	0.342	0.000153546935518	3.8138
cg17299616	ENSG00000007264.8_3779376_3779449	19	19	3825330	3801810	23520	0.323	0.000363218498490	3.4398
cg17299616	ENSG00000007264.8_3779696_3779795	19	19	3825330	3801810	23520	0.314	0.000536838279221	3.2702
cg17299616	ENSG00000007264.8_3783812_3784031	19	19	3825330	3801810	23520	0.315	0.000502352210359	3.2990
cg17355042	ENSG00000004975.6_7131296_7131363	17	17	7128557	7137868	9311	-0.330	0.000264466122069	3.5776
cg17672101	ENSG00000007264.8_3779376_3779449	19	19	3825630	3801810	23820	0.371	0.000036220714964	4.4410
cg17672101	ENSG00000007264.8_3779531_3779615	19	19	3825630	3801810	23820	0.358	0.000070020717302	4.1548
cg17672101	ENSG00000007264.8_3783812_3784031	19	19	3825630	3801810	23820	0.329	0.000281143869996	3.5511
cg17672101	ENSG00000007264.8_3784336_3784449	19	19	3825630	3801810	23820	0.309	0.000676240750520	3.1699
cg17685982	ENSG00000002822.9_2108829_2108973	7	7	2294754	2272878	21876	-0.324	0.000337853431702	3.4713
cg18345369	ENSG00000007038.5_2868678_2868970	16	16	2907859	2867164	40695	-0.335	0.000205308362698	3.6876
cg18366149	ENSG00000008283.10_61509668_61511955	17	17	61483413	61523722	40309	0.332	0.000244005432694	3.6126
cg18366149	ENSG00000008283.10_61512447_61512604	17	17	61483413	61523722	40309	0.338	0.000182592897438	3.7385
cg18366149	ENSG00000008283.10_61513049_61513152	17	17	61483413	61523722	40309	0.317	0.000471114650803	3.3269
cg18366149	ENSG00000008283.10_61514707_61514921	17	17	61483413	61523722	40309	0.401	0.000006815018921	5.1665
cg18453874	ENSG00000005156.5_33323593_33323672	17	17	33307333	33307542	209	0.354	0.000083283691298	4.0794
cg18685915	ENSG00000003402.12_201997752_201997857	2	2	202015549	201980827	34722	0.309	0.000660097628685	3.1804
cg18945744	ENSG00000006282.12_48625026_48625128	17	17	48628573	48620419	8154	0.471	0.000000075862109	7.1200
cg18945744	ENSG00000006282.12_48625644_48625814	17	17	48628573	48620419	8154	0.587	0.000000000002930	11.5332
cg18945744	ENSG00000006282.12_48625915_48625979	17	17	48628573	48620419	8154	0.530	0.000000000695769	9.1575
cg18945744	ENSG00000006282.12_48626171_48626325	17	17	48628573	48620419	8154	0.627	0.000000000000030	13.5264
cg18945744	ENSG00000006282.12_48626404_48626547	17	17	48628573	48620419	8154	0.638	0.000000000000008	14.1008
cg18945744	ENSG00000006282.12_48626647_48626848	17	17	48628573	48620419	8154	0.689	0.000000000000000	17.1752
cg18945744	ENSG00000006282.12_48627346_48627476	17	17	48628573	48620419	8154	0.601	0.000000000000591	12.2288
cg18945744	ENSG00000006282.12_48627569_48627673	17	17	48628573	48620419	8154	0.637	0.000000000000008	14.0732
cg18945744	ENSG00000006282.12_48627897_48627971	17	17	48628573	48620419	8154	0.587	0.000000000002691	11.5700
cg18945744	ENSG00000006282.12_48628069_48628278	17	17	48628573	48620419	8154	0.626	0.000000000000034	13.4737
cg18945744	ENSG00000006282.12_48628359_48628551	17	17	48628573	48620419	8154	0.654	0.000000000000001	15.0172
cg18945744	ENSG00000006282.12_48628872_48629040	17	17	48628573	48620419	8154	0.576	0.000000000008980	11.0467
cg18945744	ENSG00000006282.12_48629330_48629541	17	17	48628573	48620419	8154	0.523	0.000000001201653	8.9202
cg18945744	ENSG00000006282.12_48631612_48631811	17	17	48628573	48620419	8154	0.463	0.000000127134153	6.8957
cg18945744	ENSG00000006282.12_48632593_48632673	17	17	48628573	48620419	8154	0.571	0.000000000013930	10.8561
cg18945744	ENSG00000006282.12_48632853_48633213	17	17	48628573	48620419	8154	0.561	0.000000000038459	10.4150
cg19642100	ENSG00000003056.3_9102084_9102551	12	12	9102345	9102551	206	-0.312	0.000656028233155	3.1831
cg20082779	ENSG00000004059.5_127231267_127231759	7	7	127255636	127228399	27237	-0.314	0.000533799177379	3.2726
cg20303028	ENSG00000005448.12_74650982_74651117	2	2	74607507	74648805	41298	-0.337	0.000202090673915	3.6945
cg20951949	ENSG00000005955.7_34942270_34942395	17	17	34898162	34900773	2611	-0.366	0.000048654385189	4.3129
cg20951949	ENSG00000005955.7_34942480_34942628	17	17	34898162	34900773	2611	-0.325	0.000349898681887	3.4561
cg21062760	ENSG00000004776.5_36245470_36246584	19	19	36205574	36247930	42356	-0.325	0.000329444812945	3.4822
cg21491201	ENSG00000006625.11_30538947_30539592	7	7	30545074	30544460	614	-0.328	0.000289076460927	3.5390
cg21785145	ENSG00000006282.12_48625915_48625979	17	17	48635853	48620419	15434	0.318	0.000452690765248	3.3442
cg22351924	ENSG00000000938.7_27948070_27948168	1	1	27994914	27961788	33126	-0.319	0.000432567635615	3.3639
cg22553301	ENSG00000007264.8_3777968_3778420	19	19	3839231	3801810	37421	0.352	0.000094332189345	4.0253
cg22683154	ENSG00000004487.10_23408713_23408859	1	1	23345188	23345941	753	0.385	0.000018037156886	4.7438
cg22730830	ENSG00000007038.5_2868678_2868970	16	16	2867434	2867164	270	-0.615	0.000000000000161	12.7926
cg22730830	ENSG00000007038.5_2871367_2871720	16	16	2867434	2867164	270	-0.697	0.000000000000000	17.6179
cg23196549	ENSG00000005059.11_110608671_110609874	4	4	110480700	110481361	661	-0.313	0.000549154474967	3.2603
cg23336702	ENSG00000008513.10_134477021_134477200	8	8	134585815	134584183	1632	-0.320	0.000419164108516	3.3776
cg23611477	ENSG00000008128.15_1634519_1634708	1	1	1644835	1655966	11131	-0.325	0.000322921114076	3.4909
cg23611477	ENSG00000008128.15_1635662_1635783	1	1	1644835	1655966	11131	-0.524	0.000000001138825	8.9435
cg23611477	ENSG00000008128.15_1635989_1636094	1	1	1644835	1655966	11131	-0.661	0.000000000000000	15.4000
cg23728359	ENSG00000008256.11_6205176_6205247	7	7	6290148	6312275	22127	-0.417	0.000002592173092	5.5863
cg23887396	ENSG00000004139.8_26722924_26723045	17	17	26699551	26691378	8173	-0.372	0.000033232309083	4.4784
cg24001611	ENSG00000007264.8_3777968_3778420	19	19	3804563	3801810	2753	0.331	0.000249040966498	3.6037
cg24001611	ENSG00000007264.8_3779376_3779449	19	19	3804563	3801810	2753	0.368	0.000040906859750	4.3882
cg24001611	ENSG00000007264.8_3779531_3779615	19	19	3804563	3801810	2753	0.313	0.000560143683719	3.2517
cg24001611	ENSG00000007264.8_3783812_3784031	19	19	3804563	3801810	2753	0.315	0.000515731206421	3.2876
cg24001611	ENSG00000007264.8_3784122_3784237	19	19	3804563	3801810	2753	0.328	0.000284707152216	3.5456
cg24033122	ENSG00000005844.10_30492760_30492905	16	16	30485383	30483983	1400	-0.322	0.000381586841404	3.4184
cg24240567	ENSG00000007202.7_26948006_26948188	17	17	26972348	26972472	124	-0.317	0.000468270434683	3.3295
cg24240567	ENSG00000007202.7_26948417_26948516	17	17	26972348	26972472	124	-0.347	0.000118616852447	3.9259
cg24310246	ENSG00000007264.8_3779696_3779795	19	19	3773172	3801810	28638	-0.316	0.000494133685108	3.3062
cg24322668	ENSG00000007264.8_3777968_3778420	19	19	3838098	3801810	36288	-0.327	0.000299184401736	3.5241
cg24322668	ENSG00000007264.8_3784336_3784449	19	19	3838098	3801810	36288	-0.316	0.000500762022657	3.3004
cg24438145	ENSG00000006282.12_48625026_48625128	17	17	48624694	48620419	4275	-0.323	0.000366182428198	3.4363
cg24438145	ENSG00000006282.12_48625644_48625814	17	17	48624694	48620419	4275	-0.552	0.000000000096018	10.0176
cg24438145	ENSG00000006282.12_48625915_48625979	17	17	48624694	48620419	4275	-0.492	0.000000015041306	7.8227
cg24438145	ENSG00000006282.12_48626171_48626325	17	17	48624694	48620419	4275	-0.557	0.000000000056810	10.2456
cg24438145	ENSG00000006282.12_48626404_48626547	17	17	48624694	48620419	4275	-0.521	0.000000001416923	8.8487
cg24438145	ENSG00000006282.12_48626647_48626848	17	17	48624694	48620419	4275	-0.559	0.000000000048817	10.3114
cg24438145	ENSG00000006282.12_48627346_48627476	17	17	48624694	48620419	4275	-0.499	0.000000009018337	8.0449
cg24438145	ENSG00000006282.12_48627569_48627673	17	17	48624694	48620419	4275	-0.583	0.000000000004097	11.3876
cg24438145	ENSG00000006282.12_48627897_48627971	17	17	48624694	48620419	4275	-0.529	0.000000000727919	9.1379
cg24438145	ENSG00000006282.12_48628069_48628278	17	17	48624694	48620419	4275	-0.523	0.000000001249003	8.9034
cg24438145	ENSG00000006282.12_48628359_48628551	17	17	48624694	48620419	4275	-0.575	0.000000000010028	10.9988
cg24438145	ENSG00000006282.12_48628872_48629040	17	17	48624694	48620419	4275	-0.539	0.000000000300338	9.5224
cg24438145	ENSG00000006282.12_48629330_48629541	17	17	48624694	48620419	4275	-0.480	0.000000038192273	7.4180
cg24438145	ENSG00000006282.12_48631612_48631811	17	17	48624694	48620419	4275	-0.453	0.000000263441881	6.5793
cg24438145	ENSG00000006282.12_48632593_48632673	17	17	48624694	48620419	4275	-0.504	0.000000005966006	8.2243
cg24438145	ENSG00000006282.12_48632853_48633213	17	17	48624694	48620419	4275	-0.529	0.000000000706930	9.1506
cg24825722	ENSG00000004975.6_7131296_7131363	17	17	7121848	7137868	16020	-0.325	0.000330093020106	3.4814
cg24924091	ENSG00000005007.7_18942744_18943249	19	19	18900900	18942744	41844	-0.316	0.000498069329830	3.3027
cg24990803	ENSG00000006715.11_38762563_38765926	7	7	38948533	38971994	23461	0.318	0.000441957363146	3.3546
cg24993354	ENSG00000005810.12_77900609_77901179	13	13	77901216	77901185	31	-0.323	0.000364638410827	3.4381
cg25022915	ENSG00000008294.13_49067811_49068029	17	17	49243257	49198226	45031	-0.318	0.000444796443084	3.3518
cg25058957	ENSG00000007264.8_3777968_3778420	19	19	3771683	3801810	30127	0.328	0.000293895971867	3.5318
cg25189483	ENSG00000008128.15_1635478_1635585	1	1	1639749	1655966	16217	-0.363	0.000054611476399	4.2627
cg25189483	ENSG00000008128.15_1635662_1635783	1	1	1639749	1655966	16217	-0.369	0.000038968103031	4.4093
cg25189483	ENSG00000008128.15_1635989_1636094	1	1	1639749	1655966	16217	-0.328	0.000285462618281	3.5445
cg25189483	ENSG00000008128.15_1636343_1636464	1	1	1639749	1655966	16217	-0.337	0.000186251629479	3.7299
cg25189483	ENSG00000008128.15_1638848_1639023	1	1	1639749	1655966	16217	-0.312	0.000574389509213	3.2408
cg25324976	ENSG00000007312.7_62006100_62006684	17	17	61989376	62009714	20338	-0.329	0.000270699970228	3.5675
cg25324976	ENSG00000007312.7_62006794_62006835	17	17	61989376	62009714	20338	-0.348	0.000110044651553	3.9584
cg25324976	ENSG00000007312.7_62007130_62007248	17	17	61989376	62009714	20338	-0.362	0.000056467646059	4.2482
cg25324976	ENSG00000007312.7_62007434_62007745	17	17	61989376	62009714	20338	-0.320	0.000403924077369	3.3937
cg25379762	ENSG00000007237.10_9813926_9820658	17	17	10098365	10101868	3503	0.402	0.000006429386198	5.1918
cg25567938	ENSG00000003402.12_202006097_202006325	2	2	201993795	201980827	12968	-0.342	0.000152856573525	3.8157
cg25921518	ENSG00000007237.10_9813926_9820658	17	17	10113142	10101868	11274	0.398	0.000008127454064	5.0900
cg26259865	ENSG00000007038.5_2868678_2868970	16	16	2880359	2867164	13195	-0.325	0.000334663555617	3.4754
cg26259865	ENSG00000007038.5_2871367_2871720	16	16	2880359	2867164	13195	-0.319	0.000433123015653	3.3634
cg26520371	ENSG00000003056.3_9102084_9102551	12	12	9102400	9102551	151	-0.329	0.000279655915855	3.5534
cg26568075	ENSG00000008130.10_1685983_1686137	1	1	1718809	1711896	6913	-0.357	0.000073318041690	4.1348
cg26663469	ENSG00000004139.8_26708222_26708840	17	17	26662463	26691378	28915	-0.340	0.000166881539629	3.7776
cg26736099	ENSG00000007312.7_62006100_62006684	17	17	61989275	62009714	20439	-0.321	0.000394771810757	3.4037
cg26960012	ENSG00000007038.5_2868678_2868970	16	16	2889915	2867164	22751	0.327	0.000306372508714	3.5138
cg27083614	ENSG00000007264.8_3777968_3778420	19	19	3778090	3801810	23720	0.449	0.000000333401579	6.4770
cg27083614	ENSG00000007264.8_3778507_3778593	19	19	3778090	3801810	23720	0.321	0.000394007209613	3.4045
cg27083614	ENSG00000007264.8_3778990_3779185	19	19	3778090	3801810	23720	0.380	0.000021718479731	4.6632
cg27083614	ENSG00000007264.8_3779376_3779449	19	19	3778090	3801810	23720	0.403	0.000006223266229	5.2060
cg27083614	ENSG00000007264.8_3779531_3779615	19	19	3778090	3801810	23720	0.360	0.000061324030628	4.2124
cg27083614	ENSG00000007264.8_3779696_3779795	19	19	3778090	3801810	23720	0.312	0.000588230697369	3.2305
cg27083614	ENSG00000007264.8_3783812_3784031	19	19	3778090	3801810	23720	0.348	0.000113530402221	3.9449
cg27083614	ENSG00000007264.8_3784122_3784237	19	19	3778090	3801810	23720	0.378	0.000025041580211	4.6013
cg27083614	ENSG00000007264.8_3784336_3784449	19	19	3778090	3801810	23720	0.397	0.000008774552657	5.0568
cg27083614	ENSG00000007264.8_3785062_3785284	19	19	3778090	3801810	23720	0.338	0.000177412142212	3.7510
cg27166767	ENSG00000008710.10_2149645_2149771	16	16	2218945	2185899	33046	-0.309	0.000650138108556	3.1870
cg27469783	ENSG00000007264.8_3784336_3784449	19	19	3801404	3801810	406	-0.325	0.000328690057186	3.4832
cg00099306	ENSG00000011052.15_49243639_49243924	17	17	49247217	49230920	16297	-0.375	0.000029028021145	4.5372
cg00127353	ENSG00000010810.11_111981535_111983150	6	6	112210969	112194655	16314	0.417	0.000002708556505	5.5673
cg00127353	ENSG00000010810.11_112015831_112015907	6	6	112210969	112194655	16314	0.346	0.000123002288975	3.9101
cg00127353	ENSG00000010810.11_112041008_112041265	6	6	112210969	112194655	16314	0.426	0.000001502895620	5.8231
cg00127353	ENSG00000010810.11_112194171_112194655	6	6	112210969	112194655	16314	0.365	0.000047438931935	4.3239
cg00264799	ENSG00000017427.11_102811269_102811781	12	12	102848839	102874423	25584	0.356	0.000074938626074	4.1253
cg00525989	ENSG00000009954.6_72936157_72936608	7	7	72936712	72936608	104	-0.337	0.000189137028616	3.7232
cg00743269	ENSG00000011028.8_60769592_60770956	17	17	60747654	60704762	42892	0.311	0.000595824270189	3.2249
cg00808175	ENSG00000010626.10_7014749_7014923	12	12	6949119	6982733	33614	0.312	0.000570797172348	3.2435
cg00972950	ENSG00000013810.13_1732613_1732689	4	4	1684791	1723227	38436	-0.315	0.000520976345047	3.2832
cg01246664	ENSG00000023171.9_123477317_123477506	11	11	123421927	123396344	25583	0.324	0.000346459838767	3.4603
cg01522412	ENSG00000011028.8_60769592_60770956	17	17	60744202	60704762	39440	0.355	0.000078994091187	4.1024
cg02131995	ENSG00000012124.9_35835732_35835828	19	19	35772917	35820072	47155	-0.315	0.000507954529125	3.2942
cg02942825	ENSG00000011478.6_46196671_46196814	19	19	46185348	46195741	10393	-0.310	0.000648525224037	3.1881
cg03627771	ENSG00000023171.9_123493214_123498482	11	11	123396039	123396344	305	0.323	0.000362039137749	3.4412
cg04071104	ENSG00000016391.5_53850387_53852222	3	3	53878642	53880417	1775	-0.361	0.000060246872709	4.2201
cg04071104	ENSG00000016391.5_53857333_53858094	3	3	53878642	53880417	1775	-0.352	0.000092588783621	4.0334
cg04447123	ENSG00000008853.12_22857092_22857618	8	8	22857672	22844930	12742	-0.312	0.000592850274437	3.2271
cg04588455	ENSG00000013364.12_29859083_29859355	16	16	29819461	29831729	12268	-0.330	0.000282657528246	3.5487
cg04742505	ENSG00000009954.6_72936157_72936608	7	7	72936528	72936608	80	-0.336	0.000199871316236	3.6992
cg04831244	ENSG00000013810.13_1723227_1723370	4	4	1723982	1723227	755	-0.326	0.000334923294877	3.4751
cg04887076	ENSG00000022556.10_55481367_55481663	19	19	55477653	55476438	1215	-0.771	0.000000000000000	23.7616
cg04887076	ENSG00000022556.10_55493530_55495096	19	19	55477653	55476438	1215	-0.839	0.000000000000000	31.6620
cg04887076	ENSG00000022556.10_55496415_55496585	19	19	55477653	55476438	1215	-0.689	0.000000000000000	17.2141
cg04887076	ENSG00000022556.10_55501390_55501560	19	19	55477653	55476438	1215	-0.776	0.000000000000000	24.2564
cg04887076	ENSG00000022556.10_55501870_55502040	19	19	55477653	55476438	1215	-0.816	0.000000000000000	28.6443
cg04887076	ENSG00000022556.10_55512128_55512510	19	19	55477653	55476438	1215	-0.809	0.000000000000000	27.8675
cg04946910	ENSG00000010539.6_3283506_3283836	16	16	3243392	3285456	42064	0.316	0.000486348120021	3.3131
cg05036635	ENSG00000010539.6_3282421_3282547	16	16	3243552	3285456	41904	0.312	0.000581272248910	3.2356
cg05107361	ENSG00000015133.13_91760517_91760662	14	14	91884912	91884188	724	-0.325	0.000331284460123	3.4798
cg05240166	ENSG00000011638.5_21190796_21191937	16	16	21171239	21169698	1541	-0.351	0.000099037582458	4.0042
cg05583103	ENSG00000011590.8_36205425_36206409	19	19	36157607	36203830	46223	0.330	0.000264642373130	3.5773
cg05583103	ENSG00000011590.8_36206659_36206732	19	19	36157607	36203830	46223	0.356	0.000075239335681	4.1236
cg05583103	ENSG00000011590.8_36207035_36207199	19	19	36157607	36203830	46223	0.342	0.000151117045430	3.8207
cg05583103	ENSG00000011590.8_36207380_36207940	19	19	36157607	36203830	46223	0.367	0.000044518674868	4.3515
cg06059318	ENSG00000009954.6_72936157_72936608	7	7	72936700	72936608	92	-0.311	0.000602189568639	3.2203
cg06174296	ENSG00000023171.9_123477317_123477506	11	11	123396593	123396344	249	0.333	0.000226999217572	3.6440
cg06174296	ENSG00000023171.9_123480503_123480621	11	11	123396593	123396344	249	0.457	0.000000192209187	6.7162
cg06174296	ENSG00000023171.9_123480904_123481046	11	11	123396593	123396344	249	0.345	0.000129295910315	3.8884
cg06174296	ENSG00000023171.9_123484163_123484366	11	11	123396593	123396344	249	0.452	0.000000285510939	6.5444
cg06174296	ENSG00000023171.9_123489815_123489932	11	11	123396593	123396344	249	0.415	0.000002938129648	5.5319
cg06174296	ENSG00000023171.9_123493214_123498482	11	11	123396593	123396344	249	0.480	0.000000037555078	7.4253
cg06212318	ENSG00000017260.13_130569439_130569772	3	3	130533890	130569439	35549	0.311	0.000605773794287	3.2177
cg06257669	ENSG00000013725.10_60785231_60785485	11	11	60702218	60739115	36897	-0.316	0.000490382410773	3.3095
cg06857116	ENSG00000011295.7_15903432_15903559	17	17	15885326	15902782	17456	-0.312	0.000589151958482	3.2298
cg07380416	ENSG00000013725.10_60776006_60776317	11	11	60739172	60739115	57	-0.322	0.000377038344094	3.4236
cg07380416	ENSG00000013725.10_60785231_60785485	11	11	60739172	60739115	57	-0.342	0.000146976056425	3.8328
cg07458712	ENSG00000013810.13_1723227_1723370	4	4	1769731	1723227	46504	0.333	0.000229150030237	3.6399
cg07458712	ENSG00000013810.13_1725148_1725310	4	4	1769731	1723227	46504	0.337	0.000193378089111	3.7136
cg07545306	ENSG00000011052.15_49237341_49237442	17	17	49242732	49230920	11812	-0.312	0.000572590751771	3.2422
cg07889337	ENSG00000008838.11_38189598_38189709	17	17	38257022	38210661	46361	0.308	0.000677078285832	3.1694
cg07892374	ENSG00000017260.13_130569439_130569772	3	3	130568122	130569439	1317	-0.336	0.000200143369112	3.6987
cg07892374	ENSG00000017260.13_130682815_130682939	3	3	130568122	130569439	1317	-0.322	0.000377282924382	3.4233
cg07892374	ENSG00000017260.13_130715524_130715640	3	3	130568122	130569439	1317	-0.308	0.000694887851304	3.1581
cg08025100	ENSG00000009830.6_77745072_77745212	14	14	77737771	77787227	49456	-0.326	0.000310230256723	3.5083
cg08354187	ENSG00000013725.10_60776006_60776317	11	11	60776399	60739115	37284	-0.326	0.000322180174840	3.4919
cg08386886	ENSG00000012048.13_41243452_41246877	17	17	41277274	41322290	45016	0.328	0.000286979114232	3.5421
cg08539991	ENSG00000011590.8_36205425_36206409	19	19	36203832	36203830	2	-0.309	0.000670819899382	3.1734
cg08539991	ENSG00000011590.8_36207380_36207940	19	19	36203832	36203830	2	-0.324	0.000338295611243	3.4707
cg09153080	ENSG00000013725.10_60786726_60787849	11	11	60739183	60739115	68	-0.312	0.000590259221538	3.2290
cg09231418	ENSG00000011590.8_36205425_36206409	19	19	36202390	36203830	1440	-0.310	0.000632400372740	3.1990
cg09317772	ENSG00000011052.15_49243639_49243924	17	17	49242784	49230920	11864	-0.349	0.000106317998579	3.9734
cg09930046	ENSG00000011304.10_808360_808452	19	19	840737	797392	43345	-0.341	0.000154936357409	3.8098
cg09930046	ENSG00000011304.10_808546_808762	19	19	840737	797392	43345	-0.375	0.000029219577983	4.5343
cg10091299	ENSG00000012983.6_50998660_50998876	14	14	50999609	51027844	28235	-0.348	0.000114985795190	3.9394
cg10277146	ENSG00000021574.7_32362178_32362257	2	2	32288253	32288680	427	-0.319	0.000423634187388	3.3730
cg10480741	ENSG00000011485.7_46893308_46893389	19	19	46850482	46850251	231	-0.348	0.000111103400492	3.9543
cg10511985	ENSG00000011007.7_24077335_24078520	1	1	24053853	24069645	15792	-0.357	0.000070896560505	4.1494
cg10925512	ENSG00000014123.9_96999309_96999389	6	6	96970084	96969471	613	-0.314	0.000533462477853	3.2729
cg10968958	ENSG00000022556.10_55481367_55481663	19	19	55494485	55476438	18047	0.511	0.000000003369380	8.4724
cg10968958	ENSG00000022556.10_55493530_55495096	19	19	55494485	55476438	18047	0.511	0.000000003311295	8.4800
cg10968958	ENSG00000022556.10_55496415_55496585	19	19	55494485	55476438	18047	0.396	0.000008977220533	5.0469
cg10968958	ENSG00000022556.10_55501390_55501560	19	19	55494485	55476438	18047	0.490	0.000000017459423	7.7580
cg10968958	ENSG00000022556.10_55501870_55502040	19	19	55494485	55476438	18047	0.536	0.000000000395200	9.4032
cg10968958	ENSG00000022556.10_55512128_55512510	19	19	55494485	55476438	18047	0.535	0.000000000432800	9.3637
cg10985987	ENSG00000013364.12_29845256_29845387	16	16	29874508	29831729	42779	0.313	0.000563674366509	3.2490
cg10985987	ENSG00000013364.12_29848043_29848279	16	16	29874508	29831729	42779	0.325	0.000332915552071	3.4777
cg11360689	ENSG00000023330.9_52236523_52236750	3	3	52229467	52232102	2635	0.327	0.000302060653741	3.5199
cg11421956	ENSG00000013725.10_60785231_60785485	11	11	60689415	60739115	49700	-0.385	0.000017022208582	4.7690
cg11493197	ENSG00000014216.9_64975676_64975733	11	11	64937615	64948037	10422	-0.332	0.000252637615683	3.5975
cg11701250	ENSG00000020922.7_94192574_94192747	11	11	94227183	94227074	109	-0.311	0.000597129697845	3.2239
cg11734289	ENSG00000009307.11_115263160_115263338	1	1	115314981	115301297	13684	0.332	0.000235953950025	3.6272
cg11873462	ENSG00000014164.5_144620173_144621490	8	8	144611940	144623623	11683	-0.347	0.000119372592989	3.9231
cg13010326	ENSG00000011426.6_36450123_36450313	7	7	36430238	36429415	823	-0.340	0.000163973087380	3.7852
cg13010326	ENSG00000011426.6_36461466_36461601	7	7	36430238	36429415	823	-0.353	0.000088551891960	4.0528
cg13311890	ENSG00000010322.10_52521212_52522621	3	3	52529317	52489134	40183	-0.318	0.000453849720581	3.3431
cg13311890	ENSG00000010322.10_52523352_52523694	3	3	52529317	52489134	40183	-0.408	0.000004391899087	5.3573
cg13341995	ENSG00000013725.10_60785231_60785485	11	11	60702605	60739115	36510	-0.320	0.000409034229831	3.3882
cg13419700	ENSG00000016391.5_53857333_53858094	3	3	53926284	53880417	45867	-0.323	0.000357822637956	3.4463
cg13425888	ENSG00000022556.10_55481367_55481663	19	19	55476669	55476438	231	-0.668	0.000000000000000	15.8744
cg13425888	ENSG00000022556.10_55493530_55495096	19	19	55476669	55476438	231	-0.737	0.000000000000000	20.7324
cg13425888	ENSG00000022556.10_55496415_55496585	19	19	55476669	55476438	231	-0.566	0.000000000023677	10.6257
cg13425888	ENSG00000022556.10_55501390_55501560	19	19	55476669	55476438	231	-0.667	0.000000000000000	15.7688
cg13425888	ENSG00000022556.10_55501870_55502040	19	19	55476669	55476438	231	-0.726	0.000000000000000	19.8890
cg13425888	ENSG00000022556.10_55512128_55512510	19	19	55476669	55476438	231	-0.677	0.000000000000000	16.3814
cg13530817	ENSG00000009954.6_72936157_72936608	7	7	72951610	72936608	15002	-0.328	0.000286599293474	3.5427
cg14101193	ENSG00000013810.13_1723227_1723370	4	4	1769559	1723227	46332	-0.382	0.000023459618159	4.6297
cg14136186	ENSG00000011052.15_49243639_49243924	17	17	49242821	49230920	11901	-0.324	0.000337853431702	3.4713
cg14240353	ENSG00000017427.11_102789645_102796344	12	12	102873312	102874423	1111	-0.336	0.000196700275981	3.7062
cg14240353	ENSG00000017427.11_102811269_102811781	12	12	102873312	102874423	1111	-0.376	0.000026694485097	4.5736
cg14241672	ENSG00000013810.13_1738968_1739055	4	4	1714399	1723227	8828	0.366	0.000045296411385	4.3439
cg14241672	ENSG00000013810.13_1739325_1739429	4	4	1714399	1723227	8828	0.359	0.000063884263932	4.1946
cg14940405	ENSG00000022567.5_142217265_142222655	8	8	142318883	142318404	479	0.339	0.000169545860489	3.7707
cg14940405	ENSG00000022567.5_142228110_142229128	8	8	142318883	142318404	479	0.315	0.000521305789815	3.2829
cg15031253	ENSG00000022556.10_55481367_55481663	19	19	55476665	55476438	227	-0.693	0.000000000000000	17.4579
cg15031253	ENSG00000022556.10_55493530_55495096	19	19	55476665	55476438	227	-0.752	0.000000000000000	22.0286
cg15031253	ENSG00000022556.10_55496415_55496585	19	19	55476665	55476438	227	-0.584	0.000000000004023	11.3955
cg15031253	ENSG00000022556.10_55501390_55501560	19	19	55476665	55476438	227	-0.710	0.000000000000000	18.6727
cg15031253	ENSG00000022556.10_55501870_55502040	19	19	55476665	55476438	227	-0.759	0.000000000000000	22.5934
cg15031253	ENSG00000022556.10_55512128_55512510	19	19	55476665	55476438	227	-0.715	0.000000000000000	19.0116
cg15396310	ENSG00000009954.6_72936157_72936608	7	7	72971398	72936608	34790	-0.364	0.000051663373502	4.2868
cg15525782	ENSG00000011590.8_36206841_36206909	19	19	36210692	36203830	6862	0.322	0.000395206114628	3.4032
cg15790184	ENSG00000023191.11_502062_503570	11	11	494944	507300	12356	-0.345	0.000129205225417	3.8887
cg15838914	ENSG00000010292.7_6638111_6638205	12	12	6580497	6602522	22025	-0.308	0.000686142090140	3.1636
cg16505891	ENSG00000015133.13_91770045_91770322	14	14	91859797	91884188	24391	-0.351	0.000096037350436	4.0176
cg16505891	ENSG00000015133.13_91781994_91782131	14	14	91859797	91884188	24391	-0.313	0.000561553510298	3.2506
cg16505891	ENSG00000015133.13_91787464_91787648	14	14	91859797	91884188	24391	-0.317	0.000470214763618	3.3277
cg16975316	ENSG00000023191.11_502062_503570	11	11	472074	507300	35226	-0.336	0.000210023154358	3.6777
cg17817203	ENSG00000022556.10_55481367_55481663	19	19	55494011	55476438	17573	0.502	0.000000006796531	8.1677
cg17817203	ENSG00000022556.10_55493530_55495096	19	19	55494011	55476438	17573	0.582	0.000000000004708	11.3272
cg17817203	ENSG00000022556.10_55496415_55496585	19	19	55494011	55476438	17573	0.477	0.000000048222724	7.3167
cg17817203	ENSG00000022556.10_55501390_55501560	19	19	55494011	55476438	17573	0.532	0.000000000587796	9.2308
cg17817203	ENSG00000022556.10_55501870_55502040	19	19	55494011	55476438	17573	0.512	0.000000003122040	8.5056
cg17817203	ENSG00000022556.10_55512128_55512510	19	19	55494011	55476438	17573	0.520	0.000000001546118	8.8108
cg18041960	ENSG00000023171.9_123484163_123484366	11	11	123415568	123396344	19224	0.375	0.000028240652565	4.5491
cg18041960	ENSG00000023171.9_123493214_123498482	11	11	123415568	123396344	19224	0.371	0.000035494923633	4.4498
cg18059223	ENSG00000022556.10_55481367_55481663	19	19	55478588	55476438	2150	-0.337	0.000192588545589	3.7154
cg18059223	ENSG00000022556.10_55493530_55495096	19	19	55478588	55476438	2150	-0.333	0.000227535160528	3.6430
cg18059223	ENSG00000022556.10_55496415_55496585	19	19	55478588	55476438	2150	-0.358	0.000068700712054	4.1630
cg18269503	ENSG00000010704.13_26091542_26091817	6	6	26104560	26087509	17051	-0.332	0.000235083470595	3.6288
cg18778097	ENSG00000022556.10_55496415_55496585	19	19	55450872	55476438	25566	0.314	0.000546051307067	3.2628
cg18945035	ENSG00000023902.8_150121373_150121976	1	1	150122690	150121373	1317	-0.317	0.000464700339826	3.3328
cg18945035	ENSG00000023902.8_150122108_150122477	1	1	150122690	150121373	1317	-0.314	0.000534810448875	3.2718
cg19547976	ENSG00000013810.13_1737458_1737561	4	4	1737009	1723227	13782	-0.324	0.000340625833646	3.4677
cg20276750	ENSG00000023330.9_52242099_52242263	3	3	52279555	52232102	47453	0.310	0.000623796282476	3.2050
cg21062760	ENSG00000011590.8_36205425_36206409	19	19	36205574	36203830	1744	-0.309	0.000676450045188	3.1698
cg21505886	ENSG00000013810.13_1723227_1723370	4	4	1724428	1723227	1201	0.322	0.000375695765054	3.4252
cg21696012	ENSG00000011009.5_24120553_24120626	1	1	24131000	24117460	13540	0.370	0.000037800449735	4.4225
cg22760295	ENSG00000013306.10_42398802_42398926	17	17	42402188	42402238	50	-0.355	0.000097610813331	4.0105
cg22760295	ENSG00000013306.10_42399787_42399920	17	17	42402188	42402238	50	-0.318	0.000542742447177	3.2654
cg22760295	ENSG00000013306.10_42402079_42402238	17	17	42402188	42402238	50	-0.375	0.000036380447970	4.4391
cg22877851	ENSG00000011021.17_11896024_11896210	1	1	11847167	11866207	19040	-0.319	0.000428285637392	3.3683
cg22918434	ENSG00000013573.11_31249793_31249924	12	12	31189289	31226779	37490	-0.316	0.000488982453135	3.3107
cg23305229	ENSG00000012983.6_50998660_50998876	14	14	50999536	51027844	28308	-0.313	0.000550192461767	3.2595
cg23863410	ENSG00000023608.4_62233930_62234070	14	14	62218168	62229075	10907	-0.319	0.000432428893170	3.3641
cg24307499	ENSG00000022556.10_55481367_55481663	19	19	55494075	55476438	17637	0.695	0.000000000000000	17.6100
cg24307499	ENSG00000022556.10_55493530_55495096	19	19	55494075	55476438	17637	0.748	0.000000000000000	21.6834
cg24307499	ENSG00000022556.10_55496415_55496585	19	19	55494075	55476438	17637	0.571	0.000000000014554	10.8370
cg24307499	ENSG00000022556.10_55501390_55501560	19	19	55494075	55476438	17637	0.691	0.000000000000000	17.3277
cg24307499	ENSG00000022556.10_55501870_55502040	19	19	55494075	55476438	17637	0.708	0.000000000000000	18.5287
cg24307499	ENSG00000022556.10_55512128_55512510	19	19	55494075	55476438	17637	0.677	0.000000000000000	16.3940
cg24348448	ENSG00000022556.10_55481367_55481663	19	19	55493930	55476438	17492	0.438	0.000000726872415	6.1385
cg24348448	ENSG00000022556.10_55493530_55495096	19	19	55493930	55476438	17492	0.518	0.000000001873485	8.7273
cg24348448	ENSG00000022556.10_55496415_55496585	19	19	55493930	55476438	17492	0.400	0.000007116967125	5.1477
cg24348448	ENSG00000022556.10_55501390_55501560	19	19	55493930	55476438	17492	0.484	0.000000027745511	7.5568
cg24348448	ENSG00000022556.10_55501870_55502040	19	19	55493930	55476438	17492	0.509	0.000000003852217	8.4143
cg24348448	ENSG00000022556.10_55512128_55512510	19	19	55493930	55476438	17492	0.524	0.000000001128195	8.9476
cg24630209	ENSG00000011028.8_60769592_60770956	17	17	60744606	60704762	39844	0.343	0.000140030900922	3.8538
cg24638828	ENSG00000009954.6_72936157_72936608	7	7	72974572	72936608	37964	0.394	0.000010335691476	4.9857
cg25363789	ENSG00000014216.9_64948665_64948881	11	11	64949878	64948037	1841	-0.345	0.000130388756479	3.8848
cg25418945	ENSG00000009954.6_72936157_72936608	7	7	72969033	72936608	32425	-0.313	0.000566158002621	3.2471
cg25436245	ENSG00000011028.8_60769592_60770956	17	17	60744005	60704762	39243	0.342	0.000150541302051	3.8223
cg25651476	ENSG00000022556.10_55481367_55481663	19	19	55476717	55476438	279	-0.764	0.000000000000000	23.1337
cg25651476	ENSG00000022556.10_55493530_55495096	19	19	55476717	55476438	279	-0.825	0.000000000000000	29.7944
cg25651476	ENSG00000022556.10_55496415_55496585	19	19	55476717	55476438	279	-0.628	0.000000000000027	13.5650
cg25651476	ENSG00000022556.10_55501390_55501560	19	19	55476717	55476438	279	-0.788	0.000000000000000	25.4658
cg25651476	ENSG00000022556.10_55501870_55502040	19	19	55476717	55476438	279	-0.819	0.000000000000000	29.0156
cg25651476	ENSG00000022556.10_55512128_55512510	19	19	55476717	55476438	279	-0.800	0.000000000000000	26.7346
cg25710357	ENSG00000009954.6_72936157_72936608	7	7	72936650	72936608	42	-0.318	0.000442807329328	3.3538
cg26489750	ENSG00000022556.10_55481367_55481663	19	19	55512301	55476438	35863	0.601	0.000000000000592	12.2274
cg26489750	ENSG00000022556.10_55493530_55495096	19	19	55512301	55476438	35863	0.617	0.000000000000102	12.9900
cg26489750	ENSG00000022556.10_55496415_55496585	19	19	55512301	55476438	35863	0.410	0.000004027741037	5.3949
cg26489750	ENSG00000022556.10_55501390_55501560	19	19	55512301	55476438	35863	0.570	0.000000000016071	10.7940
cg26489750	ENSG00000022556.10_55501870_55502040	19	19	55512301	55476438	35863	0.583	0.000000000004468	11.3499
cg26489750	ENSG00000022556.10_55512128_55512510	19	19	55512301	55476438	35863	0.583	0.000000000004128	11.3842
cg26891576	ENSG00000012048.13_41226348_41226538	17	17	41277541	41322290	44749	0.344	0.000135461064961	3.8682
cg00297912	ENSG00000029639.6_155578643_155579216	6	6	155636825	155635627	1198	0.370	0.000036777665385	4.4344
cg00379836	ENSG00000039650.4_50365301_50365362	19	19	50372937	50370818	2119	-0.344	0.000149308711643	3.8259
cg00670060	ENSG00000042493.10_85628652_85628806	2	2	85686083	85645555	40528	0.312	0.000571513983616	3.2430
cg00701992	ENSG00000032444.9_7606240_7606320	19	19	7621749	7599038	22711	0.322	0.000576871436294	3.2389
cg01102379	ENSG00000033327.8_77937511_77938097	11	11	78129867	78129394	473	0.310	0.000646514283288	3.1894
cg01106303	ENSG00000038358.9_67906975_67907246	16	16	67899264	67906975	7711	-0.327	0.000306877561862	3.5130
cg02215611	ENSG00000038358.9_67911120_67911309	16	16	67918965	67906975	11990	-0.329	0.000277161497570	3.5573
cg02277999	ENSG00000042317.12_88892576_88893048	14	14	88851963	88851268	695	-0.337	0.000190302754960	3.7206
cg02318282	ENSG00000038427.11_82767284_82767842	5	5	82789386	82767284	22102	0.342	0.000147180575828	3.8321
cg02318282	ENSG00000038427.11_82789365_82789539	5	5	82789386	82767284	22102	0.392	0.000011065025895	4.9560
cg02318282	ENSG00000038427.11_82815168_82818128	5	5	82789386	82767284	22102	0.347	0.000118700603201	3.9255
cg02318282	ENSG00000038427.11_82832826_82838087	5	5	82789386	82767284	22102	0.359	0.000064854932202	4.1881
cg02551232	ENSG00000040933.10_99152192_99152308	2	2	99061666	99061317	349	-0.316	0.000491317764202	3.3086
cg02551232	ENSG00000040933.10_99155991_99156138	2	2	99061666	99061317	349	-0.310	0.000630043060842	3.2006
cg02763540	ENSG00000034063.7_4944144_4944267	19	19	4914183	4909510	4673	-0.331	0.000255278736585	3.5930
cg03065308	ENSG00000027697.7_137524636_137524867	6	6	137538584	137540586	2002	-0.426	0.000001525719007	5.8165
cg03065308	ENSG00000027697.7_137525469_137525641	6	6	137538584	137540586	2002	-0.387	0.000014791183131	4.8300
cg03134661	ENSG00000034063.7_4909510_4909667	19	19	4919655	4909510	10145	-0.323	0.000356543331787	3.4479
cg03474941	ENSG00000034152.13_21205455_21205571	17	17	21222711	21187984	34727	0.327	0.000298001650347	3.5258
cg03589230	ENSG00000036448.5_2092588_2093380	8	8	1992099	1993155	1056	-0.403	0.000006215363274	5.2065
cg03595626	ENSG00000046604.7_29100766_29100927	18	18	29127091	29078027	49064	0.361	0.000064355248102	4.1914
cg03595626	ENSG00000046604.7_29101062_29101206	18	18	29127091	29078027	49064	0.343	0.000155576139497	3.8081
cg03595626	ENSG00000046604.7_29104411_29104548	18	18	29127091	29078027	49064	0.312	0.000614826161759	3.2112
cg03609454	ENSG00000047365.6_36230204_36231267	4	4	36245858	36246131	273	0.311	0.000596010599202	3.2247
cg03753609	ENSG00000039560.9_34823061_34824596	5	5	34656973	34656342	631	-0.376	0.000026955268995	4.5694
cg03980224	ENSG00000039560.9_34823061_34824596	5	5	34686875	34656342	30533	0.387	0.000015110355445	4.8207
cg03989507	ENSG00000037042.7_40818105_40818257	17	17	40836125	40811266	24859	0.335	0.000208678515891	3.6805
cg03989507	ENSG00000037042.7_40818341_40818502	17	17	40836125	40811266	24859	0.381	0.000021194093306	4.6738
cg04985273	ENSG00000039068.10_68867193_68869444	16	16	68729737	68771128	41391	-0.355	0.000081909278863	4.0867
cg05028274	ENSG00000040199.11_71678852_71683947	16	16	71755733	71757715	1982	-0.308	0.000688691315066	3.1620
cg05176349	ENSG00000038427.11_82815168_82818128	5	5	82767617	82767284	333	-0.338	0.000178755658210	3.7477
cg05211790	ENSG00000039560.9_34823061_34824596	5	5	34683189	34656342	26847	0.322	0.000384190883457	3.4155
cg05249026	ENSG00000038532.9_11272192_11276046	16	16	11031524	11038345	6821	0.317	0.000466928700141	3.3307
cg05358946	ENSG00000040933.10_99162432_99162536	2	2	99102290	99061317	40973	-0.338	0.000180974521073	3.7424
cg05382012	ENSG00000039523.10_67580044_67580134	16	16	67517841	67562720	44879	0.310	0.000623019446811	3.2055
cg05785424	ENSG00000034152.13_21204186_21204305	17	17	21226409	21187984	38425	0.313	0.000583257615885	3.2341
cg05894970	ENSG00000031081.5_119109632_119109830	3	3	119041204	119013220	27984	-0.430	0.000001163266822	5.9343
cg05894970	ENSG00000031081.5_119132703_119139561	3	3	119041204	119013220	27984	-0.353	0.000089481025636	4.0483
cg06009422	ENSG00000026652.9_161551011_161557666	6	6	161656403	161695093	38690	0.348	0.000111379434870	3.9532
cg06464959	ENSG00000034063.7_4941540_4941640	19	19	4944373	4909510	34863	-0.309	0.000651552401811	3.1861
cg06467040	ENSG00000039560.9_34823061_34824596	5	5	34670172	34656342	13830	0.397	0.000009603795127	5.0176
cg06622892	ENSG00000039560.9_34823061_34824596	5	5	34667887	34656342	11545	0.408	0.000004599291687	5.3373
cg06665799	ENSG00000027847.8_177030064_177030489	5	5	177019313	177027101	7788	-0.323	0.000354343559772	3.4506
cg06695812	ENSG00000038358.9_67916582_67916768	16	16	67905614	67906975	1361	-0.319	0.000422818192251	3.3738
cg06997707	ENSG00000038382.12_14387547_14387741	5	5	14167188	14143811	23377	-0.328	0.000285179101553	3.5449
cg07465864	ENSG00000047188.10_112917114_112917406	5	5	112849162	112849380	218	-0.316	0.000488671851393	3.3110
cg07685563	ENSG00000034063.7_4941540_4941640	19	19	4954869	4909510	45359	-0.320	0.000409825676039	3.3874
cg07685563	ENSG00000034063.7_4944144_4944267	19	19	4954869	4909510	45359	-0.352	0.000091038898738	4.0408
cg07871971	ENSG00000037042.7_40818341_40818502	17	17	40839766	40811266	28500	0.355	0.000081909278863	4.0867
cg07935355	ENSG00000039650.4_50365301_50365362	19	19	50391064	50370818	20246	-0.339	0.000169429204108	3.7710
cg08159743	ENSG00000038358.9_67913966_67914273	16	16	67921095	67906975	14120	0.311	0.000612809894596	3.2127
cg08616585	ENSG00000039068.10_68867193_68869444	16	16	68774986	68771128	3858	-0.370	0.000037214810381	4.4293
cg08747889	ENSG00000044090.4_43014618_43014845	6	6	43043786	43021683	22103	0.315	0.000510858051341	3.2917
cg08892082	ENSG00000026025.8_17271275_17271984	10	10	17233252	17270258	37006	0.420	0.000002181103288	5.6613
cg08892082	ENSG00000026025.8_17275586_17275681	10	10	17233252	17270258	37006	0.353	0.000089577659902	4.0478
cg08892082	ENSG00000026025.8_17275769_17275930	10	10	17233252	17270258	37006	0.379	0.000022598900725	4.6459
cg08892082	ENSG00000026025.8_17276692_17277084	10	10	17233252	17270258	37006	0.406	0.000005138085614	5.2892
cg08892082	ENSG00000026025.8_17277168_17277388	10	10	17233252	17270258	37006	0.424	0.000001685724767	5.7732
cg08892082	ENSG00000026025.8_17277845_17277888	10	10	17233252	17270258	37006	0.315	0.000503149045414	3.2983
cg08905166	ENSG00000047315.10_57856914_57857072	4	4	57842832	57843888	1056	0.350	0.000104331776058	3.9816
cg09113915	ENSG00000042493.10_85628288_85628452	2	2	85618685	85645555	26870	-0.320	0.000404445473578	3.3931
cg09302448	ENSG00000039523.10_67572893_67572971	16	16	67562672	67562720	48	-0.339	0.000174513297903	3.7582
cg09329705	ENSG00000034063.7_4944144_4944267	19	19	4909474	4909510	36	-0.311	0.000617029023589	3.2097
cg09422291	ENSG00000032444.9_7614793_7614998	19	19	7586940	7599038	12098	0.379	0.000023669950656	4.6258
cg09422291	ENSG00000032444.9_7615184_7615315	19	19	7586940	7599038	12098	0.321	0.000395026981705	3.4034
cg09422291	ENSG00000032444.9_7615403_7615526	19	19	7586940	7599038	12098	0.376	0.000027870739602	4.5549
cg09422291	ENSG00000032444.9_7615880_7615993	19	19	7586940	7599038	12098	0.353	0.000088583780744	4.0526
cg09422291	ENSG00000032444.9_7619095_7619158	19	19	7586940	7599038	12098	0.310	0.000625547415740	3.2037
cg09510707	ENSG00000038358.9_67906975_67907246	16	16	67880254	67906975	26721	-0.309	0.000652159391477	3.1856
cg09618998	ENSG00000036448.5_2092588_2093380	8	8	1950965	1993155	42190	0.444	0.000000480201380	6.3186
cg09776463	ENSG00000037042.7_40818341_40818502	17	17	40836087	40811266	24821	0.358	0.000070251569756	4.1533
cg09976051	ENSG00000038002.4_178351924_178352962	4	4	178362394	178363657	1263	-0.401	0.000006740733468	5.1713
cg10031203	ENSG00000034063.7_4930728_4930888	19	19	4902576	4909510	6934	0.317	0.000471414965373	3.3266
cg10201671	ENSG00000043462.7_169673241_169675823	5	5	169774274	169725231	49043	0.335	0.000204751600603	3.6888
cg10203483	ENSG00000042493.10_85621346_85622081	2	2	85646239	85645555	684	-0.352	0.000090549368145	4.0431
cg10203483	ENSG00000042493.10_85625813_85625905	2	2	85646239	85645555	684	-0.377	0.000025815357829	4.5881
cg10458876	ENSG00000038358.9_67906975_67907246	16	16	67927632	67906975	20657	-0.346	0.000124570308886	3.9046
cg10675614	ENSG00000025039.9_90074355_90077926	6	6	90120254	90121989	1735	-0.361	0.000058361055150	4.2339
cg10675614	ENSG00000025039.9_90089887_90090086	6	6	90120254	90121989	1735	-0.356	0.000076231368458	4.1179
cg11270005	ENSG00000028116.11_58274010_58274263	2	2	58133858	58134786	928	-0.352	0.000090875448421	4.0416
cg11476317	ENSG00000027001.7_24460472_24460645	13	13	24476792	24463558	13234	-0.322	0.000377405269404	3.4232
cg11629889	ENSG00000037042.7_40818341_40818502	17	17	40839022	40811266	27756	0.343	0.000142393984584	3.8465
cg11721194	ENSG00000026751.11_160717984_160718304	1	1	160709239	160709037	202	-0.363	0.000054489782799	4.2637
cg11721194	ENSG00000026751.11_160719611_160719883	1	1	160709239	160709037	202	-0.346	0.000121752537428	3.9145
cg11721194	ENSG00000026751.11_160722896_160724611	1	1	160709239	160709037	202	-0.372	0.000033668557354	4.4728
cg11739626	ENSG00000039650.4_50365029_50365138	19	19	50381908	50370818	11090	-0.327	0.000300867394888	3.5216
cg11739626	ENSG00000039650.4_50365301_50365362	19	19	50381908	50370818	11090	-0.430	0.000001152544631	5.9383
cg12031740	ENSG00000035862.6_76849059_76851946	17	17	76936927	76921469	15458	0.327	0.000305264094500	3.5153
cg12159575	ENSG00000034063.7_4944144_4944267	19	19	4910274	4909510	764	0.367	0.000046074866501	4.3365
cg12494180	ENSG00000028277.12_42620943_42621157	19	19	42680445	42700737	20292	-0.321	0.000401974355980	3.3958
cg12554573	ENSG00000041880.10_51978406_51978594	3	3	51976667	51976361	306	-0.342	0.000147795721887	3.8303
cg13052887	ENSG00000042493.10_85628288_85628452	2	2	85664005	85645555	18450	-0.328	0.000282920323603	3.5483
cg13052887	ENSG00000042493.10_85628652_85628806	2	2	85664005	85645555	18450	-0.325	0.000327936898729	3.4842
cg13092901	ENSG00000025770.13_50960610_50960680	22	22	50965373	50946645	18728	0.315	0.000512802207268	3.2901
cg13354988	ENSG00000035115.15_218138_219001	2	2	263656	266398	2742	-0.342	0.000157570340448	3.8025
cg14436231	ENSG00000040531.9_3559781_3559880	17	17	3563641	3539762	23879	-0.326	0.000321546334343	3.4928
cg14799519	ENSG00000029153.10_27553467_27553707	12	12	27490532	27485787	4745	-0.379	0.000023384048061	4.6311
cg14799519	ENSG00000029153.10_27573329_27576241	12	12	27490532	27485787	4745	-0.437	0.000000763907451	6.1170
cg14943002	ENSG00000025434.14_47279513_47280810	11	11	47256035	47269851	13816	-0.318	0.000448512363959	3.3482
cg15028339	ENSG00000039560.9_34823061_34824596	5	5	34693546	34656342	37204	0.416	0.000002783944943	5.5553
cg15123159	ENSG00000044090.4_43013325_43013420	6	6	43045686	43021683	24003	0.359	0.000066592935404	4.1766
cg15123159	ENSG00000044090.4_43019350_43019501	6	6	43045686	43021683	24003	0.324	0.000339625358127	3.4690
cg15750963	ENSG00000042493.10_85628288_85628452	2	2	85645378	85645555	177	-0.362	0.000056572476370	4.2474
cg15750963	ENSG00000042493.10_85628652_85628806	2	2	85645378	85645555	177	-0.319	0.000431320428828	3.3652
cg16151960	ENSG00000043143.14_133901806_133902270	5	5	133890280	133860003	30277	-0.346	0.000126245601405	3.8988
cg16166462	ENSG00000037757.8_13879375_13879551	19	19	13875950	13875337	613	-0.348	0.000113009071306	3.9469
cg16166462	ENSG00000037757.8_13882935_13885096	19	19	13875950	13875337	613	-0.314	0.000526769367991	3.2784
cg16308533	ENSG00000037042.7_40818341_40818502	17	17	40838983	40811266	27717	0.366	0.000046978288312	4.3281
cg16360861	ENSG00000039560.9_34823061_34824596	5	5	34684597	34656342	28255	0.423	0.000001857359955	5.7311
cg16474696	ENSG00000037757.8_13875337_13875534	19	19	13875014	13875337	323	-0.375	0.000029208277188	4.5345
cg16474696	ENSG00000037757.8_13875685_13875923	19	19	13875014	13875337	323	-0.376	0.000027741271118	4.5569
cg16613133	ENSG00000034063.7_4930728_4930888	19	19	4943642	4909510	34132	-0.325	0.000324301321638	3.4891
cg16613133	ENSG00000034063.7_4944144_4944267	19	19	4943642	4909510	34132	-0.318	0.000457635224457	3.3395
cg17367616	ENSG00000029153.10_27553467_27553707	12	12	27485428	27485787	359	-0.419	0.000002814982397	5.5505
cg17367616	ENSG00000029153.10_27554190_27554296	12	12	27485428	27485787	359	-0.324	0.000382308057543	3.4176
cg17367616	ENSG00000029153.10_27573329_27576241	12	12	27485428	27485787	359	-0.346	0.000141876687262	3.8481
cg17663577	ENSG00000040633.6_7139249_7140086	17	17	7185232	7142825	42407	-0.317	0.000461449787013	3.3359
cg18072871	ENSG00000025770.13_50961100_50961149	22	22	50919961	50946645	26684	0.354	0.000084771380147	4.0718
cg18122392	ENSG00000040933.10_99172016_99172271	2	2	99013409	99061317	47908	0.319	0.000430490799358	3.3660
cg18322448	ENSG00000034063.7_4944144_4944267	19	19	4910276	4909510	766	0.368	0.000059766723039	4.2235
cg18349281	ENSG00000034063.7_4941540_4941640	19	19	4944398	4909510	34888	0.331	0.000256218221430	3.5914
cg18815539	ENSG00000038210.8_25235597_25236053	4	4	25162020	25162263	243	-0.326	0.000310230256723	3.5083
cg18859211	ENSG00000034063.7_4930728_4930888	19	19	4891471	4909510	18039	0.335	0.000211884536777	3.6739
cg18859211	ENSG00000034063.7_4944144_4944267	19	19	4891471	4909510	18039	0.353	0.000087631759658	4.0573
cg19405883	ENSG00000039560.9_34823061_34824596	5	5	34687565	34656342	31223	0.394	0.000010344202465	4.9853
cg19579782	ENSG00000026025.8_17271275_17271984	10	10	17243880	17270258	26378	-0.356	0.000074884072256	4.1256
cg19579782	ENSG00000026025.8_17277168_17277388	10	10	17243880	17270258	26378	-0.324	0.000338185016288	3.4708
cg20188974	ENSG00000036448.5_2092588_2093380	8	8	2014413	1993155	21258	0.317	0.000478827955781	3.3198
cg20241658	ENSG00000042286.9_71872030_71874085	10	10	71892719	71892690	29	-0.312	0.000590259221538	3.2290
cg20716119	ENSG00000039068.10_68867193_68869444	16	16	68771763	68771128	635	-0.349	0.000106545059392	3.9725
cg20835989	ENSG00000035862.6_76849059_76851946	17	17	76905770	76921469	15699	0.334	0.000216742612715	3.6641
cg21433558	ENSG00000037042.7_40818341_40818502	17	17	40837037	40811266	25771	0.310	0.000640515752736	3.1935
cg21470142	ENSG00000029534.14_41547745_41547864	8	8	41732895	41754280	21385	0.313	0.000552621449267	3.2576
cg21470142	ENSG00000029534.14_41547992_41548117	8	8	41732895	41754280	21385	0.325	0.000336530093145	3.4730
cg21533501	ENSG00000034063.7_4932753_4932968	19	19	4907003	4909510	2507	-0.310	0.000635160803050	3.1971
cg21533501	ENSG00000034063.7_4944355_4944462	19	19	4907003	4909510	2507	-0.334	0.000218286410232	3.6610
cg21628854	ENSG00000042429.5_93521167_93522962	11	11	93513723	93517393	3670	-0.314	0.000525606045382	3.2793
cg22381590	ENSG00000030582.10_42428059_42428168	17	17	42460998	42422491	38507	0.343	0.000141257086435	3.8500
cg22429911	ENSG00000039560.9_34823061_34824596	5	5	34686500	34656342	30158	0.393	0.000010871583259	4.9637
cg22659770	ENSG00000039650.4_50365301_50365362	19	19	50373420	50370818	2602	0.355	0.000080995009671	4.0915
cg22677556	ENSG00000028137.11_12227060_12227230	1	1	12238390	12227060	11330	-0.313	0.000562789783293	3.2497
cg22760295	ENSG00000030582.10_42427035_42427119	17	17	42402188	42422491	20303	-0.318	0.000530270397072	3.2755
cg22760295	ENSG00000030582.10_42427810_42427945	17	17	42402188	42422491	20303	-0.322	0.000449005111637	3.3477
cg22760295	ENSG00000030582.10_42428405_42428531	17	17	42402188	42422491	20303	-0.314	0.000643839563920	3.1912
cg23415916	ENSG00000038382.12_14290825_14291337	5	5	14178469	14143811	34658	-0.345	0.000132136679560	3.8790
cg23415916	ENSG00000038382.12_14387547_14387741	5	5	14178469	14143811	34658	-0.392	0.000011069562914	4.9559
cg23415916	ENSG00000038382.12_14387841_14387956	5	5	14178469	14143811	34658	-0.372	0.000033642747803	4.4731
cg23415916	ENSG00000038382.12_14461128_14461420	5	5	14178469	14143811	34658	-0.316	0.000497437694434	3.3033
cg23985239	ENSG00000039650.4_50365301_50365362	19	19	50361910	50370818	8908	-0.347	0.000120387218191	3.9194
cg23989635	ENSG00000039068.10_68867193_68869444	16	16	68771203	68771128	75	-0.331	0.000252732685075	3.5973
cg24388789	ENSG00000027001.7_24463271_24463558	13	13	24463533	24463558	25	0.332	0.000239787449661	3.6202
cg24856732	ENSG00000025708.8_50965594_50965712	22	22	50963486	50968485	4999	0.323	0.000356543331787	3.4479
cg24856732	ENSG00000025708.8_50967925_50968183	22	22	50963486	50968485	4999	0.344	0.000139008559130	3.8570
cg25388800	ENSG00000044115.14_138118866_138119063	5	5	137990243	137946656	43587	0.327	0.000301065968321	3.5213
cg25466989	ENSG00000034063.7_4944144_4944267	19	19	4939259	4909510	29749	-0.341	0.000158351614268	3.8004
cg25486618	ENSG00000033327.8_77991647_77991947	11	11	78136642	78129394	7248	-0.317	0.000471264786064	3.3267
cg25550677	ENSG00000044090.4_43010812_43010918	6	6	43027568	43021683	5885	0.332	0.000257602440769	3.5891
cg25550677	ENSG00000044090.4_43011186_43011368	6	6	43027568	43021683	5885	0.328	0.000300288856879	3.5225
cg25718223	ENSG00000037757.8_13876768_13876943	19	19	13915877	13875337	40540	-0.333	0.000230310001109	3.6377
cg25734624	ENSG00000040933.10_99136409_99136617	2	2	99013247	99061317	48070	0.402	0.000006497682911	5.1872
cg25734624	ENSG00000040933.10_99155991_99156138	2	2	99013247	99061317	48070	0.315	0.000512315531197	3.2905
cg25734624	ENSG00000040933.10_99172016_99172271	2	2	99013247	99061317	48070	0.394	0.000010079254314	4.9966
cg25755428	ENSG00000037757.8_13875337_13875534	19	19	13875111	13875337	226	-0.346	0.000125581813647	3.9011
cg25755428	ENSG00000037757.8_13875685_13875923	19	19	13875111	13875337	226	-0.345	0.000130571730552	3.8842
cg25755428	ENSG00000037757.8_13882935_13885096	19	19	13875111	13875337	226	-0.351	0.000099214672813	4.0034
cg25942484	ENSG00000034063.7_4930728_4930888	19	19	4941818	4909510	32308	-0.314	0.000545363907322	3.2633
cg25982880	ENSG00000034063.7_4910387_4910506	19	19	4916593	4909510	7083	-0.317	0.000469316459265	3.3285
cg26165146	ENSG00000029153.10_27553467_27553707	12	12	27484656	27485787	1131	-0.343	0.000146669772446	3.8337
cg26207568	ENSG00000038382.12_14462864_14463034	5	5	14173773	14143811	29962	-0.309	0.000658257897269	3.1816
cg26266041	ENSG00000042317.12_88892576_88893048	14	14	88852686	88851268	1418	-0.358	0.000068675556568	4.1632
cg26327024	ENSG00000039650.4_50365947_50365995	19	19	50412864	50370818	42046	-0.322	0.000376549622264	3.4242
cg26470479	ENSG00000037042.7_40812167_40812334	17	17	40805923	40811266	5343	0.330	0.000267655317930	3.5724
cg26550214	ENSG00000039560.9_34823061_34824596	5	5	34609493	34656342	46849	0.387	0.000016020949546	4.7953
cg27026005	ENSG00000039650.4_50365301_50365362	19	19	50380748	50370818	9930	0.333	0.000249121346233	3.6036
cg27128631	ENSG00000039560.9_34823061_34824596	5	5	34699595	34656342	43253	0.412	0.000003653839692	5.4373
cg00019458	ENSG00000049246.8_7887178_7887875	1	1	7887942	7844380	43562	-0.467	0.000000095327787	7.0208
cg00019458	ENSG00000049246.8_7889894_7890221	1	1	7887942	7844380	43562	-0.444	0.000000479737201	6.3190
cg00019458	ENSG00000049246.8_7902732_7905237	1	1	7887942	7844380	43562	-0.459	0.000000170649968	6.7679
cg00019458	ENSG00000049247.8_7903143_7904010	1	1	7887942	7913572	25630	-0.441	0.000000595395038	6.2252
cg00214855	ENSG00000050393.6_13814247_13814800	6	6	13813947	13814800	853	-0.351	0.000098472870396	4.0067
cg00409658	ENSG00000051620.5_138725356_138725734	6	6	138744549	138724668	19881	0.356	0.000082012561635	4.0861
cg00516870	ENSG00000055483.10_76792965_76794633	17	17	76838009	76836969	1040	0.321	0.000400550079151	3.3973
cg00549561	ENSG00000058600.10_22328316_22328360	16	16	22296110	22308730	12620	-0.365	0.000049066311235	4.3092
cg00669918	ENSG00000058600.10_22328316_22328360	16	16	22277773	22308730	30957	-0.343	0.000143040335405	3.8445
cg00827853	ENSG00000051523.5_88717364_88717457	16	16	88722479	88717457	5022	-0.357	0.000073344781269	4.1346
cg00841141	ENSG00000055332.10_37349649_37349807	2	2	37416819	37384208	32611	-0.318	0.000451245904303	3.3456
cg01682111	ENSG00000059145.12_1413206_1416396	16	16	1430087	1464700	34613	0.333	0.000225398396886	3.6470
cg01773858	ENSG00000054967.7_73105522_73105779	11	11	73076892	73087309	10417	-0.312	0.000582913432568	3.2344
cg01819707	ENSG00000058453.11_17281807_17282045	1	1	17248391	17222232	26159	-0.318	0.000458512921632	3.3386
cg02564302	ENSG00000057019.10_98514785_98518685	3	3	98612083	98620533	8450	0.498	0.000000009244494	8.0341
cg02564302	ENSG00000057019.10_98619966_98620533	3	3	98612083	98620533	8450	0.435	0.000000866332301	6.0623
cg03125427	ENSG00000051523.5_88717364_88717457	16	16	88717482	88717457	25	0.343	0.000140569198466	3.8521
cg03170016	ENSG00000053918.10_2868997_2870221	11	11	2482142	2465914	16228	0.322	0.000373387148460	3.4278
cg03227017	ENSG00000058600.10_22328316_22328360	16	16	22336638	22308730	27908	-0.511	0.000000003463529	8.4605
cg03349057	ENSG00000055955.10_52858413_52858581	3	3	52854843	52865495	10652	0.318	0.000440967635649	3.3556
cg03557633	ENSG00000060069.11_77474491_77475528	18	18	77408113	77439801	31688	0.391	0.000012170866568	4.9147
cg04071104	ENSG00000056736.5_53898773_53899827	3	3	53878642	53880607	1965	-0.351	0.000096347313273	4.0162
cg04138155	ENSG00000054282.10_243433407_243433559	1	1	243419250	243419320	70	0.359	0.000066300279458	4.1785
cg04199779	ENSG00000049239.7_9322118_9322387	1	1	9294473	9294863	390	-0.324	0.000342187538988	3.4657
cg04303976	ENSG00000058600.10_22328316_22328360	16	16	22309637	22308730	907	-0.310	0.000640117673029	3.1937
cg04480325	ENSG00000055332.10_37376000_37376400	2	2	37422917	37384208	38709	-0.313	0.000568116482608	3.2456
cg04494270	ENSG00000058453.11_17265404_17265637	1	1	17197456	17222232	24776	-0.316	0.000482804812036	3.3162
cg04879832	ENSG00000051523.5_88717364_88717457	16	16	88717456	88717457	1	0.345	0.000130434477628	3.8846
cg05350020	ENSG00000060069.11_77496355_77496521	18	18	77479228	77439801	39427	-0.310	0.000623990630315	3.2048
cg05463307	ENSG00000051620.5_138725356_138725734	6	6	138729779	138724668	5111	0.398	0.000008006231524	5.0966
cg05463307	ENSG00000051620.5_138727108_138727288	6	6	138729779	138724668	5111	0.364	0.000049731769561	4.3034
cg05463307	ENSG00000051620.5_138734017_138734310	6	6	138729779	138724668	5111	0.411	0.000003839822350	5.4157
cg05593775	ENSG00000055950.12_102746847_102746953	10	10	102778743	102747272	31471	0.335	0.000205657051370	3.6869
cg05596626	ENSG00000058600.10_22328316_22328360	16	16	22277970	22308730	30760	-0.414	0.000003126394617	5.5050
cg05599723	ENSG00000048707.8_12387705_12387911	1	1	12241073	12290124	49051	-0.330	0.000260876823464	3.5836
cg05712542	ENSG00000058600.10_22328316_22328360	16	16	22337575	22308730	28845	-0.346	0.000122354383248	3.9124
cg05826245	ENSG00000060138.8_10875449_10875911	12	12	10827400	10875911	48511	0.311	0.000603130892482	3.2196
cg06352873	ENSG00000057019.10_98514785_98518685	3	3	98596709	98620533	23824	0.520	0.000000001623379	8.7896
cg06352873	ENSG00000057019.10_98619966_98620533	3	3	98596709	98620533	23824	0.324	0.000337632542119	3.4716
cg06390694	ENSG00000058600.10_22328316_22328360	16	16	22308564	22308730	166	-0.360	0.000060895521657	4.2154
cg06404012	ENSG00000054967.7_73105281_73105362	11	11	73087555	73087309	246	-0.372	0.000033979723191	4.4688
cg06404012	ENSG00000054967.7_73105522_73105779	11	11	73087555	73087309	246	-0.332	0.000243188985342	3.6141
cg06508582	ENSG00000055147.12_153407709_153407843	5	5	153418618	153418496	122	-0.334	0.000218655479780	3.6602
cg06552050	ENSG00000060138.8_10875449_10875911	12	12	10875369	10875911	542	-0.365	0.000047261263395	4.3255
cg06637618	ENSG00000058668.10_203678429_203678670	1	1	203595048	203595689	641	-0.314	0.000546395305585	3.2625
cg06665485	ENSG00000049656.9_1344466_1344566	5	5	1324528	1345214	20686	-0.319	0.000427598661864	3.3690
cg06719532	ENSG00000051523.5_88713509_88713583	16	16	88747752	88717457	30295	-0.315	0.000519167819438	3.2847
cg06866996	ENSG00000058600.10_22328316_22328360	16	16	22340758	22308730	32028	-0.313	0.000550019338804	3.2596
cg06866996	ENSG00000058600.10_22337082_22337599	16	16	22340758	22308730	32028	-0.313	0.000557684313381	3.2536
cg06976213	ENSG00000060069.11_77474491_77475528	18	18	77392535	77439801	47266	0.319	0.000439134985510	3.3574
cg06976213	ENSG00000060069.11_77496355_77496521	18	18	77392535	77439801	47266	0.360	0.000061778135443	4.2092
cg07564869	ENSG00000058453.11_17281807_17282045	1	1	17197909	17222232	24323	0.330	0.000268011860755	3.5718
cg07926618	ENSG00000058453.11_17282492_17282651	1	1	17247876	17222232	25644	-0.331	0.000254937896922	3.5936
cg07945582	ENSG00000050344.6_26223680_26226745	7	7	26206579	26191860	14719	-0.531	0.000000000592332	9.2274
cg08030545	ENSG00000058600.10_22328316_22328360	16	16	22308466	22308730	264	-0.352	0.000092323248386	4.0347
cg09041862	ENSG00000057019.10_98619966_98620533	3	3	98620877	98620533	344	-0.329	0.000280771196632	3.5516
cg09168692	ENSG00000049246.8_7887178_7887875	1	1	7887560	7844380	43180	-0.560	0.000000000044970	10.3471
cg09168692	ENSG00000049246.8_7889894_7890221	1	1	7887560	7844380	43180	-0.534	0.000000000468658	9.3291
cg09168692	ENSG00000049246.8_7902732_7905237	1	1	7887560	7844380	43180	-0.668	0.000000000000000	15.8542
cg09168692	ENSG00000049247.8_7903143_7904010	1	1	7887560	7913572	26012	-0.641	0.000000000000005	14.2599
cg09570673	ENSG00000058668.10_203668588_203668845	1	1	203631478	203595689	35789	0.315	0.000519824795870	3.2841
cg09570673	ENSG00000058668.10_203708674_203713209	1	1	203631478	203595689	35789	0.381	0.000021185733766	4.6740
cg10246531	ENSG00000051523.5_88717364_88717457	16	16	88717628	88717457	171	0.322	0.000375452134139	3.4254
cg10281846	ENSG00000050344.6_26223680_26226745	7	7	26156403	26191860	35457	-0.370	0.000036581826282	4.4367
cg10315945	ENSG00000058453.11_17282492_17282651	1	1	17236551	17222232	14319	-0.333	0.000247337924282	3.6067
cg10315945	ENSG00000058453.11_17292903_17293066	1	1	17236551	17222232	14319	-0.327	0.000327056359540	3.4854
cg10407136	ENSG00000058600.10_22328316_22328360	16	16	22309671	22308730	941	-0.370	0.000037671159932	4.4240
cg10715820	ENSG00000058453.11_17282492_17282651	1	1	17235063	17222232	12831	-0.354	0.000084343816759	4.0739
cg10715820	ENSG00000058453.11_17296280_17296429	1	1	17235063	17222232	12831	-0.321	0.000394516791814	3.4039
cg10841540	ENSG00000050130.12_59965445_59965626	14	14	59907007	59951161	44154	0.351	0.000096071744805	4.0174
cg11668573	ENSG00000052795.8_159789254_159790580	4	4	159709185	159690290	18895	0.308	0.000686354194463	3.1635
cg11797809	ENSG00000058600.10_22328316_22328360	16	16	22308592	22308730	138	-0.359	0.000066960451992	4.1742
cg12226735	ENSG00000057019.10_98514785_98518685	3	3	98610584	98620533	9949	0.491	0.000000016617833	7.7794
cg12226735	ENSG00000057019.10_98619966_98620533	3	3	98610584	98620533	9949	0.326	0.000315270981331	3.5013
cg12850810	ENSG00000051620.5_138725356_138725734	6	6	138725007	138724668	339	-0.312	0.000576735657182	3.2390
cg13247581	ENSG00000054179.6_139944322_139944441	9	9	139948584	139948497	87	-0.330	0.000285447442298	3.5445
cg13384512	ENSG00000058668.10_203651870_203652526	1	1	203602040	203595689	6351	0.313	0.000566513627691	3.2468
cg13384512	ENSG00000058668.10_203668588_203668845	1	1	203602040	203595689	6351	0.341	0.000157259903854	3.8034
cg13384512	ENSG00000058668.10_203678429_203678670	1	1	203602040	203595689	6351	0.316	0.000488051192596	3.3115
cg13384512	ENSG00000058668.10_203708674_203713209	1	1	203602040	203595689	6351	0.437	0.000000743937803	6.1285
cg13493749	ENSG00000048828.11_96278265_96278551	9	9	96214374	96214173	201	-0.315	0.000536868931701	3.2701
cg13678243	ENSG00000058453.11_17296280_17296429	1	1	17265239	17222232	43007	0.342	0.000151379422672	3.8199
cg13808058	ENSG00000058668.10_203651870_203652526	1	1	203605590	203595689	9901	0.379	0.000023074207869	4.6369
cg13808058	ENSG00000058668.10_203668588_203668845	1	1	203605590	203595689	9901	0.329	0.000274140712626	3.5620
cg13808058	ENSG00000058668.10_203708674_203713209	1	1	203605590	203595689	9901	0.384	0.000017365634329	4.7603
cg13814693	ENSG00000060138.8_10875449_10875911	12	12	10876242	10875911	331	-0.384	0.000017546780356	4.7558
cg13845858	ENSG00000054179.6_139944322_139944441	9	9	139916992	139948497	31505	-0.368	0.000042100357383	4.3757
cg14205519	ENSG00000054179.6_139944322_139944441	9	9	139925750	139948497	22747	-0.343	0.000150425652245	3.8227
cg14267525	ENSG00000051620.5_138725356_138725734	6	6	138742041	138724668	17373	0.369	0.000038336354583	4.4164
cg14330119	ENSG00000049541.5_73649862_73649975	7	7	73668867	73668774	93	0.329	0.000280120117335	3.5527
cg15123087	ENSG00000050327.8_144059751_144062916	7	7	144056518	144052381	4137	0.390	0.000012806226376	4.8926
cg15658344	ENSG00000050405.7_50569571_50571852	12	12	50720139	50677353	42786	0.313	0.000561553510298	3.2506
cg16696762	ENSG00000058600.10_22328316_22328360	16	16	22269905	22308730	38825	-0.318	0.000467485315932	3.3302
cg16809914	ENSG00000060069.11_77474491_77475528	18	18	77465673	77439801	25872	-0.349	0.000106924497884	3.9709
cg16882373	ENSG00000050344.6_26223680_26226745	7	7	26191458	26191860	402	-0.316	0.000488982453135	3.3107
cg17328665	ENSG00000049246.8_7887178_7887875	1	1	7887199	7844380	42819	-0.652	0.000000000000001	14.9138
cg17328665	ENSG00000049246.8_7889894_7890221	1	1	7887199	7844380	42819	-0.593	0.000000000001447	11.8396
cg17328665	ENSG00000049246.8_7902732_7905237	1	1	7887199	7844380	42819	-0.667	0.000000000000000	15.8157
cg17328665	ENSG00000049247.8_7903143_7904010	1	1	7887199	7913572	26373	-0.647	0.000000000000003	14.5831
cg17724687	ENSG00000049246.8_7887178_7887875	1	1	7887346	7844380	42966	-0.647	0.000000000000003	14.5089
cg17724687	ENSG00000049246.8_7889894_7890221	1	1	7887346	7844380	42966	-0.640	0.000000000000008	14.0739
cg17724687	ENSG00000049246.8_7902732_7905237	1	1	7887346	7844380	42966	-0.689	0.000000000000000	17.0231
cg17724687	ENSG00000049247.8_7903143_7904010	1	1	7887346	7913572	26226	-0.662	0.000000000000000	15.3683
cg18337575	ENSG00000060069.11_77474491_77475528	18	18	77482837	77439801	43036	-0.326	0.000321757486404	3.4925
cg19728345	ENSG00000049656.9_1344466_1344566	5	5	1394320	1345214	49106	0.371	0.000034596913714	4.4610
cg19728345	ENSG00000049656.9_1344795_1345214	5	5	1394320	1345214	49106	0.315	0.000505866991834	3.2960
cg19907625	ENSG00000060138.8_10875449_10875911	12	12	10876053	10875911	142	-0.314	0.000530775904439	3.2751
cg20695534	ENSG00000054392.8_210847630_210849638	1	1	210550875	210501596	49279	0.325	0.000326542403150	3.4861
cg20768342	ENSG00000055732.7_85483765_85484940	1	1	85483948	85514182	30234	0.313	0.000562083035605	3.2502
cg20768342	ENSG00000055732.7_85490224_85491967	1	1	85483948	85514182	30234	0.385	0.000017172521436	4.7652
cg21230547	ENSG00000060237.10_1005237_1005898	12	12	866289	861759	4530	-0.345	0.000132832628151	3.8767
cg21230547	ENSG00000060237.10_1006645_1006847	12	12	866289	861759	4530	-0.355	0.000080936352696	4.0919
cg21230547	ENSG00000060237.10_992561_992734	12	12	866289	861759	4530	-0.339	0.000176622657403	3.7530
cg21230547	ENSG00000060237.10_993287_993409	12	12	866289	861759	4530	-0.323	0.000365825581986	3.4367
cg21241219	ENSG00000054179.6_139944322_139944441	9	9	139965163	139948497	16666	0.323	0.000353882049053	3.4511
cg21449360	ENSG00000058668.10_203668588_203668845	1	1	203635628	203595689	39939	0.317	0.000469466066845	3.3284
cg21545605	ENSG00000054116.7_36605321_36605420	1	1	36590481	36615098	24617	-0.322	0.000391826404149	3.4069
cg21693907	ENSG00000058668.10_203678429_203678670	1	1	203595061	203595689	628	-0.315	0.000520153570779	3.2839
cg21702497	ENSG00000058600.10_22328316_22328360	16	16	22309096	22308730	366	-0.397	0.000008576205306	5.0667
cg22575681	ENSG00000047932.9_117923167_117923691	6	6	117923806	117923691	115	-0.332	0.000240028947774	3.6197
cg22609908	ENSG00000060237.10_1005237_1005898	12	12	858759	861759	3000	-0.314	0.000525606045382	3.2793
cg22683283	ENSG00000055332.10_37326353_37334538	2	2	37375983	37384208	8225	-0.326	0.000313616769925	3.5036
cg23054032	ENSG00000047932.9_117923167_117923691	6	6	117923963	117923691	272	-0.315	0.000518675588433	3.2851
cg23601783	ENSG00000060138.8_10875449_10875911	12	12	10826694	10875911	49217	-0.316	0.000493506644427	3.3067
cg24401912	ENSG00000060138.8_10875449_10875911	12	12	10826432	10875911	49479	-0.311	0.000603696335350	3.2192
cg24433722	ENSG00000058668.10_203651870_203652526	1	1	203596190	203595689	501	-0.313	0.000562613019837	3.2498
cg24433722	ENSG00000058668.10_203668588_203668845	1	1	203596190	203595689	501	-0.317	0.000464552131207	3.3330
cg24433722	ENSG00000058668.10_203708674_203713209	1	1	203596190	203595689	501	-0.375	0.000029242191879	4.5340
cg25116200	ENSG00000055163.14_156819841_156822606	5	5	156698854	156693089	5765	-0.316	0.000484650518939	3.3146
cg25164226	ENSG00000054611.9_47193341_47193517	22	22	47158357	47158518	161	-0.335	0.000211741083017	3.6742
cg25781936	ENSG00000051620.5_138725356_138725734	6	6	138750887	138724668	26219	0.322	0.000385187203601	3.4143
cg26034769	ENSG00000049759.11_56010138_56010335	18	18	55714670	55711619	3051	0.312	0.000575651727556	3.2398
cg26279261	ENSG00000053501.7_17326978_17327130	19	19	17346089	17326155	19934	0.311	0.000600498585689	3.2215
cg26573807	ENSG00000053371.8_19638321_19638640	1	1	19654245	19638640	15605	-0.313	0.000565092358132	3.2479
cg27227029	ENSG00000058453.11_17282492_17282651	1	1	17215834	17222232	6398	-0.362	0.000056237658249	4.2500
cg00450979	ENSG00000062822.6_50902628_50902741	19	19	50910248	50887593	22655	-0.324	0.000340625833646	3.4677
cg00450979	ENSG00000062822.6_50918981_50919083	19	19	50910248	50887593	22655	-0.319	0.000432984109083	3.3635
cg00473916	ENSG00000061676.9_183789605_183790546	2	2	183878531	183903586	25055	0.429	0.000001290603883	5.8892
cg00473916	ENSG00000061676.9_183817521_183817651	2	2	183878531	183903586	25055	0.414	0.000003154005935	5.5011
cg00473916	ENSG00000061676.9_183817841_183818059	2	2	183878531	183903586	25055	0.419	0.000002341895364	5.6304
cg00569934	ENSG00000064547.8_19738901_19739039	19	19	19754812	19739739	15073	-0.315	0.000551408527673	3.2585
cg00588559	ENSG00000064687.7_1053328_1053530	19	19	1014481	1040102	25621	-0.318	0.000455593278168	3.3414
cg00619207	ENSG00000064886.8_111743393_111744007	1	1	111743368	111743393	25	-0.616	0.000000000000108	12.9659
cg00995324	ENSG00000064393.11_139246316_139258143	7	7	139446195	139477577	31382	-0.309	0.000657034025179	3.1824
cg01088404	ENSG00000061273.12_48181828_48181947	12	12	48214523	48226915	12392	0.325	0.000327614604742	3.4846
cg01088404	ENSG00000061273.12_48185654_48185787	12	12	48214523	48226915	12392	0.357	0.000071756415589	4.1441
cg01088404	ENSG00000061273.12_48188967_48189163	12	12	48214523	48226915	12392	0.309	0.000673733844507	3.1715
cg01088404	ENSG00000061273.12_48189370_48189550	12	12	48214523	48226915	12392	0.344	0.000133812683865	3.8735
cg01088404	ENSG00000061273.12_48191167_48191282	12	12	48214523	48226915	12392	0.345	0.000129341274960	3.8883
cg01088404	ENSG00000061273.12_48191891_48192002	12	12	48214523	48226915	12392	0.322	0.000379736789883	3.4205
cg01103582	ENSG00000066230.6_476135_476207	5	5	480412	524447	44035	0.386	0.000015978491525	4.7965
cg01103582	ENSG00000066230.6_476317_476493	5	5	480412	524447	44035	0.496	0.000000011132320	7.9534
cg01103582	ENSG00000066230.6_476658_476787	5	5	480412	524447	44035	0.394	0.000009873544580	5.0055
cg01181940	ENSG00000066230.6_474998_475247	5	5	478916	524447	45531	0.318	0.000452546087645	3.3443
cg01181940	ENSG00000066230.6_476317_476493	5	5	478916	524447	45531	0.334	0.000216742612715	3.6641
cg01354879	ENSG00000065833.6_83920108_83921813	6	6	84140050	84140797	747	-0.377	0.000026098556927	4.5834
cg01380607	ENSG00000065268.3_990852_990995	19	19	996373	984328	12045	-0.331	0.000256389380252	3.5911
cg01440333	ENSG00000064886.8_111773364_111773565	1	1	111770111	111743393	26718	-0.382	0.000019691406837	4.7057
cg01440333	ENSG00000064886.8_111773860_111773916	1	1	111770111	111743393	26718	-0.424	0.000001750426421	5.7569
cg01440333	ENSG00000064886.8_111777529_111777679	1	1	111770111	111743393	26718	-0.329	0.000281237109786	3.5509
cg01440333	ENSG00000064886.8_111778261_111778385	1	1	111770111	111743393	26718	-0.393	0.000010853751521	4.9644
cg01440333	ENSG00000064886.8_111778646_111778775	1	1	111770111	111743393	26718	-0.410	0.000004025994167	5.3951
cg01440333	ENSG00000064886.8_111781372_111781554	1	1	111770111	111743393	26718	-0.462	0.000000137527092	6.8616
cg01440333	ENSG00000064886.8_111783949_111784065	1	1	111770111	111743393	26718	-0.322	0.000372298167694	3.4291
cg01440333	ENSG00000064886.8_111785839_111786062	1	1	111770111	111743393	26718	-0.398	0.000007873541106	5.1038
cg01792640	ENSG00000061938.12_195593760_195593887	3	3	195600916	195638816	37900	-0.345	0.000131813065316	3.8800
cg02298523	ENSG00000062822.6_50902628_50902741	19	19	50904919	50887593	17326	-0.345	0.000128752687616	3.8902
cg02572755	ENSG00000064607.11_19105407_19106089	19	19	19144637	19144380	257	-0.315	0.000519331991904	3.2846
cg02590572	ENSG00000064886.8_111773364_111773565	1	1	111769481	111743393	26088	-0.375	0.000028659533872	4.5427
cg02590572	ENSG00000064886.8_111773860_111773916	1	1	111769481	111743393	26088	-0.418	0.000002538593717	5.5954
cg02590572	ENSG00000064886.8_111777529_111777679	1	1	111769481	111743393	26088	-0.323	0.000353651501809	3.4514
cg02590572	ENSG00000064886.8_111778261_111778385	1	1	111769481	111743393	26088	-0.377	0.000026323113380	4.5797
cg02590572	ENSG00000064886.8_111778646_111778775	1	1	111769481	111743393	26088	-0.394	0.000009873544580	5.0055
cg02590572	ENSG00000064886.8_111781372_111781554	1	1	111769481	111743393	26088	-0.376	0.000027007711854	4.5685
cg02590572	ENSG00000064886.8_111783949_111784065	1	1	111769481	111743393	26088	-0.308	0.000690822302735	3.1606
cg02590572	ENSG00000064886.8_111785839_111786062	1	1	111769481	111743393	26088	-0.371	0.000035346005731	4.4517
cg02617388	ENSG00000061273.12_48191891_48192002	12	12	48216620	48226915	10295	0.331	0.000249708452965	3.6026
cg02849924	ENSG00000062822.6_50912776_50912923	19	19	50887530	50887593	63	0.329	0.000288750789964	3.5395
cg03054141	ENSG00000065970.4_8197356_8197554	12	12	8234711	8185299	49412	0.314	0.000527601762059	3.2777
cg03411865	ENSG00000060762.13_166778407_166778941	6	6	166829166	166796486	32680	0.406	0.000004999127493	5.3011
cg04073614	ENSG00000065150.12_98652793_98652899	13	13	98632272	98605742	26530	-0.344	0.000133906372334	3.8732
cg04095345	ENSG00000064999.11_34950529_34950604	6	6	34857663	34857038	625	-0.336	0.000195964885991	3.7078
cg04687439	ENSG00000065268.3_994019_994087	19	19	996220	984328	11892	-0.429	0.000001234734247	5.9084
cg04738700	ENSG00000065802.7_239355025_239360891	2	2	239367308	239335383	31925	-0.366	0.000046086850570	4.3364
cg05865769	ENSG00000065559.7_12044464_12047050	17	17	11943841	11924135	19706	0.354	0.000091939429606	4.0365
cg06836736	ENSG00000065833.6_83920108_83921813	6	6	84140993	84140797	196	-0.370	0.000037186461214	4.4296
cg06925438	ENSG00000066230.6_476135_476207	5	5	480121	524447	44326	0.346	0.000124220261459	3.9058
cg06925438	ENSG00000066230.6_476317_476493	5	5	480121	524447	44326	0.415	0.000002991736401	5.5241
cg06925438	ENSG00000066230.6_476658_476787	5	5	480121	524447	44326	0.338	0.000177838604674	3.7500
cg07137034	ENSG00000063438.12_367923_368107	5	5	322321	304291	18030	-0.309	0.000655608814030	3.1834
cg07202222	ENSG00000065000.9_2117221_2117366	19	19	2136936	2151556	14620	-0.311	0.000612236616159	3.2131
cg07241733	ENSG00000066777.3_68140198_68140368	8	8	68255213	68255912	699	0.323	0.000364756967764	3.4380
cg07458516	ENSG00000066322.7_43829995_43830131	1	1	43854839	43833697	21142	0.324	0.000348500699352	3.4578
cg07675031	ENSG00000066336.7_47381404_47381591	11	11	47399893	47400127	234	0.327	0.000319467607635	3.4956
cg07727228	ENSG00000063046.12_53431193_53431406	12	12	53361551	53399942	38391	0.332	0.000244660416907	3.6114
cg07823935	ENSG00000061676.9_183789605_183790546	2	2	183902842	183903586	744	0.332	0.000241482672146	3.6171
cg07823935	ENSG00000061676.9_183817521_183817651	2	2	183902842	183903586	744	0.338	0.000178327155154	3.7488
cg07964244	ENSG00000061676.9_183817841_183818059	2	2	183936285	183903586	32699	0.338	0.000178694385043	3.7479
cg08045757	ENSG00000061273.12_48176505_48177669	12	12	48192686	48226915	34229	0.360	0.000062880837853	4.2015
cg08045757	ENSG00000061273.12_48179170_48179254	12	12	48192686	48226915	34229	0.368	0.000041139879209	4.3857
cg08045757	ENSG00000061273.12_48179535_48179668	12	12	48192686	48226915	34229	0.372	0.000032839176967	4.4836
cg08045757	ENSG00000061273.12_48183044_48183131	12	12	48192686	48226915	34229	0.328	0.000283014108076	3.5482
cg08045757	ENSG00000061273.12_48183596_48183703	12	12	48192686	48226915	34229	0.312	0.000572590751771	3.2422
cg08045757	ENSG00000061273.12_48185369_48185489	12	12	48192686	48226915	34229	0.329	0.000279285067003	3.5540
cg08045757	ENSG00000061273.12_48185654_48185787	12	12	48192686	48226915	34229	0.322	0.000370971170707	3.4307
cg08045757	ENSG00000061273.12_48187152_48187371	12	12	48192686	48226915	34229	0.381	0.000021044094692	4.6769
cg08045757	ENSG00000061273.12_48188543_48188716	12	12	48192686	48226915	34229	0.378	0.000024308629120	4.6142
cg08045757	ENSG00000061273.12_48188967_48189163	12	12	48192686	48226915	34229	0.382	0.000020021700532	4.6985
cg08045757	ENSG00000061273.12_48189370_48189550	12	12	48192686	48226915	34229	0.429	0.000001243883579	5.9052
cg08045757	ENSG00000061273.12_48189990_48190081	12	12	48192686	48226915	34229	0.320	0.000407061774599	3.3903
cg08045757	ENSG00000061273.12_48192343_48192435	12	12	48192686	48226915	34229	0.351	0.000096416320385	4.0158
cg08045757	ENSG00000061273.12_48192568_48192755	12	12	48192686	48226915	34229	0.351	0.000095386033646	4.0205
cg08119325	ENSG00000061938.12_195635356_195635955	3	3	195613212	195638816	25604	-0.320	0.000417280878014	3.3796
cg08480398	ENSG00000064961.12_3572936_3573345	19	19	3586300	3572775	13525	-0.337	0.000190172901489	3.7209
cg08520451	ENSG00000065268.3_990852_990995	19	19	996720	984328	12392	-0.329	0.000273958617135	3.5623
cg08553857	ENSG00000065268.3_991955_992121	19	19	994362	984328	10034	-0.413	0.000003271078885	5.4853
cg08758174	ENSG00000066230.6_476135_476207	5	5	476646	524447	47801	0.329	0.000271601534601	3.5661
cg08758174	ENSG00000066230.6_476317_476493	5	5	476646	524447	47801	0.359	0.000066154402353	4.1794
cg08864105	ENSG00000064886.8_111743393_111744007	1	1	111743020	111743393	373	-0.665	0.000000000000000	15.6532
cg08911862	ENSG00000062485.12_56679700_56679807	12	12	56733052	56694176	38876	-0.324	0.000350209887906	3.4557
cg08927738	ENSG00000064787.7_52560079_52561535	20	20	52687394	52687304	90	0.319	0.000428835949917	3.3677
cg09338136	ENSG00000063438.12_427922_428121	5	5	344057	304291	39766	-0.312	0.000579816984508	3.2367
cg09426434	ENSG00000060762.13_166778407_166778941	6	6	166778519	166796486	17967	-0.325	0.000335430969054	3.4744
cg09516523	ENSG00000064886.8_111772314_111772503	1	1	111769133	111743393	25740	-0.494	0.000000013258383	7.8775
cg09516523	ENSG00000064886.8_111773364_111773565	1	1	111769133	111743393	25740	-0.663	0.000000000000000	15.5221
cg09516523	ENSG00000064886.8_111773860_111773916	1	1	111769133	111743393	25740	-0.631	0.000000000000018	13.7481
cg09516523	ENSG00000064886.8_111777529_111777679	1	1	111769133	111743393	25740	-0.594	0.000000000001325	11.8779
cg09516523	ENSG00000064886.8_111778261_111778385	1	1	111769133	111743393	25740	-0.656	0.000000000000001	15.1531
cg09516523	ENSG00000064886.8_111778646_111778775	1	1	111769133	111743393	25740	-0.687	0.000000000000000	17.0747
cg09516523	ENSG00000064886.8_111781372_111781554	1	1	111769133	111743393	25740	-0.585	0.000000000003565	11.4479
cg09516523	ENSG00000064886.8_111783949_111784065	1	1	111769133	111743393	25740	-0.478	0.000000045208674	7.3448
cg09516523	ENSG00000064886.8_111784849_111785256	1	1	111769133	111743393	25740	-0.515	0.000000002519734	8.5986
cg09516523	ENSG00000064886.8_111785839_111786062	1	1	111769133	111743393	25740	-0.654	0.000000000000001	14.9977
cg09826895	ENSG00000064886.8_111743393_111744007	1	1	111744309	111743393	916	-0.498	0.000000009663134	8.0149
cg10045881	ENSG00000064886.8_111772314_111772503	1	1	111770291	111743393	26898	-0.477	0.000000048352391	7.3156
cg10045881	ENSG00000064886.8_111773364_111773565	1	1	111770291	111743393	26898	-0.477	0.000000046516963	7.3324
cg10045881	ENSG00000064886.8_111773860_111773916	1	1	111770291	111743393	26898	-0.449	0.000000343890589	6.4636
cg10045881	ENSG00000064886.8_111777529_111777679	1	1	111770291	111743393	26898	-0.491	0.000000016900273	7.7721
cg10045881	ENSG00000064886.8_111778261_111778385	1	1	111770291	111743393	26898	-0.509	0.000000003978192	8.4003
cg10045881	ENSG00000064886.8_111778646_111778775	1	1	111770291	111743393	26898	-0.525	0.000000001032832	8.9860
cg10045881	ENSG00000064886.8_111781372_111781554	1	1	111770291	111743393	26898	-0.480	0.000000037189776	7.4296
cg10045881	ENSG00000064886.8_111783949_111784065	1	1	111770291	111743393	26898	-0.470	0.000000079497835	7.0996
cg10045881	ENSG00000064886.8_111784849_111785256	1	1	111770291	111743393	26898	-0.465	0.000000109684183	6.9599
cg10045881	ENSG00000064886.8_111785839_111786062	1	1	111770291	111743393	26898	-0.532	0.000000000582545	9.2347
cg10658703	ENSG00000064687.7_1054005_1054109	19	19	1033242	1040102	6860	-0.324	0.000395718986381	3.4026
cg11544138	ENSG00000064687.7_1043333_1043472	19	19	1003455	1040102	36647	-0.321	0.000390457094532	3.4084
cg11863536	ENSG00000065989.9_10577563_10580305	19	19	10543050	10527449	15601	-0.364	0.000051586320748	4.2875
cg12544243	ENSG00000064666.6_1037624_1039060	19	19	1005641	1026298	20657	-0.331	0.000253578745686	3.5959
cg12977334	ENSG00000064687.7_1059022_1059084	19	19	1080697	1040102	40595	-0.355	0.000080848441532	4.0923
cg13480010	ENSG00000063854.6_1867169_1867272	16	16	1840830	1877162	36332	-0.373	0.000031722387114	4.4986
cg13786209	ENSG00000062822.6_50902628_50902741	19	19	50912485	50887593	24892	-0.393	0.000010827055580	4.9655
cg13786209	ENSG00000062822.6_50905462_50905630	19	19	50912485	50887593	24892	-0.317	0.000467524588985	3.3302
cg13786209	ENSG00000062822.6_50918981_50919083	19	19	50912485	50887593	24892	-0.317	0.000479590385987	3.3191
cg13855454	ENSG00000061273.12_48176505_48177669	12	12	48232358	48226915	5443	0.339	0.000175896797310	3.7547
cg13855454	ENSG00000061273.12_48179170_48179254	12	12	48232358	48226915	5443	0.340	0.000164596390354	3.7836
cg13855454	ENSG00000061273.12_48181828_48181947	12	12	48232358	48226915	5443	0.337	0.000189524866052	3.7223
cg13855454	ENSG00000061273.12_48187152_48187371	12	12	48232358	48226915	5443	0.428	0.000001332846106	5.8752
cg13855454	ENSG00000061273.12_48188543_48188716	12	12	48232358	48226915	5443	0.422	0.000001995476821	5.7000
cg13855454	ENSG00000061273.12_48188967_48189163	12	12	48232358	48226915	5443	0.347	0.000116582056762	3.9334
cg13855454	ENSG00000061273.12_48189689_48189799	12	12	48232358	48226915	5443	0.352	0.000092555552831	4.0336
cg13855454	ENSG00000061273.12_48192568_48192755	12	12	48232358	48226915	5443	0.328	0.000285935725402	3.5437
cg13954667	ENSG00000062650.11_88281122_88281572	10	10	88295472	88281572	13900	-0.318	0.000443658801123	3.3530
cg14010550	ENSG00000064687.7_1059022_1059084	19	19	1009642	1040102	30460	-0.338	0.000183218917561	3.7370
cg14414943	ENSG00000064886.8_111772314_111772503	1	1	111770718	111743393	27325	-0.434	0.000000916500718	6.0379
cg14414943	ENSG00000064886.8_111773364_111773565	1	1	111770718	111743393	27325	-0.477	0.000000046617158	7.3315
cg14414943	ENSG00000064886.8_111773860_111773916	1	1	111770718	111743393	27325	-0.464	0.000000121312987	6.9161
cg14414943	ENSG00000064886.8_111777529_111777679	1	1	111770718	111743393	27325	-0.432	0.000001055258349	5.9766
cg14414943	ENSG00000064886.8_111778261_111778385	1	1	111770718	111743393	27325	-0.484	0.000000027502379	7.5606
cg14414943	ENSG00000064886.8_111778646_111778775	1	1	111770718	111743393	27325	-0.512	0.000000003154107	8.5011
cg14414943	ENSG00000064886.8_111781372_111781554	1	1	111770718	111743393	27325	-0.363	0.000053128194628	4.2747
cg14414943	ENSG00000064886.8_111783949_111784065	1	1	111770718	111743393	27325	-0.348	0.000114985795190	3.9394
cg14414943	ENSG00000064886.8_111784849_111785256	1	1	111770718	111743393	27325	-0.400	0.000007102022451	5.1486
cg14414943	ENSG00000064886.8_111785839_111786062	1	1	111770718	111743393	27325	-0.508	0.000000004326060	8.3639
cg14854850	ENSG00000061273.12_48179170_48179254	12	12	48237752	48226915	10837	0.315	0.000503787350631	3.2978
cg14854850	ENSG00000061273.12_48183044_48183131	12	12	48237752	48226915	10837	0.323	0.000366539595583	3.4359
cg14854850	ENSG00000061273.12_48185654_48185787	12	12	48237752	48226915	10837	0.317	0.000470214763618	3.3277
cg14854850	ENSG00000061273.12_48187152_48187371	12	12	48237752	48226915	10837	0.363	0.000054611476399	4.2627
cg14854850	ENSG00000061273.12_48188543_48188716	12	12	48237752	48226915	10837	0.311	0.000619148576452	3.2082
cg14854850	ENSG00000061273.12_48189370_48189550	12	12	48237752	48226915	10837	0.331	0.000247213885312	3.6069
cg14938419	ENSG00000064961.12_3572936_3573345	19	19	3595702	3572775	22927	-0.314	0.000524610792908	3.2802
cg15140703	ENSG00000066923.11_99786435_99786639	7	7	99775532	99775186	346	-0.313	0.000564737553186	3.2482
cg15820955	ENSG00000061273.12_48179170_48179254	12	12	48192939	48226915	33976	0.360	0.000062442170823	4.2045
cg15820955	ENSG00000061273.12_48181828_48181947	12	12	48192939	48226915	33976	0.350	0.000100893803214	3.9961
cg16235679	ENSG00000066230.6_476317_476493	5	5	476842	524447	47605	0.323	0.000367613027396	3.4346
cg16291854	ENSG00000062822.6_50918981_50919083	19	19	50910264	50887593	22671	-0.342	0.000149136743090	3.8264
cg16618977	ENSG00000064225.8_98506880_98507066	3	3	98441923	98451080	9157	0.348	0.000110161824720	3.9580
cg16618977	ENSG00000064225.8_98512519_98514689	3	3	98441923	98451080	9157	0.362	0.000057545487776	4.2400
cg16652874	ENSG00000064419.9_128626783_128626974	7	7	128707039	128695198	11841	-0.342	0.000156958496747	3.8042
cg17326855	ENSG00000065183.10_118499691_118499819	1	1	118435653	118472343	36690	-0.345	0.000136444232116	3.8650
cg17367439	ENSG00000060982.10_24985657_24985797	12	12	25070931	25102393	31462	0.320	0.000411545321350	3.3856
cg18196334	ENSG00000061936.4_132195634_132199498	12	12	132169032	132195626	26594	-0.321	0.000390204647148	3.4087
cg18345115	ENSG00000065989.9_10572202_10572356	19	19	10541478	10527449	14029	-0.338	0.000191678208745	3.7174
cg18559348	ENSG00000062822.6_50902628_50902741	19	19	50936054	50887593	48461	-0.309	0.000659483861239	3.1808
cg19008693	ENSG00000061273.12_48176505_48177669	12	12	48270864	48226915	43949	0.379	0.000023660676982	4.6260
cg19008693	ENSG00000061273.12_48179170_48179254	12	12	48270864	48226915	43949	0.468	0.000000090386519	7.0439
cg19008693	ENSG00000061273.12_48179535_48179668	12	12	48270864	48226915	43949	0.400	0.000007274161358	5.1382
cg19008693	ENSG00000061273.12_48183306_48183361	12	12	48270864	48226915	43949	0.315	0.000507472087499	3.2946
cg19008693	ENSG00000061273.12_48183596_48183703	12	12	48270864	48226915	43949	0.308	0.000684024351591	3.1649
cg19008693	ENSG00000061273.12_48185369_48185489	12	12	48270864	48226915	43949	0.350	0.000100498459058	3.9978
cg19008693	ENSG00000061273.12_48185654_48185787	12	12	48270864	48226915	43949	0.378	0.000024071962945	4.6185
cg19008693	ENSG00000061273.12_48187152_48187371	12	12	48270864	48226915	43949	0.438	0.000000684031992	6.1649
cg19008693	ENSG00000061273.12_48188543_48188716	12	12	48270864	48226915	43949	0.390	0.000012842714243	4.8913
cg19008693	ENSG00000061273.12_48188967_48189163	12	12	48270864	48226915	43949	0.422	0.000001972244729	5.7050
cg19008693	ENSG00000061273.12_48189370_48189550	12	12	48270864	48226915	43949	0.502	0.000000007099993	8.1487
cg19008693	ENSG00000061273.12_48189689_48189799	12	12	48270864	48226915	43949	0.387	0.000015374056718	4.8132
cg19008693	ENSG00000061273.12_48189990_48190081	12	12	48270864	48226915	43949	0.422	0.000001945757121	5.7109
cg19008693	ENSG00000061273.12_48190800_48190925	12	12	48270864	48226915	43949	0.334	0.000223808039697	3.6501
cg19008693	ENSG00000061273.12_48191167_48191282	12	12	48270864	48226915	43949	0.361	0.000058425900022	4.2334
cg19008693	ENSG00000061273.12_48191891_48192002	12	12	48270864	48226915	43949	0.330	0.000260789845395	3.5837
cg19008693	ENSG00000061273.12_48192343_48192435	12	12	48270864	48226915	43949	0.438	0.000000684357178	6.1647
cg19008693	ENSG00000061273.12_48192568_48192755	12	12	48270864	48226915	43949	0.456	0.000000209399214	6.6790
cg19268695	ENSG00000064886.8_111743393_111744007	1	1	111743411	111743393	18	-0.627	0.000000000000031	13.5141
cg19269039	ENSG00000064886.8_111743393_111744007	1	1	111743200	111743393	193	-0.669	0.000000000000000	15.9343
cg19554454	ENSG00000064961.12_3572936_3573345	19	19	3522972	3572775	49803	-0.321	0.000402363604703	3.3954
cg19554454	ENSG00000064961.12_3576551_3576623	19	19	3522972	3572775	49803	-0.347	0.000118115501636	3.9277
cg20305051	ENSG00000065357.14_56332699_56332773	12	12	56365978	56321103	44875	-0.320	0.000419433779991	3.3773
cg20317872	ENSG00000064886.8_111743393_111744007	1	1	111743202	111743393	191	-0.655	0.000000000000001	15.0957
cg20444370	ENSG00000061676.9_183789605_183790546	2	2	183875230	183903586	28356	0.400	0.000007268055314	5.1386
cg20695760	ENSG00000065600.8_212550904_212551048	1	1	212591689	212588243	3446	-0.318	0.000452401452630	3.3445
cg20970369	ENSG00000064886.8_111743393_111744007	1	1	111744108	111743393	715	-0.530	0.000000000698877	9.1556
cg21159260	ENSG00000066230.6_476317_476493	5	5	475889	524447	48558	0.370	0.000037699855145	4.4237
cg21159260	ENSG00000066230.6_476658_476787	5	5	475889	524447	48558	0.320	0.000420378889879	3.3764
cg21205139	ENSG00000061918.8_156727538_156728743	4	4	156681475	156680144	1331	-0.355	0.000080439365966	4.0945
cg21519787	ENSG00000063176.9_49130949_49131098	19	19	49133421	49122548	10873	-0.309	0.000654795682109	3.1839
cg21743597	ENSG00000066230.6_474998_475247	5	5	475205	524447	49242	0.317	0.000464255844536	3.3332
cg21743597	ENSG00000066230.6_476317_476493	5	5	475205	524447	49242	0.358	0.000069943924013	4.1553
cg21743597	ENSG00000066230.6_476658_476787	5	5	475205	524447	49242	0.308	0.000687203213376	3.1629
cg22094309	ENSG00000066135.8_44157167_44157243	1	1	44116120	44115829	291	0.327	0.000307180962949	3.5126
cg22454060	ENSG00000062822.6_50902628_50902741	19	19	50905951	50887593	18358	-0.326	0.000349281358120	3.4568
cg22454060	ENSG00000062822.6_50905711_50905792	19	19	50905951	50887593	18358	-0.328	0.000318031019400	3.4975
cg22568451	ENSG00000062650.11_88281122_88281572	10	10	88296809	88281572	15237	-0.316	0.000480048380365	3.3187
cg22683879	ENSG00000065989.9_10574469_10574689	19	19	10514300	10527449	13149	-0.344	0.000202607243810	3.6933
cg22868034	ENSG00000063176.9_49130949_49131098	19	19	49092375	49122548	30173	0.326	0.000312895577295	3.5046
cg22868034	ENSG00000063176.9_49131938_49133661	19	19	49092375	49122548	30173	0.386	0.000016023428206	4.7952
cg23457901	ENSG00000065308.4_52362200_52368068	6	6	52402140	52441713	39573	-0.488	0.000000020634826	7.6854
cg23457901	ENSG00000065308.4_52370397_52370540	6	6	52402140	52441713	39573	-0.315	0.000510373073058	3.2921
cg23522915	ENSG00000061273.12_48187152_48187371	12	12	48199277	48226915	27638	0.328	0.000290995428678	3.5361
cg23522915	ENSG00000061273.12_48188543_48188716	12	12	48199277	48226915	27638	0.323	0.000356775618457	3.4476
cg23631538	ENSG00000064886.8_111743393_111744007	1	1	111743537	111743393	144	-0.689	0.000000000000000	17.1976
cg23914380	ENSG00000064961.12_3576551_3576623	19	19	3599929	3572775	27154	-0.310	0.000622243499562	3.2060
cg24005500	ENSG00000064393.11_139246316_139258143	7	7	139489823	139477577	12246	0.362	0.000057141710790	4.2430
cg24005500	ENSG00000064393.11_139281463_139281744	7	7	139489823	139477577	12246	0.351	0.000095488598727	4.0200
cg24317935	ENSG00000060688.8_31766066_31766195	1	1	31769543	31769662	119	-0.396	0.000008880869902	5.0515
cg24317935	ENSG00000060688.8_31769458_31769662	1	1	31769543	31769662	119	-0.316	0.000495547208288	3.3049
cg24438277	ENSG00000065000.9_2111678_2111827	19	19	2120959	2151556	30597	-0.352	0.000101412623770	3.9939
cg24438277	ENSG00000065000.9_2115218_2115417	19	19	2120959	2151556	30597	-0.374	0.000032222910747	4.4918
cg24518867	ENSG00000066827.10_135622713_135622898	8	8	135722754	135725292	2538	0.323	0.000362039137749	3.4412
cg24641737	ENSG00000064886.8_111743393_111744007	1	1	111743271	111743393	122	-0.616	0.000000000000107	12.9696
cg25230111	ENSG00000063245.7_56200236_56200360	19	19	56159817	56186561	26744	0.322	0.000369648538910	3.4322
cg25609220	ENSG00000063180.3_49148823_49149451	19	19	49109961	49149451	39490	0.350	0.000108908039310	3.9629
cg25677697	ENSG00000062822.6_50905035_50905181	19	19	50912349	50887593	24756	-0.413	0.000003291227088	5.4826
cg25677697	ENSG00000062822.6_50905256_50905381	19	19	50912349	50887593	24756	-0.343	0.000140177518992	3.8533
cg25677697	ENSG00000062822.6_50905462_50905630	19	19	50912349	50887593	24756	-0.325	0.000327507238442	3.4848
cg25677697	ENSG00000062822.6_50905711_50905792	19	19	50912349	50887593	24756	-0.328	0.000290226432695	3.5373
cg26110733	ENSG00000064886.8_111772314_111772503	1	1	111773180	111743393	29787	-0.559	0.000000000049298	10.3072
cg26110733	ENSG00000064886.8_111773364_111773565	1	1	111773180	111743393	29787	-0.668	0.000000000000000	15.8471
cg26110733	ENSG00000064886.8_111773860_111773916	1	1	111773180	111743393	29787	-0.643	0.000000000000004	14.3570
cg26110733	ENSG00000064886.8_111777529_111777679	1	1	111773180	111743393	29787	-0.636	0.000000000000011	13.9724
cg26110733	ENSG00000064886.8_111778261_111778385	1	1	111773180	111743393	29787	-0.682	0.000000000000000	16.7154
cg26110733	ENSG00000064886.8_111778646_111778775	1	1	111773180	111743393	29787	-0.703	0.000000000000000	18.1666
cg26110733	ENSG00000064886.8_111781372_111781554	1	1	111773180	111743393	29787	-0.538	0.000000000341945	9.4660
cg26110733	ENSG00000064886.8_111783949_111784065	1	1	111773180	111743393	29787	-0.521	0.000000001443510	8.8406
cg26110733	ENSG00000064886.8_111784849_111785256	1	1	111773180	111743393	29787	-0.613	0.000000000000153	12.8158
cg26110733	ENSG00000064886.8_111785839_111786062	1	1	111773180	111743393	29787	-0.678	0.000000000000000	16.4600
cg26301143	ENSG00000065308.4_52362200_52368068	6	6	52430120	52441713	11593	0.584	0.000000000003741	11.4270
cg26301143	ENSG00000065308.4_52370397_52370540	6	6	52430120	52441713	11593	0.333	0.000224261363408	3.6492
cg26366091	ENSG00000064886.8_111772314_111772503	1	1	111770274	111743393	26881	-0.512	0.000000003058842	8.5144
cg26366091	ENSG00000064886.8_111773364_111773565	1	1	111770274	111743393	26881	-0.517	0.000000002026241	8.6933
cg26366091	ENSG00000064886.8_111773860_111773916	1	1	111770274	111743393	26881	-0.485	0.000000026418741	7.5781
cg26366091	ENSG00000064886.8_111777529_111777679	1	1	111770274	111743393	26881	-0.511	0.000000003484328	8.4579
cg26366091	ENSG00000064886.8_111778261_111778385	1	1	111770274	111743393	26881	-0.543	0.000000000210171	9.6774
cg26366091	ENSG00000064886.8_111778646_111778775	1	1	111770274	111743393	26881	-0.556	0.000000000060736	10.2166
cg26366091	ENSG00000064886.8_111781372_111781554	1	1	111770274	111743393	26881	-0.448	0.000000358717335	6.4452
cg26366091	ENSG00000064886.8_111783949_111784065	1	1	111770274	111743393	26881	-0.464	0.000000121000633	6.9172
cg26366091	ENSG00000064886.8_111784849_111785256	1	1	111770274	111743393	26881	-0.513	0.000000002968133	8.5275
cg26366091	ENSG00000064886.8_111785839_111786062	1	1	111770274	111743393	26881	-0.555	0.000000000068768	10.1626
cg26518580	ENSG00000064886.8_111743393_111744007	1	1	111742515	111743393	878	-0.689	0.000000000000000	17.1873
cg26542105	ENSG00000060749.9_32953289_32956981	11	11	32909418	32914724	5306	-0.342	0.000149395924433	3.8257
cg26572361	ENSG00000062650.11_88281122_88281572	10	10	88294045	88281572	12473	-0.322	0.000384688746023	3.4149
cg26709695	ENSG00000064961.12_3572936_3573345	19	19	3587573	3572775	14798	-0.319	0.000429662640507	3.3669
cg26709695	ENSG00000064961.12_3573690_3573798	19	19	3587573	3572775	14798	-0.336	0.000200756743929	3.6973
cg26713008	ENSG00000060982.10_25047209_25047409	12	12	25073921	25102393	28472	0.318	0.000447652314690	3.3491
cg26888181	ENSG00000064886.8_111773364_111773565	1	1	111775891	111743393	32498	-0.326	0.000313823106881	3.5033
cg26888181	ENSG00000064886.8_111781372_111781554	1	1	111775891	111743393	32498	-0.313	0.000563674366509	3.2490
cg27052781	ENSG00000064687.7_1050920_1051051	19	19	991359	1040102	48743	0.310	0.000627303061695	3.2025
cg27292818	ENSG00000063245.7_56200236_56200360	19	19	56151972	56186561	34589	0.334	0.000223280235055	3.6511
cg27292818	ENSG00000063245.7_56204317_56204403	19	19	56151972	56186561	34589	0.352	0.000094061996479	4.0266
cg00006459	ENSG00000071205.7_148993144_148993931	4	4	148635716	148653214	17498	0.507	0.000000004705823	8.3274
cg00289094	ENSG00000068793.11_22955133_22955280	15	15	22913663	22892005	21658	0.322	0.000369168661626	3.4328
cg00308438	ENSG00000069702.6_92145902_92149414	1	1	92329399	92371892	42493	0.449	0.000000330786642	6.4805
cg00355656	ENSG00000069248.7_229577044_229577787	1	1	229692519	229644103	48416	0.439	0.000000651623849	6.1860
cg00462460	ENSG00000068697.6_20237299_20237375	2	2	20212509	20251789	39280	0.325	0.000326221375253	3.4865
cg00462849	ENSG00000071575.7_12857015_12858703	2	2	12853027	12857015	3988	0.338	0.000180108610555	3.7445
cg00571101	ENSG00000070018.4_12419615_12419946	12	12	12435302	12419946	15356	0.365	0.000047921763760	4.3195
cg00666685	ENSG00000068028.13_50368990_50369287	3	3	50336856	50378411	41555	-0.312	0.000594893427552	3.2256
cg01595951	ENSG00000067113.12_54763697_54763977	5	5	54834655	54830878	3777	-0.343	0.000142294787280	3.8468
cg01595951	ENSG00000067113.12_54830400_54830878	5	5	54834655	54830878	3777	-0.341	0.000158845176814	3.7990
cg01632240	ENSG00000070718.7_42011649_42012054	8	8	42009223	42010464	1241	-0.316	0.000483419327539	3.3157
cg01647308	ENSG00000068024.11_239969864_239974832	2	2	240302797	240323348	20551	-0.342	0.000149967597257	3.8240
cg01715088	ENSG00000069812.7_6475292_6479213	1	1	6520772	6484730	36042	-0.313	0.000560848189818	3.2512
cg01758672	ENSG00000072310.10_17720570_17720771	17	17	17743687	17740325	3362	-0.316	0.000498227353957	3.3026
cg01799460	ENSG00000069812.7_6475292_6479213	1	1	6529710	6484730	44980	0.357	0.000070637903615	4.1510
cg01915822	ENSG00000071894.9_145624169_145624258	8	8	145596918	145634753	37835	-0.357	0.000071208115934	4.1475
cg02008025	ENSG00000071054.10_102476105_102476326	2	2	102314465	102313312	1153	-0.331	0.000253070795301	3.5968
cg02092149	ENSG00000072210.11_19551839_19552437	17	17	19581939	19551459	30480	0.466	0.000000104358026	6.9815
cg02092149	ENSG00000072210.11_19575034_19575269	17	17	19581939	19551459	30480	0.320	0.000410354090858	3.3868
cg02092149	ENSG00000072210.11_19578871_19580909	17	17	19581939	19551459	30480	0.419	0.000002377706480	5.6238
cg02359186	ENSG00000071626.10_1425877_1425959	19	19	1407997	1407584	413	0.309	0.000666470659175	3.1762
cg03453890	ENSG00000071894.9_145618450_145618580	8	8	145643535	145634753	8782	-0.351	0.000095694037287	4.0191
cg03513962	ENSG00000068831.13_64507485_64507635	11	11	64511971	64512928	957	-0.312	0.000571872699393	3.2427
cg03593189	ENSG00000071462.7_73097898_73098003	7	7	73118533	73097355	21178	-0.426	0.000001520156059	5.8181
cg03893150	ENSG00000069812.7_6475292_6479213	1	1	6526325	6484730	41595	-0.312	0.000576735657182	3.2390
cg04548483	ENSG00000071894.9_145620480_145620570	8	8	145597148	145634753	37605	0.327	0.000305666724714	3.5148
cg04911821	ENSG00000067182.3_6442235_6442682	12	12	6492579	6451280	41299	0.326	0.000316516926155	3.4996
cg04911821	ENSG00000067182.3_6442903_6443031	12	12	6492579	6451280	41299	0.343	0.000140863625421	3.8512
cg04943741	ENSG00000071894.9_145618450_145618580	8	8	145651369	145634753	16616	-0.322	0.000384190883457	3.4155
cg04943741	ENSG00000071894.9_145620480_145620570	8	8	145651369	145634753	16616	-0.315	0.000502192982754	3.2991
cg04958496	ENSG00000070018.4_12279625_12279855	12	12	12391574	12419946	28372	0.319	0.000424042728956	3.3726
cg04958496	ENSG00000070018.4_12301876_12302087	12	12	12391574	12419946	28372	0.336	0.000195631461381	3.7086
cg04958496	ENSG00000070018.4_12419615_12419946	12	12	12391574	12419946	28372	0.358	0.000068074399023	4.1670
cg05061107	ENSG00000068831.13_64496335_64496514	11	11	64532875	64512928	19947	-0.321	0.000401326379560	3.3965
cg05061107	ENSG00000068831.13_64507108_64507281	11	11	64532875	64512928	19947	-0.321	0.000402233816532	3.3955
cg05061107	ENSG00000068831.13_64508911_64509005	11	11	64532875	64512928	19947	-0.327	0.000299085673645	3.5242
cg05176051	ENSG00000071894.9_145618450_145618580	8	8	145616945	145634753	17808	-0.328	0.000289267829861	3.5387
cg05278822	ENSG00000071626.10_1421147_1421257	19	19	1387755	1407584	19829	-0.317	0.000465887577115	3.3317
cg05301609	ENSG00000072210.11_19551839_19552437	17	17	19577717	19551459	26258	0.377	0.000026384670036	4.5786
cg05301609	ENSG00000072210.11_19578871_19580909	17	17	19577717	19551459	26258	0.394	0.000010041930916	4.9982
cg05991342	ENSG00000071082.5_101620620_101623729	2	2	101609845	101618177	8332	-0.314	0.000604207104897	3.2188
cg06019229	ENSG00000068796.11_61659522_61659726	5	5	61601629	61601989	360	0.347	0.000117367171859	3.9305
cg06029700	ENSG00000067182.3_6442235_6442682	12	12	6473311	6451280	22031	-0.318	0.000455156811385	3.3418
cg06200244	ENSG00000071575.7_12857015_12858703	2	2	12862337	12857015	5322	0.343	0.000143189880029	3.8441
cg06479628	ENSG00000071462.7_73097898_73098003	7	7	73066312	73097355	31043	0.464	0.000000124222996	6.9058
cg06801811	ENSG00000069712.9_92645822_92648152	1	1	92650644	92632542	18102	0.342	0.000149292201715	3.8260
cg06891533	ENSG00000071894.9_145618882_145619011	8	8	145623324	145634753	11429	0.327	0.000298493937204	3.5251
cg06891533	ENSG00000071894.9_145619098_145619253	8	8	145623324	145634753	11429	0.314	0.000534641781372	3.2719
cg07021447	ENSG00000072110.9_69340860_69341863	14	14	69418951	69446157	27206	0.415	0.000002908457080	5.5363
cg07021447	ENSG00000072110.9_69349590_69349772	14	14	69418951	69446157	27206	0.329	0.000272959090214	3.5639
cg07021447	ENSG00000072110.9_69358770_69359000	14	14	69418951	69446157	27206	0.333	0.000224791316133	3.6482
cg07021447	ENSG00000072110.9_69445669_69446157	14	14	69418951	69446157	27206	0.351	0.000098191640780	4.0079
cg07043025	ENSG00000070540.7_66417423_66417961	17	17	66421052	66453653	32601	0.341	0.000160889316269	3.7935
cg07071453	ENSG00000068724.10_47278885_47279019	2	2	47143082	47143296	214	-0.310	0.000635160803050	3.1971
cg07112260	ENSG00000067955.7_67063050_67063388	16	16	67034573	67063050	28477	-0.372	0.000034346156594	4.4641
cg07198752	ENSG00000071967.7_172411034_172414643	2	2	172383228	172378757	4471	0.311	0.000605395586758	3.2180
cg07237089	ENSG00000071242.7_167275596_167276039	6	6	167280873	167319939	39066	0.366	0.000045160245734	4.3452
cg07323447	ENSG00000067955.7_67063050_67063388	16	16	67022719	67063050	40331	0.347	0.000116829458196	3.9324
cg07339155	ENSG00000070047.6_610954_611082	11	11	582126	576486	5640	-0.333	0.000229458825529	3.6393
cg07418124	ENSG00000067057.10_3143557_3143746	10	10	3147381	3109712	37669	-0.312	0.000587862563660	3.2307
cg07423838	ENSG00000071462.7_73097898_73098003	7	7	73062350	73097355	35005	-0.329	0.000274687671039	3.5612
cg08065048	ENSG00000069869.10_56119120_56122197	15	15	56282277	56285835	3558	0.365	0.000047796145528	4.3206
cg08090640	ENSG00000068079.3_41165793_41165899	17	17	41159289	41158742	547	0.322	0.000371453209316	3.4301
cg08170227	ENSG00000072110.9_69349590_69349772	14	14	69422517	69446157	23640	0.318	0.000445081273142	3.3516
cg08170227	ENSG00000072110.9_69358770_69359000	14	14	69422517	69446157	23640	0.353	0.000088807302202	4.0516
cg08298724	ENSG00000071242.7_167275596_167276039	6	6	167284542	167319939	35397	0.330	0.000260268540242	3.5846
cg08405286	ENSG00000068650.12_113508593_113508844	13	13	113301717	113344643	42926	0.322	0.000369888693323	3.4319
cg09507215	ENSG00000068650.12_113530090_113530255	13	13	113348391	113344643	3748	-0.325	0.000323451319731	3.4902
cg10230885	ENSG00000069812.7_6475292_6479213	1	1	6524252	6484730	39522	0.354	0.000084526811346	4.0730
cg10233691	ENSG00000067955.7_67063050_67063388	16	16	67062760	67063050	290	-0.343	0.000143639386223	3.8427
cg10589094	ENSG00000067182.3_6440406_6441159	12	12	6452596	6451280	1316	0.375	0.000028142288675	4.5506
cg10701232	ENSG00000068831.13_64510266_64512061	11	11	64507260	64512928	5668	0.315	0.000501397541091	3.2998
cg10706438	ENSG00000068793.11_22933748_22933876	15	15	22930482	22892005	38477	0.309	0.000666883754935	3.1759
cg11216682	ENSG00000072135.7_131130730_131132982	2	2	131113867	131113580	287	0.366	0.000046504360179	4.3325
cg11540803	ENSG00000071054.10_102486084_102486259	2	2	102310332	102313312	2980	0.318	0.000450381027771	3.3464
cg11540803	ENSG00000071054.10_102486757_102486877	2	2	102310332	102313312	2980	0.344	0.000137800533609	3.8607
cg11540803	ENSG00000071054.10_102503550_102503723	2	2	102310332	102313312	2980	0.315	0.000512964527116	3.2899
cg11540803	ENSG00000071054.10_102504240_102504399	2	2	102310332	102313312	2980	0.356	0.000077488575480	4.1108
cg11805027	ENSG00000071246.5_77228532_77229473	14	14	77186584	77228532	41948	-0.475	0.000000055841900	7.2530
cg11805027	ENSG00000071246.5_77245289_77249354	14	14	77186584	77228532	41948	-0.463	0.000000133701024	6.8739
cg11918049	ENSG00000071054.10_102486084_102486259	2	2	102360816	102313312	47504	0.334	0.000216889203966	3.6638
cg11918049	ENSG00000071054.10_102486757_102486877	2	2	102360816	102313312	47504	0.363	0.000052342191667	4.2811
cg11918049	ENSG00000071054.10_102503550_102503723	2	2	102360816	102313312	47504	0.362	0.000057057043265	4.2437
cg11918049	ENSG00000071054.10_102504240_102504399	2	2	102360816	102313312	47504	0.329	0.000272324785069	3.5649
cg12001558	ENSG00000071462.7_73101148_73101230	7	7	73096937	73097355	418	0.358	0.000069256314340	4.1595
cg12340454	ENSG00000069667.11_60803425_60803820	15	15	61519486	61521518	2032	-0.319	0.000438713063934	3.3578
cg12371177	ENSG00000067182.3_6450942_6451280	12	12	6419148	6451280	32132	0.320	0.000419838587031	3.3769
cg12797609	ENSG00000072210.11_19551839_19552437	17	17	19580634	19551459	29175	0.410	0.000004057547731	5.3917
cg12797609	ENSG00000072210.11_19554860_19555091	17	17	19580634	19551459	29175	0.318	0.000453125053694	3.3438
cg12797609	ENSG00000072210.11_19578871_19580909	17	17	19580634	19551459	29175	0.428	0.000001313979440	5.8814
cg12831208	ENSG00000071246.5_77228532_77229473	14	14	77219295	77228532	9237	0.315	0.000515405003753	3.2879
cg12831208	ENSG00000071246.5_77245289_77249354	14	14	77219295	77228532	9237	0.354	0.000084130790076	4.0750
cg12958963	ENSG00000071462.7_73101148_73101230	7	7	73084208	73097355	13147	-0.312	0.000586943155270	3.2314
cg13139203	ENSG00000072518.14_63606400_63607032	11	11	63581631	63606400	24769	-0.335	0.000207619874284	3.6827
cg13232525	ENSG00000067182.3_6440019_6440092	12	12	6432208	6451280	19072	0.325	0.000326756583829	3.4858
cg13348733	ENSG00000071205.7_148653214_148653606	4	4	148649246	148653214	3968	0.341	0.000154721842747	3.8104
cg13348733	ENSG00000071205.7_148993144_148993931	4	4	148649246	148653214	3968	0.465	0.000000112443656	6.9491
cg14123879	ENSG00000068796.11_61649102_61649202	5	5	61602127	61601989	138	-0.319	0.000456336024853	3.3407
cg14376761	ENSG00000070018.4_12284755_12284991	12	12	12416946	12419946	3000	0.329	0.000279285067003	3.5540
cg14529102	ENSG00000072210.11_19551839_19552437	17	17	19568270	19551459	16811	0.374	0.000030113786582	4.5212
cg14529102	ENSG00000072210.11_19554860_19555091	17	17	19568270	19551459	16811	0.382	0.000019707018279	4.7054
cg14529102	ENSG00000072210.11_19559679_19559887	17	17	19568270	19551459	16811	0.379	0.000022965776100	4.6389
cg14529102	ENSG00000072210.11_19575034_19575269	17	17	19568270	19551459	16811	0.393	0.000010707687684	4.9703
cg14529102	ENSG00000072210.11_19578871_19580909	17	17	19568270	19551459	16811	0.485	0.000000025999705	7.5850
cg14832908	ENSG00000069812.7_6475292_6479213	1	1	6479424	6484730	5306	-0.312	0.000587862563660	3.2307
cg14902389	ENSG00000071073.6_99235569_99242055	2	2	99342685	99347589	4904	0.535	0.000000000443012	9.3536
cg15088325	ENSG00000069812.7_6475292_6479213	1	1	6527401	6484730	42671	0.373	0.000032675616283	4.4858
cg15138339	ENSG00000068120.8_40715979_40716193	17	17	40715222	40714092	1130	-0.363	0.000057880830862	4.2375
cg15189797	ENSG00000072518.14_63606400_63607032	11	11	63609845	63606400	3445	0.315	0.000522625486040	3.2818
cg15445767	ENSG00000071626.10_1418203_1418369	19	19	1438244	1407584	30660	-0.332	0.000236033232350	3.6270
cg15668587	ENSG00000072518.14_63606400_63607032	11	11	63581119	63606400	25281	-0.360	0.000062143679392	4.2066
cg15701714	ENSG00000071967.7_172378858_172379248	2	2	172370134	172378757	8623	-0.328	0.000289459315919	3.5384
cg15867698	ENSG00000072110.9_69340860_69341863	14	14	69438267	69446157	7890	0.324	0.000347819182643	3.4586
cg16048383	ENSG00000067182.3_6442235_6442682	12	12	6483708	6451280	32428	0.310	0.000646916012963	3.1892
cg16048383	ENSG00000067182.3_6443257_6443410	12	12	6483708	6451280	32428	0.341	0.000158023364297	3.8013
cg16275894	ENSG00000068120.8_40716464_40716595	17	17	40723623	40714092	9531	-0.317	0.000475183798328	3.3231
cg16527223	ENSG00000068831.13_64507108_64507281	11	11	64490871	64512928	22057	-0.367	0.000043310052007	4.3634
cg16641000	ENSG00000067836.5_4848072_4848185	16	16	4848176	4852951	4775	0.339	0.000172072079344	3.7643
cg16755475	ENSG00000067836.5_4846969_4847502	16	16	4802990	4852951	49961	-0.330	0.000264730539409	3.5772
cg17147909	ENSG00000067066.11_231328782_231328865	2	2	231277705	231280657	2952	-0.333	0.000226159383636	3.6456
cg17411016	ENSG00000068724.10_47233061_47233198	2	2	47100912	47143296	42384	0.315	0.000502989585424	3.2984
cg17430370	ENSG00000071909.12_171509493_171511662	2	2	171034661	171034655	6	-0.478	0.000000043581608	7.3607
cg17750428	ENSG00000071462.7_73097898_73098003	7	7	73081712	73097355	15643	0.356	0.000076397889215	4.1169
cg18246227	ENSG00000071894.9_145620480_145620570	8	8	145638434	145634753	3681	0.309	0.000655608814030	3.1834
cg18446708	ENSG00000072110.9_69340860_69341863	14	14	69421531	69446157	24626	0.365	0.000048282377281	4.3162
cg18446708	ENSG00000072110.9_69349590_69349772	14	14	69421531	69446157	24626	0.349	0.000107076625326	3.9703
cg18446708	ENSG00000072110.9_69358770_69359000	14	14	69421531	69446157	24626	0.344	0.000138427483508	3.8588
cg18738906	ENSG00000067182.3_6442235_6442682	12	12	6483739	6451280	32459	0.338	0.000178143802953	3.7492
cg18802611	ENSG00000071539.8_908470_908576	5	5	881228	892758	11530	-0.310	0.000623796282476	3.2050
cg18988412	ENSG00000068024.11_240048152_240048390	2	2	240308765	240323348	14583	0.326	0.000378300399031	3.4222
cg19293163	ENSG00000068650.12_113485689_113485862	13	13	113380931	113344643	36288	0.336	0.000200893285926	3.6970
cg19721094	ENSG00000071246.5_77228532_77229473	14	14	77231619	77228532	3087	0.356	0.000074965916890	4.1251
cg19721094	ENSG00000071246.5_77245289_77249354	14	14	77231619	77228532	3087	0.350	0.000100642053290	3.9972
cg19880977	ENSG00000067900.4_18546878_18547037	18	18	18691973	18691812	161	0.319	0.000479465222472	3.3192
cg20155875	ENSG00000070540.7_66417423_66417961	17	17	66452567	66453653	1086	-0.418	0.000002460735657	5.6089
cg21039438	ENSG00000070047.6_610501_610761	11	11	528271	576486	48215	0.313	0.000567047450262	3.2464
cg21314304	ENSG00000068079.3_41165793_41165899	17	17	41135517	41158742	23225	0.322	0.000374236164388	3.4269
cg21388327	ENSG00000070831.11_22404922_22405076	1	1	22351548	22379120	27572	0.443	0.000000523521797	6.2811
cg21715536	ENSG00000071626.10_1421147_1421257	19	19	1395519	1407584	12065	-0.340	0.000167284456361	3.7765
cg22083166	ENSG00000072134.9_19186263_19187027	17	17	19144206	19140690	3516	0.347	0.000118994164393	3.9245
cg22387519	ENSG00000071462.7_73097898_73098003	7	7	73134835	73097355	37480	-0.375	0.000029151834688	4.5353
cg22643867	ENSG00000072135.7_131130730_131132982	2	2	131148877	131113580	35297	-0.321	0.000396945617260	3.4013
cg23071962	ENSG00000071575.7_12857015_12858703	2	2	12856964	12857015	51	0.314	0.000638941145882	3.1945
cg23635599	ENSG00000069399.7_45251804_45252303	19	19	45281006	45250962	30044	0.310	0.000634963263205	3.1973
cg23957144	ENSG00000071894.9_145624348_145624428	8	8	145635364	145634753	611	0.351	0.000099179231157	4.0036
cg24064264	ENSG00000070047.6_607066_609720	11	11	615945	576486	39459	0.324	0.000524774345496	3.2800
cg24116965	ENSG00000071205.7_148653214_148653606	4	4	148654701	148653214	1487	-0.313	0.000558210484174	3.2532
cg24116965	ENSG00000071205.7_148984299_148984451	4	4	148654701	148653214	1487	-0.417	0.000002624600023	5.5809
cg24116965	ENSG00000071205.7_148993144_148993931	4	4	148654701	148653214	1487	-0.550	0.000000000110664	9.9560
cg24275195	ENSG00000072210.11_19551839_19552437	17	17	19557724	19551459	6265	0.312	0.000578909145125	3.2374
cg24275195	ENSG00000072210.11_19554860_19555091	17	17	19557724	19551459	6265	0.329	0.000278359933758	3.5554
cg24275195	ENSG00000072210.11_19575034_19575269	17	17	19557724	19551459	6265	0.426	0.000001522239905	5.8175
cg24275195	ENSG00000072210.11_19578871_19580909	17	17	19557724	19551459	6265	0.499	0.000000008517651	8.0697
cg24290320	ENSG00000071205.7_148993144_148993931	4	4	148701131	148653214	47917	-0.343	0.000145957414953	3.8358
cg24455236	ENSG00000068137.9_40826372_40826427	17	17	40824361	40829048	4687	-0.342	0.000170941610516	3.7672
cg24808754	ENSG00000068137.9_40819935_40820321	17	17	40851514	40829048	22466	0.311	0.000596943047459	3.2241
cg24872610	ENSG00000067057.10_3143557_3143746	10	10	3158994	3109712	49282	-0.324	0.000362225014789	3.4410
cg24983561	ENSG00000067248.5_54603215_54603550	5	5	54603725	54603550	175	0.315	0.000503627704513	3.2979
cg24994893	ENSG00000067596.4_41570049_41570408	17	17	41561184	41561331	147	-0.335	0.000221201629506	3.6552
cg25066972	ENSG00000071537.8_81937893_81943525	14	14	82002568	82000205	2363	-0.384	0.000019469158484	4.7107
cg25946491	ENSG00000068793.11_22955133_22955280	15	15	22929886	22892005	37881	0.314	0.000532621583322	3.2736
cg26391891	ENSG00000067182.3_6439433_6439461	12	12	6439097	6451280	12183	-0.325	0.000328259485534	3.4838
cg26815404	ENSG00000069812.7_6475292_6479213	1	1	6500700	6484730	15970	-0.310	0.000642909007222	3.1919
cg26889953	ENSG00000068793.11_22955133_22955280	15	15	22915992	22892005	23987	0.328	0.000288789626992	3.5394
cg27407935	ENSG00000072310.10_17715387_17716165	17	17	17723235	17740325	17090	0.370	0.000037385331066	4.4273
cg27407935	ENSG00000072310.10_17716682_17716793	17	17	17723235	17740325	17090	0.470	0.000000079790748	7.0980
cg27407935	ENSG00000072310.10_17716883_17717083	17	17	17723235	17740325	17090	0.450	0.000000323058555	6.4907
cg27407935	ENSG00000072310.10_17717559_17717724	17	17	17723235	17740325	17090	0.416	0.000002729032856	5.5640
cg27407935	ENSG00000072310.10_17717929_17718061	17	17	17723235	17740325	17090	0.346	0.000123349142486	3.9089
cg27407935	ENSG00000072310.10_17718149_17718258	17	17	17723235	17740325	17090	0.428	0.000001350728108	5.8694
cg27407935	ENSG00000072310.10_17718535_17718643	17	17	17723235	17740325	17090	0.320	0.000406013387517	3.3915
cg27407935	ENSG00000072310.10_17719174_17719342	17	17	17723235	17740325	17090	0.418	0.000002529578957	5.5970
cg27407935	ENSG00000072310.10_17719521_17719709	17	17	17723235	17740325	17090	0.391	0.000012305537298	4.9099
cg27407935	ENSG00000072310.10_17719771_17720032	17	17	17723235	17740325	17090	0.387	0.000015073900101	4.8218
cg27407935	ENSG00000072310.10_17720272_17720450	17	17	17723235	17740325	17090	0.442	0.000000529350498	6.2763
cg27407935	ENSG00000072310.10_17720570_17720771	17	17	17723235	17740325	17090	0.411	0.000003881788290	5.4110
cg27407935	ENSG00000072310.10_17720862_17721230	17	17	17723235	17740325	17090	0.468	0.000000092922673	7.0319
cg27407935	ENSG00000072310.10_17721574_17721688	17	17	17723235	17740325	17090	0.340	0.000163690493003	3.7860
cg27407935	ENSG00000072310.10_17722327_17722548	17	17	17723235	17740325	17090	0.450	0.000000307659159	6.5119
cg27407935	ENSG00000072310.10_17722634_17722768	17	17	17723235	17740325	17090	0.417	0.000002671591328	5.5732
cg27407935	ENSG00000072310.10_17722852_17723265	17	17	17723235	17740325	17090	0.432	0.000001069088202	5.9710
cg27407935	ENSG00000072310.10_17723404_17723835	17	17	17723235	17740325	17090	0.367	0.000044619405097	4.3505
cg27407935	ENSG00000072310.10_17740041_17740325	17	17	17723235	17740325	17090	0.382	0.000020013776252	4.6987
cg27469719	ENSG00000071462.7_73097898_73098003	7	7	73134089	73097355	36734	0.359	0.000065429502752	4.1842
cg27469719	ENSG00000071462.7_73101148_73101230	7	7	73134089	73097355	36734	0.340	0.000168614693483	3.7731
cg00391741	ENSG00000073111.8_127339541_127339723	3	3	127307227	127317066	9839	-0.335	0.000209884357271	3.6780
cg00734666	ENSG00000076201.8_47453273_47453457	3	3	47454929	47422501	32428	0.319	0.000428835949917	3.3677
cg00819362	ENSG00000075702.9_36562458_36562618	19	19	36524208	36545783	21575	-0.323	0.000357939148341	3.4462
cg01284467	ENSG00000073712.9_53323986_53325268	14	14	53415068	53419153	4085	0.463	0.000000126677068	6.8973
cg01294194	ENSG00000076351.7_26721661_26726729	17	17	26715208	26733228	18020	0.332	0.000236191871016	3.6267
cg01403948	ENSG00000076826.4_7676573_7678049	19	19	7661617	7660788	829	0.316	0.000490382410773	3.3095
cg01403948	ENSG00000076826.4_7682638_7683194	19	19	7661617	7660788	829	0.321	0.000394261924793	3.4042
cg01533539	ENSG00000075399.6_89778290_89778377	16	16	89767958	89787394	19436	-0.320	0.000464693697348	3.3328
cg01610636	ENSG00000074855.5_17438498_17438689	19	19	17463255	17445638	17617	-0.315	0.000502670804938	3.2987
cg01741041	ENSG00000075624.8_5566782_5567522	7	7	5567862	5603415	35553	-0.341	0.000156716674057	3.8049
cg01741041	ENSG00000075624.8_5567635_5567816	7	7	5567862	5603415	35553	-0.310	0.000631024291951	3.2000
cg01741041	ENSG00000075624.8_5567912_5568350	7	7	5567862	5603415	35553	-0.324	0.000343531402418	3.4640
cg01741041	ENSG00000075624.8_5568792_5569031	7	7	5567862	5603415	35553	-0.342	0.000148774591056	3.8275
cg01741041	ENSG00000075624.8_5569166_5569294	7	7	5567862	5603415	35553	-0.376	0.000026673725002	4.5739
cg01932125	ENSG00000074201.3_77325575_77327740	11	11	77377926	77348850	29076	-0.329	0.000270250226939	3.5682
cg02160872	ENSG00000073578.10_225998_226162	5	5	212506	218356	5850	-0.343	0.000143689412230	3.8426
cg02371119	ENSG00000075651.11_171318195_171321092	3	3	171527346	171528740	1394	-0.398	0.000007972862539	5.0984
cg02371119	ENSG00000075651.11_171405161_171405374	3	3	171527346	171528740	1394	-0.344	0.000135887975478	3.8668
cg02371119	ENSG00000075651.11_171406466_171406666	3	3	171527346	171528740	1394	-0.313	0.000561906476195	3.2503
cg02371119	ENSG00000075651.11_171455322_171455449	3	3	171527346	171528740	1394	-0.370	0.000037843638636	4.4220
cg02371119	ENSG00000075651.11_171455682_171455872	3	3	171527346	171528740	1394	-0.359	0.000066202994713	4.1791
cg02665463	ENSG00000073969.12_44833168_44834830	17	17	44657154	44668075	10921	0.350	0.000101979390680	3.9915
cg02847220	ENSG00000075651.11_171318195_171321092	3	3	171523157	171528740	5583	0.487	0.000000023072867	7.6369
cg02847220	ENSG00000075651.11_171405161_171405374	3	3	171523157	171528740	5583	0.313	0.000562436307413	3.2499
cg02847220	ENSG00000075651.11_171406466_171406666	3	3	171523157	171528740	5583	0.388	0.000014229151728	4.8468
cg02847220	ENSG00000075651.11_171427350_171427499	3	3	171523157	171528740	5583	0.370	0.000038002393775	4.4202
cg02847220	ENSG00000075651.11_171452655_171452760	3	3	171523157	171528740	5583	0.358	0.000069433974877	4.1584
cg02847220	ENSG00000075651.11_171453282_171453427	3	3	171523157	171528740	5583	0.437	0.000000757791995	6.1204
cg02847220	ENSG00000075651.11_171455322_171455449	3	3	171523157	171528740	5583	0.502	0.000000007137270	8.1465
cg02847220	ENSG00000075651.11_171455682_171455872	3	3	171523157	171528740	5583	0.444	0.000000465783176	6.3318
cg03161839	ENSG00000076928.11_42402591_42402736	19	19	42387947	42387267	680	-0.324	0.000349753349287	3.4562
cg03501633	ENSG00000075399.6_89778455_89778507	16	16	89753195	89787394	34199	-0.333	0.000228687558961	3.6408
cg04044418	ENSG00000075399.6_89778290_89778377	16	16	89789362	89787394	1968	-0.357	0.000081802898704	4.0872
cg04044418	ENSG00000075399.6_89778455_89778507	16	16	89789362	89787394	1968	-0.358	0.000078821317125	4.1034
cg04107939	ENSG00000075651.11_171318195_171321092	3	3	171520494	171528740	8246	-0.652	0.000000000000001	14.8830
cg04107939	ENSG00000075651.11_171395356_171395484	3	3	171520494	171528740	8246	-0.325	0.000329768769430	3.4818
cg04107939	ENSG00000075651.11_171405161_171405374	3	3	171520494	171528740	8246	-0.525	0.000000001033481	8.9857
cg04107939	ENSG00000075651.11_171406466_171406666	3	3	171520494	171528740	8246	-0.450	0.000000310712641	6.5076
cg04107939	ENSG00000075651.11_171427350_171427499	3	3	171520494	171528740	8246	-0.445	0.000000436474256	6.3600
cg04107939	ENSG00000075651.11_171452655_171452760	3	3	171520494	171528740	8246	-0.345	0.000132414651097	3.8781
cg04107939	ENSG00000075651.11_171453282_171453427	3	3	171520494	171528740	8246	-0.453	0.000000267269150	6.5731
cg04107939	ENSG00000075651.11_171455322_171455449	3	3	171520494	171528740	8246	-0.583	0.000000000004509	11.3460
cg04107939	ENSG00000075651.11_171455682_171455872	3	3	171520494	171528740	8246	-0.617	0.000000000000106	12.9759
cg04155862	ENSG00000074416.8_127407909_127411166	3	3	127541172	127558019	16847	-0.387	0.000014660568959	4.8338
cg04155862	ENSG00000074416.8_127413818_127414033	3	3	127541172	127558019	16847	-0.313	0.000567581735114	3.2460
cg04155862	ENSG00000074416.8_127541152_127542051	3	3	127541172	127558019	16847	-0.313	0.000555758918635	3.2551
cg04380213	ENSG00000076248.4_109536994_109537089	12	12	109531595	109535379	3784	-0.329	0.000271240576063	3.5666
cg04446533	ENSG00000075399.6_89778290_89778377	16	16	89766660	89787394	20734	-0.335	0.000208183862026	3.6816
cg04446533	ENSG00000075399.6_89778455_89778507	16	16	89766660	89787394	20734	-0.388	0.000014131744480	4.8498
cg04489243	ENSG00000073282.7_189611995_189615068	3	3	189349129	189349205	76	-0.375	0.000028416318626	4.5464
cg05388101	ENSG00000075399.6_89778455_89778507	16	16	89787560	89787394	166	-0.314	0.000543306478938	3.2650
cg05622261	ENSG00000075420.8_172114954_172119455	3	3	171757169	171757418	249	0.310	0.000644509067594	3.1908
cg05797937	ENSG00000075826.11_102286732_102286831	10	10	102280551	102289628	9077	-0.310	0.000645912118117	3.1898
cg06085579	ENSG00000075651.11_171318195_171321092	3	3	171509822	171528740	18918	0.615	0.000000000000122	12.9141
cg06085579	ENSG00000075651.11_171395356_171395484	3	3	171509822	171528740	18918	0.309	0.000673316856805	3.1718
cg06085579	ENSG00000075651.11_171405161_171405374	3	3	171509822	171528740	18918	0.433	0.000000955478939	6.0198
cg06085579	ENSG00000075651.11_171406466_171406666	3	3	171509822	171528740	18918	0.416	0.000002726616286	5.5644
cg06085579	ENSG00000075651.11_171427350_171427499	3	3	171509822	171528740	18918	0.402	0.000006342955193	5.1977
cg06085579	ENSG00000075651.11_171452655_171452760	3	3	171509822	171528740	18918	0.386	0.000015692431479	4.8043
cg06085579	ENSG00000075651.11_171453282_171453427	3	3	171509822	171528740	18918	0.433	0.000000985855773	6.0062
cg06085579	ENSG00000075651.11_171455322_171455449	3	3	171509822	171528740	18918	0.519	0.000000001800215	8.7447
cg06085579	ENSG00000075651.11_171455682_171455872	3	3	171509822	171528740	18918	0.497	0.000000010251644	7.9892
cg06153386	ENSG00000075399.6_89778455_89778507	16	16	89764255	89787394	23139	-0.335	0.000212171714565	3.6733
cg06191495	ENSG00000077044.5_234356733_234356827	2	2	234264163	234263153	1010	-0.412	0.000003879507332	5.4112
cg06719671	ENSG00000073060.9_125302096_125302253	12	12	125347797	125367214	19417	-0.341	0.000170521819372	3.7682
cg07020822	ENSG00000072609.10_133446202_133446420	12	12	133532453	133485772	46681	0.359	0.000066373330620	4.1780
cg07064537	ENSG00000075651.11_171318195_171321092	3	3	171515212	171528740	13528	-0.563	0.000000000032239	10.4916
cg07064537	ENSG00000075651.11_171405161_171405374	3	3	171515212	171528740	13528	-0.438	0.000000716948511	6.1445
cg07064537	ENSG00000075651.11_171406466_171406666	3	3	171515212	171528740	13528	-0.423	0.000001831509479	5.7372
cg07064537	ENSG00000075651.11_171427350_171427499	3	3	171515212	171528740	13528	-0.356	0.000075266728687	4.1234
cg07064537	ENSG00000075651.11_171453282_171453427	3	3	171515212	171528740	13528	-0.340	0.000166881539629	3.7776
cg07064537	ENSG00000075651.11_171455322_171455449	3	3	171515212	171528740	13528	-0.516	0.000000002278032	8.6424
cg07064537	ENSG00000075651.11_171455682_171455872	3	3	171515212	171528740	13528	-0.521	0.000000001477877	8.8304
cg07221183	ENSG00000075399.6_89778290_89778377	16	16	89800359	89787394	12965	-0.339	0.000173139904028	3.7616
cg07221183	ENSG00000075399.6_89778455_89778507	16	16	89800359	89787394	12965	-0.371	0.000035876644907	4.4452
cg07221183	ENSG00000075399.6_89782870_89783032	16	16	89800359	89787394	12965	-0.331	0.000256903491814	3.5902
cg07221183	ENSG00000075399.6_89783138_89783230	16	16	89800359	89787394	12965	-0.318	0.000441391554287	3.3552
cg07223632	ENSG00000075240.12_47073044_47075688	22	22	46930499	46971909	41410	0.322	0.000392474271395	3.4062
cg07420163	ENSG00000075399.6_89778455_89778507	16	16	89778301	89787394	9093	-0.325	0.000328259485534	3.4838
cg07476653	ENSG00000075624.8_5568792_5569031	7	7	5570327	5603415	33088	0.348	0.000112489969638	3.9489
cg07476653	ENSG00000075624.8_5569166_5569294	7	7	5570327	5603415	33088	0.368	0.000040383250357	4.3938
cg07560922	ENSG00000075651.11_171318195_171321092	3	3	171528828	171528740	88	-0.513	0.000000003389920	8.4698
cg07560922	ENSG00000075651.11_171405161_171405374	3	3	171528828	171528740	88	-0.347	0.000129172636939	3.8888
cg07560922	ENSG00000075651.11_171406466_171406666	3	3	171528828	171528740	88	-0.350	0.000110700225607	3.9559
cg07560922	ENSG00000075651.11_171453282_171453427	3	3	171528828	171528740	88	-0.330	0.000281796832910	3.5501
cg07560922	ENSG00000075651.11_171455322_171455449	3	3	171528828	171528740	88	-0.448	0.000000422338934	6.3743
cg07560922	ENSG00000075651.11_171455682_171455872	3	3	171528828	171528740	88	-0.481	0.000000040570002	7.3918
cg07567612	ENSG00000073614.6_498093_498620	12	12	534753	498620	36133	-0.334	0.000221255200637	3.6551
cg07594804	ENSG00000076984.11_7975581_7975688	19	19	7964030	7968728	4698	0.318	0.000446507945311	3.3502
cg07959016	ENSG00000076928.11_42402591_42402736	19	19	42342105	42387267	45162	0.354	0.000082176509495	4.0853
cg08013914	ENSG00000075399.6_89778290_89778377	16	16	89764279	89787394	23115	-0.313	0.000662681696954	3.1787
cg08013914	ENSG00000075399.6_89778455_89778507	16	16	89764279	89787394	23115	-0.312	0.000692694360145	3.1595
cg08085909	ENSG00000073712.9_53323986_53325268	14	14	53390796	53419153	28357	0.455	0.000000222405726	6.6529
cg08304478	ENSG00000072778.12_7127640_7127712	17	17	7080777	7120444	39667	-0.332	0.000276064506790	3.5590
cg08670136	ENSG00000073861.1_45819976_45820130	17	17	45810379	45810610	231	-0.336	0.000202126044394	3.6944
cg08670136	ENSG00000073861.1_45821848_45821909	17	17	45810379	45810610	231	-0.328	0.000290803003278	3.5364
cg08670136	ENSG00000073861.1_45822114_45823485	17	17	45810379	45810610	231	-0.375	0.000029061739462	4.5367
cg09685682	ENSG00000075399.6_89778290_89778377	16	16	89778914	89787394	8480	-0.320	0.000404184697961	3.3934
cg09973102	ENSG00000075399.6_89783138_89783230	16	16	89774932	89787394	12462	-0.314	0.000531781907919	3.2743
cg10062109	ENSG00000075399.6_89778290_89778377	16	16	89761133	89787394	26261	-0.310	0.000632400372740	3.1990
cg10062109	ENSG00000075399.6_89783138_89783230	16	16	89761133	89787394	26261	-0.372	0.000033449766527	4.4756
cg10512194	ENSG00000075651.11_171318195_171321092	3	3	171559913	171528740	31173	0.532	0.000000000566700	9.2466
cg10512194	ENSG00000075651.11_171395356_171395484	3	3	171559913	171528740	31173	0.318	0.000443232876873	3.3534
cg10512194	ENSG00000075651.11_171405161_171405374	3	3	171559913	171528740	31173	0.409	0.000004142837980	5.3827
cg10512194	ENSG00000075651.11_171406466_171406666	3	3	171559913	171528740	31173	0.390	0.000012431482610	4.9055
cg10512194	ENSG00000075651.11_171427350_171427499	3	3	171559913	171528740	31173	0.374	0.000030253614139	4.5192
cg10512194	ENSG00000075651.11_171453282_171453427	3	3	171559913	171528740	31173	0.323	0.000367135588987	3.4352
cg10512194	ENSG00000075651.11_171455322_171455449	3	3	171559913	171528740	31173	0.518	0.000000001830309	8.7375
cg10512194	ENSG00000075651.11_171455682_171455872	3	3	171559913	171528740	31173	0.470	0.000000078790749	7.1035
cg10548254	ENSG00000073169.9_50639408_50640019	22	22	50656772	50639408	17364	-0.321	0.000385936007026	3.4135
cg10571104	ENSG00000073050.5_44050204_44050258	19	19	44039755	44079730	39975	-0.315	0.000522130240269	3.2822
cg10762038	ENSG00000076351.7_26721661_26726729	17	17	26728914	26733228	4314	0.321	0.000390836048038	3.4080
cg11002709	ENSG00000076067.6_56982924_56984745	12	12	56923557	56915713	7844	0.341	0.000160002384440	3.7959
cg11059266	ENSG00000075539.9_48555232_48555400	4	4	48782139	48782339	200	0.349	0.000108763382682	3.9635
cg11305202	ENSG00000073050.5_44050204_44050258	19	19	44127348	44079730	47618	-0.329	0.000269711447431	3.5691
cg11624309	ENSG00000076928.11_42402591_42402736	19	19	42381214	42387267	6053	-0.325	0.000328582365398	3.4834
cg11706083	ENSG00000075856.6_108953993_108955176	12	12	108992265	108955176	37089	-0.309	0.000659279388505	3.1809
cg11839815	ENSG00000074416.8_127413818_127414033	3	3	127539037	127558019	18982	-0.312	0.000576193458145	3.2394
cg11839815	ENSG00000074416.8_127541152_127542051	3	3	127539037	127558019	18982	-0.355	0.000080819157611	4.0925
cg12201707	ENSG00000075651.11_171318195_171321092	3	3	171549493	171528740	20753	0.339	0.000174273722782	3.7588
cg12219789	ENSG00000072818.5_7246698_7246881	17	17	7227499	7239848	12349	-0.342	0.000152221876769	3.8175
cg12250807	ENSG00000076003.4_136630267_136630413	2	2	136598602	136633996	35394	-0.339	0.000176925918754	3.7522
cg12250807	ENSG00000076003.4_136633829_136633996	2	2	136598602	136633996	35394	-0.422	0.000001996375523	5.6998
cg13204687	ENSG00000075856.6_108923919_108924087	12	12	108905993	108955176	49183	0.356	0.000081468053251	4.0890
cg13498284	ENSG00000074370.12_3848354_3848442	17	17	3844303	3867736	23433	-0.338	0.000182968270929	3.7376
cg13565891	ENSG00000076826.4_7682638_7683194	19	19	7676731	7660788	15943	0.355	0.000078936787260	4.1027
cg13581779	ENSG00000075651.11_171318195_171321092	3	3	171561201	171528740	32461	0.562	0.000000000043564	10.3609
cg13581779	ENSG00000075651.11_171405161_171405374	3	3	171561201	171528740	32461	0.342	0.000162660173834	3.7887
cg13581779	ENSG00000075651.11_171406466_171406666	3	3	171561201	171528740	32461	0.328	0.000307145724744	3.5127
cg13581779	ENSG00000075651.11_171427350_171427499	3	3	171561201	171528740	32461	0.369	0.000041728735144	4.3796
cg13581779	ENSG00000075651.11_171452655_171452760	3	3	171561201	171528740	32461	0.356	0.000081287301061	4.0900
cg13581779	ENSG00000075651.11_171453282_171453427	3	3	171561201	171528740	32461	0.361	0.000063155853158	4.1996
cg13581779	ENSG00000075651.11_171455322_171455449	3	3	171561201	171528740	32461	0.494	0.000000015151857	7.8195
cg13581779	ENSG00000075651.11_171455682_171455872	3	3	171561201	171528740	32461	0.520	0.000000001797023	8.7454
cg14145074	ENSG00000075624.8_5566782_5567522	7	7	5567891	5603415	35524	-0.327	0.000301463478637	3.5208
cg14145074	ENSG00000075624.8_5569166_5569294	7	7	5567891	5603415	35524	-0.314	0.000540063475046	3.2676
cg14170663	ENSG00000075151.13_21177751_21177971	1	1	21503478	21503377	101	-0.361	0.000058382662630	4.2337
cg14194715	ENSG00000073910.13_32752314_32752573	13	13	32651552	32605437	46115	0.431	0.000001118341912	5.9514
cg14194715	ENSG00000073910.13_32752981_32753170	13	13	32651552	32605437	46115	0.390	0.000012477119349	4.9039
cg14194715	ENSG00000073910.13_32759113_32759285	13	13	32651552	32605437	46115	0.332	0.000240674044192	3.6186
cg14194715	ENSG00000073910.13_32776078_32776177	13	13	32651552	32605437	46115	0.312	0.000578546375238	3.2377
cg14194715	ENSG00000073910.13_32783722_32783868	13	13	32651552	32605437	46115	0.396	0.000009214789596	5.0355
cg14194715	ENSG00000073910.13_32785003_32785171	13	13	32651552	32605437	46115	0.322	0.000375695765054	3.4252
cg14194715	ENSG00000073910.13_32798372_32798522	13	13	32651552	32605437	46115	0.404	0.000005726393346	5.2421
cg14194715	ENSG00000073910.13_32799926_32800111	13	13	32651552	32605437	46115	0.415	0.000002994374908	5.5237
cg14194715	ENSG00000073910.13_32802593_32802791	13	13	32651552	32605437	46115	0.368	0.000042036737466	4.3764
cg14194715	ENSG00000073910.13_32808711_32808898	13	13	32651552	32605437	46115	0.348	0.000114255941645	3.9421
cg14194715	ENSG00000073910.13_32811516_32812123	13	13	32651552	32605437	46115	0.362	0.000055470473331	4.2559
cg14194715	ENSG00000073910.13_32813389_32813486	13	13	32651552	32605437	46115	0.319	0.000430905430118	3.3656
cg14194715	ENSG00000073910.13_32813848_32814018	13	13	32651552	32605437	46115	0.329	0.000273413001726	3.5632
cg14194715	ENSG00000073910.13_32835753_32835953	13	13	32651552	32605437	46115	0.425	0.000001656865387	5.7807
cg14194715	ENSG00000073910.13_32836451_32836612	13	13	32651552	32605437	46115	0.332	0.000239385452707	3.6209
cg14194715	ENSG00000073910.13_32869339_32870794	13	13	32651552	32605437	46115	0.451	0.000000299705098	6.5233
cg14340070	ENSG00000076650.1_33602630_33602808	19	19	33571707	33571786	79	0.337	0.000191083604470	3.7188
cg14562559	ENSG00000077150.12_104154229_104154531	10	10	104174738	104154229	20509	0.323	0.000355036867560	3.4497
cg15356195	ENSG00000075624.8_5567912_5568350	7	7	5569741	5603415	33674	0.336	0.000199667501642	3.6997
cg15356195	ENSG00000075624.8_5568792_5569031	7	7	5569741	5603415	33674	0.352	0.000092755104450	4.0327
cg15356195	ENSG00000075624.8_5569166_5569294	7	7	5569741	5603415	33674	0.335	0.000210311488054	3.6771
cg15639659	ENSG00000072571.13_162918118_162918947	5	5	162843589	162887175	43586	0.325	0.000335540732103	3.4743
cg15663173	ENSG00000072778.12_7123783_7123848	17	17	7132748	7120444	12304	-0.323	0.000354343559772	3.4506
cg15766687	ENSG00000076928.11_42402591_42402736	19	19	42346176	42387267	41091	0.337	0.000189848627294	3.7216
cg15857661	ENSG00000077150.12_104157738_104157842	10	10	104196243	104154229	42014	0.310	0.000641711355796	3.1927
cg16005271	ENSG00000075826.11_102257786_102257964	10	10	102321736	102289628	32108	-0.336	0.000199057213543	3.7010
cg16005271	ENSG00000075826.11_102269073_102269268	10	10	102321736	102289628	32108	-0.331	0.000249875583134	3.6023
cg16376627	ENSG00000075399.6_89778290_89778377	16	16	89768522	89787394	18872	-0.400	0.000007271107731	5.1384
cg16376627	ENSG00000075399.6_89778455_89778507	16	16	89768522	89787394	18872	-0.404	0.000005844489011	5.2333
cg16376627	ENSG00000075399.6_89783138_89783230	16	16	89768522	89787394	18872	-0.343	0.000145248273821	3.8379
cg16445423	ENSG00000075568.12_98377056_98377152	2	2	98609870	98612388	2518	-0.351	0.000105136365105	3.9782
cg16445423	ENSG00000075568.12_98377256_98377377	2	2	98609870	98612388	2518	-0.335	0.000225981059171	3.6459
cg16445423	ENSG00000075568.12_98408849_98409447	2	2	98609870	98612388	2518	-0.365	0.000051979573812	4.2842
cg16445423	ENSG00000075568.12_98409858_98410016	2	2	98609870	98612388	2518	-0.337	0.000202582597000	3.6934
cg16445423	ENSG00000075568.12_98412681_98412867	2	2	98609870	98612388	2518	-0.421	0.000002344280862	5.6300
cg16445423	ENSG00000075568.12_98413307_98413449	2	2	98609870	98612388	2518	-0.394	0.000010883291184	4.9632
cg16445423	ENSG00000075568.12_98428884_98429018	2	2	98609870	98612388	2518	-0.362	0.000061257052779	4.2128
cg16445423	ENSG00000075568.12_98429102_98429212	2	2	98609870	98612388	2518	-0.364	0.000054720729304	4.2618
cg16445423	ENSG00000075568.12_98430434_98430604	2	2	98609870	98612388	2518	-0.355	0.000085288577087	4.0691
cg16445423	ENSG00000075568.12_98430698_98430851	2	2	98609870	98612388	2518	-0.352	0.000097955168342	4.0090
cg16928046	ENSG00000073861.1_45819976_45820130	17	17	45812243	45810610	1633	-0.362	0.000056972493021	4.2443
cg16928046	ENSG00000073861.1_45821561_45821719	17	17	45812243	45810610	1633	-0.327	0.000302459377681	3.5193
cg16928046	ENSG00000073861.1_45821848_45821909	17	17	45812243	45810610	1633	-0.412	0.000003587493788	5.4452
cg16928046	ENSG00000073861.1_45822114_45823485	17	17	45812243	45810610	1633	-0.426	0.000001529205651	5.8155
cg17024257	ENSG00000075651.11_171427350_171427499	3	3	171528758	171528740	18	-0.314	0.000539213016369	3.2682
cg17024257	ENSG00000075651.11_171455322_171455449	3	3	171528758	171528740	18	-0.373	0.000031309834618	4.5043
cg17107626	ENSG00000072778.12_7125986_7126184	17	17	7115524	7120444	4920	0.345	0.000138160301835	3.8596
cg17214479	ENSG00000073910.13_32752314_32752573	13	13	32560449	32605437	44988	0.308	0.000689969182899	3.1612
cg17214479	ENSG00000073910.13_32783722_32783868	13	13	32560449	32605437	44988	0.323	0.000364401403624	3.4384
cg17214479	ENSG00000073910.13_32811516_32812123	13	13	32560449	32605437	44988	0.335	0.000204960222155	3.6883
cg17214479	ENSG00000073910.13_32835753_32835953	13	13	32560449	32605437	44988	0.379	0.000023725664417	4.6248
cg17284440	ENSG00000072609.10_133428204_133428323	12	12	133526451	133485772	40679	-0.310	0.000624768577788	3.2043
cg17527177	ENSG00000073861.1_45820437_45820558	17	17	45796856	45810610	13754	-0.333	0.000242806103281	3.6147
cg17566735	ENSG00000075651.11_171318195_171321092	3	3	171527257	171528740	1483	-0.549	0.000000000123123	9.9097
cg17566735	ENSG00000075651.11_171405161_171405374	3	3	171527257	171528740	1483	-0.354	0.000084985919041	4.0707
cg17566735	ENSG00000075651.11_171406466_171406666	3	3	171527257	171528740	1483	-0.372	0.000033385670380	4.4764
cg17566735	ENSG00000075651.11_171427350_171427499	3	3	171527257	171528740	1483	-0.399	0.000007425280514	5.1293
cg17566735	ENSG00000075651.11_171452655_171452760	3	3	171527257	171528740	1483	-0.367	0.000042677007389	4.3698
cg17566735	ENSG00000075651.11_171453282_171453427	3	3	171527257	171528740	1483	-0.384	0.000017546780356	4.7558
cg17566735	ENSG00000075651.11_171455322_171455449	3	3	171527257	171528740	1483	-0.504	0.000000006022195	8.2202
cg17566735	ENSG00000075651.11_171455682_171455872	3	3	171527257	171528740	1483	-0.529	0.000000000746657	9.1269
cg18582358	ENSG00000075826.11_102286732_102286831	10	10	102317942	102289628	28314	-0.309	0.000651350187179	3.1862
cg19132762	ENSG00000076242.9_37089010_37089174	3	3	37034739	37034823	84	0.321	0.000394261924793	3.4042
cg19217955	ENSG00000072778.12_7127465_7127562	17	17	7123994	7120444	3550	-0.324	0.000345669154804	3.4613
cg19392007	ENSG00000072818.5_7245594_7245647	17	17	7201176	7239848	38672	-0.340	0.000165449894817	3.7813
cg19963522	ENSG00000074706.9_154489055_154489248	6	6	154677796	154677926	130	-0.347	0.000118658720948	3.9257
cg20630690	ENSG00000076662.4_10449358_10449624	19	19	10420301	10450345	30044	0.335	0.000224351610764	3.6491
cg20835807	ENSG00000075711.14_196792579_196792680	3	3	197026013	197026171	158	0.352	0.000093423176476	4.0295
cg21007116	ENSG00000072849.5_5383374_5383464	17	17	5342543	5389537	46994	-0.341	0.000153973212190	3.8126
cg21375825	ENSG00000076003.4_136630267_136630413	2	2	136594646	136633996	39350	-0.347	0.000120769767188	3.9180
cg21557875	ENSG00000076928.11_42402591_42402736	19	19	42348686	42387267	38581	0.336	0.000196834257887	3.7059
cg22221490	ENSG00000074800.8_8923950_8924151	1	1	8938754	8939308	554	-0.330	0.000267121326393	3.5733
cg22314684	ENSG00000075651.11_171318195_171321092	3	3	171500354	171528740	28386	0.420	0.000002205672229	5.6565
cg22314684	ENSG00000075651.11_171405161_171405374	3	3	171500354	171528740	28386	0.359	0.000066470849111	4.1774
cg22314684	ENSG00000075651.11_171406466_171406666	3	3	171500354	171528740	28386	0.321	0.000394644282290	3.4038
cg22314684	ENSG00000075651.11_171452655_171452760	3	3	171500354	171528740	28386	0.336	0.000197371032247	3.7047
cg22314684	ENSG00000075651.11_171453282_171453427	3	3	171500354	171528740	28386	0.350	0.000103149337253	3.9865
cg22314684	ENSG00000075651.11_171455322_171455449	3	3	171500354	171528740	28386	0.320	0.000414337266189	3.3826
cg22578698	ENSG00000073169.9_50646965_50647145	22	22	50604977	50639408	34431	-0.314	0.000526603034188	3.2785
cg22593432	ENSG00000073910.13_32752314_32752573	13	13	32575905	32605437	29532	0.455	0.000000233128563	6.6324
cg22593432	ENSG00000073910.13_32752981_32753170	13	13	32575905	32605437	29532	0.396	0.000009184296843	5.0370
cg22593432	ENSG00000073910.13_32776493_32776664	13	13	32575905	32605437	29532	0.367	0.000044317852665	4.3534
cg22593432	ENSG00000073910.13_32782990_32783246	13	13	32575905	32605437	29532	0.488	0.000000021323622	7.6711
cg22593432	ENSG00000073910.13_32783722_32783868	13	13	32575905	32605437	29532	0.383	0.000018582650229	4.7309
cg22593432	ENSG00000073910.13_32785003_32785171	13	13	32575905	32605437	29532	0.342	0.000153493728089	3.8139
cg22593432	ENSG00000073910.13_32798372_32798522	13	13	32575905	32605437	29532	0.318	0.000459392168776	3.3378
cg22593432	ENSG00000073910.13_32799926_32800111	13	13	32575905	32605437	29532	0.379	0.000022750346661	4.6430
cg22593432	ENSG00000073910.13_32802593_32802791	13	13	32575905	32605437	29532	0.330	0.000268726264940	3.5707
cg22593432	ENSG00000073910.13_32808711_32808898	13	13	32575905	32605437	29532	0.364	0.000050688965748	4.2951
cg22593432	ENSG00000073910.13_32811516_32812123	13	13	32575905	32605437	29532	0.464	0.000000124286991	6.9056
cg22593432	ENSG00000073910.13_32813389_32813486	13	13	32575905	32605437	29532	0.444	0.000000471682885	6.3263
cg22593432	ENSG00000073910.13_32813848_32814018	13	13	32575905	32605437	29532	0.370	0.000037642485182	4.4243
cg22593432	ENSG00000073910.13_32835753_32835953	13	13	32575905	32605437	29532	0.394	0.000010171040493	4.9926
cg22593432	ENSG00000073910.13_32836451_32836612	13	13	32575905	32605437	29532	0.326	0.000312175917296	3.5056
cg22593432	ENSG00000073910.13_32868505_32868707	13	13	32575905	32605437	29532	0.377	0.000025624832540	4.5913
cg22593432	ENSG00000073910.13_32869339_32870794	13	13	32575905	32605437	29532	0.503	0.000000006494152	8.1875
cg22654935	ENSG00000076650.1_33602630_33602808	19	19	33621645	33571786	49859	-0.324	0.000345782007569	3.4612
cg23024343	ENSG00000075790.6_107236312_107236447	7	7	107201750	107220422	18672	0.361	0.000059362774238	4.2265
cg23443106	ENSG00000076382.8_26910529_26910667	17	17	26898719	26926297	27578	-0.312	0.000583096048887	3.2343
cg23599026	ENSG00000075826.11_102286732_102286831	10	10	102268546	102289628	21082	0.328	0.000293507694553	3.5324
cg23673974	ENSG00000073861.1_45821848_45821909	17	17	45785206	45810610	25404	-0.368	0.000040953364532	4.3877
cg24044560	ENSG00000075426.7_28634746_28640179	2	2	28636791	28615315	21476	0.362	0.000059952979054	4.2222
cg24222083	ENSG00000073584.13_38792647_38792778	17	17	38822469	38821393	1076	-0.355	0.000078879522119	4.1030
cg24243629	ENSG00000074657.8_56585503_56587865	18	18	56532628	56529832	2796	0.392	0.000011574743398	4.9365
cg24243629	ENSG00000074657.8_56651204_56653712	18	18	56532628	56529832	2796	0.330	0.000262447026002	3.5810
cg24512685	ENSG00000075618.11_5644903_5646286	7	7	5641113	5632439	8674	0.317	0.000465442036221	3.3321
cg24513276	ENSG00000074621.8_65942720_65943280	15	15	65872371	65903704	31333	-0.316	0.000500127245507	3.3009
cg24759919	ENSG00000076944.7_7706591_7706739	19	19	7702494	7701991	503	-0.326	0.000315997230660	3.5003
cg24863255	ENSG00000075651.11_171318195_171321092	3	3	171561069	171528740	32329	0.326	0.000315478323621	3.5010
cg24863255	ENSG00000075651.11_171427350_171427499	3	3	171561069	171528740	32329	0.316	0.000496176634440	3.3044
cg24863255	ENSG00000075651.11_171455682_171455872	3	3	171561069	171528740	32329	0.334	0.000220211894706	3.6572
cg24872117	ENSG00000076928.11_42402591_42402736	19	19	42356072	42387267	31195	0.363	0.000052851846548	4.2769
cg24945881	ENSG00000073417.9_85525205_85525579	15	15	85488901	85523671	34770	0.360	0.000068619904356	4.1635
cg25719439	ENSG00000075399.6_89778290_89778377	16	16	89788035	89787394	641	-0.349	0.000122591955300	3.9115
cg25719439	ENSG00000075399.6_89778455_89778507	16	16	89788035	89787394	641	-0.317	0.000531822449223	3.2742
cg26139949	ENSG00000077044.5_234365545_234365641	2	2	234296280	234263153	33127	-0.313	0.000551579250022	3.2584
cg26139949	ENSG00000077044.5_234368840_234368991	2	2	234296280	234263153	33127	-0.337	0.000194038334118	3.7121
cg26213471	ENSG00000072778.12_7127465_7127562	17	17	7142921	7120444	22477	-0.316	0.000548363064282	3.2609
cg26213471	ENSG00000072778.12_7128128_7128203	17	17	7142921	7120444	22477	-0.319	0.000487011926805	3.3125
cg26416159	ENSG00000072778.12_7123783_7123848	17	17	7077300	7120444	43144	-0.315	0.000515894378965	3.2874
cg26493346	ENSG00000074071.7_1821891_1822535	16	16	1812273	1823156	10883	-0.325	0.000327829434877	3.4844
cg26551865	ENSG00000073169.9_50639408_50640019	22	22	50629861	50639408	9547	-0.314	0.000535823481900	3.2710
cg26598918	ENSG00000075399.6_89778290_89778377	16	16	89761195	89787394	26199	-0.332	0.000239707000299	3.6203
cg26598918	ENSG00000075399.6_89778455_89778507	16	16	89761195	89787394	26199	-0.337	0.000193444019728	3.7134
cg26598918	ENSG00000075399.6_89783138_89783230	16	16	89761195	89787394	26199	-0.366	0.000045793239875	4.3392
cg26862691	ENSG00000075399.6_89778455_89778507	16	16	89753123	89787394	34271	-0.332	0.000239465802141	3.6208
cg27113347	ENSG00000075399.6_89776185_89776314	16	16	89760585	89787394	26809	-0.318	0.000440544092109	3.3560
cg27180443	ENSG00000073060.9_125261606_125263132	12	12	125348871	125367214	18343	-0.449	0.000000343384064	6.4642
cg27180443	ENSG00000073060.9_125298748_125298951	12	12	125348871	125367214	18343	-0.312	0.000592664853276	3.2272
cg27523577	ENSG00000073169.9_50655634_50656045	22	22	50630587	50639408	8821	-0.324	0.000345330800493	3.4618
cg27543607	ENSG00000075399.6_89778290_89778377	16	16	89762101	89787394	25293	-0.317	0.000471114650803	3.3269
cg27543607	ENSG00000075399.6_89778455_89778507	16	16	89762101	89787394	25293	-0.328	0.000292055874240	3.5345
cg00000721	ENSG00000079691.13_25279656_25280063	6	6	25282779	25279306	3473	0.396	0.000009203343644	5.0361
cg00000721	ENSG00000079691.13_25581152_25581218	6	6	25282779	25279306	3473	0.356	0.000077263667365	4.1120
cg00000721	ENSG00000079691.13_25581471_25581667	6	6	25282779	25279306	3473	0.435	0.000000836707929	6.0774
cg00000721	ENSG00000079691.13_25600542_25600974	6	6	25282779	25279306	3473	0.446	0.000000407931274	6.3894
cg00000721	ENSG00000079691.13_25606289_25606501	6	6	25282779	25279306	3473	0.410	0.000003949837425	5.4034
cg00000721	ENSG00000079691.13_25619675_25620758	6	6	25282779	25279306	3473	0.471	0.000000072042670	7.1424
cg00046018	ENSG00000077157.15_202549602_202557697	1	1	202318086	202317827	259	-0.344	0.000136411453749	3.8651
cg00073244	ENSG00000078900.9_3649311_3652765	1	1	3529108	3569084	39976	0.373	0.000032487841562	4.4883
cg00084577	ENSG00000080603.10_30715385_30715636	16	16	30721139	30709530	11609	-0.323	0.000353997374690	3.4510
cg00084577	ENSG00000080603.10_30723156_30723478	16	16	30721139	30709530	11609	-0.326	0.000311662811145	3.5063
cg00233948	ENSG00000079215.8_36686167_36688436	5	5	36619356	36606457	12899	0.396	0.000009272220967	5.0328
cg00466892	ENSG00000082153.12_201676269_201676713	2	2	201635643	201675317	39674	0.337	0.000189395505016	3.7226
cg00948880	ENSG00000079950.8_132791090_132791186	6	6	132834506	132834337	169	-0.328	0.000291284287509	3.5357
cg01473038	ENSG00000079308.11_218664512_218669326	2	2	218873170	218867718	5452	0.340	0.000174216193330	3.7589
cg01488300	ENSG00000078900.9_3649311_3652765	1	1	3527126	3569084	41958	-0.310	0.000636149348846	3.1964
cg01589353	ENSG00000081760.11_125585440_125587339	12	12	125500634	125549925	49291	0.339	0.000188560694316	3.7245
cg01625155	ENSG00000082153.12_201676269_201676713	2	2	201634855	201675317	40462	0.392	0.000011215676415	4.9502
cg01830883	ENSG00000078900.9_3649311_3652765	1	1	3557942	3569084	11142	0.339	0.000171363595864	3.7661
cg02390188	ENSG00000079805.9_10897240_10897382	19	19	10802968	10824143	21175	-0.338	0.000181906567884	3.7402
cg03065822	ENSG00000080345.12_152326225_152326378	2	2	152266375	152266397	22	0.362	0.000057247710352	4.2422
cg03089725	ENSG00000077782.14_38268656_38271322	8	8	38281644	38326352	44708	0.388	0.000013950089941	4.8554
cg03089725	ENSG00000077782.14_38271670_38271807	8	8	38281644	38326352	44708	0.403	0.000005964882497	5.2244
cg03089725	ENSG00000077782.14_38275388_38275509	8	8	38281644	38326352	44708	0.316	0.000481577937618	3.3173
cg03089725	ENSG00000077782.14_38325499_38326352	8	8	38281644	38326352	44708	0.370	0.000037129823568	4.4303
cg03372385	ENSG00000079691.13_25279656_25280063	6	6	25324431	25279306	45125	0.545	0.000000000179189	9.7467
cg03372385	ENSG00000079691.13_25581152_25581218	6	6	25324431	25279306	45125	0.351	0.000097039460256	4.0131
cg03372385	ENSG00000079691.13_25581471_25581667	6	6	25324431	25279306	45125	0.438	0.000000687617139	6.1627
cg03372385	ENSG00000079691.13_25600542_25600974	6	6	25324431	25279306	45125	0.510	0.000000003596580	8.4441
cg03372385	ENSG00000079691.13_25606289_25606501	6	6	25324431	25279306	45125	0.491	0.000000016349111	7.7865
cg03372385	ENSG00000079691.13_25619675_25620758	6	6	25324431	25279306	45125	0.486	0.000000024931523	7.6033
cg03431524	ENSG00000077454.10_100174896_100175012	7	7	100142441	100183776	41335	0.320	0.000405620884549	3.3919
cg03547267	ENSG00000079691.13_25279656_25280063	6	6	25319414	25279306	40108	0.421	0.000002094785468	5.6789
cg03547267	ENSG00000079691.13_25581471_25581667	6	6	25319414	25279306	40108	0.418	0.000002424820872	5.6153
cg03547267	ENSG00000079691.13_25600542_25600974	6	6	25319414	25279306	40108	0.490	0.000000017695944	7.7521
cg03547267	ENSG00000079691.13_25606289_25606501	6	6	25319414	25279306	40108	0.460	0.000000160387727	6.7948
cg03547267	ENSG00000079691.13_25619675_25620758	6	6	25319414	25279306	40108	0.446	0.000000410123678	6.3871
cg03615683	ENSG00000079337.10_48128455_48131468	12	12	48156576	48164823	8247	0.331	0.000252394992991	3.5979
cg03627300	ENSG00000079308.11_218664512_218669326	2	2	218881298	218867718	13580	0.329	0.000277529737924	3.5567
cg03660034	ENSG00000078687.10_76044926_76047538	17	17	76040976	76000249	40727	0.440	0.000000638099470	6.1951
cg03832197	ENSG00000082153.12_201676269_201676713	2	2	201635337	201675317	39980	0.501	0.000000007864020	8.1044
cg03846767	ENSG00000078900.9_3649311_3652765	1	1	3607292	3569084	38208	0.371	0.000034636663451	4.4605
cg04685186	ENSG00000077782.14_38268656_38271322	8	8	38321005	38326352	5347	0.316	0.000494918517000	3.3055
cg04685186	ENSG00000077782.14_38271670_38271807	8	8	38321005	38326352	5347	0.337	0.000194568034728	3.7109
cg04685186	ENSG00000077782.14_38325499_38326352	8	8	38321005	38326352	5347	0.349	0.000108917944811	3.9629
cg05165976	ENSG00000083642.13_33344259_33344698	13	13	33113027	33160564	47537	-0.320	0.000412872648898	3.3842
cg05270688	ENSG00000079739.9_64059480_64059815	1	1	64059777	64058916	861	-0.309	0.000665438946860	3.1769
cg05441628	ENSG00000079134.6_225337_225403	18	18	271673	268059	3614	-0.323	0.000363809507404	3.4391
cg05898907	ENSG00000080822.11_98241386_98241910	3	3	98242685	98241910	775	0.309	0.000666883754935	3.1759
cg06782351	ENSG00000078900.9_3649311_3652765	1	1	3566715	3569084	2369	-0.339	0.000175173706559	3.7565
cg06839380	ENSG00000078900.9_3649311_3652765	1	1	3566763	3569084	2321	-0.313	0.000654173534081	3.1843
cg07248407	ENSG00000079805.9_10897240_10897382	19	19	10829176	10824143	5033	0.319	0.000421732451905	3.3750
cg07343607	ENSG00000077782.14_38271670_38271807	8	8	38296501	38326352	29851	0.308	0.000685506137895	3.1640
cg07382920	ENSG00000078900.9_3649311_3652765	1	1	3567646	3569084	1438	-0.414	0.000003200069888	5.4948
cg07385423	ENSG00000081721.6_161719560_161719935	1	1	161697574	161719548	21974	-0.329	0.000277621868688	3.5565
cg07675334	ENSG00000079616.6_29810585_29810815	16	16	29819451	29802041	17410	0.328	0.000305495239931	3.5150
cg08246316	ENSG00000080603.10_30718893_30719033	16	16	30751261	30709530	41731	-0.334	0.000216157165348	3.6652
cg08246316	ENSG00000080603.10_30720834_30721056	16	16	30751261	30709530	41731	-0.312	0.000577097383637	3.2388
cg08246316	ENSG00000080603.10_30723156_30723478	16	16	30751261	30709530	41731	-0.354	0.000084070017540	4.0754
cg08289177	ENSG00000079435.4_42910313_42910540	19	19	42932846	42931578	1268	0.380	0.000022141511225	4.6548
cg08375941	ENSG00000080822.11_98241386_98241910	3	3	98250382	98241910	8472	0.354	0.000085942120482	4.0658
cg08719577	ENSG00000078900.9_3649311_3652765	1	1	3528355	3569084	40729	0.319	0.000423362027895	3.3733
cg08811663	ENSG00000082153.12_201676269_201676713	2	2	201672790	201675317	2527	0.361	0.000058102347725	4.2358
cg08990198	ENSG00000077157.15_202549602_202557697	1	1	202318195	202317827	368	-0.332	0.000241078044252	3.6178
cg09256278	ENSG00000079805.9_10897240_10897382	19	19	10782187	10824143	41956	-0.376	0.000027708992288	4.5574
cg09775785	ENSG00000079313.5_1817706_1817779	19	19	1863133	1848452	14681	-0.343	0.000140814514487	3.8514
cg10013316	ENSG00000078900.9_3649311_3652765	1	1	3527627	3569084	41457	-0.375	0.000028804168528	4.5405
cg10948777	ENSG00000079805.9_10897240_10897382	19	19	10828972	10824143	4829	-0.334	0.000222453157147	3.6528
cg11161550	ENSG00000079308.11_218712233_218713810	2	2	218897276	218867718	29558	0.316	0.000484958767428	3.3143
cg11314827	ENSG00000081059.14_133450892_133451078	5	5	133447976	133450402	2426	-0.321	0.000394134548228	3.4044
cg11523134	ENSG00000078900.9_3649311_3652765	1	1	3605747	3569084	36663	0.392	0.000011252487669	4.9488
cg11547613	ENSG00000077782.14_38268656_38271322	8	8	38308427	38326352	17925	0.353	0.000089352331125	4.0489
cg11547613	ENSG00000077782.14_38271670_38271807	8	8	38308427	38326352	17925	0.361	0.000059781198232	4.2234
cg11547613	ENSG00000077782.14_38275388_38275509	8	8	38308427	38326352	17925	0.340	0.000163916532289	3.7854
cg11547613	ENSG00000077782.14_38325499_38326352	8	8	38308427	38326352	17925	0.373	0.000031722387114	4.4986
cg11823034	ENSG00000079308.11_218712233_218713810	2	2	218858970	218867718	8748	-0.353	0.000086346086111	4.0638
cg12799739	ENSG00000080200.5_97595819_97596881	3	3	97595056	97595819	763	0.351	0.000097736238234	4.0099
cg13194260	ENSG00000082153.12_201676269_201676713	2	2	201659991	201675317	15326	0.436	0.000000820711542	6.0858
cg13353550	ENSG00000079337.10_48138236_48140682	12	12	48149200	48164823	15623	-0.441	0.000000574112235	6.2410
cg13432391	ENSG00000079805.9_10897240_10897382	19	19	10828930	10824143	4787	-0.342	0.000150384635212	3.8228
cg13603171	ENSG00000079931.10_132618926_132619094	6	6	132723164	132722684	480	-0.315	0.000511991316587	3.2907
cg13603171	ENSG00000079931.10_132643818_132644009	6	6	132723164	132722684	480	-0.323	0.000363809507404	3.4391
cg13603171	ENSG00000079931.10_132645070_132645236	6	6	132723164	132722684	480	-0.330	0.000258710404764	3.5872
cg13603171	ENSG00000079931.10_132649152_132649254	6	6	132723164	132722684	480	-0.324	0.000339847451250	3.4687
cg13603171	ENSG00000079931.10_132649554_132649733	6	6	132723164	132722684	480	-0.317	0.000477458392525	3.3211
cg13603171	ENSG00000079931.10_132693747_132693830	6	6	132723164	132722684	480	-0.341	0.000160389856901	3.7948
cg13603171	ENSG00000079931.10_132693969_132694136	6	6	132723164	132722684	480	-0.376	0.000027612367121	4.5589
cg13603171	ENSG00000079931.10_132711561_132713438	6	6	132723164	132722684	480	-0.313	0.000570081187412	3.2441
cg13690989	ENSG00000081189.9_88013975_88018742	5	5	88180146	88199922	19776	0.310	0.000639322194888	3.1943
cg14327995	ENSG00000079435.4_42914459_42914994	19	19	42894499	42931578	37079	0.310	0.000625742264473	3.2036
cg14439249	ENSG00000078401.6_12294174_12294329	6	6	12335852	12290596	45256	-0.414	0.000003116784831	5.5063
cg14439249	ENSG00000078401.6_12294494_12294637	6	6	12335852	12290596	45256	-0.319	0.000432984109083	3.3635
cg14439249	ENSG00000078401.6_12296195_12297427	6	6	12335852	12290596	45256	-0.345	0.000128526971956	3.8910
cg14733725	ENSG00000077782.14_38268656_38271322	8	8	38315580	38326352	10772	0.394	0.000010029518760	4.9987
cg14733725	ENSG00000077782.14_38271670_38271807	8	8	38315580	38326352	10772	0.414	0.000003218390545	5.4924
cg14733725	ENSG00000077782.14_38275388_38275509	8	8	38315580	38326352	10772	0.368	0.000040567332735	4.3918
cg14733725	ENSG00000077782.14_38325499_38326352	8	8	38315580	38326352	10772	0.422	0.000001951907226	5.7095
cg14813406	ENSG00000079335.13_100928207_100928437	1	1	100817041	100810584	6457	-0.327	0.000312987525239	3.5045
cg14830045	ENSG00000078808.11_1158624_1158737	1	1	1173264	1167411	5853	-0.310	0.000642909007222	3.1919
cg15120141	ENSG00000078900.9_3649311_3652765	1	1	3566485	3569084	2599	-0.334	0.000234696818929	3.6295
cg15565319	ENSG00000078177.8_40121552_40123929	4	4	40057545	40058446	901	-0.326	0.000362975866547	3.4401
cg15594306	ENSG00000079931.10_132617194_132618456	6	6	132723033	132722684	349	-0.349	0.000107993630830	3.9666
cg15594306	ENSG00000079931.10_132693747_132693830	6	6	132723033	132722684	349	-0.371	0.000035835562948	4.4457
cg15594306	ENSG00000079931.10_132693969_132694136	6	6	132723033	132722684	349	-0.379	0.000023457517300	4.6297
cg16024523	ENSG00000078900.9_3649311_3652765	1	1	3609803	3569084	40719	0.313	0.000565802582742	3.2473
cg16182346	ENSG00000082153.12_201676269_201676713	2	2	201681185	201675317	5868	-0.396	0.000009014540269	5.0451
cg17037491	ENSG00000079691.13_25581471_25581667	6	6	25280491	25279306	1185	-0.392	0.000011142394013	4.9530
cg17037491	ENSG00000079691.13_25619675_25620758	6	6	25280491	25279306	1185	-0.328	0.000292926167663	3.5332
cg17446739	ENSG00000079332.7_71922446_71922787	10	10	71892768	71930279	37511	0.308	0.000690395621940	3.1609
cg17527766	ENSG00000080200.5_97595819_97596881	3	3	97595595	97595819	224	0.443	0.000000492183385	6.3079
cg18164784	ENSG00000081853.13_140890514_140892546	5	5	140762229	140718539	43690	0.323	0.000358172274158	3.4459
cg18279180	ENSG00000078900.9_3649311_3652765	1	1	3614190	3569084	45106	0.334	0.000214845262643	3.6679
cg18279254	ENSG00000080200.5_97595819_97596881	3	3	97615749	97595819	19930	0.363	0.000053645000812	4.2705
cg18523921	ENSG00000082898.12_61764697_61765418	2	2	61765473	61765761	288	-0.357	0.000070896560505	4.1494
cg19270286	ENSG00000078900.9_3649311_3652765	1	1	3562445	3569084	6639	0.382	0.000019243698673	4.7157
cg19359929	ENSG00000078900.9_3649311_3652765	1	1	3541763	3569084	27321	-0.321	0.000397330374010	3.4008
cg19614811	ENSG00000080822.11_98234317_98235723	3	3	98250723	98241910	8813	0.316	0.000480353933587	3.3184
cg19614811	ENSG00000080822.11_98241386_98241910	3	3	98250723	98241910	8813	0.354	0.000083253585413	4.0796
cg19635754	ENSG00000079805.9_10883155_10883304	19	19	10790583	10824143	33560	-0.354	0.000085601680678	4.0675
cg19635754	ENSG00000079805.9_10897240_10897382	19	19	10790583	10824143	33560	-0.323	0.000352960691626	3.4523
cg19711013	ENSG00000078900.9_3649311_3652765	1	1	3556304	3569084	12780	-0.310	0.000636743154104	3.1960
cg19791727	ENSG00000078403.11_21845572_21846111	10	10	21798015	21823094	25079	0.318	0.000458952351303	3.3382
cg19859270	ENSG00000080822.11_98241386_98241910	3	3	98251294	98241910	9384	0.331	0.000249875583134	3.6023
cg20401130	ENSG00000079308.11_218664512_218669326	2	2	218894951	218867718	27233	0.309	0.000670196989027	3.1738
cg20682563	ENSG00000081059.14_133478684_133478791	5	5	133460874	133450402	10472	-0.324	0.000346233758857	3.4606
cg20682563	ENSG00000081059.14_133481432_133481876	5	5	133460874	133450402	10472	-0.311	0.000617798997910	3.2092
cg20832559	ENSG00000080200.5_97595819_97596881	3	3	97594786	97595819	1033	0.399	0.000007688038094	5.1142
cg20945853	ENSG00000081059.14_133481892_133483920	5	5	133406542	133450402	43860	-0.322	0.000370971170707	3.4307
cg21063500	ENSG00000077454.10_100179400_100179505	7	7	100208785	100183776	25009	0.311	0.000605206564337	3.2181
cg23035897	ENSG00000077157.15_202549602_202557697	1	1	202317921	202317827	94	-0.308	0.000677287818310	3.1692
cg23229228	ENSG00000080819.2_98311793_98312567	3	3	98312354	98312567	213	-0.317	0.000464700339826	3.3328
cg23509724	ENSG00000078018.15_210594906_210598842	2	2	210316331	210288782	27549	0.397	0.000013740529789	4.8620
cg23667551	ENSG00000078900.9_3649311_3652765	1	1	3528449	3569084	40635	0.356	0.000076899490417	4.1141
cg24196566	ENSG00000080200.5_97595819_97596881	3	3	97596840	97595819	1021	0.324	0.000340403270875	3.4680
cg24354730	ENSG00000079805.9_10828729_10829079	19	19	10815588	10824143	8555	-0.385	0.000016519025412	4.7820
cg24370698	ENSG00000079739.9_64059480_64059815	1	1	64058614	64058916	302	-0.318	0.000458512921632	3.3386
cg24828864	ENSG00000077782.14_38268656_38271322	8	8	38279600	38326352	46752	0.331	0.000250293861663	3.6015
cg24828864	ENSG00000077782.14_38271670_38271807	8	8	38279600	38326352	46752	0.308	0.000691249225405	3.1604
cg24828864	ENSG00000077782.14_38275388_38275509	8	8	38279600	38326352	46752	0.334	0.000217256084134	3.6630
cg24828864	ENSG00000077782.14_38325499_38326352	8	8	38279600	38326352	46752	0.332	0.000237943424980	3.6235
cg24878868	ENSG00000078900.9_3649311_3652765	1	1	3607401	3569084	38317	0.358	0.000070483132659	4.1519
cg24998020	ENSG00000080819.2_98311793_98312567	3	3	98311910	98312567	657	-0.335	0.000212603157692	3.6724
cg25144574	ENSG00000079215.8_36686167_36688436	5	5	36655019	36606457	48562	0.309	0.000668952760268	3.1746
cg25614364	ENSG00000077684.10_129770135_129770322	4	4	129747274	129730779	16495	-0.334	0.000213902370522	3.6698
cg26163284	ENSG00000079432.1_42798756_42798887	19	19	42787174	42788817	1643	-0.363	0.000052439843848	4.2803
cg26208930	ENSG00000078900.9_3649311_3652765	1	1	3607425	3569084	38341	0.505	0.000000005304753	8.2753
cg26496705	ENSG00000079805.9_10897240_10897382	19	19	10792843	10824143	31300	-0.406	0.000005065985779	5.2953
cg26526440	ENSG00000077157.15_202549602_202557697	1	1	202317913	202317827	86	-0.336	0.000196901280571	3.7058
cg26796483	ENSG00000078177.8_40144293_40144481	4	4	40045512	40058446	12934	-0.337	0.000192982942862	3.7145
cg26867545	ENSG00000078403.11_21823574_21823733	10	10	21803830	21823094	19264	0.330	0.000285061118766	3.5451
cg27564810	ENSG00000082153.12_201676269_201676713	2	2	201635376	201675317	39941	0.321	0.000393243974297	3.4053
cg27653103	ENSG00000077782.14_38268656_38271322	8	8	38286874	38326352	39478	0.379	0.000023595856731	4.6272
cg27653103	ENSG00000077782.14_38271670_38271807	8	8	38286874	38326352	39478	0.351	0.000098051306772	4.0085
cg27653103	ENSG00000077782.14_38275388_38275509	8	8	38286874	38326352	39478	0.397	0.000008540599573	5.0685
cg27653103	ENSG00000077782.14_38325499_38326352	8	8	38286874	38326352	39478	0.392	0.000011546379703	4.9376
cg00101154	ENSG00000086504.10_416927_417782	16	16	420108	420568	460	0.410	0.000004019013851	5.3959
cg00101154	ENSG00000086504.10_418328_418414	16	16	420108	420568	460	0.331	0.000246635148625	3.6079
cg00111436	ENSG00000089053.7_121789937_121790265	12	12	121837826	121837699	127	-0.392	0.000012529122941	4.9021
cg00134843	ENSG00000087157.11_76388557_76388746	17	17	76374495	76374735	240	-0.323	0.000353075740092	3.4521
cg00971228	ENSG00000085491.10_108677442_108679459	1	1	108739275	108742898	3623	0.401	0.000006709535694	5.1733
cg00971228	ENSG00000085491.10_108742578_108742898	1	1	108739275	108742898	3623	0.520	0.000000001536593	8.8134
cg01355739	ENSG00000087460.15_57478583_57478640	20	20	57416888	57414773	2115	-0.334	0.000216522897977	3.6645
cg01525376	ENSG00000084623.7_32690011_32690076	1	1	32716212	32687529	28683	0.355	0.000081642859015	4.0881
cg02132728	ENSG00000087266.11_2829333_2829401	4	4	2755777	2794750	38973	-0.367	0.000043869098999	4.3578
cg02358111	ENSG00000084623.7_32690011_32690076	1	1	32671452	32687529	16077	-0.336	0.000195431659224	3.7090
cg02364408	ENSG00000085872.9_16643822_16643959	19	19	16627498	16653341	25843	-0.313	0.000547945765962	3.2613
cg02642298	ENSG00000085760.8_55470076_55470216	2	2	55509105	55496483	12622	-0.332	0.000244332721607	3.6120
cg02827278	ENSG00000089094.10_122016707_122017372	12	12	122063043	122018920	44123	-0.310	0.000642309925266	3.1923
cg03008727	ENSG00000084774.8_27461299_27461500	2	2	27435719	27440258	4539	-0.322	0.000374600573280	3.4264
cg03217019	ENSG00000087191.7_61904810_61904874	17	17	61895920	61904810	8890	-0.358	0.000068952740574	4.1614
cg03217019	ENSG00000087191.7_61907212_61907309	17	17	61895920	61904810	8890	-0.346	0.000123609879560	3.9079
cg03959891	ENSG00000085514.10_99987511_99987729	7	7	99933717	99965153	31436	-0.308	0.000692317591102	3.1597
cg04031504	ENSG00000084623.7_32690011_32690076	1	1	32645060	32687529	42469	-0.317	0.000468419735225	3.3294
cg04375688	ENSG00000084754.6_26437312_26437430	2	2	26470049	26467594	2455	-0.323	0.000363927815625	3.4390
cg04375688	ENSG00000084754.6_26437922_26438044	2	2	26470049	26467594	2455	-0.308	0.000690608932110	3.1608
cg04412116	ENSG00000084774.8_27454336_27454448	2	2	27488313	27440258	48055	-0.327	0.000303158315284	3.5183
cg04412116	ENSG00000084774.8_27458113_27458295	2	2	27488313	27440258	48055	-0.325	0.000333460895335	3.4770
cg04590956	ENSG00000087338.3_70056774_70057284	2	2	70057467	70056774	693	-0.355	0.000080995009671	4.0915
cg04682193	ENSG00000089053.7_121789937_121790265	12	12	121867725	121837699	30026	-0.327	0.000296921259781	3.5274
cg05060711	ENSG00000084710.8_25367829_25370757	2	2	25264625	25264999	374	0.319	0.000438713063934	3.3578
cg05168378	ENSG00000087087.13_100479280_100479426	7	7	100425517	100472733	47216	0.323	0.000368210631035	3.4339
cg05597908	ENSG00000085644.8_3190690_3192804	16	16	3193279	3185057	8222	0.368	0.000041483890427	4.3821
cg05779272	ENSG00000086062.7_33110635_33113584	9	9	33168018	33167354	664	-0.434	0.000000915213540	6.0385
cg05779272	ENSG00000086062.7_33113772_33113876	9	9	33168018	33167354	664	-0.466	0.000000102905132	6.9876
cg05779272	ENSG00000086062.7_33120417_33120604	9	9	33168018	33167354	664	-0.335	0.000207127547152	3.6838
cg05779272	ENSG00000086062.7_33166756_33167354	9	9	33168018	33167354	664	-0.406	0.000005124904839	5.2903
cg05843340	ENSG00000085231.9_68664992_68665469	5	5	68628618	68665840	37222	0.315	0.000513126894231	3.2898
cg06630098	ENSG00000085872.9_16633863_16634101	19	19	16683316	16653341	29975	-0.312	0.000576193458145	3.2394
cg06765321	ENSG00000087338.3_70056774_70057284	2	2	70057479	70056774	705	-0.330	0.000264466122069	3.5776
cg06909646	ENSG00000084623.7_32690011_32690076	1	1	32681593	32687529	5936	-0.362	0.000055946212916	4.2522
cg06973164	ENSG00000084234.11_129993507_129993674	11	11	129903187	129939732	36545	-0.339	0.000173676119853	3.7603
cg07069514	ENSG00000087077.7_100464760_100465228	7	7	100494380	100464760	29620	-0.336	0.000194833387631	3.7103
cg07069514	ENSG00000087087.13_100479674_100479862	7	7	100494380	100472733	21647	-0.338	0.000184098691713	3.7349
cg07069514	ENSG00000087087.13_100482361_100482459	7	7	100494380	100472733	21647	-0.348	0.000113771770798	3.9440
cg07069514	ENSG00000087087.13_100482544_100482661	7	7	100494380	100472733	21647	-0.329	0.000273867611351	3.5625
cg07069514	ENSG00000087087.13_100485324_100485480	7	7	100494380	100472733	21647	-0.321	0.000388064913979	3.4111
cg07203561	ENSG00000089041.11_121622108_121623856	12	12	121570677	121570622	55	-0.308	0.000681280255922	3.1667
cg07440264	ENSG00000085063.10_33730246_33731889	11	11	33744977	33757991	13014	-0.322	0.000383445203848	3.4163
cg07656362	ENSG00000084623.7_32690011_32690076	1	1	32688117	32687529	588	-0.315	0.000506348029389	3.2956
cg07971831	ENSG00000084623.7_32690011_32690076	1	1	32655695	32687529	31834	-0.359	0.000065984591296	4.1806
cg08608126	ENSG00000085063.10_33730246_33731889	11	11	33744567	33757991	13424	-0.432	0.000001066110249	5.9722
cg08923669	ENSG00000086504.10_416927_417782	16	16	420230	420568	338	0.324	0.000343194980512	3.4645
cg09352338	ENSG00000085733.11_70263119_70263229	11	11	70266139	70244510	21629	0.334	0.000217844288745	3.6619
cg09518351	ENSG00000084774.8_27458113_27458295	2	2	27434612	27440258	5646	0.318	0.000446650843967	3.3500
cg09518351	ENSG00000084774.8_27463779_27463823	2	2	27434612	27440258	5646	0.336	0.000195232046322	3.7094
cg09772382	ENSG00000087460.15_57484739_57484859	20	20	57463775	57414773	49002	-0.313	0.000548981652304	3.2604
cg10349874	ENSG00000086504.10_416927_417782	16	16	420996	420568	428	0.325	0.000328151924049	3.4839
cg10349874	ENSG00000086504.10_418328_418414	16	16	420996	420568	428	0.400	0.000007122953301	5.1473
cg10349874	ENSG00000086504.10_418501_418635	16	16	420996	420568	428	0.328	0.000281517000762	3.5505
cg10349874	ENSG00000086504.10_419059_419220	16	16	420996	420568	428	0.370	0.000037901295751	4.4213
cg10475014	ENSG00000087077.7_100465730_100465855	7	7	100484435	100464760	19675	-0.346	0.000121838346431	3.9142
cg11115427	ENSG00000086475.9_13375817_13375971	10	10	13342610	13390297	47687	-0.328	0.000288216748390	3.5403
cg11286035	ENSG00000084623.7_32690011_32690076	1	1	32714038	32687529	26509	-0.376	0.000027155061703	4.5661
cg11392855	ENSG00000087266.11_2829333_2829401	4	4	2795155	2794750	405	-0.308	0.000688265841809	3.1622
cg11510131	ENSG00000089154.6_120587726_120587847	12	12	120679618	120632513	47105	-0.344	0.000134093932285	3.8726
cg11701312	ENSG00000083845.3_58904726_58904854	19	19	58897497	58898636	1139	-0.340	0.000163634028424	3.7861
cg11701312	ENSG00000083845.3_58906049_58906170	19	19	58897497	58898636	1139	-0.400	0.000007010024549	5.1543
cg11885555	ENSG00000087191.7_61904810_61904874	17	17	61910219	61904810	5409	-0.342	0.000151431948883	3.8198
cg11885555	ENSG00000087191.7_61907212_61907309	17	17	61910219	61904810	5409	-0.310	0.000635753761155	3.1967
cg12339328	ENSG00000089050.9_18471039_18471124	20	20	18491484	18477887	13597	0.317	0.000473974764500	3.3242
cg12709556	ENSG00000087087.13_100485324_100485480	7	7	100493522	100472733	20789	-0.349	0.000109616008658	3.9601
cg12873919	ENSG00000088325.11_30366616_30366787	20	20	30309627	30327074	17447	-0.316	0.000481577937618	3.3173
cg13033858	ENSG00000084112.8_109176466_109183020	12	12	109248326	109251366	3040	-0.317	0.000476699083163	3.3218
cg13033858	ENSG00000084112.8_109185695_109186605	12	12	109248326	109251366	3040	-0.375	0.000028416318626	4.5464
cg13386353	ENSG00000087088.14_49464067_49465055	19	19	49496997	49458072	38925	0.315	0.000505866991834	3.2960
cg13437084	ENSG00000084754.6_26415179_26415293	2	2	26467494	26467594	100	-0.323	0.000404353729316	3.3932
cg13443165	ENSG00000086062.7_33110635_33113584	9	9	33130375	33167354	36979	-0.388	0.000014344557494	4.8433
cg13443165	ENSG00000086062.7_33113772_33113876	9	9	33130375	33167354	36979	-0.405	0.000005360247684	5.2708
cg13443165	ENSG00000086062.7_33166756_33167354	9	9	33130375	33167354	36979	-0.310	0.000645510960727	3.1901
cg13606800	ENSG00000085872.9_16630960_16631076	19	19	16687076	16653341	33735	-0.357	0.000077145795193	4.1127
cg13642249	ENSG00000086102.13_33344067_33344186	9	9	33321742	33290509	31233	-0.311	0.000616452121283	3.2101
cg13960126	ENSG00000088247.9_6420433_6420482	19	19	6462999	6424822	38177	-0.313	0.000550538857994	3.2592
cg14824670	ENSG00000087087.13_100481691_100481860	7	7	100492175	100472733	19442	0.312	0.000593963921028	3.2262
cg14839371	ENSG00000087266.11_2833650_2833705	4	4	2831238	2794750	36488	-0.350	0.000104294634539	3.9817
cg14926286	ENSG00000085872.9_16643822_16643959	19	19	16629967	16653341	23374	-0.335	0.000210382754798	3.6770
cg15055810	ENSG00000089154.6_120568450_120568557	12	12	120650476	120632513	17963	-0.313	0.000547773293056	3.2614
cg15055810	ENSG00000089154.6_120578663_120578827	12	12	120650476	120632513	17963	-0.347	0.000115965684835	3.9357
cg15055810	ENSG00000089154.6_120593045_120593234	12	12	120650476	120632513	17963	-0.313	0.000566158002621	3.2471
cg15439221	ENSG00000089060.6_113758386_113758491	12	12	113826888	113797298	29590	-0.326	0.000321651894368	3.4926
cg15623425	ENSG00000084623.7_32690011_32690076	1	1	32704933	32687529	17404	-0.401	0.000006661588945	5.1764
cg15647481	ENSG00000084623.7_32690011_32690076	1	1	32697780	32687529	10251	-0.372	0.000033079608410	4.4804
cg15820160	ENSG00000083838.9_58991010_58991386	19	19	58978849	58987795	8946	-0.324	0.000361142684372	3.4423
cg15996947	ENSG00000087299.6_50712120_50713971	14	14	50780115	50779266	849	-0.350	0.000101001875522	3.9957
cg16220743	ENSG00000084234.11_129998943_129999101	11	11	129980529	129939732	40797	0.442	0.000000544586082	6.2639
cg16220743	ENSG00000084234.11_130011814_130011969	11	11	129980529	129939732	40797	0.350	0.000104703869410	3.9800
cg16533146	ENSG00000087448.5_27950648_27955973	12	12	27901072	27932953	31881	-0.342	0.000160209615898	3.7953
cg16720127	ENSG00000089154.6_120593396_120593523	12	12	120639115	120632513	6602	0.324	0.000360902572118	3.4426
cg16720127	ENSG00000089154.6_120594265_120594408	12	12	120639115	120632513	6602	0.313	0.000595701906390	3.2250
cg16720127	ENSG00000089154.6_120594716_120594796	12	12	120639115	120632513	6602	0.335	0.000221277968346	3.6551
cg17107246	ENSG00000085491.10_108742578_108742898	1	1	108735549	108742898	7349	0.313	0.000556808375096	3.2543
cg17658854	ENSG00000087460.15_57466357_57466920	20	20	57462798	57414773	48025	-0.355	0.000079108815497	4.1018
cg18197866	ENSG00000089154.6_120582110_120582252	12	12	120651746	120632513	19233	-0.346	0.000123566387803	3.9081
cg18197866	ENSG00000089154.6_120582443_120582639	12	12	120651746	120632513	19233	-0.325	0.000335980116059	3.4737
cg19279257	ENSG00000087087.13_100482544_100482661	7	7	100463508	100472733	9225	-0.337	0.000193840041427	3.7126
cg19279257	ENSG00000087087.13_100482834_100482991	7	7	100463508	100472733	9225	-0.316	0.000498227353957	3.3026
cg19413799	ENSG00000084623.7_32690011_32690076	1	1	32645788	32687529	41741	0.403	0.000005952233069	5.2253
cg19585003	ENSG00000089022.8_112279782_112280573	12	12	112280177	112279782	395	-0.308	0.000684870726417	3.1644
cg19623595	ENSG00000084234.11_129991509_129991705	11	11	129936180	129939732	3552	0.327	0.000307383384315	3.5123
cg19623595	ENSG00000084234.11_129992200_129992408	11	11	129936180	129939732	3552	0.381	0.000021194093306	4.6738
cg19623595	ENSG00000084234.11_129993507_129993674	11	11	129936180	129939732	3552	0.362	0.000056719544473	4.2463
cg19623595	ENSG00000084234.11_130011393_130011467	11	11	129936180	129939732	3552	0.387	0.000014832971305	4.8288
cg19623595	ENSG00000084234.11_130011814_130011969	11	11	129936180	129939732	3552	0.366	0.000045484266679	4.3421
cg19623595	ENSG00000084234.11_130013242_130014699	11	11	129936180	129939732	3552	0.381	0.000020673450244	4.6846
cg19776942	ENSG00000084623.7_32690011_32690076	1	1	32714164	32687529	26635	-0.310	0.000639719820452	3.1940
cg19998289	ENSG00000089053.7_121789937_121790265	12	12	121861616	121837699	23917	-0.341	0.000157968717451	3.8014
cg20142224	ENSG00000088682.8_57484952_57485120	16	16	57520176	57481402	38774	-0.348	0.000123057483737	3.9099
cg20180059	ENSG00000085433.11_109525231_109525401	1	1	109584182	109584850	668	0.324	0.000343307087335	3.4643
cg20403878	ENSG00000087206.11_176395556_176396292	5	5	176432862	176449634	16772	-0.340	0.000164766763488	3.7831
cg20784591	ENSG00000085514.10_99997408_99997719	7	7	99972461	99965153	7308	-0.316	0.000491473815980	3.3085
cg21037892	ENSG00000084090.9_96873883_96874563	2	2	96874728	96874563	165	-0.318	0.000485152848114	3.3141
cg21108767	ENSG00000085514.10_99971667_99972056	7	7	99933721	99965153	31432	-0.323	0.000363927815625	3.4390
cg21155609	ENSG00000084623.7_32690011_32690076	1	1	32713275	32687529	25746	-0.311	0.000607099230312	3.2167
cg21420531	ENSG00000084774.8_27461299_27461500	2	2	27435915	27440258	4343	0.309	0.000669989470215	3.1739
cg22732672	ENSG00000087586.13_54966999_54967393	20	20	54967037	54967393	356	-0.380	0.000021769868516	4.6621
cg22855876	ENSG00000084693.11_27280171_27280306	2	2	27256034	27265232	9198	0.355	0.000085983619092	4.0656
cg23526972	ENSG00000087269.10_2951661_2951940	4	4	2940966	2965112	24146	-0.348	0.000114904486577	3.9397
cg23903301	ENSG00000085063.10_33730246_33731889	11	11	33744366	33757991	13625	-0.395	0.000010352463475	4.9850
cg23926006	ENSG00000087087.13_100481989_100482173	7	7	100480496	100472733	7763	-0.342	0.000147129421199	3.8323
cg23926006	ENSG00000087087.13_100482361_100482459	7	7	100480496	100472733	7763	-0.333	0.000234373473234	3.6301
cg23926006	ENSG00000087087.13_100482544_100482661	7	7	100480496	100472733	7763	-0.355	0.000079051433925	4.1021
cg23926006	ENSG00000087087.13_100484668_100484821	7	7	100480496	100472733	7763	-0.331	0.000251636712191	3.5992
cg23926006	ENSG00000087087.13_100484941_100485134	7	7	100480496	100472733	7763	-0.327	0.000300867394888	3.5216
cg23962285	ENSG00000085491.10_108742578_108742898	1	1	108743536	108742898	638	-0.314	0.000542964268867	3.2652
cg24137081	ENSG00000084623.7_32690011_32690076	1	1	32671413	32687529	16116	-0.396	0.000009044501342	5.0436
cg25275331	ENSG00000084073.4_40723779_40724066	1	1	40723935	40723779	156	0.326	0.000311150484362	3.5070
cg26230759	ENSG00000086475.9_13386758_13387028	10	10	13342210	13390297	48087	0.340	0.000165506940970	3.7812
cg26493054	ENSG00000087266.11_2829333_2829401	4	4	2795439	2794750	689	-0.390	0.000017706872547	4.7519
cg26676387	ENSG00000089154.6_120569730_120569826	12	12	120652714	120632513	20201	-0.317	0.000470064936375	3.3278
cg26676387	ENSG00000089154.6_120593045_120593234	12	12	120652714	120632513	20201	-0.311	0.000600310968185	3.2216
cg26676387	ENSG00000089154.6_120593396_120593523	12	12	120652714	120632513	20201	-0.312	0.000586759432204	3.2315
cg26680077	ENSG00000086300.11_26411441_26411653	7	7	26333984	26331541	2443	-0.396	0.000009176688534	5.0373
cg26680077	ENSG00000086300.11_26412111_26413949	7	7	26333984	26331541	2443	-0.383	0.000018296565310	4.7376
cg26917754	ENSG00000084623.7_32690011_32690076	1	1	32644779	32687529	42750	-0.332	0.000238263178690	3.6229
cg26944245	ENSG00000086504.10_416927_417782	16	16	421049	420568	481	-0.527	0.000000000887515	9.0518
cg26944245	ENSG00000086504.10_418328_418414	16	16	421049	420568	481	-0.383	0.000019099128411	4.7190
cg26944245	ENSG00000086504.10_418501_418635	16	16	421049	420568	481	-0.380	0.000022527960166	4.6473
cg26944245	ENSG00000086504.10_419059_419220	16	16	421049	420568	481	-0.348	0.000113209318901	3.9461
cg00107490	ENSG00000093009.5_19504050_19504168	22	22	19509318	19466982	42336	-0.336	0.000200415765303	3.6981
cg00107490	ENSG00000093009.5_19504340_19504416	22	22	19509318	19466982	42336	-0.366	0.000044821505897	4.3485
cg00452835	ENSG00000094975.8_172539187_172539311	1	1	172515025	172501489	13536	-0.346	0.000127091084707	3.8959
cg00583733	ENSG00000090238.6_30106110_30106218	16	16	30075102	30107537	32435	-0.377	0.000025785186750	4.5886
cg00962125	ENSG00000092098.10_24620995_24621201	14	14	24616485	24615892	593	0.380	0.000021616043841	4.6652
cg01158375	ENSG00000092010.10_24606530_24606640	14	14	24598954	24605367	6413	-0.327	0.000298691062339	3.5248
cg01158375	ENSG00000092010.10_24606909_24607006	14	14	24598954	24605367	6413	-0.323	0.000360042331609	3.4436
cg01158375	ENSG00000092010.10_24607554_24607608	14	14	24598954	24605367	6413	-0.333	0.000225322428819	3.6472
cg01290153	ENSG00000090971.3_55997775_55998935	19	19	55987415	55996594	9179	0.322	0.000382081590704	3.4178
cg01550578	ENSG00000093100.12_18389315_18389652	22	22	18484421	18507325	22904	-0.327	0.000300371490795	3.5223
cg01577529	ENSG00000090857.7_70187294_70187476	16	16	70190513	70147529	42984	-0.379	0.000022687871492	4.6442
cg01577529	ENSG00000090857.7_70190378_70195205	16	16	70190513	70147529	42984	-0.567	0.000000000020785	10.6823
cg01687878	ENSG00000090975.8_123468027_123470897	12	12	123616817	123634562	17745	-0.354	0.000082803213466	4.0820
cg01687878	ENSG00000090975.8_123489787_123490095	12	12	123616817	123634562	17745	-0.317	0.000471414965373	3.3266
cg01739431	ENSG00000090861.7_70296249_70296427	16	16	70326013	70323412	2601	-0.311	0.000601061761423	3.2211
cg02610425	ENSG00000093100.12_18300077_18301895	22	22	18483192	18507325	24133	-0.325	0.000333242659110	3.4772
cg02610425	ENSG00000093100.12_18389315_18389652	22	22	18483192	18507325	24133	-0.344	0.000135366365461	3.8685
cg02642370	ENSG00000090565.10_570459_570599	16	16	451495	475619	24124	-0.315	0.000509404386990	3.2929
cg02727363	ENSG00000090861.7_70288524_70288637	16	16	70284928	70323412	38484	-0.325	0.000323239141046	3.4905
cg02958126	ENSG00000089597.11_62400037_62400217	11	11	62370246	62414104	43858	0.346	0.000124789554302	3.9038
cg03514977	ENSG00000090447.6_4312325_4312423	16	16	4313709	4323001	9292	-0.310	0.000642509562289	3.1921
cg03980991	ENSG00000089177.12_16252749_16254056	20	20	16555994	16554078	1916	-0.310	0.000646715119493	3.1893
cg04263115	ENSG00000092853.8_36215234_36215412	1	1	36235681	36235568	113	-0.320	0.000435909887184	3.3606
cg04369958	ENSG00000090924.8_39905629_39905900	19	19	39935932	39903225	32707	0.358	0.000067601971534	4.1700
cg04396125	ENSG00000090674.10_7591647_7591812	19	19	7580857	7587496	6639	0.339	0.000171481488089	3.7658
cg04522694	ENSG00000090674.10_7592406_7592846	19	19	7598942	7587496	11446	0.337	0.000199578229025	3.6999
cg04850423	ENSG00000090432.5_20834398_20834654	1	1	20880461	20834654	45807	-0.310	0.000632006925936	3.1993
cg05143420	ENSG00000089775.6_64970379_64970563	14	14	64926333	64971931	45598	-0.321	0.000385436655721	3.4140
cg05248321	ENSG00000092094.5_20920488_20920611	14	14	20898128	20923264	25136	-0.311	0.000606720262764	3.2170
cg05279643	ENSG00000089597.11_62402293_62402472	11	11	62445555	62414104	31451	-0.317	0.000476547354752	3.3219
cg05361373	ENSG00000089280.11_31202284_31202431	16	16	31213883	31191445	22438	-0.311	0.000621081242470	3.2069
cg05625100	ENSG00000090615.7_133365613_133365876	12	12	133409737	133405444	4293	-0.352	0.000092455927149	4.0341
cg05696801	ENSG00000089220.3_118582391_118583389	12	12	118573886	118573663	223	-0.309	0.000672900105913	3.1720
cg05813417	ENSG00000090447.6_4312537_4312702	16	16	4313628	4323001	9373	-0.311	0.000610329243364	3.2144
cg06054552	ENSG00000090006.12_41129509_41129637	19	19	41060564	41099072	38508	-0.331	0.000255790786898	3.5921
cg06054552	ENSG00000090006.12_41135301_41135725	19	19	41060564	41099072	38508	-0.370	0.000037944592584	4.4209
cg06650664	ENSG00000092421.12_115779312_115783507	5	5	115870174	115910630	40456	0.348	0.000114417757668	3.9415
cg06830981	ENSG00000090686.11_22032960_22033082	1	1	22142491	22110099	32392	-0.410	0.000003999876958	5.3980
cg06830981	ENSG00000090686.11_22033237_22033400	1	1	22142491	22110099	32392	-0.347	0.000117616123448	3.9295
cg06830981	ENSG00000090686.11_22079020_22079144	1	1	22142491	22110099	32392	-0.317	0.000476699083163	3.3218
cg06850687	ENSG00000092841.13_56551945_56552495	12	12	56587526	56551945	35581	-0.365	0.000048536315723	4.3139
cg07591089	ENSG00000090266.7_140421352_140422590	7	7	140372755	140390577	17822	-0.312	0.000617575643839	3.2093
cg07680047	ENSG00000090857.7_70190378_70195205	16	16	70145696	70147529	1833	0.401	0.000006639137868	5.1779
cg07914457	ENSG00000090273.8_27269362_27269556	1	1	27241853	27226729	15124	0.335	0.000213685325337	3.6702
cg07914457	ENSG00000090273.8_27271881_27271964	1	1	27241853	27226729	15124	0.320	0.000417012482603	3.3799
cg07914457	ENSG00000090273.8_27272059_27272177	1	1	27241853	27226729	15124	0.329	0.000269173661733	3.5700
cg08305969	ENSG00000092201.4_21831193_21831308	14	14	21900916	21852425	48491	-0.311	0.000620114218062	3.2075
cg08346922	ENSG00000089280.11_31201361_31201462	16	16	31228299	31191445	36854	0.334	0.000223808039697	3.6501
cg08479294	ENSG00000090857.7_70190378_70195205	16	16	70193705	70147529	46176	-0.402	0.000006342955193	5.1977
cg09010372	ENSG00000090316.10_1305767_1305949	4	4	1323433	1283639	39794	-0.373	0.000034674995961	4.4600
cg09424923	ENSG00000090975.8_123489787_123490095	12	12	123635770	123634562	1208	-0.327	0.000299085673645	3.5242
cg09438698	ENSG00000090615.7_133374926_133375063	12	12	133365205	133405444	40239	-0.332	0.000241158919575	3.6177
cg09493833	ENSG00000089280.11_31196260_31196500	16	16	31227272	31191445	35827	-0.311	0.000620114218062	3.2075
cg09590094	ENSG00000093100.12_18389315_18389652	22	22	18506583	18507325	742	-0.338	0.000182343045543	3.7391
cg10228706	ENSG00000092098.10_24617467_24617686	14	14	24612613	24615892	3279	-0.366	0.000046434530329	4.3332
cg10247798	ENSG00000090097.14_51991470_51992365	3	3	52008826	52008032	794	-0.361	0.000059670820239	4.2242
cg10863207	ENSG00000092871.11_33333009_33339168	17	17	33412186	33416334	4148	-0.453	0.000000300251863	6.5225
cg10863207	ENSG00000092871.11_33343389_33343599	17	17	33412186	33416334	4148	-0.329	0.000291399173660	3.5355
cg10863207	ENSG00000092871.11_33348390_33348800	17	17	33412186	33416334	4148	-0.363	0.000057771343626	4.2383
cg11578064	ENSG00000089234.10_112123392_112123790	12	12	112074044	112123790	49746	-0.311	0.000610138806558	3.2146
cg11601120	ENSG00000091129.13_107788082_107790592	7	7	108112767	108097161	15606	0.313	0.000566691517205	3.2467
cg11696165	ENSG00000089159.10_120654076_120654919	12	12	120663824	120703574	39750	-0.362	0.000056866969913	4.2451
cg12156512	ENSG00000090372.7_47249406_47249720	19	19	47258676	47250251	8425	-0.327	0.000303758592432	3.5175
cg12229081	ENSG00000090905.12_24804794_24804970	16	16	24741196	24741016	180	-0.319	0.000428973629819	3.3676
cg12685100	ENSG00000089177.12_16252749_16254056	20	20	16551581	16554078	2497	0.324	0.000349753349287	3.4562
cg12685100	ENSG00000089177.12_16359450_16360808	20	20	16551581	16554078	2497	0.323	0.000365944495053	3.4366
cg13270853	ENSG00000090615.7_133373125_133373286	12	12	133435649	133405444	30205	-0.353	0.000101903748790	3.9918
cg13439730	ENSG00000089280.11_31201361_31201462	16	16	31146999	31191445	44446	-0.319	0.000429386913954	3.3672
cg13520315	ENSG00000092330.11_24710226_24710322	14	14	24740853	24711880	28973	-0.316	0.000493820073176	3.3064
cg13620526	ENSG00000092098.10_24620995_24621201	14	14	24629560	24615892	13668	-0.354	0.000086066229499	4.0652
cg15130433	ENSG00000092820.13_159239114_159239265	6	6	159240081	159240444	363	-0.312	0.000578365068639	3.2378
cg15247144	ENSG00000089280.11_31196260_31196500	16	16	31213730	31191445	22285	-0.312	0.000579635312044	3.2368
cg15247144	ENSG00000089280.11_31201361_31201462	16	16	31213730	31191445	22285	-0.320	0.000419029332712	3.3778
cg15247144	ENSG00000089280.11_31201596_31201719	16	16	31213730	31191445	22285	-0.308	0.000681069590525	3.1668
cg15247144	ENSG00000089280.11_31202284_31202431	16	16	31213730	31191445	22285	-0.330	0.000260702894161	3.5839
cg15772013	ENSG00000090615.7_133365613_133365876	12	12	133357536	133405444	47908	-0.328	0.000294284723972	3.5312
cg15998961	ENSG00000090615.7_133373125_133373286	12	12	133360718	133405444	44726	-0.320	0.000437483779235	3.3590
cg16335893	ENSG00000090975.8_123468027_123470897	12	12	123634159	123634562	403	-0.322	0.000382824824178	3.4170
cg16335893	ENSG00000090975.8_123489787_123490095	12	12	123634159	123634562	403	-0.316	0.000495861829458	3.3046
cg16422137	ENSG00000089280.11_31196260_31196500	16	16	31191328	31191445	117	-0.343	0.000144542335734	3.8400
cg16422137	ENSG00000089280.11_31202284_31202431	16	16	31191328	31191445	117	-0.323	0.000367493614114	3.4348
cg16762386	ENSG00000090273.8_27269362_27269556	1	1	27240514	27226729	13785	0.326	0.000318394375207	3.4970
cg16762386	ENSG00000090273.8_27272059_27272177	1	1	27240514	27226729	13785	0.330	0.000266765879784	3.5739
cg17381426	ENSG00000090266.7_140421352_140422590	7	7	140374125	140390577	16452	0.437	0.000000756002207	6.1215
cg18304813	ENSG00000092098.10_24616588_24617099	14	14	24615913	24615892	21	-0.354	0.000083223489680	4.0798
cg19120225	ENSG00000090975.8_123468027_123470897	12	12	123595024	123634562	39538	0.452	0.000000274946714	6.5608
cg19120225	ENSG00000090975.8_123472058_123472206	12	12	123595024	123634562	39538	0.320	0.000405751679986	3.3917
cg19120225	ENSG00000090975.8_123481872_123482119	12	12	123595024	123634562	39538	0.394	0.000010192010574	4.9917
cg19120225	ENSG00000090975.8_123489787_123490095	12	12	123595024	123634562	39538	0.405	0.000005369411960	5.2701
cg19223675	ENSG00000092871.11_33333009_33339168	17	17	33447086	33416334	30752	0.326	0.000329475562328	3.4822
cg19223675	ENSG00000092871.11_33348390_33348800	17	17	33447086	33416334	30752	0.330	0.000284771693417	3.5455
cg19258034	ENSG00000090006.12_41128855_41128926	19	19	41055125	41099072	43947	0.313	0.000550538857994	3.2592
cg19345821	ENSG00000090006.12_41129509_41129637	19	19	41107372	41099072	8300	-0.314	0.000533125973643	3.2732
cg19443683	ENSG00000089818.11_8245468_8245651	12	12	7926589	7926148	441	0.338	0.000179677098471	3.7455
cg19581275	ENSG00000090857.7_70187294_70187476	16	16	70146610	70147529	919	-0.354	0.000082863131482	4.0816
cg19581275	ENSG00000090857.7_70190378_70195205	16	16	70146610	70147529	919	-0.356	0.000076787758625	4.1147
cg19744773	ENSG00000090686.11_22109317_22110099	1	1	22110159	22110099	60	-0.311	0.000596943047459	3.2241
cg19995654	ENSG00000090376.4_66641475_66648402	12	12	66628777	66582659	46118	-0.386	0.000015429795232	4.8116
cg20306533	ENSG00000093100.12_18389315_18389652	22	22	18507404	18507325	79	0.342	0.000152962595036	3.8154
cg20437942	ENSG00000091490.6_25759310_25759412	4	4	25868445	25865382	3063	-0.316	0.000488827129559	3.3108
cg21232015	ENSG00000090615.7_133372438_133372806	12	12	133424221	133405444	18777	-0.320	0.000413271615972	3.3838
cg22136124	ENSG00000092470.7_44149144_44149361	15	15	44119091	44119161	70	-0.333	0.000224715537637	3.6484
cg22526477	ENSG00000093100.12_18270418_18273682	22	22	18507171	18507325	154	-0.382	0.000019629077221	4.7071
cg22526477	ENSG00000093100.12_18300077_18301895	22	22	18507171	18507325	154	-0.389	0.000013336865670	4.8749
cg22526477	ENSG00000093100.12_18389315_18389652	22	22	18507171	18507325	154	-0.377	0.000025356355579	4.5959
cg22775801	ENSG00000090975.8_123468027_123470897	12	12	123636480	123634562	1918	-0.334	0.000219766160517	3.6580
cg22775801	ENSG00000090975.8_123481872_123482119	12	12	123636480	123634562	1918	-0.393	0.000010858206870	4.9642
cg22775801	ENSG00000090975.8_123489787_123490095	12	12	123636480	123634562	1918	-0.347	0.000120684658678	3.9183
cg22791700	ENSG00000091592.8_5424844_5425106	17	17	5490686	5487832	2854	0.379	0.000038368624444	4.4160
cg22791700	ENSG00000091592.8_5461659_5463363	17	17	5490686	5487832	2854	0.337	0.000274918224911	3.5608
cg22977320	ENSG00000092098.10_24617851_24617910	14	14	24619909	24615892	4017	-0.311	0.000600310968185	3.2216
cg22977320	ENSG00000092098.10_24620995_24621201	14	14	24619909	24615892	4017	-0.402	0.000006486709599	5.1880
cg23332678	ENSG00000092094.5_20917061_20919038	14	14	20922923	20923264	341	-0.318	0.000446650843967	3.3500
cg23602684	ENSG00000092098.10_24616588_24617099	14	14	24584099	24615892	31793	-0.356	0.000081076896290	4.0911
cg24524451	ENSG00000090266.7_140421352_140422590	7	7	140372725	140390577	17852	-0.384	0.000017504820405	4.7568
cg24842086	ENSG00000092607.8_119425666_119428139	1	1	119531857	119532179	322	0.313	0.000551926448829	3.2581
cg25500897	ENSG00000090924.8_39905979_39906079	19	19	39903551	39903225	326	-0.370	0.000037642485182	4.4243
cg25546651	ENSG00000091490.6_25757544_25758530	4	4	25910053	25865382	44671	0.374	0.000030300358487	4.5186
cg26482609	ENSG00000090372.7_47228064_47228185	19	19	47223398	47250251	26853	-0.318	0.000445651437364	3.3510
cg26676387	ENSG00000089154.6_120615487_120615555	12	12	120652714	120632513	20201	-0.313	0.000558035043227	3.2533
cg27012021	ENSG00000092421.12_115779312_115783507	5	5	115913291	115910630	2661	-0.438	0.000000696492952	6.1571
cg27012021	ENSG00000092421.12_115813710_115813850	5	5	115913291	115910630	2661	-0.323	0.000355499768110	3.4492
cg27012021	ENSG00000092421.12_115814238_115814414	5	5	115913291	115910630	2661	-0.333	0.000226846305936	3.6443
cg00283876	ENSG00000099364.10_30937052_30937252	16	16	30906273	30934392	28119	-0.336	0.000204057616337	3.6902
cg00283876	ENSG00000099364.10_30938894_30938980	16	16	30906273	30934392	28119	-0.318	0.000456904992366	3.3402
cg00337957	ENSG00000099783.5_8550487_8551289	19	19	8547807	8509651	38156	-0.338	0.000191411038978	3.7180
cg00449738	ENSG00000097046.7_91966665_91966860	1	1	91997846	91966404	31442	0.309	0.000657034025179	3.1824
cg00493341	ENSG00000096996.9_18182922_18183159	19	19	18228948	18197697	31251	-0.317	0.000479895670857	3.3189
cg01099453	ENSG00000100216.4_39078328_39078446	22	22	39101431	39077953	23478	-0.313	0.000548118288794	3.2611
cg01263077	ENSG00000099330.3_17339612_17340027	19	19	17316300	17337055	20755	0.313	0.000569723504551	3.2443
cg01264106	ENSG00000100106.14_38155161_38155271	22	22	38071602	38093011	21409	0.356	0.000075157212479	4.1240
cg01510332	ENSG00000099326.3_59082361_59082796	19	19	59087201	59084942	2259	-0.329	0.000280585031316	3.5519
cg01613691	ENSG00000099817.6_1091791_1091906	19	19	1105380	1095391	9989	-0.319	0.000426501612774	3.3701
cg02552097	ENSG00000100167.15_42390625_42394225	22	22	42343915	42372276	28361	-0.336	0.000195764768043	3.7083
cg02893180	ENSG00000100241.14_50902758_50902870	22	22	50919493	50913464	6029	0.346	0.000124570308886	3.9046
cg03309347	ENSG00000099624.2_1241749_1241990	19	19	1238234	1241749	3515	0.337	0.000188749927484	3.7241
cg03309347	ENSG00000099624.2_1242455_1242608	19	19	1238234	1241749	3515	0.315	0.000517528718438	3.2861
cg03328201	ENSG00000100023.12_22049226_22049359	22	22	22007633	22006559	1074	-0.321	0.000400420830438	3.3975
cg04220072	ENSG00000099364.10_30937052_30937252	16	16	30941265	30934392	6873	-0.349	0.000108802004056	3.9634
cg04398610	ENSG00000099901.11_20109787_20109944	22	22	20098412	20103461	5049	-0.334	0.000219469468971	3.6586
cg04710571	ENSG00000099337.2_38817820_38819640	19	19	38853176	38810482	42694	-0.361	0.000059516610985	4.2254
cg04784620	ENSG00000100124.7_38229166_38229213	22	22	38243950	38240438	3512	-0.308	0.000689756053998	3.1613
cg04789362	ENSG00000099814.8_105352612_105354315	14	14	105333334	105331617	1717	0.365	0.000053282952600	4.2734
cg05241586	ENSG00000095066.6_12878827_12878937	19	19	12846438	12886434	39996	-0.308	0.000694673329130	3.1582
cg05663122	ENSG00000099326.3_59084422_59084942	19	19	59055778	59084942	29164	0.350	0.000100319234672	3.9986
cg05916906	ENSG00000099783.5_8550487_8551289	19	19	8478510	8509651	31141	0.335	0.000213468484271	3.6707
cg06084952	ENSG00000099364.10_30938629_30938772	16	16	30959315	30934392	24923	-0.312	0.000574389509213	3.2408
cg06400446	ENSG00000099821.6_623454_623603	19	19	595933	633568	37635	-0.313	0.000561200748207	3.2509
cg06501716	ENSG00000100084.9_19365392_19365589	22	22	19436948	19435224	1724	0.331	0.000253833074582	3.5955
cg06621361	ENSG00000100023.12_22049044_22049106	22	22	22020557	22006559	13998	-0.313	0.000567759932856	3.2458
cg06942142	ENSG00000099949.13_21347951_21348043	22	22	21307595	21322090	14495	-0.320	0.000420784537488	3.3759
cg07153264	ENSG00000099364.10_30937052_30937252	16	16	30937201	30934392	2809	-0.316	0.000500285870342	3.3008
cg07153264	ENSG00000099364.10_30938894_30938980	16	16	30937201	30934392	2809	-0.336	0.000198381144515	3.7025
cg07219769	ENSG00000100106.14_38153620_38154145	22	22	38071455	38093011	21556	0.342	0.000161117418478	3.7929
cg07600533	ENSG00000100258.12_50945211_50945549	22	22	50986031	50946135	39896	0.309	0.000650743888849	3.1866
cg07737104	ENSG00000100258.12_50942769_50942880	22	22	50960139	50946135	14004	-0.311	0.000614341048128	3.2116
cg07858489	ENSG00000100031.14_25006217_25006498	22	22	24999188	24979718	19470	-0.334	0.000216376536169	3.6648
cg07858489	ENSG00000100031.14_25016295_25016487	22	22	24999188	24979718	19470	-0.319	0.000425133948874	3.3715
cg07858489	ENSG00000100031.14_25023819_25023946	22	22	24999188	24979718	19470	-0.328	0.000285746395619	3.5440
cg08204044	ENSG00000099783.5_8550487_8551289	19	19	8467069	8509651	42582	-0.320	0.000407455562748	3.3899
cg08204155	ENSG00000099901.11_20109787_20109944	22	22	20133578	20103461	30117	-0.360	0.000063415707784	4.1978
cg08216899	ENSG00000099337.2_38817820_38819640	19	19	38818130	38810482	7648	0.454	0.000000239389894	6.6209
cg08239906	ENSG00000099821.6_619210_619296	19	19	651386	633568	17818	-0.346	0.000125625964956	3.9009
cg08239906	ENSG00000099821.6_619586_619765	19	19	651386	633568	17818	-0.317	0.000472919183750	3.3252
cg08239906	ENSG00000099821.6_622582_622752	19	19	651386	633568	17818	-0.312	0.000585108300727	3.2328
cg08535058	ENSG00000095066.6_12878630_12878717	19	19	12920991	12886434	34557	-0.322	0.000380722451833	3.4194
cg08684854	ENSG00000099364.10_30938629_30938772	16	16	30955244	30934392	20852	-0.312	0.000585474849471	3.2325
cg08727692	ENSG00000095906.10_1836538_1836656	16	16	1812436	1832902	20466	-0.311	0.000608807276232	3.2155
cg08727692	ENSG00000095906.10_1837942_1838052	16	16	1812436	1832902	20466	-0.356	0.000075431282281	4.1224
cg08835221	ENSG00000100106.14_38155161_38155271	22	22	38071607	38093011	21404	0.336	0.000195631461381	3.7086
cg08878662	ENSG00000099800.2_2427412_2427875	19	19	2444048	2427875	16173	-0.317	0.000466928700141	3.3307
cg09166770	ENSG00000099364.10_30937052_30937252	16	16	30941758	30934392	7366	-0.311	0.000621662121599	3.2064
cg09331956	ENSG00000100216.4_39078884_39079001	22	22	39101473	39077953	23520	0.310	0.000629259084813	3.2012
cg09435190	ENSG00000100258.12_50944464_50944642	22	22	50968297	50946135	22162	0.309	0.000654389463340	3.1842
cg09696535	ENSG00000100220.7_32797734_32797890	22	22	32810284	32808242	2042	-0.309	0.000660916800734	3.1799
cg09991975	ENSG00000100221.6_39084940_39085134	22	22	39096760	39097561	801	-0.325	0.000336090045033	3.4735
cg10176667	ENSG00000099783.5_8550487_8551289	19	19	8467144	8509651	42507	-0.316	0.000499651648643	3.3013
cg10412602	ENSG00000099381.10_30982699_30983040	16	16	30995182	30968615	26567	-0.320	0.000404315066386	3.3933
cg10994168	ENSG00000099814.8_105361048_105363089	14	14	105376413	105331617	44796	0.315	0.000502033801590	3.2993
cg11081833	ENSG00000100083.14_38019559_38019640	22	22	37975941	38004481	28540	-0.353	0.000087285081963	4.0591
cg11240425	ENSG00000100211.6_39066889_39066994	22	22	39078365	39052641	25724	0.323	0.000364756967764	3.4380
cg11242552	ENSG00000099904.11_20130279_20131279	22	22	20073559	20116979	43420	-0.324	0.000395451910342	3.4029
cg12028991	ENSG00000099785.5_8491493_8491688	19	19	8455122	8478187	23065	-0.336	0.000194899778276	3.7102
cg12107431	ENSG00000100258.12_50946011_50946135	22	22	50913116	50946135	33019	0.334	0.000214119620001	3.6693
cg12184049	ENSG00000099821.6_633425_633568	19	19	633770	633568	202	0.316	0.000481884386887	3.3171
cg12235539	ENSG00000099800.2_2427412_2427875	19	19	2457077	2427875	29202	-0.346	0.000126201247548	3.8989
cg12495889	ENSG00000100241.14_50898381_50898588	22	22	50873337	50913464	40127	-0.322	0.000377527651025	3.4231
cg12569206	ENSG00000095066.6_12883594_12883726	19	19	12848422	12886434	38012	-0.359	0.000064332386072	4.1916
cg12670310	ENSG00000099901.11_20109787_20109944	22	22	20071307	20103461	32154	-0.343	0.000145602443175	3.8368
cg13480010	ENSG00000095906.10_1837678_1837832	16	16	1840830	1832902	7928	-0.349	0.000107955276721	3.9668
cg13480010	ENSG00000095906.10_1837942_1838052	16	16	1840830	1832902	7928	-0.331	0.000251384420878	3.5997
cg13496660	ENSG00000099800.2_2427412_2427875	19	19	2424182	2427875	3693	-0.315	0.000601770829379	3.2206
cg13775306	ENSG00000096433.5_33627243_33627326	6	6	33577711	33588522	10811	-0.315	0.000506668954868	3.2953
cg13775306	ENSG00000096433.5_33643468_33643633	6	6	33577711	33588522	10811	-0.326	0.000309414388488	3.5095
cg13813874	ENSG00000099917.12_20861869_20862033	22	22	20849595	20850200	605	-0.329	0.000275144240582	3.5604
cg14201946	ENSG00000100023.12_22041181_22041287	22	22	21985496	22006559	21063	-0.345	0.000129024033064	3.8893
cg14614094	ENSG00000097007.11_133753802_133753954	9	9	133567903	133589268	21365	-0.309	0.000649129624845	3.1877
cg14864852	ENSG00000100211.6_39052961_39053148	22	22	39102110	39052641	49469	-0.326	0.000312381378220	3.5053
cg14871628	ENSG00000099308.4_18245627_18245792	19	19	18228604	18208603	20001	-0.348	0.000110044651553	3.9584
cg15438314	ENSG00000099331.7_17316769_17316961	19	19	17190397	17212466	22069	-0.319	0.000439698129128	3.3568
cg15461748	ENSG00000100116.11_38211425_38211507	22	22	38212788	38203912	8876	0.336	0.000202400941472	3.6938
cg15461748	ENSG00000100116.11_38211670_38211841	22	22	38212788	38203912	8876	0.326	0.000315167357406	3.5015
cg15488009	ENSG00000099821.6_619958_620080	19	19	681445	633568	47877	0.316	0.000498543540628	3.3023
cg15539395	ENSG00000099326.3_59084422_59084942	19	19	59086703	59084942	1761	-0.329	0.000280120117335	3.5527
cg15993354	ENSG00000095066.6_12878827_12878937	19	19	12912590	12886434	26156	0.309	0.000666470659175	3.1762
cg16525281	ENSG00000099337.2_38817820_38819640	19	19	38810227	38810482	255	-0.322	0.000371332645516	3.4302
cg16624646	ENSG00000099800.2_2427412_2427875	19	19	2474993	2427875	47118	0.311	0.000619727795582	3.2078
cg16710183	ENSG00000099901.11_20109787_20109944	22	22	20135853	20103461	32392	0.365	0.000047208084371	4.3260
cg16744911	ENSG00000099194.4_102106877_102107288	10	10	102108974	102106877	2097	-0.399	0.000007639911383	5.1169
cg16744911	ENSG00000099194.4_102107821_102108103	10	10	102108974	102106877	2097	-0.400	0.000007265004106	5.1388
cg16744911	ENSG00000099194.4_102116289_102116521	10	10	102108974	102106877	2097	-0.383	0.000018693798456	4.7283
cg16744911	ENSG00000099194.4_102120491_102124591	10	10	102108974	102106877	2097	-0.323	0.000358172274158	3.4459
[truncated: 12,574 more rows]
