# Supplementary material for: Passive and active DNA methylation and the interplay with genetic variation in gene regulation
Source: eLife. 2013 Jun 4;2:e00523. doi: 10.7554/eLife.00523 (PMC3673336; doi:10.7554/eLife.00523)
Supplement: Table 1—source data 1. — Significant eQTL, mQTL and eQTM associations found in each cell-type. DOI: http://dx.doi.org/10.7554/eLife.00523.012 [file elife00523s001.zip › GENCORD2_ASSOCIATIONS/GENCORD2_EQTM_FDR10_T_66]

METHYL_label	GENE_ID	METHYL_chromosome	GENE_chromosome	METHYL_location	GENE_location	Distance	rvalue	pvalue	-log10(pvalue)
cg00065048	ENSG00000000938.7_27938575_27939633	1	1	27962037	27961788	249	-0.554	0.000001403105829	5.8529
cg00065048	ENSG00000000938.7_27939730_27939861	1	1	27962037	27961788	249	-0.488	0.000032409806939	4.4893
cg00065048	ENSG00000000938.7_27940941_27941094	1	1	27962037	27961788	249	-0.501	0.000018478769729	4.7333
cg00065048	ENSG00000000938.7_27941945_27942124	1	1	27962037	27961788	249	-0.489	0.000031494931723	4.5018
cg00065048	ENSG00000000938.7_27942200_27942355	1	1	27962037	27961788	249	-0.517	0.000008931093380	5.0491
cg00065048	ENSG00000000938.7_27943368_27943517	1	1	27962037	27961788	249	-0.466	0.000081381577064	4.0895
cg00065048	ENSG00000000938.7_27943704_27943807	1	1	27962037	27961788	249	-0.495	0.000023965867593	4.6204
cg00065048	ENSG00000000938.7_27949553_27949655	1	1	27962037	27961788	249	-0.434	0.000276891773443	3.5577
cg00065048	ENSG00000000938.7_27950202_27950573	1	1	27962037	27961788	249	-0.569	0.000000633789332	6.1981
cg00073716	ENSG00000002822.9_1976323_1976533	7	7	2281329	2272878	8451	0.439	0.000225408658295	3.6470
cg00239353	ENSG00000008517.12_3115298_3115827	16	16	3115133	3115298	165	-0.503	0.000019170452071	4.7174
cg00239353	ENSG00000008517.12_3117378_3117614	16	16	3115133	3115298	165	-0.421	0.000478747392964	3.3199
cg00239353	ENSG00000008517.12_3118991_3119820	16	16	3115133	3115298	165	-0.456	0.000136759835898	3.8640
cg00471190	ENSG00000008517.12_3117378_3117614	16	16	3115809	3115298	511	-0.407	0.000688763085704	3.1619
cg00471190	ENSG00000008517.12_3118991_3119820	16	16	3115809	3115298	511	-0.507	0.000014233030005	4.8467
cg00491180	ENSG00000007038.5_2868678_2868970	16	16	2892604	2867164	25440	-0.428	0.000334926070929	3.4751
cg00639635	ENSG00000001036.8_143816614_143816984	6	6	143837891	143832827	5064	-0.494	0.000024586236468	4.6093
cg00639635	ENSG00000001036.8_143823069_143823259	6	6	143837891	143832827	5064	-0.553	0.000001479196391	5.8300
cg00639635	ENSG00000001036.8_143823492_143823702	6	6	143837891	143832827	5064	-0.585	0.000000252737308	6.5973
cg00639635	ENSG00000001036.8_143825050_143825389	6	6	143837891	143832827	5064	-0.624	0.000000022206296	7.6535
cg00639635	ENSG00000001036.8_143828374_143828561	6	6	143837891	143832827	5064	-0.453	0.000131905756584	3.8797
cg00639635	ENSG00000001036.8_143832548_143832827	6	6	143837891	143832827	5064	-0.525	0.000006043796298	5.2187
cg00980410	ENSG00000006114.10_35874900_35879174	17	17	35969926	35969488	438	-0.456	0.000118777372439	3.9253
cg01173912	ENSG00000006831.9_1863424_1863680	12	12	1771358	1797740	26382	-0.470	0.000068568937861	4.1639
cg01173912	ENSG00000006831.9_1895110_1897844	12	12	1771358	1797740	26382	-0.464	0.000085977939358	4.0656
cg01232511	ENSG00000007038.5_2868678_2868970	16	16	2867446	2867164	282	-0.597	0.000000122117256	6.9132
cg01232511	ENSG00000007038.5_2870956_2871110	16	16	2867446	2867164	282	-0.566	0.000000732732481	6.1351
cg01232511	ENSG00000007038.5_2871367_2871720	16	16	2867446	2867164	282	-0.508	0.000013547529607	4.8681
cg01551797	ENSG00000007520.2_1400808_1401001	16	16	1399401	1401912	2511	0.412	0.000594444525331	3.2259
cg01594685	ENSG00000008517.12_3115298_3115827	16	16	3115053	3115298	245	-0.497	0.000024879802249	4.6042
cg01811187	ENSG00000006282.12_48625644_48625814	17	17	48637445	48620419	17026	-0.520	0.000007585587913	5.1200
cg01811187	ENSG00000006282.12_48625915_48625979	17	17	48637445	48620419	17026	-0.534	0.000003973404430	5.4008
cg01811187	ENSG00000006282.12_48626171_48626325	17	17	48637445	48620419	17026	-0.550	0.000001757911979	5.7550
cg01811187	ENSG00000006282.12_48626404_48626547	17	17	48637445	48620419	17026	-0.609	0.000000058284864	7.2344
cg01811187	ENSG00000006282.12_48626647_48626848	17	17	48637445	48620419	17026	-0.567	0.000000680790251	6.1670
cg01811187	ENSG00000006282.12_48627346_48627476	17	17	48637445	48620419	17026	-0.496	0.000023189603595	4.6347
cg01811187	ENSG00000006282.12_48627569_48627673	17	17	48637445	48620419	17026	-0.567	0.000000699848952	6.1550
cg01811187	ENSG00000006282.12_48627897_48627971	17	17	48637445	48620419	17026	-0.580	0.000000329875986	6.4816
cg01811187	ENSG00000006282.12_48628069_48628278	17	17	48637445	48620419	17026	-0.590	0.000000181233695	6.7418
cg01811187	ENSG00000006282.12_48628359_48628551	17	17	48637445	48620419	17026	-0.574	0.000000465755616	6.3318
cg01811187	ENSG00000006282.12_48628872_48629040	17	17	48637445	48620419	17026	-0.462	0.000095739115358	4.0189
cg01811187	ENSG00000006282.12_48629330_48629541	17	17	48637445	48620419	17026	-0.424	0.000395106156753	3.4033
cg01811187	ENSG00000006282.12_48631612_48631811	17	17	48637445	48620419	17026	-0.454	0.000131060828151	3.8825
cg01811187	ENSG00000006282.12_48632593_48632673	17	17	48637445	48620419	17026	-0.473	0.000061719552480	4.2096
cg01811187	ENSG00000006282.12_48632853_48633213	17	17	48637445	48620419	17026	-0.526	0.000005758966749	5.2397
cg01906801	ENSG00000008838.11_38189309_38189459	17	17	38191472	38210661	19189	0.435	0.000264600629057	3.5774
cg01911529	ENSG00000000938.7_27938575_27939633	1	1	27994223	27961788	32435	-0.612	0.000000047732394	7.3212
cg01911529	ENSG00000000938.7_27939730_27939861	1	1	27994223	27961788	32435	-0.640	0.000000007181031	8.1438
cg01911529	ENSG00000000938.7_27940941_27941094	1	1	27994223	27961788	32435	-0.534	0.000003932595908	5.4053
cg01911529	ENSG00000000938.7_27941361_27941437	1	1	27994223	27961788	32435	-0.587	0.000000227490049	6.6430
cg01911529	ENSG00000000938.7_27941945_27942124	1	1	27994223	27961788	32435	-0.588	0.000000205647672	6.6869
cg01911529	ENSG00000000938.7_27942200_27942355	1	1	27994223	27961788	32435	-0.625	0.000000020419829	7.6899
cg01911529	ENSG00000000938.7_27943368_27943517	1	1	27994223	27961788	32435	-0.650	0.000000003516847	8.4538
cg01911529	ENSG00000000938.7_27943704_27943807	1	1	27994223	27961788	32435	-0.643	0.000000005659588	8.2472
cg01911529	ENSG00000000938.7_27949553_27949655	1	1	27994223	27961788	32435	-0.455	0.000124880793235	3.9035
cg01911529	ENSG00000000938.7_27950202_27950573	1	1	27994223	27961788	32435	-0.587	0.000000223063410	6.6516
cg01917080	ENSG00000006831.9_1895110_1897844	12	12	1772504	1797740	25236	0.535	0.000003612450861	5.4422
cg01929340	ENSG00000007237.10_9813926_9820658	17	17	10059923	10101868	41945	-0.408	0.000665150941780	3.1771
cg02222844	ENSG00000008300.10_48673902_48675665	3	3	48694451	48700348	5897	-0.449	0.000155465659488	3.8084
cg02222844	ENSG00000008300.10_48677107_48677992	3	3	48694451	48700348	5897	-0.475	0.000056662547260	4.2467
cg02222844	ENSG00000008300.10_48689010_48689151	3	3	48694451	48700348	5897	-0.430	0.000309938781094	3.5087
cg02296564	ENSG00000007038.5_2868678_2868970	16	16	2867051	2867164	113	-0.518	0.000008322265896	5.0798
cg02296564	ENSG00000007038.5_2870956_2871110	16	16	2867051	2867164	113	-0.442	0.000201377085215	3.6960
cg03040401	ENSG00000008710.10_2140885_2141175	16	16	2226080	2185899	40181	0.411	0.000604595402300	3.2185
cg03329160	ENSG00000007080.5_18054070_18054184	19	19	18043532	18043824	292	-0.450	0.000152050955900	3.8180
cg03371962	ENSG00000006831.9_1895110_1897844	12	12	1772323	1797740	25417	0.409	0.000644982588384	3.1905
cg03427663	ENSG00000005844.10_30528294_30528407	16	16	30445585	30483983	38398	0.532	0.000004314425053	5.3651
cg03438079	ENSG00000008710.10_2140286_2140591	16	16	2205188	2185899	19289	-0.420	0.000453710761084	3.3432
cg03456797	ENSG00000007520.2_1399241_1399609	16	16	1392741	1401912	9171	-0.412	0.000595284478956	3.2253
cg03563403	ENSG00000005238.13_35108591_35111571	9	9	35079882	35115999	36117	0.409	0.000647699725841	3.1886
cg04332373	ENSG00000004468.6_15779901_15780270	4	4	15779642	15779898	256	-0.469	0.000072250799039	4.1412
cg04332373	ENSG00000004468.6_15850162_15851069	4	4	15779642	15779898	256	-0.493	0.000025637874948	4.5911
cg04404982	ENSG00000005844.10_30515496_30515585	16	16	30483287	30483983	696	-0.424	0.000392797361069	3.4058
cg04663203	ENSG00000006025.6_45895872_45895982	17	17	45928578	45899200	29378	-0.421	0.000429379389690	3.3672
cg04716530	ENSG00000005844.10_30486627_30486721	16	16	30485684	30483983	1701	-0.423	0.000403284747275	3.3944
cg04716530	ENSG00000005844.10_30490652_30490782	16	16	30485684	30483983	1701	-0.421	0.000434400682369	3.3621
cg04716530	ENSG00000005844.10_30495434_30495584	16	16	30485684	30483983	1701	-0.421	0.000429379389690	3.3672
cg04716530	ENSG00000005844.10_30506034_30506171	16	16	30485684	30483983	1701	-0.433	0.000277310329925	3.5570
cg04716530	ENSG00000005844.10_30507418_30507615	16	16	30485684	30483983	1701	-0.415	0.000529122717774	3.2764
cg04716530	ENSG00000005844.10_30507757_30507887	16	16	30485684	30483983	1701	-0.424	0.000384248546808	3.4154
cg04716530	ENSG00000005844.10_30510395_30510555	16	16	30485684	30483983	1701	-0.444	0.000185717225113	3.7311
cg04716530	ENSG00000005844.10_30510659_30510810	16	16	30485684	30483983	1701	-0.440	0.000214568072813	3.6684
cg04716530	ENSG00000005844.10_30521682_30521792	16	16	30485684	30483983	1701	-0.476	0.000053815134386	4.2691
cg04716530	ENSG00000005844.10_30522202_30522281	16	16	30485684	30483983	1701	-0.417	0.000498973720676	3.3019
cg04716530	ENSG00000005844.10_30528294_30528407	16	16	30485684	30483983	1701	-0.464	0.000087999288306	4.0555
cg04789860	ENSG00000008128.15_1635989_1636094	1	1	1677548	1655966	21582	-0.424	0.000389928672441	3.4090
cg05027554	ENSG00000007541.10_624066_624763	16	16	646579	616995	29584	0.467	0.000089181981225	4.0497
cg05027554	ENSG00000007541.10_628379_628505	16	16	646579	616995	29584	0.451	0.000162200805265	3.7899
cg05027554	ENSG00000007541.10_632883_634136	16	16	646579	616995	29584	0.544	0.000002816927818	5.5502
cg05053594	ENSG00000008517.12_3115298_3115827	16	16	3110019	3115298	5279	-0.480	0.000044546268882	4.3512
cg05336188	ENSG00000005007.7_18965410_18965518	19	19	18959506	18942744	16762	0.465	0.000082749891473	4.0822
cg05336188	ENSG00000005007.7_18965688_18965847	19	19	18959506	18942744	16762	0.422	0.000416449140609	3.3804
cg05336188	ENSG00000005007.7_18965933_18966051	19	19	18959506	18942744	16762	0.439	0.000224026673312	3.6497
cg05336188	ENSG00000005007.7_18971635_18971791	19	19	18959506	18942744	16762	0.421	0.000436931342304	3.3596
cg05336188	ENSG00000005007.7_18977330_18979038	19	19	18959506	18942744	16762	0.470	0.000068337453864	4.1653
cg05392530	ENSG00000003756.11_50137415_50139627	3	3	50162322	50126341	35981	-0.443	0.000194307024345	3.7115
cg05635274	ENSG00000007038.5_2868678_2868970	16	16	2866901	2867164	263	-0.526	0.000005770579871	5.2388
cg05635274	ENSG00000007038.5_2870956_2871110	16	16	2866901	2867164	263	-0.464	0.000086551053751	4.0627
cg05635274	ENSG00000007038.5_2871367_2871720	16	16	2866901	2867164	263	-0.436	0.000250129765654	3.6018
cg05652817	ENSG00000006282.12_48626404_48626547	17	17	48626506	48620419	6087	0.411	0.000615769674816	3.2106
cg05816398	ENSG00000005483.13_104719293_104719410	7	7	104623427	104654626	31199	0.486	0.000034929911580	4.4568
cg05895034	ENSG00000007038.5_2868678_2868970	16	16	2908892	2867164	41728	-0.442	0.000201689763997	3.6953
cg05915609	ENSG00000007038.5_2868678_2868970	16	16	2904455	2867164	37291	0.433	0.000283231208922	3.5479
cg06421526	ENSG00000006062.8_43343904_43344048	17	17	43423130	43394414	28716	0.422	0.000415236389846	3.3817
cg06673083	ENSG00000005206.9_2344360_2344422	19	19	2344540	2328629	15911	-0.422	0.000422561468655	3.3741
cg06759097	ENSG00000007516.7_1398097_1398302	16	16	1392588	1383646	8942	0.417	0.000495406023542	3.3050
cg06900494	ENSG00000006282.12_48625644_48625814	17	17	48609332	48620419	11087	0.577	0.000000406066040	6.3914
cg06900494	ENSG00000006282.12_48625915_48625979	17	17	48609332	48620419	11087	0.622	0.000000025305652	7.5968
cg06900494	ENSG00000006282.12_48626171_48626325	17	17	48609332	48620419	11087	0.603	0.000000085901554	7.0660
cg06900494	ENSG00000006282.12_48626404_48626547	17	17	48609332	48620419	11087	0.597	0.000000123052164	6.9099
cg06900494	ENSG00000006282.12_48626647_48626848	17	17	48609332	48620419	11087	0.558	0.000001154387636	5.9376
cg06900494	ENSG00000006282.12_48627346_48627476	17	17	48609332	48620419	11087	0.445	0.000181128550459	3.7420
cg06900494	ENSG00000006282.12_48627569_48627673	17	17	48609332	48620419	11087	0.513	0.000010415613731	4.9823
cg06900494	ENSG00000006282.12_48627897_48627971	17	17	48609332	48620419	11087	0.549	0.000001780977702	5.7493
cg06900494	ENSG00000006282.12_48628069_48628278	17	17	48609332	48620419	11087	0.516	0.000009160973913	5.0381
cg06900494	ENSG00000006282.12_48628359_48628551	17	17	48609332	48620419	11087	0.464	0.000087417333858	4.0584
cg06900494	ENSG00000006282.12_48628872_48629040	17	17	48609332	48620419	11087	0.573	0.000000500953143	6.3002
cg06900494	ENSG00000006282.12_48629330_48629541	17	17	48609332	48620419	11087	0.466	0.000079900559864	4.0975
cg06900494	ENSG00000006282.12_48631612_48631811	17	17	48609332	48620419	11087	0.461	0.000096371943898	4.0160
cg06900494	ENSG00000006282.12_48632593_48632673	17	17	48609332	48620419	11087	0.481	0.000043621686392	4.3603
cg06900494	ENSG00000006282.12_48632853_48633213	17	17	48609332	48620419	11087	0.557	0.000001193623967	5.9231
cg06931267	ENSG00000008516.10_3105832_3106012	16	16	3143009	3096682	46327	0.434	0.000269455895018	3.5695
cg07280731	ENSG00000007038.5_2868678_2868970	16	16	2867773	2867164	609	-0.555	0.000001333645744	5.8750
cg07280731	ENSG00000007038.5_2870956_2871110	16	16	2867773	2867164	609	-0.431	0.000306249511357	3.5139
cg07635132	ENSG00000005844.10_30529118_30529216	16	16	30441833	30483983	42150	-0.446	0.000174988915637	3.7570
cg07635271	ENSG00000008382.10_4355094_4355170	19	19	4344002	4343524	478	-0.457	0.000114613792684	3.9408
cg07682160	ENSG00000005007.7_18963796_18963880	19	19	18959935	18942744	17191	0.455	0.000125284302338	3.9021
cg07682160	ENSG00000005007.7_18965933_18966051	19	19	18959935	18942744	17191	0.433	0.000286666255099	3.5426
cg07682160	ENSG00000005007.7_18976370_18976587	19	19	18959935	18942744	17191	0.471	0.000065726760513	4.1823
cg07682160	ENSG00000005007.7_18976853_18976975	19	19	18959935	18942744	17191	0.561	0.000000980128141	6.0087
cg07682160	ENSG00000005007.7_18977330_18979038	19	19	18959935	18942744	17191	0.463	0.000090363011465	4.0440
cg07698196	ENSG00000002933.3_150498622_150498812	7	7	150485638	150497491	11853	-0.434	0.000267423046587	3.5728
cg07698196	ENSG00000002933.3_150501450_150501573	7	7	150485638	150497491	11853	-0.426	0.000359079587307	3.4448
cg07798610	ENSG00000007038.5_2868678_2868970	16	16	2867683	2867164	519	-0.543	0.000002527661933	5.5973
cg07798610	ENSG00000007038.5_2870956_2871110	16	16	2867683	2867164	519	-0.471	0.000065061028714	4.1867
cg07798610	ENSG00000007038.5_2871367_2871720	16	16	2867683	2867164	519	-0.472	0.000064183074223	4.1926
cg08027265	ENSG00000002822.9_2262210_2262389	7	7	2291960	2272878	19082	-0.409	0.000656832069291	3.1825
cg08036492	ENSG00000006695.5_14110127_14111994	17	17	13976536	13972846	3690	0.445	0.000179716071843	3.7454
cg08037235	ENSG00000006715.11_38762563_38765926	7	7	39013676	38971994	41682	0.414	0.000558535544719	3.2529
cg08417595	ENSG00000007264.8_3784122_3784237	19	19	3811002	3801810	9192	-0.413	0.000562514366950	3.2499
cg08417595	ENSG00000007264.8_3784336_3784449	19	19	3811002	3801810	9192	-0.469	0.000070804435148	4.1499
cg08640901	ENSG00000008300.10_48673902_48675665	3	3	48694454	48700348	5894	-0.503	0.000016488164981	4.7828
cg08640901	ENSG00000008300.10_48677107_48677992	3	3	48694454	48700348	5894	-0.517	0.000008792314325	5.0559
cg08640901	ENSG00000008300.10_48680169_48680317	3	3	48694454	48700348	5894	-0.495	0.000023531680953	4.6283
cg08640901	ENSG00000008300.10_48689010_48689151	3	3	48694454	48700348	5894	-0.424	0.000383684705974	3.4160
cg08640901	ENSG00000008300.10_48691052_48691221	3	3	48694454	48700348	5894	-0.426	0.000359610340783	3.4442
cg08640901	ENSG00000008300.10_48692477_48692634	3	3	48694454	48700348	5894	-0.436	0.000256686103327	3.5906
cg08659421	ENSG00000008517.12_3115298_3115827	16	16	3117862	3115298	2564	-0.483	0.000039467625344	4.4038
cg08659421	ENSG00000008517.12_3117378_3117614	16	16	3117862	3115298	2564	-0.436	0.000254354352173	3.5946
cg08659421	ENSG00000008517.12_3118991_3119820	16	16	3117862	3115298	2564	-0.496	0.000023360060758	4.6315
cg08776660	ENSG00000007545.9_1705878_1706993	16	16	1670473	1662338	8135	-0.452	0.000137741347364	3.8609
cg08827584	ENSG00000005007.7_18976370_18976587	19	19	18893683	18942744	49061	0.412	0.000586104021318	3.2320
cg08978665	ENSG00000008517.12_3118991_3119820	16	16	3115707	3115298	409	-0.521	0.000007218987972	5.1415
cg09059548	ENSG00000003056.3_9092959_9094536	12	12	9066665	9102551	35886	-0.408	0.000669813745895	3.1740
cg09059548	ENSG00000003056.3_9096001_9096131	12	12	9066665	9102551	35886	-0.444	0.000190412338405	3.7203
cg09059548	ENSG00000003056.3_9096397_9096506	12	12	9066665	9102551	35886	-0.492	0.000026876891123	4.5706
cg09370867	ENSG00000000938.7_27940941_27941094	1	1	27961680	27961788	108	-0.417	0.000501125546974	3.3001
cg09370867	ENSG00000000938.7_27950202_27950573	1	1	27961680	27961788	108	-0.429	0.000329982476486	3.4815
cg09397359	ENSG00000008300.10_48673902_48675665	3	3	48694673	48700348	5675	-0.489	0.000030385018375	4.5173
cg09397359	ENSG00000008300.10_48677107_48677992	3	3	48694673	48700348	5675	-0.459	0.000107210864231	3.9698
cg09397359	ENSG00000008300.10_48680169_48680317	3	3	48694673	48700348	5675	-0.422	0.000421946576904	3.3747
cg09421562	ENSG00000005379.10_56382901_56383004	17	17	56357994	56406152	48158	0.410	0.000627131213259	3.2026
cg09529433	ENSG00000006282.12_48628069_48628278	17	17	48637255	48620419	16836	-0.434	0.000276891773443	3.5577
cg09668964	ENSG00000004399.8_129274018_129275271	3	3	129335695	129325661	10034	-0.733	0.000000000002673	11.5730
cg09668964	ENSG00000004399.8_129275460_129275534	3	3	129335695	129325661	10034	-0.724	0.000000000006620	11.1792
cg09668964	ENSG00000004399.8_129275926_129276066	3	3	129335695	129325661	10034	-0.681	0.000000000304015	9.5171
cg09668964	ENSG00000004399.8_129277271_129277418	3	3	129335695	129325661	10034	-0.616	0.000000037047168	7.4312
cg09668964	ENSG00000004399.8_129278456_129278626	3	3	129335695	129325661	10034	-0.706	0.000000000035809	10.4460
cg09668964	ENSG00000004399.8_129280489_129280552	3	3	129335695	129325661	10034	-0.587	0.000000225266478	6.6473
cg09668964	ENSG00000004399.8_129280643_129280746	3	3	129335695	129325661	10034	-0.551	0.000001621749486	5.7900
cg09668964	ENSG00000004399.8_129281630_129281786	3	3	129335695	129325661	10034	-0.697	0.000000000076954	10.1138
cg09668964	ENSG00000004399.8_129281937_129282083	3	3	129335695	129325661	10034	-0.738	0.000000000001502	11.8234
cg09668964	ENSG00000004399.8_129284183_129284381	3	3	129335695	129325661	10034	-0.725	0.000000000005825	11.2347
cg09668964	ENSG00000004399.8_129284730_129284860	3	3	129335695	129325661	10034	-0.747	0.000000000000570	12.2439
cg09668964	ENSG00000004399.8_129286335_129286447	3	3	129335695	129325661	10034	-0.790	0.000000000000003	14.5046
cg09668964	ENSG00000004399.8_129286541_129286648	3	3	129335695	129325661	10034	-0.792	0.000000000000002	14.6433
cg09668964	ENSG00000004399.8_129289629_129289778	3	3	129335695	129325661	10034	-0.747	0.000000000000600	12.2220
cg09668964	ENSG00000004399.8_129289883_129290146	3	3	129335695	129325661	10034	-0.753	0.000000000000305	12.5157
cg09668964	ENSG00000004399.8_129290352_129290442	3	3	129335695	129325661	10034	-0.719	0.000000000010746	10.9687
cg09668964	ENSG00000004399.8_129290520_129290687	3	3	129335695	129325661	10034	-0.704	0.000000000041851	10.3783
cg09668964	ENSG00000004399.8_129291452_129291591	3	3	129335695	129325661	10034	-0.734	0.000000000002261	11.6458
cg09668964	ENSG00000004399.8_129291685_129291784	3	3	129335695	129325661	10034	-0.708	0.000000000028889	10.5393
cg09668964	ENSG00000004399.8_129293179_129293333	3	3	129335695	129325661	10034	-0.626	0.000000019143330	7.7180
cg09668964	ENSG00000004399.8_129294312_129294405	3	3	129335695	129325661	10034	-0.714	0.000000000016666	10.7782
cg09668964	ENSG00000004399.8_129294609_129294698	3	3	129335695	129325661	10034	-0.724	0.000000000006432	11.1917
cg09668964	ENSG00000004399.8_129302968_129303076	3	3	129335695	129325661	10034	-0.726	0.000000000005428	11.2653
cg09668964	ENSG00000004399.8_129303228_129303405	3	3	129335695	129325661	10034	-0.745	0.000000000000707	12.1509
cg09668964	ENSG00000004399.8_129304795_129304924	3	3	129335695	129325661	10034	-0.687	0.000000000192375	9.7159
cg09668964	ENSG00000004399.8_129305015_129305115	3	3	129335695	129325661	10034	-0.727	0.000000000004771	11.3214
cg09668964	ENSG00000004399.8_129305431_129305562	3	3	129335695	129325661	10034	-0.706	0.000000000034732	10.4593
cg09668964	ENSG00000004399.8_129308194_129308370	3	3	129335695	129325661	10034	-0.739	0.000000000001328	11.8769
cg09668964	ENSG00000004399.8_129324172_129325661	3	3	129335695	129325661	10034	-0.736	0.000000000001960	11.7078
cg09763373	ENSG00000007541.10_632883_634136	16	16	596899	616995	20096	0.412	0.000586933260149	3.2314
cg09845000	ENSG00000000938.7_27938575_27939633	1	1	27962021	27961788	233	-0.482	0.000048220494643	4.3168
cg09845000	ENSG00000000938.7_27939730_27939861	1	1	27962021	27961788	233	-0.449	0.000177210501379	3.7515
cg09845000	ENSG00000000938.7_27940941_27941094	1	1	27962021	27961788	233	-0.471	0.000074436258462	4.1282
cg09845000	ENSG00000000938.7_27941945_27942124	1	1	27962021	27961788	233	-0.427	0.000383219338164	3.4166
cg09845000	ENSG00000000938.7_27942200_27942355	1	1	27962021	27961788	233	-0.448	0.000180126108390	3.7444
cg09845000	ENSG00000000938.7_27943368_27943517	1	1	27962021	27961788	233	-0.426	0.000402394608419	3.3953
cg09845000	ENSG00000000938.7_27943704_27943807	1	1	27962021	27961788	233	-0.468	0.000084820463581	4.0715
cg09845000	ENSG00000000938.7_27950202_27950573	1	1	27962021	27961788	233	-0.497	0.000025069461118	4.6009
cg09912793	ENSG00000003056.3_9092959_9094536	12	12	9066382	9102551	36169	-0.482	0.000041242277069	4.3847
cg09912793	ENSG00000003056.3_9094775_9095138	12	12	9066382	9102551	36169	-0.431	0.000299440114303	3.5237
cg10127463	ENSG00000006712.9_39880709_39880801	19	19	39926709	39881757	44952	0.432	0.000322983985917	3.4908
cg10828210	ENSG00000005238.13_35115668_35115893	9	9	35072977	35115999	43022	-0.456	0.000117628258225	3.9295
cg11299264	ENSG00000005007.7_18968129_18968342	19	19	18920396	18942744	22348	0.475	0.000056954819422	4.2445
cg11697038	ENSG00000000938.7_27938575_27939633	1	1	27931284	27961788	30504	-0.412	0.000590260887503	3.2290
cg11697038	ENSG00000000938.7_27940941_27941094	1	1	27931284	27961788	30504	-0.422	0.000417665119407	3.3792
cg11697038	ENSG00000000938.7_27941361_27941437	1	1	27931284	27961788	30504	-0.423	0.000405057262348	3.3925
cg11697038	ENSG00000000938.7_27943704_27943807	1	1	27931284	27961788	30504	-0.419	0.000467689570715	3.3300
cg11804928	ENSG00000008838.11_38175350_38175898	17	17	38220298	38210661	9637	0.568	0.000000671444958	6.1730
cg11804928	ENSG00000008838.11_38176038_38176186	17	17	38220298	38210661	9637	0.460	0.000102075913106	3.9911
cg12020682	ENSG00000001036.8_143823069_143823259	6	6	143832966	143832827	139	-0.441	0.000211933654410	3.6738
cg12020682	ENSG00000001036.8_143823492_143823702	6	6	143832966	143832827	139	-0.436	0.000253195762046	3.5965
cg12465678	ENSG00000000938.7_27938575_27939633	1	1	27953336	27961788	8452	-0.426	0.000360673996511	3.4429
cg12465678	ENSG00000000938.7_27941361_27941437	1	1	27953336	27961788	8452	-0.426	0.000360141810229	3.4435
cg12465678	ENSG00000000938.7_27949553_27949655	1	1	27953336	27961788	8452	-0.463	0.000092021877516	4.0361
cg12465678	ENSG00000000938.7_27950202_27950573	1	1	27953336	27961788	8452	-0.460	0.000100250576631	3.9989
cg12823233	ENSG00000002822.9_1855430_1855864	7	7	2316876	2272878	43998	-0.421	0.000432511460608	3.3640
cg12823233	ENSG00000002822.9_1937836_1938026	7	7	2316876	2272878	43998	-0.444	0.000187465300848	3.7271
cg12995933	ENSG00000006282.12_48626647_48626848	17	17	48626353	48620419	5934	0.428	0.000340442081119	3.4680
cg13351208	ENSG00000004975.6_7132288_7132364	17	17	7142934	7137868	5066	0.415	0.000530634923875	3.2752
cg13448978	ENSG00000000938.7_27938575_27939633	1	1	27961796	27961788	8	-0.543	0.000002458745231	5.6093
cg13448978	ENSG00000000938.7_27939730_27939861	1	1	27961796	27961788	8	-0.500	0.000019249925829	4.7156
cg13448978	ENSG00000000938.7_27940941_27941094	1	1	27961796	27961788	8	-0.542	0.000002565516339	5.5908
cg13448978	ENSG00000000938.7_27941361_27941437	1	1	27961796	27961788	8	-0.485	0.000036774695238	4.4345
cg13448978	ENSG00000000938.7_27941945_27942124	1	1	27961796	27961788	8	-0.523	0.000006679957943	5.1752
cg13448978	ENSG00000000938.7_27942200_27942355	1	1	27961796	27961788	8	-0.544	0.000002376340972	5.6241
cg13448978	ENSG00000000938.7_27943368_27943517	1	1	27961796	27961788	8	-0.473	0.000060675958687	4.2170
cg13448978	ENSG00000000938.7_27943704_27943807	1	1	27961796	27961788	8	-0.549	0.000001796512201	5.7456
cg13448978	ENSG00000000938.7_27949553_27949655	1	1	27961796	27961788	8	-0.478	0.000049705112254	4.3036
cg13448978	ENSG00000000938.7_27950202_27950573	1	1	27961796	27961788	8	-0.595	0.000000134131035	6.8725
cg13866156	ENSG00000008128.15_1635989_1636094	1	1	1669148	1655966	13182	-0.430	0.000311332696454	3.5068
cg14132103	ENSG00000006118.10_60695113_60695331	11	11	60680165	60691935	11770	0.412	0.000590260887503	3.2290
cg14181576	ENSG00000000938.7_27938575_27939633	1	1	27961563	27961788	225	-0.479	0.000046693297938	4.3307
cg14181576	ENSG00000000938.7_27939730_27939861	1	1	27961563	27961788	225	-0.419	0.000460319164904	3.3369
cg14181576	ENSG00000000938.7_27940941_27941094	1	1	27961563	27961788	225	-0.524	0.000006354447192	5.1969
cg14181576	ENSG00000000938.7_27941361_27941437	1	1	27961563	27961788	225	-0.439	0.000227845940998	3.6424
cg14181576	ENSG00000000938.7_27941945_27942124	1	1	27961563	27961788	225	-0.474	0.000057741039356	4.2385
cg14181576	ENSG00000000938.7_27942200_27942355	1	1	27961563	27961788	225	-0.483	0.000039328753815	4.4053
cg14181576	ENSG00000000938.7_27943368_27943517	1	1	27961563	27961788	225	-0.450	0.000147292251669	3.8318
cg14181576	ENSG00000000938.7_27943704_27943807	1	1	27961563	27961788	225	-0.475	0.000054843455606	4.2609
cg14181576	ENSG00000000938.7_27949553_27949655	1	1	27961563	27961788	225	-0.496	0.000023360060758	4.6315
cg14181576	ENSG00000000938.7_27950202_27950573	1	1	27961563	27961788	225	-0.540	0.000002918612376	5.5348
cg14510299	ENSG00000000938.7_27938575_27939633	1	1	27928494	27961788	33294	-0.464	0.000098362870883	4.0072
cg14510299	ENSG00000000938.7_27939730_27939861	1	1	27928494	27961788	33294	-0.432	0.000321982780263	3.4922
cg14510299	ENSG00000000938.7_27940941_27941094	1	1	27928494	27961788	33294	-0.512	0.000013157225073	4.8808
cg14510299	ENSG00000000938.7_27941361_27941437	1	1	27928494	27961788	33294	-0.457	0.000128339927993	3.8916
cg14510299	ENSG00000000938.7_27941945_27942124	1	1	27928494	27961788	33294	-0.475	0.000063979026306	4.1940
cg14510299	ENSG00000000938.7_27942200_27942355	1	1	27928494	27961788	33294	-0.463	0.000104601785915	3.9805
cg14510299	ENSG00000000938.7_27943368_27943517	1	1	27928494	27961788	33294	-0.410	0.000690077247615	3.1611
cg14510299	ENSG00000000938.7_27943704_27943807	1	1	27928494	27961788	33294	-0.448	0.000179246838920	3.7465
cg14510299	ENSG00000000938.7_27949553_27949655	1	1	27928494	27961788	33294	-0.463	0.000101611582918	3.9931
cg14510299	ENSG00000000938.7_27950202_27950573	1	1	27928494	27961788	33294	-0.485	0.000042459666305	4.3720
cg14587065	ENSG00000004660.9_3763609_3765577	17	17	3807247	3796338	10909	-0.503	0.000016990039411	4.7698
cg14871588	ENSG00000006432.9_71194831_71197581	14	14	71289843	71276223	13620	0.436	0.000249368596003	3.6032
cg14953379	ENSG00000006530.10_141352587_141355044	7	7	141285961	141250989	34972	-0.409	0.000646792860931	3.1892
cg15142694	ENSG00000008300.10_48673902_48675665	3	3	48694534	48700348	5814	-0.560	0.000001011503450	5.9950
cg15142694	ENSG00000008300.10_48677107_48677992	3	3	48694534	48700348	5814	-0.538	0.000003161053542	5.5002
cg15142694	ENSG00000008300.10_48678757_48678957	3	3	48694534	48700348	5814	-0.436	0.000251658489596	3.5992
cg15142694	ENSG00000008300.10_48686152_48686361	3	3	48694534	48700348	5814	-0.426	0.000358020224817	3.4461
cg15142694	ENSG00000008300.10_48689010_48689151	3	3	48694534	48700348	5814	-0.452	0.000138182918330	3.8595
cg15142694	ENSG00000008300.10_48694131_48694781	3	3	48694534	48700348	5814	-0.451	0.000144043020616	3.8415
cg16222367	ENSG00000002822.9_1976323_1976533	7	7	2243467	2272878	29411	-0.415	0.000527614432618	3.2777
cg16312900	ENSG00000006282.12_48625026_48625128	17	17	48628397	48620419	7978	0.427	0.000345016746848	3.4622
cg16312900	ENSG00000006282.12_48625644_48625814	17	17	48628397	48620419	7978	0.634	0.000000010755784	7.9684
cg16312900	ENSG00000006282.12_48625915_48625979	17	17	48628397	48620419	7978	0.646	0.000000004739312	8.3243
cg16312900	ENSG00000006282.12_48626171_48626325	17	17	48628397	48620419	7978	0.662	0.000000001438820	8.8420
cg16312900	ENSG00000006282.12_48626404_48626547	17	17	48628397	48620419	7978	0.684	0.000000000252931	9.5970
cg16312900	ENSG00000006282.12_48626647_48626848	17	17	48628397	48620419	7978	0.718	0.000000000011415	10.9425
cg16312900	ENSG00000006282.12_48627346_48627476	17	17	48628397	48620419	7978	0.673	0.000000000616382	9.2102
cg16312900	ENSG00000006282.12_48627569_48627673	17	17	48628397	48620419	7978	0.646	0.000000004626064	8.3348
cg16312900	ENSG00000006282.12_48627897_48627971	17	17	48628397	48620419	7978	0.599	0.000000108041082	6.9664
cg16312900	ENSG00000006282.12_48628069_48628278	17	17	48628397	48620419	7978	0.625	0.000000020940944	7.6790
cg16312900	ENSG00000006282.12_48628359_48628551	17	17	48628397	48620419	7978	0.618	0.000000031629407	7.4999
cg16312900	ENSG00000006282.12_48628872_48629040	17	17	48628397	48620419	7978	0.616	0.000000036646981	7.4360
cg16312900	ENSG00000006282.12_48629330_48629541	17	17	48628397	48620419	7978	0.547	0.000002036532711	5.6911
cg16312900	ENSG00000006282.12_48631612_48631811	17	17	48628397	48620419	7978	0.514	0.000010355273755	4.9848
cg16312900	ENSG00000006282.12_48632593_48632673	17	17	48628397	48620419	7978	0.552	0.000001535418156	5.8138
cg16312900	ENSG00000006282.12_48632853_48633213	17	17	48628397	48620419	7978	0.669	0.000000000817244	9.0876
cg16391678	ENSG00000005844.10_30483983_30484219	16	16	30485597	30483983	1614	-0.427	0.000353811241452	3.4512
cg16391678	ENSG00000005844.10_30486627_30486721	16	16	30485597	30483983	1614	-0.410	0.000623615243340	3.2051
cg16391678	ENSG00000005844.10_30486834_30486901	16	16	30485597	30483983	1614	-0.423	0.000402107002949	3.3957
cg16391678	ENSG00000005844.10_30495434_30495584	16	16	30485597	30483983	1614	-0.417	0.000498973720676	3.3019
cg16391678	ENSG00000005844.10_30500403_30500476	16	16	30485597	30483983	1614	-0.407	0.000684934757081	3.1644
cg16391678	ENSG00000005844.10_30506034_30506171	16	16	30485597	30483983	1614	-0.419	0.000468364908134	3.3294
cg16391678	ENSG00000005844.10_30507418_30507615	16	16	30485597	30483983	1614	-0.425	0.000374765302288	3.4262
cg16391678	ENSG00000005844.10_30510395_30510555	16	16	30485597	30483983	1614	-0.410	0.000620990024467	3.2069
cg16391678	ENSG00000005844.10_30521682_30521792	16	16	30485597	30483983	1614	-0.426	0.000355910053559	3.4487
cg16391678	ENSG00000005844.10_30528294_30528407	16	16	30485597	30483983	1614	-0.430	0.000314607472860	3.5022
cg16391678	ENSG00000005844.10_30531178_30531288	16	16	30485597	30483983	1614	-0.416	0.000504730698558	3.2969
cg16519923	ENSG00000005844.10_30486627_30486721	16	16	30485810	30483983	1827	-0.477	0.000051188955918	4.2908
cg16519923	ENSG00000005844.10_30486834_30486901	16	16	30485810	30483983	1827	-0.462	0.000093863536285	4.0275
cg16519923	ENSG00000005844.10_30490412_30490529	16	16	30485810	30483983	1827	-0.445	0.000183123139436	3.7373
cg16519923	ENSG00000005844.10_30490652_30490782	16	16	30485810	30483983	1827	-0.473	0.000061719552480	4.2096
cg16519923	ENSG00000005844.10_30492760_30492905	16	16	30485810	30483983	1827	-0.424	0.000395106156753	3.4033
cg16519923	ENSG00000005844.10_30495148_30495280	16	16	30485810	30483983	1827	-0.453	0.000133825194131	3.8735
cg16519923	ENSG00000005844.10_30495434_30495584	16	16	30485810	30483983	1827	-0.455	0.000123278684843	3.9091
cg16519923	ENSG00000005844.10_30500403_30500476	16	16	30485810	30483983	1827	-0.438	0.000237474764292	3.6244
cg16519923	ENSG00000005844.10_30500575_30500707	16	16	30485810	30483983	1827	-0.415	0.000526110059354	3.2789
cg16519923	ENSG00000005844.10_30505533_30505684	16	16	30485810	30483983	1827	-0.459	0.000106686865676	3.9719
cg16519923	ENSG00000005844.10_30506034_30506171	16	16	30485810	30483983	1827	-0.484	0.000037564136325	4.4252
cg16519923	ENSG00000005844.10_30507418_30507615	16	16	30485810	30483983	1827	-0.489	0.000031438554930	4.5025
cg16519923	ENSG00000005844.10_30507757_30507887	16	16	30485810	30483983	1827	-0.520	0.000007737034332	5.1114
cg16519923	ENSG00000005844.10_30510395_30510555	16	16	30485810	30483983	1827	-0.489	0.000030385018375	4.5173
cg16519923	ENSG00000005844.10_30510659_30510810	16	16	30485810	30483983	1827	-0.481	0.000043545445417	4.3611
cg16519923	ENSG00000005844.10_30522202_30522281	16	16	30485810	30483983	1827	-0.470	0.000068106691753	4.1668
cg16519923	ENSG00000005844.10_30532813_30534505	16	16	30485810	30483983	1827	-0.471	0.000065171549662	4.1859
cg16826777	ENSG00000006062.8_43340488_43342167	17	17	43376882	43394414	17532	0.580	0.000000415427094	6.3815
cg16826777	ENSG00000006062.8_43342530_43342630	17	17	43376882	43394414	17532	0.438	0.000259777271949	3.5854
cg16826777	ENSG00000006062.8_43367856_43368131	17	17	43376882	43394414	17532	0.489	0.000036188086019	4.4414
cg16850690	ENSG00000004399.8_129274018_129275271	3	3	129318459	129325661	7202	-0.507	0.000013676921069	4.8640
cg16850690	ENSG00000004399.8_129275460_129275534	3	3	129318459	129325661	7202	-0.480	0.000044468532963	4.3519
cg16850690	ENSG00000004399.8_129275926_129276066	3	3	129318459	129325661	7202	-0.508	0.000013573316372	4.8673
cg16850690	ENSG00000004399.8_129278456_129278626	3	3	129318459	129325661	7202	-0.553	0.000001502108451	5.8233
cg16850690	ENSG00000004399.8_129281630_129281786	3	3	129318459	129325661	7202	-0.480	0.000044702118246	4.3497
cg16850690	ENSG00000004399.8_129281937_129282083	3	3	129318459	129325661	7202	-0.500	0.000019001372071	4.7212
cg16850690	ENSG00000004399.8_129284183_129284381	3	3	129318459	129325661	7202	-0.521	0.000007218987972	5.1415
cg16850690	ENSG00000004399.8_129284730_129284860	3	3	129318459	129325661	7202	-0.537	0.000003268668941	5.4856
cg16850690	ENSG00000004399.8_129286335_129286447	3	3	129318459	129325661	7202	-0.484	0.000038099122573	4.4191
cg16850690	ENSG00000004399.8_129286541_129286648	3	3	129318459	129325661	7202	-0.488	0.000032294115012	4.4909
cg16850690	ENSG00000004399.8_129289629_129289778	3	3	129318459	129325661	7202	-0.525	0.000006153958959	5.2108
cg16850690	ENSG00000004399.8_129289883_129290146	3	3	129318459	129325661	7202	-0.513	0.000010375350786	4.9840
cg16850690	ENSG00000004399.8_129290352_129290442	3	3	129318459	129325661	7202	-0.472	0.000063101023950	4.2000
cg16850690	ENSG00000004399.8_129290520_129290687	3	3	129318459	129325661	7202	-0.436	0.000253581420892	3.5959
cg16850690	ENSG00000004399.8_129291452_129291591	3	3	129318459	129325661	7202	-0.488	0.000032525883071	4.4878
cg16850690	ENSG00000004399.8_129291685_129291784	3	3	129318459	129325661	7202	-0.479	0.000047265359568	4.3255
cg16850690	ENSG00000004399.8_129293179_129293333	3	3	129318459	129325661	7202	-0.410	0.000632438929487	3.1990
cg16850690	ENSG00000004399.8_129294312_129294405	3	3	129318459	129325661	7202	-0.447	0.000167451175772	3.7761
cg16850690	ENSG00000004399.8_129294609_129294698	3	3	129318459	129325661	7202	-0.502	0.000017902655905	4.7471
cg16850690	ENSG00000004399.8_129302968_129303076	3	3	129318459	129325661	7202	-0.422	0.000412820541812	3.3842
cg16850690	ENSG00000004399.8_129303228_129303405	3	3	129318459	129325661	7202	-0.486	0.000035873121988	4.4452
cg16850690	ENSG00000004399.8_129304795_129304924	3	3	129318459	129325661	7202	-0.502	0.000017902655905	4.7471
cg16850690	ENSG00000004399.8_129305015_129305115	3	3	129318459	129325661	7202	-0.575	0.000000432895521	6.3636
cg16850690	ENSG00000004399.8_129305431_129305562	3	3	129318459	129325661	7202	-0.502	0.000017637362920	4.7536
cg16850690	ENSG00000004399.8_129308194_129308370	3	3	129318459	129325661	7202	-0.497	0.000021786662617	4.6618
cg16850690	ENSG00000004399.8_129324172_129325661	3	3	129318459	129325661	7202	-0.517	0.000008723681477	5.0593
cg16922167	ENSG00000000938.7_27938575_27939633	1	1	27961746	27961788	42	-0.467	0.000076883910064	4.1142
cg16922167	ENSG00000000938.7_27939730_27939861	1	1	27961746	27961788	42	-0.413	0.000576235860483	3.2394
cg16922167	ENSG00000000938.7_27940941_27941094	1	1	27961746	27961788	42	-0.526	0.000005793871771	5.2370
cg16922167	ENSG00000000938.7_27941361_27941437	1	1	27961746	27961788	42	-0.542	0.000002620516081	5.5816
cg16922167	ENSG00000000938.7_27941945_27942124	1	1	27961746	27961788	42	-0.474	0.000058437199216	4.2333
cg16922167	ENSG00000000938.7_27942200_27942355	1	1	27961746	27961788	42	-0.460	0.000103931824095	3.9833
cg16922167	ENSG00000000938.7_27943368_27943517	1	1	27961746	27961788	42	-0.461	0.000096849092660	4.0139
cg16922167	ENSG00000000938.7_27943704_27943807	1	1	27961746	27961788	42	-0.459	0.000106338844822	3.9733
cg16922167	ENSG00000000938.7_27949553_27949655	1	1	27961746	27961788	42	-0.527	0.000005598658447	5.2519
cg16922167	ENSG00000000938.7_27950202_27950573	1	1	27961746	27961788	42	-0.501	0.000018273495587	4.7382
cg16927606	ENSG00000004777.10_36273664_36273771	19	19	36233324	36266417	33093	-0.421	0.000431883385844	3.3646
cg17164905	ENSG00000000938.7_27938575_27939633	1	1	27931310	27961788	30478	-0.470	0.000067532931274	4.1705
cg17164905	ENSG00000000938.7_27939730_27939861	1	1	27931310	27961788	30478	-0.446	0.000173620456817	3.7604
cg17164905	ENSG00000000938.7_27940941_27941094	1	1	27931310	27961788	30478	-0.427	0.000354334882557	3.4506
cg17164905	ENSG00000000938.7_27941361_27941437	1	1	27931310	27961788	30478	-0.516	0.000009359785384	5.0287
cg17164905	ENSG00000000938.7_27941945_27942124	1	1	27931310	27961788	30478	-0.410	0.000629779993775	3.2008
cg17164905	ENSG00000000938.7_27942200_27942355	1	1	27931310	27961788	30478	-0.440	0.000220266146576	3.6571
cg17164905	ENSG00000000938.7_27943368_27943517	1	1	27931310	27961788	30478	-0.424	0.000383121620009	3.4167
cg17164905	ENSG00000000938.7_27943704_27943807	1	1	27931310	27961788	30478	-0.444	0.000189819552818	3.7217
cg17164905	ENSG00000000938.7_27949553_27949655	1	1	27931310	27961788	30478	-0.453	0.000136206046009	3.8658
cg17164905	ENSG00000000938.7_27950202_27950573	1	1	27931310	27961788	30478	-0.432	0.000287530948512	3.5413
cg17925360	ENSG00000003402.12_201987200_201987470	2	2	201981146	201980827	319	0.452	0.000141536416546	3.8491
cg17962854	ENSG00000008513.10_134477021_134477200	8	8	134581043	134584183	3140	-0.433	0.000280256468340	3.5524
cg18350391	ENSG00000008517.12_3118991_3119820	16	16	3115552	3115298	254	-0.503	0.000016612324203	4.7796
cg18397308	ENSG00000006015.12_18699495_18699710	19	19	18672850	18699495	26645	-0.422	0.000413423299522	3.3836
cg18397308	ENSG00000006015.12_18699805_18699887	19	19	18672850	18699495	26645	-0.422	0.000415236389846	3.3817
cg18700940	ENSG00000006062.8_43340488_43342167	17	17	43371099	43394414	23315	0.436	0.000253581420892	3.5959
cg18945744	ENSG00000006282.12_48625644_48625814	17	17	48628573	48620419	8154	0.450	0.000148705289184	3.8277
cg18945744	ENSG00000006282.12_48625915_48625979	17	17	48628573	48620419	8154	0.509	0.000012746036492	4.8946
cg18945744	ENSG00000006282.12_48626171_48626325	17	17	48628573	48620419	8154	0.465	0.000085124827391	4.0699
cg18945744	ENSG00000006282.12_48626404_48626547	17	17	48628573	48620419	8154	0.554	0.000001428051469	5.8453
cg18945744	ENSG00000006282.12_48626647_48626848	17	17	48628573	48620419	8154	0.567	0.000000687088249	6.1630
cg18945744	ENSG00000006282.12_48628069_48628278	17	17	48628573	48620419	8154	0.469	0.000072494494960	4.1397
cg18945744	ENSG00000006282.12_48628359_48628551	17	17	48628573	48620419	8154	0.478	0.000048428989789	4.3149
cg18945744	ENSG00000006282.12_48629330_48629541	17	17	48628573	48620419	8154	0.452	0.000137961970414	3.8602
cg18945744	ENSG00000006282.12_48632593_48632673	17	17	48628573	48620419	8154	0.423	0.000407431665897	3.3899
cg19036958	ENSG00000005810.12_77661619_77661768	13	13	77862418	77901185	38767	-0.459	0.000105645937887	3.9761
cg19036958	ENSG00000005810.12_77748446_77748624	13	13	77862418	77901185	38767	-0.465	0.000083164505278	4.0801
cg19036958	ENSG00000005810.12_77779608_77779733	13	13	77862418	77901185	38767	-0.424	0.000389357233001	3.4097
cg19450714	ENSG00000006282.12_48625644_48625814	17	17	48637584	48620419	17165	-0.421	0.000478030189743	3.3205
cg19450714	ENSG00000006282.12_48626647_48626848	17	17	48637584	48620419	17165	-0.436	0.000282849142787	3.5484
cg19450714	ENSG00000006282.12_48627346_48627476	17	17	48637584	48620419	17165	-0.437	0.000272802392146	3.5642
cg19450714	ENSG00000006282.12_48632853_48633213	17	17	48637584	48620419	17165	-0.451	0.000165975846105	3.7800
cg20179048	ENSG00000004866.13_116869816_116870157	7	7	116545141	116593292	48151	-0.410	0.000622739052635	3.2057
cg20717932	ENSG00000008838.11_38183636_38183718	17	17	38226278	38210661	15617	-0.472	0.000062353644439	4.2051
cg21060429	ENSG00000002822.9_1976323_1976533	7	7	2280360	2272878	7482	-0.450	0.000148232898470	3.8291
cg21115433	ENSG00000000938.7_27938575_27939633	1	1	27961868	27961788	80	-0.445	0.000180845242366	3.7427
cg21115433	ENSG00000000938.7_27941945_27942124	1	1	27961868	27961788	80	-0.408	0.000676391512446	3.1698
cg21115433	ENSG00000000938.7_27942200_27942355	1	1	27961868	27961788	80	-0.417	0.000498258316144	3.3025
cg21115433	ENSG00000000938.7_27943704_27943807	1	1	27961868	27961788	80	-0.410	0.000630665175620	3.2002
cg21115433	ENSG00000000938.7_27950202_27950573	1	1	27961868	27961788	80	-0.476	0.000053907876001	4.2683
cg21201448	ENSG00000005238.13_35105938_35106006	9	9	35077040	35115999	38959	0.446	0.000173620456817	3.7604
cg21207593	ENSG00000005156.5_33331292_33332083	17	17	33310495	33307542	2953	0.449	0.000153749598246	3.8132
cg21785145	ENSG00000006282.12_48625644_48625814	17	17	48635853	48620419	15434	0.504	0.000016334179776	4.7869
cg21785145	ENSG00000006282.12_48625915_48625979	17	17	48635853	48620419	15434	0.511	0.000011715911446	4.9312
cg21785145	ENSG00000006282.12_48626171_48626325	17	17	48635853	48620419	15434	0.553	0.000001498815036	5.8243
cg21785145	ENSG00000006282.12_48626404_48626547	17	17	48635853	48620419	15434	0.559	0.000001048515461	5.9794
cg21785145	ENSG00000006282.12_48626647_48626848	17	17	48635853	48620419	15434	0.543	0.000002527661933	5.5973
cg21785145	ENSG00000006282.12_48627569_48627673	17	17	48635853	48620419	15434	0.547	0.000002019059467	5.6949
cg21785145	ENSG00000006282.12_48627897_48627971	17	17	48635853	48620419	15434	0.494	0.000024856645855	4.6046
cg21785145	ENSG00000006282.12_48628069_48628278	17	17	48635853	48620419	15434	0.539	0.000002980666476	5.5257
cg21785145	ENSG00000006282.12_48628359_48628551	17	17	48635853	48620419	15434	0.587	0.000000228049166	6.6420
cg21785145	ENSG00000006282.12_48628872_48629040	17	17	48635853	48620419	15434	0.543	0.000002432710664	5.6139
cg21785145	ENSG00000006282.12_48629330_48629541	17	17	48635853	48620419	15434	0.590	0.000000186718998	6.7288
cg21785145	ENSG00000006282.12_48631612_48631811	17	17	48635853	48620419	15434	0.486	0.000035809514272	4.4460
cg21785145	ENSG00000006282.12_48632593_48632673	17	17	48635853	48620419	15434	0.420	0.000440752527133	3.3558
cg21785145	ENSG00000006282.12_48632853_48633213	17	17	48635853	48620419	15434	0.468	0.000073353419050	4.1346
cg21885638	ENSG00000004399.8_129277271_129277418	3	3	129306552	129325661	19109	0.412	0.000591095468448	3.2283
cg21885638	ENSG00000004399.8_129284183_129284381	3	3	129306552	129325661	19109	0.419	0.000455025486973	3.3420
cg21885638	ENSG00000004399.8_129286335_129286447	3	3	129306552	129325661	19109	0.431	0.000304876414814	3.5159
cg21885638	ENSG00000004399.8_129286541_129286648	3	3	129306552	129325661	19109	0.409	0.000641375836011	3.1929
cg21885638	ENSG00000004399.8_129302968_129303076	3	3	129306552	129325661	19109	0.424	0.000392797361069	3.4058
cg22182666	ENSG00000005379.10_56400829_56400906	17	17	56405155	56406152	997	-0.473	0.000061614451624	4.2103
cg22675447	ENSG00000001460.12_24683489_24685109	1	1	24745395	24743424	1971	0.417	0.000548264773067	3.2610
cg22730830	ENSG00000007038.5_2868678_2868970	16	16	2867434	2867164	270	-0.524	0.000006178692879	5.2091
cg22925274	ENSG00000006432.9_71194831_71197581	14	14	71288210	71276223	11987	0.440	0.000218913086726	3.6597
cg23051703	ENSG00000003756.11_50151383_50151532	3	3	50140275	50126341	13934	-0.409	0.000660517616289	3.1801
cg23196549	ENSG00000005059.11_110581351_110581521	4	4	110480700	110481361	661	-0.454	0.000129594171713	3.8874
cg23207054	ENSG00000008838.11_38175350_38175898	17	17	38171530	38210661	39131	0.548	0.000001896518649	5.7220
cg23207054	ENSG00000008838.11_38176038_38176186	17	17	38171530	38210661	39131	0.458	0.000110584945623	3.9563
cg23207054	ENSG00000008838.11_38178898_38179079	17	17	38171530	38210661	39131	0.415	0.000522366181471	3.2820
cg23207054	ENSG00000008838.11_38179384_38179648	17	17	38171530	38210661	39131	0.421	0.000430004145257	3.3665
cg23207054	ENSG00000008838.11_38182900_38182999	17	17	38171530	38210661	39131	0.416	0.000516426363186	3.2870
cg23207054	ENSG00000008838.11_38209551_38209633	17	17	38171530	38210661	39131	0.430	0.000312732338584	3.5048
cg23611477	ENSG00000008128.15_1635989_1636094	1	1	1644835	1655966	11131	-0.534	0.000003973404430	5.4008
cg23632656	ENSG00000005379.10_56384972_56385123	17	17	56362296	56406152	43856	0.427	0.000351723733726	3.4538
cg23725986	ENSG00000005436.9_75889832_75891909	2	2	75938438	75938115	323	-0.446	0.000175263792656	3.7563
cg23830169	ENSG00000003756.11_50151383_50151532	3	3	50140110	50126341	13769	-0.432	0.000294534835244	3.5309
cg23830169	ENSG00000003756.11_50151613_50151684	3	3	50140110	50126341	13769	-0.412	0.000583622688574	3.2339
cg23966705	ENSG00000008294.13_49083446_49083598	17	17	49198586	49198226	360	-0.468	0.000074722155880	4.1266
cg23994303	ENSG00000002834.11_37071296_37071399	17	17	37025274	37026256	982	-0.423	0.000442055787563	3.3545
cg24091162	ENSG00000007312.7_62007434_62007745	17	17	62010456	62009714	742	-0.445	0.000184560163745	3.7339
cg24438145	ENSG00000006282.12_48625644_48625814	17	17	48624694	48620419	4275	-0.514	0.000010097545982	4.9958
cg24438145	ENSG00000006282.12_48625915_48625979	17	17	48624694	48620419	4275	-0.631	0.000000013160144	7.8807
cg24438145	ENSG00000006282.12_48626171_48626325	17	17	48624694	48620419	4275	-0.535	0.000003734368273	5.4278
cg24438145	ENSG00000006282.12_48626404_48626547	17	17	48624694	48620419	4275	-0.621	0.000000026015946	7.5848
cg24438145	ENSG00000006282.12_48626647_48626848	17	17	48624694	48620419	4275	-0.596	0.000000132780390	6.8769
cg24438145	ENSG00000006282.12_48627346_48627476	17	17	48624694	48620419	4275	-0.456	0.000119742850198	3.9218
cg24438145	ENSG00000006282.12_48627569_48627673	17	17	48624694	48620419	4275	-0.553	0.000001492248522	5.8262
cg24438145	ENSG00000006282.12_48627897_48627971	17	17	48624694	48620419	4275	-0.575	0.000000439080090	6.3575
cg24438145	ENSG00000006282.12_48628069_48628278	17	17	48624694	48620419	4275	-0.592	0.000000160775911	6.7938
cg24438145	ENSG00000006282.12_48628359_48628551	17	17	48624694	48620419	4275	-0.599	0.000000109993791	6.9586
cg24438145	ENSG00000006282.12_48628872_48629040	17	17	48624694	48620419	4275	-0.527	0.000005420557168	5.2660
cg24438145	ENSG00000006282.12_48629330_48629541	17	17	48624694	48620419	4275	-0.482	0.000041387394810	4.3831
cg24438145	ENSG00000006282.12_48631612_48631811	17	17	48624694	48620419	4275	-0.408	0.000672625647232	3.1722
cg24438145	ENSG00000006282.12_48632593_48632673	17	17	48624694	48620419	4275	-0.419	0.000465668875563	3.3319
cg24438145	ENSG00000006282.12_48632853_48633213	17	17	48624694	48620419	4275	-0.479	0.000048261149628	4.3164
cg24442609	ENSG00000007129.10_42071036_42071410	19	19	42071114	42041702	29412	0.429	0.000322691963054	3.4912
cg24822053	ENSG00000005007.7_18966734_18966898	19	19	18979397	18942744	36653	0.426	0.000361740523043	3.4416
cg24924294	ENSG00000007264.8_3778507_3778593	19	19	3765308	3801810	36502	0.410	0.000638682799528	3.1947
cg25031824	ENSG00000004660.9_3763609_3765577	17	17	3819363	3796338	23025	-0.424	0.000388216645085	3.4109
cg25031824	ENSG00000004660.9_3788622_3789024	17	17	3819363	3796338	23025	-0.447	0.000167979533888	3.7747
cg25287211	ENSG00000005812.6_77579389_77581923	13	13	77566922	77601330	34408	-0.443	0.000196129100076	3.7075
cg25389328	ENSG00000008838.11_38175350_38175898	17	17	38222062	38210661	11401	0.496	0.000022978156628	4.6387
cg25567938	ENSG00000003402.12_201983214_201983624	2	2	201993795	201980827	12968	-0.413	0.000572980184787	3.2419
cg25567938	ENSG00000003402.12_202000695_202000830	2	2	201993795	201980827	12968	-0.443	0.000197046002323	3.7054
cg25567938	ENSG00000003402.12_202000921_202004600	2	2	201993795	201980827	12968	-0.580	0.000000327505992	6.4848
cg25567938	ENSG00000003402.12_202025155_202025665	2	2	201993795	201980827	12968	-0.464	0.000085835208664	4.0663
cg26028440	ENSG00000000938.7_27938575_27939633	1	1	27982716	27961788	20928	-0.420	0.000443960079894	3.3527
cg26028440	ENSG00000000938.7_27940941_27941094	1	1	27982716	27961788	20928	-0.437	0.000242242526229	3.6157
cg26028440	ENSG00000000938.7_27941945_27942124	1	1	27982716	27961788	20928	-0.417	0.000501844696938	3.2994
cg26028440	ENSG00000000938.7_27942200_27942355	1	1	27982716	27961788	20928	-0.443	0.000193703124601	3.7129
cg26028440	ENSG00000000938.7_27943368_27943517	1	1	27982716	27961788	20928	-0.430	0.000313200162219	3.5042
cg26028440	ENSG00000000938.7_27943704_27943807	1	1	27982716	27961788	20928	-0.439	0.000224716692426	3.6484
cg26028440	ENSG00000000938.7_27949553_27949655	1	1	27982716	27961788	20928	-0.416	0.000505454554874	3.2963
cg26028440	ENSG00000000938.7_27950202_27950573	1	1	27982716	27961788	20928	-0.482	0.000041972607384	4.3770
cg26091688	ENSG00000006194.5_3335059_3335239	16	16	3285403	3313800	28397	0.414	0.000545974641589	3.2628
cg26479323	ENSG00000005448.12_74652697_74652882	2	2	74681787	74648805	32982	0.422	0.000423177177045	3.3735
cg26520722	ENSG00000008405.6_107385142_107385779	12	12	107486229	107487607	1378	0.416	0.000516426363186	3.2870
cg26892702	ENSG00000004975.6_7130723_7130854	17	17	7132489	7137868	5379	0.411	0.000602043027220	3.2204
cg26901352	ENSG00000005194.9_57462081_57463192	16	16	57447502	57481439	33937	0.495	0.000023661163718	4.6260
cg26916658	ENSG00000003147.13_8167503_8167772	7	7	8304543	8302317	2226	0.419	0.000469718247760	3.3282
cg26960012	ENSG00000007038.5_2868678_2868970	16	16	2889915	2867164	22751	0.444	0.000185427337469	3.7318
cg27457191	ENSG00000006576.11_77549596_77549782	7	7	77429766	77428109	1657	-0.446	0.000193171511730	3.7141
cg27620871	ENSG00000007038.5_2868678_2868970	16	16	2908219	2867164	41055	-0.420	0.000442033005851	3.3545
cg27625401	ENSG00000008517.12_3115298_3115827	16	16	3148536	3115298	33238	0.414	0.000556951192793	3.2542
cg00082384	ENSG00000010322.10_52525888_52527087	3	3	52516316	52489134	27182	-0.420	0.000440752527133	3.3558
cg00082384	ENSG00000010327.6_52556791_52556956	3	3	52516316	52529354	13038	-0.413	0.000574605926916	3.2406
cg00082384	ENSG00000010327.6_52557443_52557592	3	3	52516316	52529354	13038	-0.408	0.000665150941780	3.1771
cg00536939	ENSG00000025434.14_47281342_47281530	11	11	47279352	47269851	9501	-0.423	0.000406242882400	3.3912
cg00536939	ENSG00000025434.14_47281948_47282226	11	11	47279352	47269851	9501	-0.415	0.000524609588947	3.2802
cg00536939	ENSG00000025434.14_47282792_47283000	11	11	47279352	47269851	9501	-0.413	0.000567322956671	3.2462
cg00994616	ENSG00000010610.5_6898638_6898828	12	12	6855223	6896024	40801	-0.408	0.000667012516699	3.1759
cg00994616	ENSG00000010610.5_6909473_6909637	12	12	6855223	6896024	40801	-0.412	0.000597810814052	3.2234
cg00994616	ENSG00000010610.5_6928465_6929974	12	12	6855223	6896024	40801	-0.444	0.000184848807321	3.7332
cg01806346	ENSG00000013288.4_6594900_6595077	4	4	6576585	6576902	317	-0.415	0.000536723139440	3.2702
cg02255510	ENSG00000008869.6_37235754_37235991	2	2	37310396	37311485	1089	0.412	0.000585275847255	3.2326
cg02713832	ENSG00000013725.10_60776006_60776317	11	11	60772559	60739115	33444	-0.424	0.000388216645085	3.4109
cg02713832	ENSG00000013725.10_60783185_60783307	11	11	60772559	60739115	33444	-0.451	0.000143126845109	3.8443
cg02722625	ENSG00000016864.11_52729206_52729318	3	3	52726624	52740048	13424	0.422	0.000420106791819	3.3766
cg02789394	ENSG00000010810.11_111981535_111983150	6	6	112191479	112194655	3176	-0.444	0.000187172910545	3.7278
cg02789394	ENSG00000010810.11_112015578_112015731	6	6	112191479	112194655	3176	-0.477	0.000050398362998	4.2976
cg02789394	ENSG00000010810.11_112015831_112015907	6	6	112191479	112194655	3176	-0.516	0.000009071913067	5.0423
cg02789394	ENSG00000010810.11_112017480_112017659	6	6	112191479	112194655	3176	-0.437	0.000247852614698	3.6058
cg02789394	ENSG00000010810.11_112025202_112025305	6	6	112191479	112194655	3176	-0.465	0.000082337185169	4.0844
cg02904701	ENSG00000023909.5_94362174_94362376	1	1	94375598	94374966	632	-0.441	0.000213906669256	3.6698
cg02980023	ENSG00000010327.6_52557443_52557592	3	3	52558373	52529354	29019	-0.410	0.000628013013872	3.2020
cg03061122	ENSG00000013306.10_42397990_42398099	17	17	42392559	42402238	9679	0.421	0.000524315321646	3.2804
cg03401213	ENSG00000011052.15_49248848_49249108	17	17	49242504	49230920	11584	-0.408	0.000679228455817	3.1680
cg03574571	ENSG00000012124.9_35823450_35823827	19	19	35820181	35820072	109	-0.473	0.000079060996615	4.1020
cg03574571	ENSG00000012124.9_35826939_35827244	19	19	35820181	35820072	109	-0.467	0.000099894884516	4.0005
cg03574571	ENSG00000012124.9_35828658_35828924	19	19	35820181	35820072	109	-0.420	0.000553448287774	3.2569
cg03574571	ENSG00000012124.9_35829071_35829334	19	19	35820181	35820072	109	-0.466	0.000103148179462	3.9865
cg03574571	ENSG00000012124.9_35831784_35832041	19	19	35820181	35820072	109	-0.418	0.000589441107850	3.2296
cg03574571	ENSG00000012124.9_35832246_35832509	19	19	35820181	35820072	109	-0.485	0.000047963146553	4.3191
cg03574571	ENSG00000012124.9_35832605_35832868	19	19	35820181	35820072	109	-0.421	0.000530848578618	3.2750
cg03574571	ENSG00000012124.9_35837469_35838258	19	19	35820181	35820072	109	-0.497	0.000029499301116	4.5302
cg03732020	ENSG00000025434.14_47279513_47280810	11	11	47282968	47269851	13117	-0.594	0.000000145779308	6.8363
cg03732020	ENSG00000025434.14_47281342_47281530	11	11	47282968	47269851	13117	-0.426	0.000366575604865	3.4358
cg03732020	ENSG00000025434.14_47281948_47282226	11	11	47282968	47269851	13117	-0.479	0.000048093847847	4.3179
cg03732020	ENSG00000025434.14_47282792_47283000	11	11	47282968	47269851	13117	-0.494	0.000024631114186	4.6085
cg03732020	ENSG00000025434.14_47283098_47283569	11	11	47282968	47269851	13117	-0.493	0.000026298289715	4.5801
cg03732020	ENSG00000025434.14_47289464_47289577	11	11	47282968	47269851	13117	-0.468	0.000075478638144	4.1222
cg03732020	ENSG00000025434.14_47289812_47289906	11	11	47282968	47269851	13117	-0.439	0.000226450268080	3.6450
cg03732020	ENSG00000025434.14_47290101_47290396	11	11	47282968	47269851	13117	-0.479	0.000047101255079	4.3270
cg03769939	ENSG00000020633.13_25226002_25229157	1	1	25254129	25291612	37483	-0.433	0.000279833846056	3.5531
cg03795874	ENSG00000010219.8_4722678_4723325	12	12	4648009	4671370	23361	-0.461	0.000096213376375	4.0168
cg03835793	ENSG00000024862.11_139113886_139114456	6	6	139094465	139094657	192	0.422	0.000470911750395	3.3271
cg03929796	ENSG00000023330.9_52233226_52233456	3	3	52231840	52232102	262	0.443	0.000197352508933	3.7048
cg03929796	ENSG00000023330.9_52236523_52236750	3	3	52231840	52232102	262	0.472	0.000063748213468	4.1955
cg04057956	ENSG00000010278.6_6309550_6309731	12	12	6339200	6308881	30319	-0.626	0.000000018770087	7.7265
cg04057956	ENSG00000010278.6_6344395_6344493	12	12	6339200	6308881	30319	-0.591	0.000000170715914	6.7677
cg04057956	ENSG00000010278.6_6344642_6344731	12	12	6339200	6308881	30319	-0.593	0.000000158775007	6.7992
cg04057956	ENSG00000010278.6_6346929_6347427	12	12	6339200	6308881	30319	-0.551	0.000001600624264	5.7957
cg04221877	ENSG00000020633.13_25291005_25291501	1	1	25257515	25291612	34097	-0.470	0.000090367947327	4.0440
cg04633683	ENSG00000013364.12_29841795_29841995	16	16	29837056	29831729	5327	-0.473	0.000059648693049	4.2244
cg04633683	ENSG00000013364.12_29842199_29842394	16	16	29837056	29831729	5327	-0.500	0.000019178603828	4.7172
cg04633683	ENSG00000013364.12_29853236_29853433	16	16	29837056	29831729	5327	-0.470	0.000067761897635	4.1690
cg04633683	ENSG00000013364.12_29858518_29858706	16	16	29837056	29831729	5327	-0.418	0.000473799660036	3.3244
cg04671742	ENSG00000010610.5_6923308_6923466	12	12	6881997	6896024	14027	0.419	0.000459654401663	3.3376
cg04671742	ENSG00000010610.5_6928013_6928080	12	12	6881997	6896024	14027	0.468	0.000074471554411	4.1280
cg04887076	ENSG00000022556.10_55481367_55481663	19	19	55477653	55476438	1215	-0.733	0.000000000002485	11.6046
cg04887076	ENSG00000022556.10_55493530_55495096	19	19	55477653	55476438	1215	-0.798	0.000000000000001	14.9671
cg04887076	ENSG00000022556.10_55501390_55501560	19	19	55477653	55476438	1215	-0.668	0.000000000875712	9.0576
cg04887076	ENSG00000022556.10_55501870_55502040	19	19	55477653	55476438	1215	-0.659	0.000000001731421	8.7616
cg04887076	ENSG00000022556.10_55512128_55512510	19	19	55477653	55476438	1215	-0.805	0.000000000000000	15.4472
cg05007997	ENSG00000018280.12_219247683_219247825	2	2	219246985	219246752	233	-0.635	0.000000010238216	7.9898
cg05007997	ENSG00000018280.12_219251358_219251464	2	2	219246985	219246752	233	-0.506	0.000014341313128	4.8434
cg05007997	ENSG00000018280.12_219252288_219252355	2	2	219246985	219246752	233	-0.516	0.000009143096783	5.0389
cg05007997	ENSG00000018280.12_219252523_219252678	2	2	219246985	219246752	233	-0.586	0.000000229171291	6.6398
cg05007997	ENSG00000018280.12_219254593_219254751	2	2	219246985	219246752	233	-0.626	0.000000018876018	7.7241
cg05007997	ENSG00000018280.12_219255921_219256010	2	2	219246985	219246752	233	-0.508	0.000013342871383	4.8748
cg05007997	ENSG00000018280.12_219256099_219256218	2	2	219246985	219246752	233	-0.509	0.000012624867256	4.8988
cg05007997	ENSG00000018280.12_219259355_219259508	2	2	219246985	219246752	233	-0.598	0.000000117542453	6.9298
cg05007997	ENSG00000018280.12_219259648_219261617	2	2	219246985	219246752	233	-0.489	0.000030990898232	4.5088
cg05034446	ENSG00000009790.9_209932379_209932479	1	1	209961872	209929377	32495	-0.446	0.000173347946714	3.7611
cg05177776	ENSG00000010704.13_26094414_26098571	6	6	26086340	26087509	1169	0.440	0.000221285965928	3.6550
cg05240166	ENSG00000011638.5_21190796_21191937	16	16	21171239	21169698	1541	-0.437	0.000245594458166	3.6098
cg05396397	ENSG00000011021.17_11900200_11903201	1	1	11908164	11866207	41957	-0.607	0.000000066157637	7.1794
cg05406954	ENSG00000023330.9_52233226_52233456	3	3	52280124	52232102	48022	0.439	0.000222995284021	3.6517
cg05573149	ENSG00000013364.12_29851499_29851780	16	16	29873613	29831729	41884	-0.410	0.000636000033811	3.1965
cg05656688	ENSG00000020633.13_25226002_25229157	1	1	25254088	25291612	37524	-0.482	0.000041025483793	4.3869
cg05791411	ENSG00000011009.5_24119641_24119706	1	1	24165134	24117460	47674	-0.409	0.000652251388899	3.1856
cg06037693	ENSG00000020633.13_25226002_25229157	1	1	25292072	25291612	460	-0.447	0.000166399034575	3.7788
cg06381350	ENSG00000011422.6_44156377_44156523	19	19	44218971	44174502	44469	0.453	0.000132330096833	3.8783
cg06624527	ENSG00000010610.5_6909238_6909353	12	12	6898647	6896024	2623	-0.506	0.000014615384663	4.8352
cg06624527	ENSG00000010610.5_6909473_6909637	12	12	6898647	6896024	2623	-0.469	0.000069973116960	4.1551
cg06624527	ENSG00000010610.5_6923308_6923466	12	12	6898647	6896024	2623	-0.412	0.000589427377422	3.2296
cg06624527	ENSG00000010610.5_6923925_6924158	12	12	6898647	6896024	2623	-0.436	0.000253967617377	3.5952
cg06624527	ENSG00000010610.5_6924897_6925569	12	12	6898647	6896024	2623	-0.505	0.000015350952488	4.8139
cg06624527	ENSG00000010610.5_6928013_6928080	12	12	6898647	6896024	2623	-0.457	0.000116678489008	3.9330
cg06624527	ENSG00000010610.5_6928465_6929974	12	12	6898647	6896024	2623	-0.415	0.000538255086705	3.2690
cg06640822	ENSG00000020633.13_25226002_25229157	1	1	25291472	25291612	140	-0.470	0.000069150819611	4.1602
cg06857116	ENSG00000011295.7_15930688_15932100	17	17	15885326	15902782	17456	0.490	0.000029153516380	4.5353
cg07236781	ENSG00000020633.13_25226002_25229157	1	1	25291041	25291612	571	-0.500	0.000019143035015	4.7180
cg07236781	ENSG00000020633.13_25233750_25233908	1	1	25291041	25291612	571	-0.427	0.000345016746848	3.4622
cg07236781	ENSG00000020633.13_25291005_25291501	1	1	25291041	25291612	571	-0.465	0.000083720304766	4.0772
cg07370845	ENSG00000010704.13_26094414_26098571	6	6	26108434	26087509	20925	0.500	0.000019143035015	4.7180
cg07833467	ENSG00000025708.8_50964430_50964585	22	22	50986511	50968485	18026	-0.427	0.000344505693282	3.4628
cg07833467	ENSG00000025708.8_50964675_50964905	22	22	50986511	50968485	18026	-0.419	0.000466341555468	3.3313
cg07833467	ENSG00000025708.8_50966017_50966146	22	22	50986511	50968485	18026	-0.443	0.000194004858945	3.7122
cg07833467	ENSG00000025708.8_50966941_50967039	22	22	50986511	50968485	18026	-0.443	0.000194609621357	3.7108
cg07833467	ENSG00000025708.8_50967565_50967767	22	22	50986511	50968485	18026	-0.456	0.000118201530099	3.9274
cg07863994	ENSG00000025770.13_50955856_50955911	22	22	50964211	50946645	17566	-0.442	0.000229114560582	3.6399
cg07968770	ENSG00000011638.5_21190796_21191937	16	16	21170927	21169698	1229	-0.452	0.000140859790940	3.8512
cg07996594	ENSG00000020633.13_25233750_25233908	1	1	25257505	25291612	34107	-0.427	0.000348613548601	3.4577
cg08179431	ENSG00000010704.13_26094414_26098571	6	6	26086571	26087509	938	0.508	0.000013573316372	4.8673
cg08425796	ENSG00000025708.8_50964181_50964347	22	22	50981121	50968485	12636	-0.458	0.000111307621990	3.9535
cg08425796	ENSG00000025708.8_50964430_50964585	22	22	50981121	50968485	12636	-0.457	0.000113871371193	3.9436
cg08425796	ENSG00000025708.8_50964675_50964905	22	22	50981121	50968485	12636	-0.521	0.000007176124801	5.1441
cg08425796	ENSG00000025708.8_50965005_50965167	22	22	50981121	50968485	12636	-0.518	0.000008537508809	5.0687
cg08425796	ENSG00000025708.8_50965594_50965712	22	22	50981121	50968485	12636	-0.524	0.000006418339960	5.1926
cg08425796	ENSG00000025708.8_50966017_50966146	22	22	50981121	50968485	12636	-0.496	0.000022560624359	4.6466
cg08425796	ENSG00000025708.8_50967565_50967767	22	22	50981121	50968485	12636	-0.514	0.000010136803326	4.9941
cg08425796	ENSG00000025708.8_50967925_50968183	22	22	50981121	50968485	12636	-0.572	0.000000529906081	6.2758
cg08425796	ENSG00000025708.8_50968333_50968485	22	22	50981121	50968485	12636	-0.577	0.000000387210332	6.4121
cg08425796	ENSG00000025770.13_50960170_50960277	22	22	50981121	50946645	34476	0.434	0.000269864157398	3.5689
cg08544331	ENSG00000020633.13_25226002_25229157	1	1	25246922	25291612	44690	-0.487	0.000033888753880	4.4699
cg08622666	ENSG00000010017.8_13621730_13622724	6	6	13695743	13711953	16210	-0.497	0.000022190881637	4.6538
cg09218327	ENSG00000009954.6_72883847_72883980	7	7	72935051	72936608	1557	-0.496	0.000030495525662	4.5158
cg09253914	ENSG00000008869.6_37297373_37297530	2	2	37311580	37311485	95	0.424	0.000391647583667	3.4071
cg09802688	ENSG00000009790.9_209929377_209929654	1	1	209942066	209929377	12689	-0.420	0.000442033005851	3.3545
cg09802688	ENSG00000009790.9_209933327_209933729	1	1	209942066	209929377	12689	-0.425	0.000376423140066	3.4243
cg09802688	ENSG00000009790.9_209935860_209936007	1	1	209942066	209929377	12689	-0.412	0.000589427377422	3.2296
cg09802688	ENSG00000009790.9_209948944_209949081	1	1	209942066	209929377	12689	-0.432	0.000287530948512	3.5413
cg09802688	ENSG00000009790.9_209953815_209953951	1	1	209942066	209929377	12689	-0.465	0.000083999487480	4.0757
cg10225149	ENSG00000011243.10_15511605_15511675	19	19	15491808	15529833	38025	0.419	0.000465668875563	3.3319
cg10416593	ENSG00000025708.8_50964181_50964347	22	22	50966123	50968485	2362	-0.533	0.000004166277211	5.3803
cg10416593	ENSG00000025708.8_50964430_50964585	22	22	50966123	50968485	2362	-0.518	0.000008504059979	5.0704
cg10416593	ENSG00000025708.8_50964675_50964905	22	22	50966123	50968485	2362	-0.570	0.000000584397120	6.2333
cg10416593	ENSG00000025708.8_50965005_50965167	22	22	50966123	50968485	2362	-0.566	0.000000732732481	6.1351
cg10416593	ENSG00000025708.8_50965594_50965712	22	22	50966123	50968485	2362	-0.554	0.000001378569569	5.8606
cg10416593	ENSG00000025708.8_50966017_50966146	22	22	50966123	50968485	2362	-0.528	0.000005100799795	5.2924
cg10416593	ENSG00000025708.8_50967565_50967767	22	22	50966123	50968485	2362	-0.508	0.000013066163632	4.8839
cg10416593	ENSG00000025708.8_50967925_50968183	22	22	50966123	50968485	2362	-0.564	0.000000813959823	6.0894
cg10416593	ENSG00000025708.8_50968333_50968485	22	22	50966123	50968485	2362	-0.578	0.000000370063715	6.4317
cg10704729	ENSG00000013725.10_60776006_60776317	11	11	60722107	60739115	17008	0.468	0.000073476886511	4.1338
cg10704729	ENSG00000013725.10_60780895_60781035	11	11	60722107	60739115	17008	0.416	0.000518646555797	3.2851
cg10704729	ENSG00000013725.10_60783185_60783307	11	11	60722107	60739115	17008	0.453	0.000135552889629	3.8679
cg10732094	ENSG00000012061.9_45927039_45927177	19	19	45957466	45982086	24620	0.536	0.000003472512581	5.4594
cg10752406	ENSG00000011304.10_803561_803636	19	19	827776	797392	30384	0.452	0.000137301074133	3.8623
cg10752406	ENSG00000011304.10_804036_804208	19	19	827776	797392	30384	0.463	0.000091113593486	4.0404
cg10752406	ENSG00000011304.10_804292_804438	19	19	827776	797392	30384	0.451	0.000143126845109	3.8443
cg10752406	ENSG00000011304.10_804532_804702	19	19	827776	797392	30384	0.458	0.000110584945623	3.9563
cg10752406	ENSG00000011304.10_804829_804939	19	19	827776	797392	30384	0.512	0.000011016034104	4.9580
cg10752406	ENSG00000011304.10_805013_805187	19	19	827776	797392	30384	0.501	0.000017936077176	4.7463
cg10752406	ENSG00000011304.10_806408_806556	19	19	827776	797392	30384	0.474	0.000058337275070	4.2341
cg10752406	ENSG00000011304.10_808360_808452	19	19	827776	797392	30384	0.454	0.000129385886182	3.8881
cg10752406	ENSG00000011304.10_808546_808762	19	19	827776	797392	30384	0.492	0.000026634386162	4.5746
cg10752406	ENSG00000011304.10_810543_810620	19	19	827776	797392	30384	0.429	0.000325105618696	3.4880
cg10752406	ENSG00000011304.10_810694_812327	19	19	827776	797392	30384	0.469	0.000070565989938	4.1514
cg10775195	ENSG00000013523.5_77256954_77257117	14	14	77292399	77292589	190	0.417	0.000489042624111	3.3107
cg10951873	ENSG00000020633.13_25226002_25229157	1	1	25254746	25291612	36866	-0.531	0.000004403857075	5.3562
cg10951873	ENSG00000020633.13_25254065_25254221	1	1	25254746	25291612	36866	-0.531	0.000004597335819	5.3375
cg10951873	ENSG00000020633.13_25256078_25256414	1	1	25254746	25291612	36866	-0.413	0.000564914010834	3.2480
cg10968958	ENSG00000022556.10_55481367_55481663	19	19	55494485	55476438	18047	0.534	0.000003900231717	5.4089
cg10968958	ENSG00000022556.10_55493530_55495096	19	19	55494485	55476438	18047	0.610	0.000000052829974	7.2771
cg10968958	ENSG00000022556.10_55501390_55501560	19	19	55494485	55476438	18047	0.586	0.000000229171291	6.6398
cg10968958	ENSG00000022556.10_55501870_55502040	19	19	55494485	55476438	18047	0.578	0.000000365671773	6.4369
cg10968958	ENSG00000022556.10_55512128_55512510	19	19	55494485	55476438	18047	0.626	0.000000019143330	7.7180
cg10993442	ENSG00000020633.13_25291005_25291501	1	1	25257587	25291612	34025	-0.446	0.000177199056698	3.7515
cg11159295	ENSG00000023330.9_52236523_52236750	3	3	52280139	52232102	48037	0.409	0.000643176916872	3.1917
cg11336061	ENSG00000020633.13_25226002_25229157	1	1	25254149	25291612	37463	-0.507	0.000014018743002	4.8533
cg11351527	ENSG00000012124.9_35823450_35823827	19	19	35842171	35820072	22099	-0.630	0.000000014628661	7.8348
cg11351527	ENSG00000012124.9_35826939_35827244	19	19	35842171	35820072	22099	-0.691	0.000000000134743	9.8705
cg11351527	ENSG00000012124.9_35828658_35828924	19	19	35842171	35820072	22099	-0.682	0.000000000286646	9.5427
cg11351527	ENSG00000012124.9_35829071_35829334	19	19	35842171	35820072	22099	-0.600	0.000000103699968	6.9842
cg11351527	ENSG00000012124.9_35831784_35832041	19	19	35842171	35820072	22099	-0.556	0.000001278713669	5.8932
cg11351527	ENSG00000012124.9_35832246_35832509	19	19	35842171	35820072	22099	-0.575	0.000000452766486	6.3441
cg11351527	ENSG00000012124.9_35832605_35832868	19	19	35842171	35820072	22099	-0.540	0.000002815888432	5.5504
cg11351527	ENSG00000012124.9_35835954_35836029	19	19	35842171	35820072	22099	-0.555	0.000001354436423	5.8682
cg11351527	ENSG00000012124.9_35836505_35836623	19	19	35842171	35820072	22099	-0.502	0.000017408235121	4.7592
cg11351527	ENSG00000012124.9_35837054_35837138	19	19	35842171	35820072	22099	-0.590	0.000000185333177	6.7320
cg11351527	ENSG00000012124.9_35837469_35838258	19	19	35842171	35820072	22099	-0.643	0.000000005762138	8.2394
cg11491749	ENSG00000011566.8_39476407_39477846	2	2	39665186	39664453	733	-0.467	0.000078051594885	4.1076
cg11553116	ENSG00000021355.7_2842046_2842240	6	6	2871823	2842240	29583	0.460	0.000100745389744	3.9968
cg11674448	ENSG00000010803.12_41492872_41493991	1	1	41711766	41707826	3940	-0.441	0.000210302233242	3.6772
cg12460175	ENSG00000015475.14_18226569_18226779	22	22	18268062	18257536	10526	-0.429	0.000319817191266	3.4951
cg12586150	ENSG00000021355.7_2832566_2834246	6	6	2840792	2842240	1448	-0.438	0.000231369669861	3.6357
cg12586150	ENSG00000021355.7_2836090_2836257	6	6	2840792	2842240	1448	-0.417	0.000501125546974	3.3001
cg12586150	ENSG00000021355.7_2836342_2836484	6	6	2840792	2842240	1448	-0.412	0.000581150905964	3.2357
cg12586150	ENSG00000021355.7_2840653_2840828	6	6	2840792	2842240	1448	-0.496	0.000022477968200	4.6482
cg13015616	ENSG00000010704.13_26094414_26098571	6	6	26086585	26087509	924	0.548	0.000001942154820	5.7117
cg13106389	ENSG00000020633.13_25226002_25229157	1	1	25257626	25291612	33986	-0.429	0.000328512448753	3.4834
cg13106389	ENSG00000020633.13_25291005_25291501	1	1	25257626	25291612	33986	-0.441	0.000209977333687	3.6778
cg13241645	ENSG00000023330.9_52232688_52232864	3	3	52235959	52232102	3857	-0.505	0.000015322035901	4.8147
cg13241645	ENSG00000023330.9_52233226_52233456	3	3	52235959	52232102	3857	-0.497	0.000021428724690	4.6690
cg13241645	ENSG00000023330.9_52245299_52245567	3	3	52235959	52232102	3857	-0.410	0.000637787404813	3.1953
cg13425888	ENSG00000022556.10_55481367_55481663	19	19	55476669	55476438	231	-0.709	0.000000000026230	10.5812
cg13425888	ENSG00000022556.10_55493530_55495096	19	19	55476669	55476438	231	-0.716	0.000000000013721	10.8626
cg13425888	ENSG00000022556.10_55501390_55501560	19	19	55476669	55476438	231	-0.598	0.000000111408937	6.9531
cg13425888	ENSG00000022556.10_55501870_55502040	19	19	55476669	55476438	231	-0.624	0.000000021837565	7.6608
cg13425888	ENSG00000022556.10_55512128_55512510	19	19	55476669	55476438	231	-0.744	0.000000000000862	12.0646
cg13502903	ENSG00000023909.5_94350761_94354715	1	1	94345034	94374966	29932	0.409	0.000646792860931	3.1892
cg13512987	ENSG00000010610.5_6909238_6909353	12	12	6898785	6896024	2761	-0.583	0.000000286104333	6.5435
cg13512987	ENSG00000010610.5_6909473_6909637	12	12	6898785	6896024	2761	-0.562	0.000000932665084	6.0303
cg13512987	ENSG00000010610.5_6923308_6923466	12	12	6898785	6896024	2761	-0.441	0.000213906669256	3.6698
cg13512987	ENSG00000010610.5_6923925_6924158	12	12	6898785	6896024	2761	-0.544	0.000002326160000	5.6334
cg13512987	ENSG00000010610.5_6924897_6925569	12	12	6898785	6896024	2761	-0.578	0.000000379901473	6.4203
cg13512987	ENSG00000010610.5_6926296_6926496	12	12	6898785	6896024	2761	-0.468	0.000073353419050	4.1346
cg13512987	ENSG00000010610.5_6928013_6928080	12	12	6898785	6896024	2761	-0.523	0.000006746900473	5.1709
cg13512987	ENSG00000010610.5_6928465_6929974	12	12	6898785	6896024	2761	-0.539	0.000002980666476	5.5257
cg13550410	ENSG00000020129.10_36025927_36026895	1	1	36004549	36023074	18525	-0.422	0.000414026859461	3.3830
cg13550410	ENSG00000020129.10_36028803_36029027	1	1	36004549	36023074	18525	-0.427	0.000348613548601	3.4577
cg13860928	ENSG00000009790.9_209952660_209953001	1	1	209915875	209929377	13502	0.410	0.000618374846333	3.2087
cg13860928	ENSG00000009790.9_209955401_209955665	1	1	209915875	209929377	13502	0.430	0.000309475411621	3.5094
cg14028598	ENSG00000010165.13_171750788_171751260	1	1	171714300	171750788	36488	0.421	0.000436297421043	3.3602
cg14028598	ENSG00000010165.13_171755019_171755218	1	1	171714300	171750788	36488	0.412	0.000588594936982	3.2302
cg14028598	ENSG00000010165.13_171756875_171757070	1	1	171714300	171750788	36488	0.444	0.000188639057471	3.7244
cg14045860	ENSG00000026508.11_35160417_35160917	11	11	35158283	35160417	2134	-0.514	0.000014144396323	4.8494
cg14086922	ENSG00000015475.14_18216906_18218357	22	22	18268239	18257536	10703	-0.499	0.000019866193958	4.7019
cg14086922	ENSG00000015475.14_18220783_18220995	22	22	18268239	18257536	10703	-0.431	0.000301242288556	3.5211
cg14182690	ENSG00000020633.13_25226002_25229157	1	1	25290947	25291612	665	-0.467	0.000075986879923	4.1193
cg14182690	ENSG00000020633.13_25233750_25233908	1	1	25290947	25291612	665	-0.433	0.000281527840375	3.5505
cg14182690	ENSG00000020633.13_25291005_25291501	1	1	25290947	25291612	665	-0.436	0.000254354352173	3.5946
cg14296561	ENSG00000023445.8_102207640_102210134	11	11	102203542	102188215	15327	0.421	0.000428755461472	3.3678
cg14634336	ENSG00000009413.10_111628564_111628773	6	6	111804804	111804918	114	-0.408	0.000677335963289	3.1692
cg14634336	ENSG00000009413.10_111688318_111689231	6	6	111804804	111804918	114	-0.419	0.000456343682126	3.3407
cg14634336	ENSG00000009413.10_111693799_111697960	6	6	111804804	111804918	114	-0.414	0.000554582325120	3.2560
cg15014975	ENSG00000020633.13_25233750_25233908	1	1	25257547	25291612	34065	-0.441	0.000301430204816	3.5208
cg15014975	ENSG00000020633.13_25291005_25291501	1	1	25257547	25291612	34065	-0.456	0.000175691973207	3.7552
cg15031253	ENSG00000022556.10_55481367_55481663	19	19	55476665	55476438	227	-0.728	0.000000000004226	11.3741
cg15031253	ENSG00000022556.10_55493530_55495096	19	19	55476665	55476438	227	-0.755	0.000000000000230	12.6389
cg15031253	ENSG00000022556.10_55501390_55501560	19	19	55476665	55476438	227	-0.660	0.000000001677233	8.7754
cg15031253	ENSG00000022556.10_55501870_55502040	19	19	55476665	55476438	227	-0.690	0.000000000143725	9.8425
cg15031253	ENSG00000022556.10_55512128_55512510	19	19	55476665	55476438	227	-0.801	0.000000000000001	15.1404
cg15481493	ENSG00000026508.11_35160417_35160917	11	11	35133274	35160417	27143	-0.612	0.000000046470378	7.3328
cg15498134	ENSG00000020633.13_25226002_25229157	1	1	25246854	25291612	44758	-0.503	0.000019772488834	4.7039
cg15610437	ENSG00000011304.10_803561_803636	19	19	827821	797392	30429	0.475	0.000055602704766	4.2549
cg15610437	ENSG00000011304.10_804036_804208	19	19	827821	797392	30429	0.500	0.000019143035015	4.7180
cg15610437	ENSG00000011304.10_804292_804438	19	19	827821	797392	30429	0.521	0.000007133499266	5.1467
cg15610437	ENSG00000011304.10_804532_804702	19	19	827821	797392	30429	0.522	0.000006800904873	5.1674
cg15610437	ENSG00000011304.10_804829_804939	19	19	827821	797392	30429	0.575	0.000000446400532	6.3503
cg15610437	ENSG00000011304.10_805013_805187	19	19	827821	797392	30429	0.544	0.000002376340972	5.6241
cg15610437	ENSG00000011304.10_806408_806556	19	19	827821	797392	30429	0.482	0.000042342246541	4.3732
cg15610437	ENSG00000011304.10_808360_808452	19	19	827821	797392	30429	0.524	0.000006444064629	5.1908
cg15610437	ENSG00000011304.10_808546_808762	19	19	827821	797392	30429	0.554	0.000001409303613	5.8510
cg15610437	ENSG00000011304.10_810543_810620	19	19	827821	797392	30429	0.478	0.000048428989789	4.3149
cg15610437	ENSG00000011304.10_810694_812327	19	19	827821	797392	30429	0.508	0.000013166160456	4.8805
cg15743985	ENSG00000012124.9_35828658_35828924	19	19	35819809	35820072	263	-0.448	0.000164053874985	3.7850
cg15963463	ENSG00000020633.13_25226002_25229157	1	1	25253237	25291612	38375	-0.427	0.000354334882557	3.4506
cg15963463	ENSG00000020633.13_25233750_25233908	1	1	25253237	25291612	38375	-0.443	0.000192200899347	3.7162
cg15963463	ENSG00000020633.13_25254065_25254221	1	1	25253237	25291612	38375	-0.433	0.000284943998247	3.5452
cg16529592	ENSG00000020633.13_25226002_25229157	1	1	25292215	25291612	603	-0.486	0.000034497660090	4.4622
cg16549809	ENSG00000019582.10_149781200_149782188	5	5	149821291	149792492	28799	-0.506	0.000014894324346	4.8270
cg16549809	ENSG00000019582.10_149782684_149782875	5	5	149821291	149792492	28799	-0.462	0.000094640872986	4.0239
cg16549809	ENSG00000019582.10_149784243_149784330	5	5	149821291	149792492	28799	-0.453	0.000131482668138	3.8811
cg16549809	ENSG00000019582.10_149784648_149784743	5	5	149821291	149792492	28799	-0.466	0.000080301987781	4.0953
cg16549809	ENSG00000019582.10_149786444_149786523	5	5	149821291	149792492	28799	-0.459	0.000105991869843	3.9747
cg16549809	ENSG00000019582.10_149786715_149786887	5	5	149821291	149792492	28799	-0.480	0.000045172699971	4.3451
cg16643542	ENSG00000011304.10_803561_803636	19	19	827843	797392	30451	0.443	0.000196434298456	3.7068
cg16643542	ENSG00000011304.10_804036_804208	19	19	827843	797392	30451	0.463	0.000091264397898	4.0397
cg16643542	ENSG00000011304.10_804292_804438	19	19	827843	797392	30451	0.442	0.000203891011053	3.6906
cg16643542	ENSG00000011304.10_804532_804702	19	19	827843	797392	30451	0.425	0.000372017037840	3.4294
cg16643542	ENSG00000011304.10_804829_804939	19	19	827843	797392	30451	0.469	0.000072494494960	4.1397
cg16643542	ENSG00000011304.10_805013_805187	19	19	827843	797392	30451	0.448	0.000164832200750	3.7830
cg16643542	ENSG00000011304.10_806408_806556	19	19	827843	797392	30451	0.462	0.000093092088426	4.0311
cg16643542	ENSG00000011304.10_808546_808762	19	19	827843	797392	30451	0.451	0.000143813472754	3.8422
cg16643542	ENSG00000011304.10_810694_812327	19	19	827843	797392	30451	0.434	0.000270682380479	3.5675
cg16644494	ENSG00000025770.13_50957078_50957161	22	22	50971601	50946645	24956	0.456	0.000120131059550	3.9203
cg17805404	ENSG00000010610.5_6909238_6909353	12	12	6930624	6896024	34600	-0.494	0.000025038450014	4.6014
cg17805404	ENSG00000010610.5_6909473_6909637	12	12	6930624	6896024	34600	-0.498	0.000021389292880	4.6698
cg17805404	ENSG00000010610.5_6923308_6923466	12	12	6930624	6896024	34600	-0.512	0.000011295523668	4.9471
cg17805404	ENSG00000010610.5_6923925_6924158	12	12	6930624	6896024	34600	-0.473	0.000061719552480	4.2096
cg17805404	ENSG00000010610.5_6924897_6925569	12	12	6930624	6896024	34600	-0.489	0.000031607966679	4.5002
cg17805404	ENSG00000010610.5_6928013_6928080	12	12	6930624	6896024	34600	-0.591	0.000000177661665	6.7504
cg17805404	ENSG00000010610.5_6928465_6929974	12	12	6930624	6896024	34600	-0.426	0.000360141810229	3.4435
cg17850088	ENSG00000023902.8_150131014_150132260	1	1	150119278	150121373	2095	0.421	0.000486701515855	3.3127
cg17925829	ENSG00000011600.4_36395312_36395536	19	19	36399328	36399211	117	-0.489	0.000030879911542	4.5103
cg17925829	ENSG00000011600.4_36398120_36398166	19	19	36399328	36399211	117	-0.538	0.000003187642017	5.4965
cg17925829	ENSG00000011600.4_36398348_36398482	19	19	36399328	36399211	117	-0.460	0.000100745389744	3.9968
cg17925829	ENSG00000011600.4_36398632_36398664	19	19	36399328	36399211	117	-0.485	0.000036514983569	4.4375
cg17925829	ENSG00000011600.4_36399070_36399211	19	19	36399328	36399211	117	-0.461	0.000097008625421	4.0132
cg18059223	ENSG00000022556.10_55481367_55481663	19	19	55478588	55476438	2150	-0.428	0.000337423149401	3.4718
cg18059223	ENSG00000022556.10_55493530_55495096	19	19	55478588	55476438	2150	-0.414	0.000545974641589	3.2628
cg18059223	ENSG00000022556.10_55512128_55512510	19	19	55478588	55476438	2150	-0.516	0.000009036515329	5.0440
cg18087143	ENSG00000010270.9_38256626_38256679	7	7	38209440	38217824	8384	-0.407	0.000687804187871	3.1625
cg18087266	ENSG00000020633.13_25226002_25229157	1	1	25257629	25291612	33983	-0.417	0.000495406023542	3.3050
cg18087266	ENSG00000020633.13_25233750_25233908	1	1	25257629	25291612	33983	-0.451	0.000147057948694	3.8325
cg18087266	ENSG00000020633.13_25291005_25291501	1	1	25257629	25291612	33983	-0.448	0.000159959505419	3.7960
cg18094261	ENSG00000023330.9_52232688_52232864	3	3	52216318	52232102	15784	-0.470	0.000068801145800	4.1624
cg18533225	ENSG00000025708.8_50966017_50966146	22	22	50986813	50968485	18328	-0.425	0.000373663781174	3.4275
cg18533225	ENSG00000025708.8_50967565_50967767	22	22	50986813	50968485	18328	-0.409	0.000644982588384	3.1905
cg18854666	ENSG00000018280.12_219247683_219247825	2	2	219247055	219246752	303	-0.616	0.000000035761467	7.4466
cg18854666	ENSG00000018280.12_219251358_219251464	2	2	219247055	219246752	303	-0.512	0.000011360952679	4.9446
cg18854666	ENSG00000018280.12_219252288_219252355	2	2	219247055	219246752	303	-0.692	0.000000000123152	9.9096
cg18854666	ENSG00000018280.12_219252523_219252678	2	2	219247055	219246752	303	-0.679	0.000000000369869	9.4320
cg18854666	ENSG00000018280.12_219254593_219254751	2	2	219247055	219246752	303	-0.663	0.000000001285687	8.8909
cg18854666	ENSG00000018280.12_219255921_219256010	2	2	219247055	219246752	303	-0.635	0.000000010061251	7.9973
cg18854666	ENSG00000018280.12_219256099_219256218	2	2	219247055	219246752	303	-0.629	0.000000015841820	7.8002
cg18854666	ENSG00000018280.12_219259355_219259508	2	2	219247055	219246752	303	-0.709	0.000000000026332	10.5795
cg18854666	ENSG00000018280.12_219259648_219261617	2	2	219247055	219246752	303	-0.660	0.000000001693318	8.7713
cg19126615	ENSG00000025434.14_47279513_47280810	11	11	47290188	47269851	20337	-0.549	0.000001796512201	5.7456
cg19126615	ENSG00000025434.14_47281342_47281530	11	11	47290188	47269851	20337	-0.616	0.000000037047168	7.4312
cg19126615	ENSG00000025434.14_47281948_47282226	11	11	47290188	47269851	20337	-0.583	0.000000273880175	6.5624
cg19126615	ENSG00000025434.14_47282792_47283000	11	11	47290188	47269851	20337	-0.554	0.000001387723092	5.8577
cg19126615	ENSG00000025434.14_47283098_47283569	11	11	47290188	47269851	20337	-0.517	0.000008861450490	5.0525
cg19126615	ENSG00000025434.14_47289464_47289577	11	11	47290188	47269851	20337	-0.508	0.000013191270758	4.8797
cg19126615	ENSG00000025434.14_47289812_47289906	11	11	47290188	47269851	20337	-0.582	0.000000288889761	6.5393
cg19126615	ENSG00000025434.14_47290101_47290396	11	11	47290188	47269851	20337	-0.473	0.000060883363676	4.2155
cg19223782	ENSG00000023191.11_494512_495053	11	11	503807	507300	3493	-0.428	0.000342468383595	3.4654
cg19223782	ENSG00000023191.11_497971_498141	11	11	503807	507300	3493	-0.579	0.000000357889726	6.4463
cg19223782	ENSG00000023191.11_498457_498627	11	11	503807	507300	3493	-0.584	0.000000257716745	6.5889
cg19223782	ENSG00000023191.11_498763_498933	11	11	503807	507300	3493	-0.580	0.000000336275204	6.4733
cg19223782	ENSG00000023191.11_499015_499185	11	11	503807	507300	3493	-0.566	0.000000742877349	6.1291
cg19701828	ENSG00000018280.12_219247683_219247825	2	2	219235515	219246752	11237	-0.705	0.000000000037486	10.4261
cg19701828	ENSG00000018280.12_219251358_219251464	2	2	219235515	219246752	11237	-0.561	0.000000947527526	6.0234
cg19701828	ENSG00000018280.12_219252288_219252355	2	2	219235515	219246752	11237	-0.690	0.000000000141175	9.8502
cg19701828	ENSG00000018280.12_219252523_219252678	2	2	219235515	219246752	11237	-0.717	0.000000000012467	10.9042
cg19701828	ENSG00000018280.12_219254593_219254751	2	2	219235515	219246752	11237	-0.683	0.000000000263726	9.5788
cg19701828	ENSG00000018280.12_219255921_219256010	2	2	219235515	219246752	11237	-0.675	0.000000000497167	9.3035
cg19701828	ENSG00000018280.12_219256099_219256218	2	2	219235515	219246752	11237	-0.672	0.000000000639436	9.1942
cg19701828	ENSG00000018280.12_219259355_219259508	2	2	219235515	219246752	11237	-0.743	0.000000000000922	12.0353
cg19701828	ENSG00000018280.12_219259648_219261617	2	2	219235515	219246752	11237	-0.664	0.000000001189782	8.9245
cg19774846	ENSG00000020633.13_25291005_25291501	1	1	25292225	25291612	613	-0.413	0.000572168882515	3.2425
cg19917249	ENSG00000023191.11_507113_507300	11	11	473158	507300	34142	0.446	0.000171991276372	3.7645
cg20127859	ENSG00000014164.5_144620173_144621490	8	8	144656271	144623623	32648	0.407	0.000685890024916	3.1637
cg20201675	ENSG00000010810.11_111981535_111983150	6	6	112230657	112194655	36002	0.423	0.000452853050779	3.3440
cg20201675	ENSG00000010810.11_112015831_112015907	6	6	112230657	112194655	36002	0.440	0.000240728220807	3.6185
cg20201675	ENSG00000010810.11_112017480_112017659	6	6	112230657	112194655	36002	0.483	0.000045751358155	4.3396
cg20366831	ENSG00000011132.6_3752818_3752988	19	19	3760955	3761673	718	-0.490	0.000029048647566	4.5369
cg20366831	ENSG00000011132.6_3754017_3754103	19	19	3760955	3761673	718	-0.425	0.000378087666560	3.4224
cg20366831	ENSG00000011132.6_3759687_3760299	19	19	3760955	3761673	718	-0.466	0.000081653558551	4.0880
cg20406979	ENSG00000026297.10_167342992_167343279	6	6	167373233	167370679	2554	-0.490	0.000030059187598	4.5220
cg20406979	ENSG00000026297.10_167368983_167369115	6	6	167373233	167370679	2554	-0.446	0.000175539065960	3.7556
cg20406979	ENSG00000026297.10_167369585_167370190	6	6	167373233	167370679	2554	-0.641	0.000000006589441	8.1812
cg20695936	ENSG00000020633.13_25291005_25291501	1	1	25257624	25291612	33988	-0.443	0.000194004858945	3.7122
cg20813589	ENSG00000023191.11_497971_498141	11	11	504930	507300	2370	-0.506	0.000014894324346	4.8270
cg20813589	ENSG00000023191.11_498457_498627	11	11	504930	507300	2370	-0.432	0.000296310008212	3.5283
cg20813589	ENSG00000023191.11_498763_498933	11	11	504930	507300	2370	-0.440	0.000221626866000	3.6544
cg20813589	ENSG00000023191.11_499015_499185	11	11	504930	507300	2370	-0.476	0.000053078495844	4.2751
cg21203569	ENSG00000025434.14_47279513_47280810	11	11	47279365	47269851	9514	-0.510	0.000012338423889	4.9087
cg21203569	ENSG00000025434.14_47281342_47281530	11	11	47279365	47269851	9514	-0.495	0.000023617929461	4.6268
cg21203569	ENSG00000025434.14_47281948_47282226	11	11	47279365	47269851	9514	-0.493	0.000026537954056	4.5761
cg21203569	ENSG00000025434.14_47282792_47283000	11	11	47279365	47269851	9514	-0.473	0.000060675958687	4.2170
cg21203569	ENSG00000025434.14_47283098_47283569	11	11	47279365	47269851	9514	-0.441	0.000207394654680	3.6832
cg21203569	ENSG00000025434.14_47289812_47289906	11	11	47279365	47269851	9514	-0.424	0.000381997709069	3.4179
cg21203569	ENSG00000025434.14_47290101_47290396	11	11	47279365	47269851	9514	-0.420	0.000444604136835	3.3520
cg21404980	ENSG00000014164.5_144523106_144523290	8	8	144599027	144623623	24596	-0.460	0.000103592090759	3.9847
cg21463605	ENSG00000015475.14_18216906_18218357	22	22	18268249	18257536	10713	-0.419	0.000470396252051	3.3275
cg21463605	ENSG00000015475.14_18220783_18220995	22	22	18268249	18257536	10713	-0.434	0.000273978020642	3.5623
cg21463605	ENSG00000015475.14_18226569_18226779	22	22	18268249	18257536	10713	-0.412	0.000595284478956	3.2253
cg21495704	ENSG00000011600.4_36395312_36395536	19	19	36399346	36399211	135	-0.637	0.000000008875313	8.0518
cg21495704	ENSG00000011600.4_36398120_36398166	19	19	36399346	36399211	135	-0.678	0.000000000409777	9.3875
cg21495704	ENSG00000011600.4_36398348_36398482	19	19	36399346	36399211	135	-0.586	0.000000237173154	6.6249
cg21495704	ENSG00000011600.4_36398632_36398664	19	19	36399346	36399211	135	-0.646	0.000000004654132	8.3322
cg21495704	ENSG00000011600.4_36399070_36399211	19	19	36399346	36399211	135	-0.617	0.000000035278304	7.4525
cg21696012	ENSG00000011009.5_24120714_24122029	1	1	24131000	24117460	13540	0.540	0.000002924762914	5.5339
cg22249529	ENSG00000025708.8_50966941_50967039	22	22	50985797	50968485	17312	-0.442	0.000204841128245	3.6886
cg22908581	ENSG00000010610.5_6923925_6924158	12	12	6898975	6896024	2951	-0.419	0.000456343682126	3.3407
cg22908581	ENSG00000010610.5_6926296_6926496	12	12	6898975	6896024	2951	-0.427	0.000345016746848	3.4622
cg23687466	ENSG00000023191.11_497971_498141	11	11	504937	507300	2363	-0.464	0.000088291603259	4.0541
cg23687466	ENSG00000023191.11_498457_498627	11	11	504937	507300	2363	-0.410	0.000638682799528	3.1947
cg23687466	ENSG00000023191.11_499015_499185	11	11	504937	507300	2363	-0.422	0.000410417514235	3.3868
cg23927970	ENSG00000023191.11_497971_498141	11	11	504933	507300	2367	-0.541	0.000002798115934	5.5531
cg23927970	ENSG00000023191.11_498457_498627	11	11	504933	507300	2367	-0.489	0.000031326082000	4.5041
cg23927970	ENSG00000023191.11_498763_498933	11	11	504933	507300	2367	-0.470	0.000068453105499	4.1646
cg23927970	ENSG00000023191.11_499015_499185	11	11	504933	507300	2367	-0.482	0.000041242277069	4.3847
cg24019564	ENSG00000020633.13_25291005_25291501	1	1	25257566	25291612	34046	-0.461	0.000099430861435	4.0025
cg24307499	ENSG00000022556.10_55481367_55481663	19	19	55494075	55476438	17637	0.659	0.000000001770339	8.7519
cg24307499	ENSG00000022556.10_55493530_55495096	19	19	55494075	55476438	17637	0.694	0.000000000105406	9.9771
cg24307499	ENSG00000022556.10_55501390_55501560	19	19	55494075	55476438	17637	0.583	0.000000285411941	6.5445
cg24307499	ENSG00000022556.10_55501870_55502040	19	19	55494075	55476438	17637	0.682	0.000000000283680	9.5472
cg24307499	ENSG00000022556.10_55512128_55512510	19	19	55494075	55476438	17637	0.727	0.000000000004892	11.3105
cg24840300	ENSG00000011304.10_804829_804939	19	19	812517	797392	15125	0.419	0.000467015120173	3.3307
cg24840300	ENSG00000011304.10_805013_805187	19	19	812517	797392	15125	0.423	0.000396845868318	3.4014
cg24842859	ENSG00000020633.13_25291005_25291501	1	1	25257599	25291612	34013	-0.489	0.000030824556544	4.5111
cg24909660	ENSG00000025434.14_47279513_47280810	11	11	47276469	47269851	6618	-0.612	0.000000046845629	7.3293
cg24909660	ENSG00000025434.14_47281342_47281530	11	11	47276469	47269851	6618	-0.597	0.000000123052164	6.9099
cg24909660	ENSG00000025434.14_47281948_47282226	11	11	47276469	47269851	6618	-0.651	0.000000003177491	8.4979
cg24909660	ENSG00000025434.14_47282792_47283000	11	11	47276469	47269851	6618	-0.632	0.000000012248236	7.9119
cg24909660	ENSG00000025434.14_47283098_47283569	11	11	47276469	47269851	6618	-0.596	0.000000130117520	6.8857
cg24909660	ENSG00000025434.14_47289464_47289577	11	11	47276469	47269851	6618	-0.538	0.000003121559819	5.5056
cg24909660	ENSG00000025434.14_47289812_47289906	11	11	47276469	47269851	6618	-0.490	0.000030005198614	4.5228
cg24909660	ENSG00000025434.14_47290101_47290396	11	11	47276469	47269851	6618	-0.511	0.000011603892175	4.9354
cg25112220	ENSG00000013810.13_1742553_1742713	4	4	1737051	1723227	13824	0.421	0.000430629729151	3.3659
cg25112220	ENSG00000013810.13_1746245_1746351	4	4	1737051	1723227	13824	0.464	0.000086694881782	4.0620
cg25112220	ENSG00000013810.13_1746439_1746559	4	4	1737051	1723227	13824	0.467	0.000078182342865	4.1069
cg25112220	ENSG00000013810.13_1746675_1746898	4	4	1737051	1723227	13824	0.499	0.000019903009967	4.7011
cg25651476	ENSG00000022556.10_55481367_55481663	19	19	55476717	55476438	279	-0.754	0.000000000000283	12.5484
cg25651476	ENSG00000022556.10_55493530_55495096	19	19	55476717	55476438	279	-0.813	0.000000000000000	15.9714
cg25651476	ENSG00000022556.10_55501390_55501560	19	19	55476717	55476438	279	-0.689	0.000000000166956	9.7774
cg25651476	ENSG00000022556.10_55501870_55502040	19	19	55476717	55476438	279	-0.693	0.000000000111299	9.9535
cg25651476	ENSG00000022556.10_55512128_55512510	19	19	55476717	55476438	279	-0.842	0.000000000000000	18.0659
cg26003119	ENSG00000011243.10_15491328_15491423	19	19	15551609	15529833	21776	0.412	0.000584448736745	3.2333
cg26063719	ENSG00000026025.8_17271275_17271984	10	10	17273187	17270258	2929	-0.445	0.000181128550459	3.7420
cg26063719	ENSG00000026025.8_17275586_17275681	10	10	17273187	17270258	2929	-0.442	0.000200753060752	3.6973
cg26063719	ENSG00000026025.8_17275769_17275930	10	10	17273187	17270258	2929	-0.465	0.000084842196244	4.0714
cg26063719	ENSG00000026025.8_17276692_17277084	10	10	17273187	17270258	2929	-0.428	0.000341960778135	3.4660
cg26063719	ENSG00000026025.8_17277168_17277388	10	10	17273187	17270258	2929	-0.435	0.000259037404310	3.5866
cg26112929	ENSG00000011275.13_5780604_5781446	7	7	5821500	5821370	130	-0.437	0.000245219935398	3.6104
cg26489750	ENSG00000022556.10_55481367_55481663	19	19	55512301	55476438	35863	0.434	0.000271092342589	3.5669
cg26489750	ENSG00000022556.10_55493530_55495096	19	19	55512301	55476438	35863	0.456	0.000121106655867	3.9168
cg26538140	ENSG00000010626.10_7023055_7023407	12	12	6996791	6982733	14058	-0.414	0.000547530580794	3.2616
cg26955132	ENSG00000013583.4_13152971_13153207	12	12	13181499	13153207	28292	-0.410	0.000634217212130	3.1978
cg27340480	ENSG00000011422.6_44150271_44150700	19	19	44170526	44174502	3976	-0.710	0.000000000023622	10.6267
cg27340480	ENSG00000011422.6_44152732_44153295	19	19	44170526	44174502	3976	-0.659	0.000000001775966	8.7506
cg27340480	ENSG00000011422.6_44156377_44156523	19	19	44170526	44174502	3976	-0.719	0.000000000010965	10.9600
cg27340480	ENSG00000011422.6_44159591_44159725	19	19	44170526	44174502	3976	-0.512	0.000011208831012	4.9504
cg27340480	ENSG00000011422.6_44160631_44160792	19	19	44170526	44174502	3976	-0.621	0.000000025944076	7.5860
cg27340480	ENSG00000011422.6_44169468_44169611	19	19	44170526	44174502	3976	-0.696	0.000000000083746	10.0770
cg00019458	ENSG00000049246.8_7902732_7905237	1	1	7887942	7844380	43562	-0.445	0.000183409720268	3.7366
cg00019458	ENSG00000049247.8_7903143_7904010	1	1	7887942	7913572	25630	-0.514	0.000009922635282	5.0034
cg00181432	ENSG00000041802.6_194365302_194365475	3	3	194393818	194393206	612	0.416	0.000507631795554	3.2945
cg00504457	ENSG00000032444.9_7601335_7601432	19	19	7587803	7599038	11235	-0.411	0.000605448375959	3.2179
cg00920231	ENSG00000035681.3_59571754_59572093	8	8	59572007	59572403	396	0.422	0.000421946576904	3.3747
cg01204634	ENSG00000049656.9_1317859_1318568	5	5	1395156	1345214	49942	-0.439	0.000228897862360	3.6404
cg01204634	ENSG00000049656.9_1341786_1341975	5	5	1395156	1345214	49942	-0.417	0.000497543845250	3.3032
cg01474011	ENSG00000036257.8_225346609_225346795	2	2	225435131	225450110	14979	0.430	0.000309938781094	3.5087
cg02190211	ENSG00000042088.9_90422337_90422622	14	14	90423352	90421283	2069	-0.429	0.000325105618696	3.4880
cg02481789	ENSG00000037042.7_40818105_40818257	17	17	40805506	40811266	5760	0.423	0.000395685286231	3.4027
cg02618071	ENSG00000030582.10_42426526_42426670	17	17	42406184	42422491	16307	-0.631	0.000000013084886	7.8832
cg02618071	ENSG00000030582.10_42426794_42426919	17	17	42406184	42422491	16307	-0.615	0.000000038169112	7.4183
cg02618071	ENSG00000030582.10_42427035_42427119	17	17	42406184	42422491	16307	-0.628	0.000000016624261	7.7793
cg02618071	ENSG00000030582.10_42427596_42427708	17	17	42406184	42422491	16307	-0.611	0.000000051853845	7.2852
cg02618071	ENSG00000030582.10_42427810_42427945	17	17	42406184	42422491	16307	-0.611	0.000000050086118	7.3003
cg02618071	ENSG00000030582.10_42428059_42428168	17	17	42406184	42422491	16307	-0.599	0.000000106121142	6.9742
cg02618071	ENSG00000030582.10_42428405_42428531	17	17	42406184	42422491	16307	-0.628	0.000000016577240	7.7805
cg02618071	ENSG00000030582.10_42428731_42428828	17	17	42406184	42422491	16307	-0.648	0.000000004097320	8.3875
cg02618071	ENSG00000030582.10_42428918_42429163	17	17	42406184	42422491	16307	-0.621	0.000000026378133	7.5788
cg02618071	ENSG00000030582.10_42429383_42429616	17	17	42406184	42422491	16307	-0.599	0.000000106393432	6.9731
cg02618071	ENSG00000030582.10_42429709_42429939	17	17	42406184	42422491	16307	-0.617	0.000000035567455	7.4489
cg02618071	ENSG00000030582.10_42430029_42430470	17	17	42406184	42422491	16307	-0.617	0.000000034991378	7.4560
cg03065308	ENSG00000027697.7_137524636_137524867	6	6	137538584	137540586	2002	-0.418	0.000485539638654	3.3138
cg03249783	ENSG00000033030.9_122957417_122958822	12	12	123011792	122985518	26274	0.426	0.000368200358378	3.4339
cg03383789	ENSG00000033011.4_5134751_5135395	16	16	5148781	5121820	26961	0.422	0.000470205239720	3.3277
cg03728395	ENSG00000042445.9_85569211_85570504	2	2	85555865	85581743	25878	-0.451	0.000145659309235	3.8367
cg03989507	ENSG00000037042.7_40818105_40818257	17	17	40836125	40811266	24859	0.451	0.000146124158090	3.8353
cg04244970	ENSG00000026751.11_160717984_160718304	1	1	160708987	160709037	50	-0.443	0.000197659452741	3.7041
cg04244970	ENSG00000026751.11_160719611_160719883	1	1	160708987	160709037	50	-0.439	0.000228196088349	3.6417
cg04244970	ENSG00000026751.11_160720094_160720213	1	1	160708987	160709037	50	-0.434	0.000269048197805	3.5702
cg04244970	ENSG00000026751.11_160722896_160724611	1	1	160708987	160709037	50	-0.438	0.000234943253288	3.6290
cg04312413	ENSG00000047410.7_186286614_186286732	1	1	186340995	186344825	3830	-0.418	0.000484144851758	3.3150
cg04312413	ENSG00000047410.7_186287865_186287960	1	1	186340995	186344825	3830	-0.442	0.000204207266878	3.6899
cg04312413	ENSG00000047410.7_186289444_186289550	1	1	186340995	186344825	3830	-0.430	0.000310402784538	3.5081
cg04312413	ENSG00000047410.7_186292818_186293002	1	1	186340995	186344825	3830	-0.467	0.000076498278607	4.1163
cg04542047	ENSG00000033327.8_77937511_77938097	11	11	78175253	78129394	45859	0.408	0.000663294083432	3.1783
cg04606397	ENSG00000049618.14_157527301_157530401	6	6	157129618	157099063	30555	-0.422	0.000422561468655	3.3741
cg04881903	ENSG00000042493.10_85621346_85622081	2	2	85637116	85645555	8439	-0.428	0.000370523743918	3.4312
cg04881903	ENSG00000042493.10_85625813_85625905	2	2	85637116	85645555	8439	-0.415	0.000589384991523	3.2296
cg04881903	ENSG00000042493.10_85628288_85628452	2	2	85637116	85645555	8439	-0.501	0.000020908674723	4.6797
cg04881903	ENSG00000042493.10_85628652_85628806	2	2	85637116	85645555	8439	-0.503	0.000019394191201	4.7123
cg04881903	ENSG00000042493.10_85628908_85629080	2	2	85637116	85645555	8439	-0.520	0.000008976162478	5.0469
cg04881903	ENSG00000042493.10_85629246_85629281	2	2	85637116	85645555	8439	-0.501	0.000021437432369	4.6688
cg04946561	ENSG00000034063.7_4929234_4929488	19	19	4902899	4909510	6611	0.506	0.000014643058262	4.8344
cg04946561	ENSG00000034063.7_4932753_4932968	19	19	4902899	4909510	6611	0.496	0.000023104808886	4.6363
cg04946561	ENSG00000034063.7_4941540_4941640	19	19	4902899	4909510	6611	0.428	0.000341960778135	3.4660
cg04946561	ENSG00000034063.7_4941757_4941943	19	19	4902899	4909510	6611	0.426	0.000363882216265	3.4390
cg04946561	ENSG00000034063.7_4950623_4950785	19	19	4902899	4909510	6611	0.412	0.000591095468448	3.2283
cg04946561	ENSG00000034063.7_4950871_4951008	19	19	4902899	4909510	6611	0.433	0.000280679674339	3.5518
cg04946561	ENSG00000034063.7_4960668_4962162	19	19	4902899	4909510	6611	0.453	0.000133182546160	3.8756
cg04999637	ENSG00000035862.6_76849059_76851946	17	17	76930245	76921469	8776	-0.478	0.000048513112257	4.3141
cg04999637	ENSG00000035862.6_76921041_76921469	17	17	76930245	76921469	8776	-0.459	0.000104957191668	3.9790
cg05053327	ENSG00000037042.7_40811852_40811964	17	17	40837383	40811266	26117	-0.415	0.000527614432618	3.2777
cg05708656	ENSG00000040199.11_71678852_71683947	16	16	71792305	71757715	34590	-0.417	0.000503285815208	3.2982
cg06628000	ENSG00000031698.8_109779866_109779995	1	1	109756191	109756540	349	-0.467	0.000076626623632	4.1156
cg07215695	ENSG00000042493.10_85628288_85628452	2	2	85637834	85645555	7721	-0.434	0.000274392546484	3.5616
cg07215695	ENSG00000042493.10_85628652_85628806	2	2	85637834	85645555	7721	-0.452	0.000138404191545	3.8589
cg07215695	ENSG00000042493.10_85628908_85629080	2	2	85637834	85645555	7721	-0.460	0.000102243361949	3.9904
cg07215695	ENSG00000042493.10_85629246_85629281	2	2	85637834	85645555	7721	-0.473	0.000059852851164	4.2229
cg07217350	ENSG00000038274.10_162930120_162930430	5	5	162934022	162930120	3902	-0.439	0.000222995284021	3.6517
cg07217350	ENSG00000038274.10_162939008_162939202	5	5	162934022	162930120	3902	-0.524	0.000006291148738	5.2013
cg07217350	ENSG00000038274.10_162940561_162940675	5	5	162934022	162930120	3902	-0.491	0.000028375485240	4.5471
cg07217350	ENSG00000038274.10_162940848_162941000	5	5	162934022	162930120	3902	-0.497	0.000022272556857	4.6522
cg07217350	ENSG00000038274.10_162943524_162946342	5	5	162934022	162930120	3902	-0.509	0.000012721716350	4.8955
cg07594831	ENSG00000034677.7_101322095_101322555	8	8	101315560	101348446	32886	-0.448	0.000163278925593	3.7871
cg07777347	ENSG00000041802.6_194361517_194362976	3	3	194361833	194393206	31373	-0.422	0.000420719239452	3.3760
cg07777347	ENSG00000041802.6_194371610_194371753	3	3	194361833	194393206	31373	-0.486	0.000034620651815	4.4607
cg07777347	ENSG00000041802.6_194371844_194371945	3	3	194361833	194393206	31373	-0.430	0.000312732338584	3.5048
cg07837085	ENSG00000026751.11_160717984_160718304	1	1	160708990	160709037	47	-0.428	0.000338426732557	3.4705
cg07837085	ENSG00000026751.11_160719611_160719883	1	1	160708990	160709037	47	-0.407	0.000685890024916	3.1637
cg07837085	ENSG00000026751.11_160722896_160724611	1	1	160708990	160709037	47	-0.411	0.000614038436231	3.2118
cg07871971	ENSG00000037042.7_40811852_40811964	17	17	40839766	40811266	28500	-0.446	0.000175814736065	3.7549
cg07871971	ENSG00000037042.7_40818105_40818257	17	17	40839766	40811266	28500	0.428	0.000342468383595	3.4654
cg07945582	ENSG00000050344.6_26223680_26226745	7	7	26206579	26191860	14719	-0.450	0.000152050955900	3.8180
cg07968906	ENSG00000037042.7_40811852_40811964	17	17	40822942	40811266	11676	-0.424	0.000386511476937	3.4128
cg08541155	ENSG00000031081.5_119120669_119121244	3	3	118994052	119013220	19168	-0.414	0.000541330917351	3.2665
cg09168692	ENSG00000049246.8_7887178_7887875	1	1	7887560	7844380	43180	-0.439	0.000227845940998	3.6424
cg09168692	ENSG00000049246.8_7889894_7890221	1	1	7887560	7844380	43180	-0.451	0.000143355385446	3.8436
cg09168692	ENSG00000049246.8_7902732_7905237	1	1	7887560	7844380	43180	-0.644	0.000000005459662	8.2628
cg09168692	ENSG00000049247.8_7903143_7904010	1	1	7887560	7913572	26012	-0.486	0.000035619317730	4.4483
cg09471658	ENSG00000028137.11_12227060_12227230	1	1	12178858	12227060	48202	0.413	0.000568128011255	3.2456
cg09776463	ENSG00000037042.7_40818105_40818257	17	17	40836087	40811266	24821	0.417	0.000499690059932	3.3013
cg09976051	ENSG00000038002.4_178351924_178352962	4	4	178362394	178363657	1263	-0.473	0.000060572501229	4.2177
cg10998124	ENSG00000047056.10_1149542_1149776	10	10	1130462	1095478	34984	0.409	0.000660517616289	3.1801
cg11184057	ENSG00000035499.8_59982789_59983054	5	5	60039819	59996017	43802	-0.421	0.000427510083166	3.3691
cg11629889	ENSG00000037042.7_40811852_40811964	17	17	40839022	40811266	27756	-0.480	0.000044936838902	4.3474
cg11629889	ENSG00000037042.7_40818105_40818257	17	17	40839022	40811266	27756	0.480	0.000044936838902	4.3474
cg11721194	ENSG00000026751.11_160717984_160718304	1	1	160709239	160709037	202	-0.432	0.000293650899862	3.5322
cg11721194	ENSG00000026751.11_160719611_160719883	1	1	160709239	160709037	202	-0.513	0.000010375350786	4.9840
cg11721194	ENSG00000026751.11_160720094_160720213	1	1	160709239	160709037	202	-0.448	0.000160974203505	3.7932
cg11721194	ENSG00000026751.11_160722896_160724611	1	1	160709239	160709037	202	-0.493	0.000025824976418	4.5880
cg11732301	ENSG00000028137.11_12262024_12262228	1	1	12210795	12227060	16265	-0.436	0.000252810640165	3.5972
cg12110801	ENSG00000031823.8_5916154_5917664	19	19	5992284	5978320	13964	0.515	0.000009845807362	5.0067
cg12559685	ENSG00000037042.7_40811852_40811964	17	17	40839469	40811266	28203	-0.440	0.000214899477010	3.6678
cg12559685	ENSG00000037042.7_40818105_40818257	17	17	40839469	40811266	28203	0.426	0.000356963715862	3.4474
cg13037462	ENSG00000028310.12_865529_865696	5	5	859700	892939	33239	-0.452	0.000140410360601	3.8526
cg13354988	ENSG00000035115.15_218138_219001	2	2	263656	266398	2742	-0.421	0.000430004145257	3.3665
cg13604623	ENSG00000048028.7_113668596_113670137	11	11	113745722	113746292	570	-0.479	0.000046450095869	4.3330
cg14045860	ENSG00000026508.11_35198118_35198684	11	11	35158283	35160417	2134	-0.522	0.000009773798731	5.0099
cg14045860	ENSG00000026508.11_35201821_35201954	11	11	35158283	35160417	2134	-0.504	0.000021408230552	4.6694
cg14045860	ENSG00000026508.11_35211382_35211612	11	11	35158283	35160417	2134	-0.504	0.000021753668154	4.6625
cg14045860	ENSG00000026508.11_35250676_35253949	11	11	35158283	35160417	2134	-0.508	0.000018186246262	4.7403
cg14163334	ENSG00000049089.9_40768293_40768481	1	1	40784323	40783488	835	0.430	0.000314137728573	3.5029
cg15151731	ENSG00000038274.10_162943524_162946342	5	5	162970939	162930120	40819	-0.422	0.000421946576904	3.3747
cg15481493	ENSG00000026508.11_35198118_35198684	11	11	35133274	35160417	27143	-0.638	0.000000008543720	8.0684
cg15481493	ENSG00000026508.11_35201821_35201954	11	11	35133274	35160417	27143	-0.602	0.000000089767968	7.0469
cg15481493	ENSG00000026508.11_35211382_35211612	11	11	35133274	35160417	27143	-0.601	0.000000093556643	7.0289
cg15481493	ENSG00000026508.11_35232793_35232996	11	11	35133274	35160417	27143	-0.599	0.000000108041082	6.9664
cg15481493	ENSG00000026508.11_35243922_35244867	11	11	35133274	35160417	27143	-0.488	0.000032700720206	4.4854
cg15481493	ENSG00000026508.11_35250676_35253949	11	11	35133274	35160417	27143	-0.671	0.000000000706557	9.1509
cg16308533	ENSG00000037042.7_40811852_40811964	17	17	40838983	40811266	27717	-0.488	0.000032525883071	4.4878
cg16308533	ENSG00000037042.7_40818105_40818257	17	17	40838983	40811266	27717	0.426	0.000364957396864	3.4378
cg16474696	ENSG00000037757.8_13875685_13875923	19	19	13875014	13875337	323	-0.444	0.000188639057471	3.7244
cg16513984	ENSG00000028137.11_12252920_12253155	1	1	12261884	12227060	34824	-0.455	0.000125284302338	3.9021
cg16513984	ENSG00000028137.11_12262024_12262228	1	1	12261884	12227060	34824	-0.417	0.000501844696938	3.2994
cg16513984	ENSG00000028137.11_12266797_12269285	1	1	12261884	12227060	34824	-0.449	0.000158448469670	3.8001
cg16848821	ENSG00000032444.9_7623736_7624037	19	19	7623818	7599038	24780	0.412	0.000590260887503	3.2290
cg17328665	ENSG00000049246.8_7889894_7890221	1	1	7887199	7844380	42819	-0.479	0.000047843901189	4.3202
cg17328665	ENSG00000049246.8_7902732_7905237	1	1	7887199	7844380	42819	-0.663	0.000000001285687	8.8909
cg17328665	ENSG00000049247.8_7903143_7904010	1	1	7887199	7913572	26373	-0.561	0.000000941130867	6.0263
cg17724687	ENSG00000049246.8_7887178_7887875	1	1	7887346	7844380	42966	-0.475	0.000055316854678	4.2571
cg17724687	ENSG00000049246.8_7889894_7890221	1	1	7887346	7844380	42966	-0.437	0.000245594458166	3.6098
cg17724687	ENSG00000049246.8_7902732_7905237	1	1	7887346	7844380	42966	-0.692	0.000000000118787	9.9252
cg17724687	ENSG00000049247.8_7903143_7904010	1	1	7887346	7913572	26226	-0.557	0.000001201620006	5.9202
cg18356159	ENSG00000034063.7_4929234_4929488	19	19	4867968	4909510	41542	-0.408	0.000661441931051	3.1795
cg18356159	ENSG00000034063.7_4950623_4950785	19	19	4867968	4909510	41542	-0.414	0.000549090550999	3.2604
cg18372930	ENSG00000044115.14_138160219_138160488	5	5	137939469	137946656	7187	0.430	0.000309938781094	3.5087
cg18372930	ENSG00000044115.14_138163204_138163407	5	5	137939469	137946656	7187	0.462	0.000094018531216	4.0268
cg18372930	ENSG00000044115.14_138260199_138260399	5	5	137939469	137946656	7187	0.460	0.000103931824095	3.9833
cg18372930	ENSG00000044115.14_138269491_138270723	5	5	137939469	137946656	7187	0.481	0.000043393333437	4.3626
cg18461733	ENSG00000050344.6_26223680_26226745	7	7	26188268	26191860	3592	-0.407	0.000686846501394	3.1631
cg18645625	ENSG00000039319.12_79747304_79747528	5	5	79699531	79703832	4301	-0.427	0.000351723733726	3.4538
cg18806193	ENSG00000049656.9_1341786_1341975	5	5	1338909	1345214	6305	0.412	0.000579508340373	3.2369
cg19669199	ENSG00000032444.9_7619095_7619158	19	19	7584241	7599038	14797	-0.427	0.000347582413474	3.4589
cg21337881	ENSG00000029725.10_5280411_5280600	17	17	5138645	5185558	46913	0.423	0.000403284747275	3.3944
cg21433558	ENSG00000037042.7_40811852_40811964	17	17	40837037	40811266	25771	-0.440	0.000246147670847	3.6088
cg21433558	ENSG00000037042.7_40818105_40818257	17	17	40837037	40811266	25771	0.413	0.000626839143755	3.2028
cg21731345	ENSG00000032444.9_7607893_7607970	19	19	7554201	7599038	44837	0.493	0.000025591296606	4.5919
cg21869913	ENSG00000048707.8_12422776_12422906	1	1	12289560	12290124	564	-0.423	0.000403284747275	3.3944
cg21946667	ENSG00000037042.7_40811852_40811964	17	17	40839643	40811266	28377	-0.507	0.000014045363671	4.8525
cg22229039	ENSG00000049245.8_7837220_7837378	1	1	7842159	7831329	10830	-0.467	0.000078182342865	4.1069
cg22229039	ENSG00000049245.8_7839686_7841492	1	1	7842159	7831329	10830	-0.556	0.000001231371148	5.9096
cg22281494	ENSG00000032444.9_7614793_7614998	19	19	7550125	7599038	48913	-0.501	0.000018375866163	4.7358
cg22281494	ENSG00000032444.9_7619779_7619961	19	19	7550125	7599038	48913	-0.468	0.000073353419050	4.1346
cg23066892	ENSG00000035403.10_75854029_75854219	10	10	75755183	75757872	2689	0.428	0.000332940572652	3.4776
cg23225699	ENSG00000035115.15_231023_231191	2	2	306777	266398	40379	-0.443	0.000194912650538	3.7102
cg23570245	ENSG00000030582.10_42426526_42426670	17	17	42426011	42422491	3520	-0.482	0.000047269767856	4.3254
cg23570245	ENSG00000030582.10_42426794_42426919	17	17	42426011	42422491	3520	-0.464	0.000098194565796	4.0079
cg23570245	ENSG00000030582.10_42427035_42427119	17	17	42426011	42422491	3520	-0.510	0.000014214074023	4.8473
cg23570245	ENSG00000030582.10_42427596_42427708	17	17	42426011	42422491	3520	-0.485	0.000043162865787	4.3649
cg23570245	ENSG00000030582.10_42427810_42427945	17	17	42426011	42422491	3520	-0.438	0.000261425345440	3.5827
cg23570245	ENSG00000030582.10_42428059_42428168	17	17	42426011	42422491	3520	-0.455	0.000141863645798	3.8481
cg23570245	ENSG00000030582.10_42428405_42428531	17	17	42426011	42422491	3520	-0.487	0.000038317088113	4.4166
cg23570245	ENSG00000030582.10_42428731_42428828	17	17	42426011	42422491	3520	-0.453	0.000151845045759	3.8186
cg23570245	ENSG00000030582.10_42428918_42429163	17	17	42426011	42422491	3520	-0.462	0.000106036790557	3.9745
cg23570245	ENSG00000030582.10_42429383_42429616	17	17	42426011	42422491	3520	-0.459	0.000121417450323	3.9157
cg23570245	ENSG00000030582.10_42429709_42429939	17	17	42426011	42422491	3520	-0.460	0.000117589284625	3.9296
cg23570245	ENSG00000030582.10_42430029_42430470	17	17	42426011	42422491	3520	-0.469	0.000080376246863	4.0949
cg24457026	ENSG00000030582.10_42426526_42426670	17	17	42426018	42422491	3527	-0.482	0.000040953454224	4.3877
cg24457026	ENSG00000030582.10_42426794_42426919	17	17	42426018	42422491	3527	-0.470	0.000067418716244	4.1712
cg24457026	ENSG00000030582.10_42427035_42427119	17	17	42426018	42422491	3527	-0.525	0.000006141626704	5.2117
cg24457026	ENSG00000030582.10_42427596_42427708	17	17	42426018	42422491	3527	-0.520	0.000007660961921	5.1157
cg24457026	ENSG00000030582.10_42427810_42427945	17	17	42426018	42422491	3527	-0.485	0.000036064573948	4.4429
cg24457026	ENSG00000030582.10_42428059_42428168	17	17	42426018	42422491	3527	-0.502	0.000017703341256	4.7519
cg24457026	ENSG00000030582.10_42428405_42428531	17	17	42426018	42422491	3527	-0.517	0.000008706601511	5.0602
cg24457026	ENSG00000030582.10_42428731_42428828	17	17	42426018	42422491	3527	-0.463	0.000090963018834	4.0411
cg24457026	ENSG00000030582.10_42428918_42429163	17	17	42426018	42422491	3527	-0.495	0.000024053592754	4.6188
cg24457026	ENSG00000030582.10_42429383_42429616	17	17	42426018	42422491	3527	-0.473	0.000060366075211	4.2192
cg24457026	ENSG00000030582.10_42429709_42429939	17	17	42426018	42422491	3527	-0.469	0.000072250799039	4.1412
cg24457026	ENSG00000030582.10_42430029_42430470	17	17	42426018	42422491	3527	-0.435	0.000266613843746	3.5741
cg24710146	ENSG00000034063.7_4960668_4962162	19	19	4934913	4909510	25403	-0.419	0.000466341555468	3.3313
cg24838495	ENSG00000037637.6_16583101_16583254	1	1	16694269	16678949	15320	0.421	0.000438838145060	3.3577
cg25664938	ENSG00000031081.5_119013220_119013851	3	3	119030023	119013220	16803	-0.623	0.000000023807106	7.6233
cg25664938	ENSG00000031081.5_119120669_119121244	3	3	119030023	119013220	16803	-0.629	0.000000015354271	7.8138
cg25664938	ENSG00000031081.5_119128343_119128623	3	3	119030023	119013220	16803	-0.527	0.000005531239356	5.2572
cg25664938	ENSG00000031081.5_119132703_119139561	3	3	119030023	119013220	16803	-0.604	0.000000077012706	7.1134
cg25755428	ENSG00000037757.8_13875685_13875923	19	19	13875111	13875337	226	-0.503	0.000016958260662	4.7706
cg26059822	ENSG00000041880.10_51978105_51978233	3	3	51976165	51976361	196	0.457	0.000114242026735	3.9422
cg26167930	ENSG00000028528.10_64423886_64424091	15	15	64363681	64386322	22641	0.461	0.000097649181218	4.0103
cg26209169	ENSG00000049656.9_1344795_1345214	5	5	1316264	1345214	28950	-0.424	0.000386511476937	3.4128
cg26398848	ENSG00000035115.15_218138_219001	2	2	263559	266398	2839	-0.460	0.000102747228010	3.9882
cg26398848	ENSG00000035115.15_239561_242176	2	2	263559	266398	2839	0.428	0.000334926070929	3.4751
cg26476820	ENSG00000042493.10_85621346_85622081	2	2	85637851	85645555	7704	-0.422	0.000410417514235	3.3868
cg26476820	ENSG00000042493.10_85625143_85625275	2	2	85637851	85645555	7704	-0.420	0.000449787317597	3.3470
cg26476820	ENSG00000042493.10_85625813_85625905	2	2	85637851	85645555	7704	-0.412	0.000596967622086	3.2240
cg26476820	ENSG00000042493.10_85626259_85626408	2	2	85637851	85645555	7704	-0.464	0.000085977939358	4.0656
cg26476820	ENSG00000042493.10_85628288_85628452	2	2	85637851	85645555	7704	-0.560	0.000001025236740	5.9892
cg26476820	ENSG00000042493.10_85628652_85628806	2	2	85637851	85645555	7704	-0.577	0.000000385370804	6.4141
cg26476820	ENSG00000042493.10_85628908_85629080	2	2	85637851	85645555	7704	-0.549	0.000001796512201	5.7456
cg26476820	ENSG00000042493.10_85629246_85629281	2	2	85637851	85645555	7704	-0.513	0.000010660265675	4.9722
cg26550214	ENSG00000039560.9_34830793_34832732	5	5	34609493	34656342	46849	-0.452	0.000154630600070	3.8107
cg26828742	ENSG00000035115.15_239561_242176	2	2	294148	266398	27750	-0.440	0.000217567647604	3.6624
cg27139457	ENSG00000042493.10_85625813_85625905	2	2	85637739	85645555	7816	-0.413	0.000559329256249	3.2523
cg27139457	ENSG00000042493.10_85628288_85628452	2	2	85637739	85645555	7816	-0.447	0.000167979533888	3.7747
cg27139457	ENSG00000042493.10_85628652_85628806	2	2	85637739	85645555	7816	-0.467	0.000076498278607	4.1163
cg27139457	ENSG00000042493.10_85628908_85629080	2	2	85637739	85645555	7816	-0.486	0.000035493040637	4.4499
cg27139457	ENSG00000042493.10_85629246_85629281	2	2	85637739	85645555	7816	-0.412	0.000588594936982	3.2302
cg27172378	ENSG00000048707.8_12415956_12416147	1	1	12293395	12290124	3271	-0.475	0.000056565431755	4.2474
cg27196880	ENSG00000033627.9_40647052_40647206	17	17	40570233	40610862	40629	-0.493	0.000025498375500	4.5935
cg27196880	ENSG00000033627.9_40652725_40652941	17	17	40570233	40610862	40629	-0.501	0.000018003093831	4.7447
cg27196880	ENSG00000033627.9_40653215_40653322	17	17	40570233	40610862	40629	-0.470	0.000068801145800	4.1624
cg27196880	ENSG00000033627.9_40665874_40665996	17	17	40570233	40610862	40629	-0.423	0.000402695482497	3.3950
cg27196880	ENSG00000033627.9_40666307_40666478	17	17	40570233	40610862	40629	-0.441	0.000207715889157	3.6825
cg27196880	ENSG00000033627.9_40673045_40674596	17	17	40570233	40610862	40629	-0.494	0.000025221488064	4.5982
cg27342087	ENSG00000047410.7_186304200_186304261	1	1	186344651	186344825	174	-0.440	0.000218913086726	3.6597
cg27342087	ENSG00000047410.7_186305628_186305826	1	1	186344651	186344825	174	-0.443	0.000194609621357	3.7108
cg27342087	ENSG00000047410.7_186312458_186312605	1	1	186344651	186344825	174	-0.523	0.000006626850947	5.1787
cg27616541	ENSG00000037042.7_40811852_40811964	17	17	40837288	40811266	26022	-0.449	0.000158448469670	3.8001
cg27616541	ENSG00000037042.7_40818105_40818257	17	17	40837288	40811266	26022	0.422	0.000423793703044	3.3728
cg00571021	ENSG00000055118.9_150646522_150647508	7	7	150707313	150675403	31910	-0.433	0.000286234800741	3.5433
cg00571021	ENSG00000055118.9_150649513_150649941	7	7	150707313	150675403	31910	-0.430	0.000311798606483	3.5061
cg01459882	ENSG00000058600.10_22320749_22320831	16	16	22308661	22308730	69	0.437	0.000271516286836	3.5662
cg01698392	ENSG00000055483.10_76792965_76794633	17	17	76871734	76836969	34765	0.438	0.000236386787681	3.6264
cg01749725	ENSG00000061337.10_20110293_20111096	8	8	20147996	20161474	13478	0.420	0.000453054696567	3.3438
cg02821871	ENSG00000063176.9_49131419_49131534	19	19	49133598	49122548	11050	0.416	0.000512011898732	3.2907
cg03059921	ENSG00000060491.10_61442814_61442962	20	20	61451730	61436187	15543	0.455	0.000121892376676	3.9140
cg03129904	ENSG00000060642.6_27120604_27121725	1	1	27115627	27113963	1664	-0.462	0.000093245908841	4.0304
cg03305624	ENSG00000053501.7_17326611_17326660	19	19	17283537	17326155	42618	-0.500	0.000019465373859	4.7107
cg03634234	ENSG00000055609.13_151855942_151856157	7	7	152132218	152133090	872	0.436	0.000254741625956	3.5939
cg04135110	ENSG00000063438.12_353845_354026	5	5	346695	304291	42404	-0.438	0.000231369669861	3.6357
cg05552543	ENSG00000050820.11_75268787_75269884	16	16	75322715	75301951	20764	0.453	0.000135119053446	3.8693
cg05552543	ENSG00000050820.11_75276368_75276988	16	16	75322715	75301951	20764	0.468	0.000075605403601	4.1214
cg05759347	ENSG00000054282.10_243433407_243433559	1	1	243416723	243419320	2597	-0.491	0.000028684356413	4.5424
cg05802478	ENSG00000061938.12_195593760_195593887	3	3	195634844	195638816	3972	0.407	0.000689723196251	3.1613
cg05882745	ENSG00000051009.5_6235641_6235803	11	11	6260271	6255941	4330	-0.457	0.000115735783152	3.9365
cg06511330	ENSG00000059588.5_234528162_234528298	1	1	234635574	234614849	20725	0.445	0.000179716071843	3.7454
cg06511330	ENSG00000059588.5_234564882_234565070	1	1	234635574	234614849	20725	0.420	0.000453710761084	3.3432
cg06682445	ENSG00000062582.9_43906157_43906581	7	7	43915791	43909492	6299	0.450	0.000151328258941	3.8201
cg07382998	ENSG00000055483.10_76798406_76798617	17	17	76880071	76836969	43102	0.416	0.000505454554874	3.2963
cg07537523	ENSG00000060982.10_24964295_24970983	12	12	25102311	25102393	82	-0.473	0.000060057654922	4.2214
cg07537523	ENSG00000060982.10_25047209_25047409	12	12	25102311	25102393	82	-0.430	0.000314607472860	3.5022
cg07537523	ENSG00000060982.10_25101861_25102393	12	12	25102311	25102393	82	-0.408	0.000667012516699	3.1759
cg07782101	ENSG00000055163.14_156750929_156751082	5	5	156717294	156693089	24205	-0.408	0.000681125745103	3.1668
cg07782101	ENSG00000055163.14_156766065_156766264	5	5	156717294	156693089	24205	-0.412	0.000587763564964	3.2308
cg08224785	ENSG00000055163.14_156747663_156747810	5	5	156696189	156693089	3100	-0.409	0.000653165198353	3.1850
cg08285587	ENSG00000055609.13_151847985_151848092	7	7	152161197	152133090	28107	-0.410	0.000637787404813	3.1953
cg09874754	ENSG00000054116.7_36602173_36602923	1	1	36574629	36615098	40469	-0.433	0.000280256468340	3.5524
cg10107725	ENSG00000054219.9_160659866_160661733	2	2	160761556	160761260	296	-0.428	0.000339937219126	3.4686
cg10578938	ENSG00000055163.14_156746770_156746936	5	5	156695410	156693089	2321	-0.462	0.000095581507767	4.0196
cg10578938	ENSG00000055163.14_156788476_156788606	5	5	156695410	156693089	2321	-0.423	0.000397427322777	3.4007
cg10578938	ENSG00000055163.14_156819841_156822606	5	5	156695410	156693089	2321	-0.501	0.000018478769729	4.7333
cg11015549	ENSG00000064666.6_1036129_1036245	19	19	1026207	1026298	91	-0.507	0.000013755107206	4.8615
cg11015549	ENSG00000064666.6_1036415_1036561	19	19	1026207	1026298	91	-0.531	0.000004458345205	5.3508
cg11015549	ENSG00000064666.6_1037624_1039060	19	19	1026207	1026298	91	-0.454	0.000128349069744	3.8916
cg11637968	ENSG00000052795.8_159789254_159790580	4	4	159732036	159690290	41746	-0.460	0.000101408641055	3.9939
cg11637968	ENSG00000052795.8_159825618_159829201	4	4	159732036	159690290	41746	-0.422	0.000412820541812	3.3842
cg12959048	ENSG00000054967.7_73101800_73101966	11	11	73096162	73087309	8853	-0.459	0.000105645937887	3.9761
cg12959048	ENSG00000054967.7_73103256_73103513	11	11	73096162	73087309	8853	-0.423	0.000409220789101	3.3880
cg12959048	ENSG00000054967.7_73105281_73105362	11	11	73096162	73087309	8853	-0.467	0.000077921048704	4.1083
cg12959048	ENSG00000054967.7_73105522_73105779	11	11	73096162	73087309	8853	-0.570	0.000000583040606	6.2343
cg12959048	ENSG00000054967.7_73106489_73108517	11	11	73096162	73087309	8853	-0.546	0.000002153610174	5.6668
cg13522162	ENSG00000055130.9_148497594_148498201	7	7	148396791	148395006	1785	-0.418	0.000532243896089	3.2739
cg13808058	ENSG00000058668.10_203668588_203668845	1	1	203605590	203595689	9901	0.416	0.000566393028490	3.2469
cg13808058	ENSG00000058668.10_203676990_203677232	1	1	203605590	203595689	9901	0.439	0.000252878460831	3.5971
cg13808058	ENSG00000058668.10_203696523_203696699	1	1	203605590	203595689	9901	0.413	0.000631438972273	3.1997
cg14261863	ENSG00000062598.12_45000218_45000330	20	20	45035638	45061704	26066	0.419	0.000464997079420	3.3325
cg14392772	ENSG00000056558.6_123664671_123667516	9	9	123666481	123691451	24970	-0.518	0.000008454115855	5.0729
cg14392772	ENSG00000056558.6_123675606_123676016	9	9	123666481	123691451	24970	-0.465	0.000083026088238	4.0808
cg15270235	ENSG00000061938.12_195593760_195593887	3	3	195682595	195638816	43779	0.489	0.000030990898232	4.5088
cg15270235	ENSG00000061938.12_195599147_195599341	3	3	195682595	195638816	43779	0.465	0.000082063103412	4.0859
cg15270235	ENSG00000061938.12_195608922_195609199	3	3	195682595	195638816	43779	0.568	0.000000642641110	6.1920
cg16489809	ENSG00000059573.4_97402749_97402963	10	10	97450247	97416463	33784	0.431	0.000301694378594	3.5204
cg16880856	ENSG00000055609.13_151832010_151835989	7	7	152133898	152133090	808	0.455	0.000122484742676	3.9119
cg17278466	ENSG00000055483.10_76799467_76800060	17	17	76798203	76836969	38766	-0.418	0.000478602104210	3.3200
cg17278466	ENSG00000055483.10_76803041_76803718	17	17	76798203	76836969	38766	-0.456	0.000120910955273	3.9175
cg17327115	ENSG00000061337.10_20103676_20107874	8	8	20112950	20161474	48524	0.480	0.000044624130581	4.3504
cg17337668	ENSG00000056661.8_36890150_36891853	17	17	36863216	36904558	41342	0.445	0.000180562340984	3.7434
cg17337668	ENSG00000056661.8_36895006_36895114	17	17	36863216	36904558	41342	0.427	0.000354334882557	3.4506
cg17774764	ENSG00000062822.6_50905035_50905181	19	19	50921551	50887593	33958	-0.410	0.000633327504070	3.1984
cg17774764	ENSG00000062822.6_50905869_50905998	19	19	50921551	50887593	33958	-0.435	0.000263000083586	3.5800
cg17774764	ENSG00000062822.6_50906750_50906854	19	19	50921551	50887593	33958	-0.425	0.000374765302288	3.4262
cg17774764	ENSG00000062822.6_50918695_50918847	19	19	50921551	50887593	33958	-0.408	0.000678281610631	3.1686
cg18014624	ENSG00000060491.10_61443582_61445352	20	20	61447929	61436187	11742	-0.435	0.000296461889305	3.5280
cg18059369	ENSG00000064601.11_44519591_44520401	20	20	44543173	44519591	23582	-0.463	0.000091869919520	4.0368
cg18059369	ENSG00000064601.11_44520555_44520666	20	20	44543173	44519591	23582	-0.543	0.000002448300238	5.6111
cg18059369	ENSG00000064601.11_44521037_44521123	20	20	44543173	44519591	23582	-0.531	0.000004541260444	5.3428
cg18059369	ENSG00000064601.11_44521364_44521519	20	20	44543173	44519591	23582	-0.516	0.000009414700741	5.0262
cg18059369	ENSG00000064601.11_44521859_44521950	20	20	44543173	44519591	23582	-0.460	0.000103761829346	3.9840
cg18059369	ENSG00000064601.11_44523289_44523380	20	20	44543173	44519591	23582	-0.545	0.000002176836235	5.6622
cg18059369	ENSG00000064601.11_44523462_44523540	20	20	44543173	44519591	23582	-0.537	0.000003282359413	5.4838
cg18059369	ENSG00000064601.11_44523633_44523772	20	20	44543173	44519591	23582	-0.493	0.000026202987729	4.5816
cg18059369	ENSG00000064601.11_44526644_44526748	20	20	44543173	44519591	23582	-0.472	0.000064183074223	4.1926
cg18059369	ENSG00000064601.11_44527006_44527459	20	20	44543173	44519591	23582	-0.447	0.000167187569340	3.7768
cg18358727	ENSG00000062822.6_50916999_50917136	19	19	50906907	50887593	19314	0.408	0.000666081139004	3.1765
cg18358727	ENSG00000062822.6_50918072_50918247	19	19	50906907	50887593	19314	0.411	0.000617505345663	3.2094
cg18358727	ENSG00000062822.6_50920302_50920354	19	19	50906907	50887593	19314	0.431	0.000301694378594	3.5204
cg18358727	ENSG00000062822.6_50920429_50920526	19	19	50906907	50887593	19314	0.409	0.000660517616289	3.1801
cg18404041	ENSG00000055955.10_52847991_52848087	3	3	52824283	52865495	41212	-0.456	0.000119742850198	3.9218
cg18554789	ENSG00000059377.10_139528952_139529278	7	7	139432178	139476850	44672	-0.609	0.000000057213637	7.2425
cg18554789	ENSG00000059377.10_139661718_139662032	7	7	139432178	139476850	44672	-0.639	0.000000007822786	8.1066
cg18554789	ENSG00000059377.10_139719825_139720125	7	7	139432178	139476850	44672	-0.562	0.000000907695003	6.0421
cg19314777	ENSG00000054267.15_235330210_235331967	1	1	235477322	235491534	14212	-0.410	0.000620117184472	3.2075
cg19576099	ENSG00000057657.9_106554246_106554374	6	6	106531491	106534195	2704	-0.412	0.000592767847820	3.2271
cg19576099	ENSG00000057657.9_106554786_106557814	6	6	106531491	106534195	2704	-0.437	0.000245969504594	3.6091
cg19955173	ENSG00000061938.12_195593760_195593887	3	3	195603697	195638816	35119	0.409	0.000642275803258	3.1923
cg19955173	ENSG00000061938.12_195594040_195594135	3	3	195603697	195638816	35119	0.435	0.000263000083586	3.5800
cg19955173	ENSG00000061938.12_195594232_195595580	3	3	195603697	195638816	35119	0.446	0.000175814736065	3.7549
cg19955173	ENSG00000061938.12_195599147_195599341	3	3	195603697	195638816	35119	0.492	0.000027716821279	4.5573
cg19955173	ENSG00000061938.12_195605124_195605218	3	3	195603697	195638816	35119	0.453	0.000132542737431	3.8776
cg19955173	ENSG00000061938.12_195608922_195609199	3	3	195603697	195638816	35119	0.414	0.000551438084755	3.2585
cg19955173	ENSG00000061938.12_195615297_195615477	3	3	195603697	195638816	35119	0.438	0.000238932533776	3.6217
cg20239391	ENSG00000062598.12_45000218_45000330	20	20	45030732	45061704	30972	-0.458	0.000108619803528	3.9641
cg20239391	ENSG00000062598.12_45003175_45003279	20	20	45030732	45061704	30972	-0.410	0.000628013013872	3.2020
cg20570544	ENSG00000054116.7_36603397_36603579	1	1	36653591	36615098	38493	-0.433	0.000277310329925	3.5570
cg21175623	ENSG00000054148.13_139743176_139743232	9	9	139715548	139743176	27628	-0.432	0.000291013626282	3.5361
cg21310090	ENSG00000064601.11_44521364_44521519	20	20	44538669	44519591	19078	-0.409	0.000660517616289	3.1801
cg21310090	ENSG00000064601.11_44521859_44521950	20	20	44538669	44519591	19078	-0.420	0.000454367690880	3.3426
cg21310090	ENSG00000064601.11_44523289_44523380	20	20	44538669	44519591	19078	-0.416	0.000518646555797	3.2851
cg21500300	ENSG00000060982.10_24964295_24970983	12	12	25102521	25102393	128	-0.560	0.000001041480233	5.9823
cg21500300	ENSG00000060982.10_25047209_25047409	12	12	25102521	25102393	128	-0.513	0.000010435799767	4.9815
cg21602257	ENSG00000064601.11_44519591_44520401	20	20	44538675	44519591	19084	-0.422	0.000413423299522	3.3836
cg21602257	ENSG00000064601.11_44520555_44520666	20	20	44538675	44519591	19084	-0.417	0.000489042624111	3.3107
cg21602257	ENSG00000064601.11_44521364_44521519	20	20	44538675	44519591	19084	-0.447	0.000168774941686	3.7727
cg21602257	ENSG00000064601.11_44521859_44521950	20	20	44538675	44519591	19084	-0.438	0.000234583633480	3.6297
cg21602257	ENSG00000064601.11_44523289_44523380	20	20	44538675	44519591	19084	-0.417	0.000499690059932	3.3013
cg21602257	ENSG00000064601.11_44526356_44526445	20	20	44538675	44519591	19084	-0.450	0.000149892324934	3.8242
cg21742790	ENSG00000051382.4_138372860_138374368	3	3	138581702	138553780	27922	-0.553	0.000001459818896	5.8357
cg21742790	ENSG00000051382.4_138474596_138474821	3	3	138581702	138553780	27922	-0.452	0.000140634910724	3.8519
cg21805179	ENSG00000051825.8_123638762_123641455	12	12	123707825	123706445	1380	-0.443	0.000198582912984	3.7021
cg21805179	ENSG00000051825.8_123687171_123687631	12	12	123707825	123706445	1380	-0.454	0.000128555819575	3.8909
cg22822919	ENSG00000054523.11_10435313_10435431	1	1	10270658	10270764	106	0.413	0.000636999197818	3.1959
cg22921888	ENSG00000063169.5_48202560_48202662	19	19	48074294	48111453	37159	0.470	0.000067077140707	4.1734
cg22945556	ENSG00000063176.9_49133691_49133973	19	19	49106883	49122548	15665	-0.412	0.000592767847820	3.2271
cg24024661	ENSG00000064666.6_1037624_1039060	19	19	1074425	1026298	48127	-0.411	0.000600346886346	3.2216
cg24523650	ENSG00000055332.10_37326353_37334538	2	2	37381088	37384208	3120	-0.409	0.000643176916872	3.1917
cg24969820	ENSG00000064225.8_98512519_98514689	3	3	98497864	98451080	46784	-0.431	0.000307628257919	3.5120
cg24980413	ENSG00000063438.12_353845_354026	5	5	346987	304291	42696	-0.428	0.000339433040921	3.4692
cg25316172	ENSG00000055163.14_156746770_156746936	5	5	156695161	156693089	2072	-0.410	0.000626250537173	3.2033
cg25316172	ENSG00000055163.14_156819841_156822606	5	5	156695161	156693089	2072	-0.470	0.000068337453864	4.1653
cg25609220	ENSG00000063180.3_49143352_49143537	19	19	49109961	49149451	39490	0.428	0.000342468383595	3.4654
cg25660583	ENSG00000062822.6_50921099_50921270	19	19	50887427	50887593	166	0.429	0.000363761724184	3.4392
cg27093403	ENSG00000060982.10_25047209_25047409	12	12	25083077	25102393	19316	-0.433	0.000285803940302	3.5439
cg27258450	ENSG00000063244.6_56180449_56180547	19	19	56118086	56165416	47330	-0.422	0.000415236389846	3.3817
cg27469726	ENSG00000060069.11_77513652_77514510	18	18	77394799	77439801	45002	0.426	0.000363345710768	3.4397
cg27634295	ENSG00000059804.10_8071826_8074227	12	12	8043600	8088871	45271	-0.450	0.000147761887180	3.8304
cg27634295	ENSG00000059804.10_8075417_8075620	12	12	8043600	8088871	45271	-0.475	0.000056468470154	4.2482
cg00110545	ENSG00000065675.9_6469105_6470324	10	10	6625489	6622263	3226	-0.461	0.000099104708068	4.0039
cg00144180	ENSG00000068024.11_239969864_239974832	2	2	240294362	240323348	28986	0.431	0.000338870635731	3.4700
cg00662232	ENSG00000069943.4_55611133_55611611	15	15	55582394	55611133	28739	0.419	0.000457665354708	3.3395
cg00704652	ENSG00000065057.1_2090134_2090239	16	16	2059619	2097867	38248	-0.445	0.000180279845787	3.7441
cg00773370	ENSG00000067182.3_6442903_6443031	12	12	6483772	6451280	32492	0.448	0.000204586720872	3.6891
cg01294028	ENSG00000065989.9_10531333_10531760	19	19	10529124	10527449	1675	0.419	0.000464997079420	3.3325
cg01295188	ENSG00000066230.6_474998_475247	5	5	476791	524447	47656	0.414	0.000552222621583	3.2579
cg01295188	ENSG00000066230.6_476317_476493	5	5	476791	524447	47656	0.433	0.000280256468340	3.5524
cg01380607	ENSG00000065268.3_989762_989895	19	19	996373	984328	12045	-0.428	0.000333931974011	3.4763
cg01380607	ENSG00000065268.3_990223_990364	19	19	996373	984328	12045	-0.416	0.000520131504776	3.2839
cg01380607	ENSG00000065268.3_994212_994569	19	19	996373	984328	12045	-0.443	0.000198891611216	3.7014
cg01466491	ENSG00000065989.9_10531333_10531760	19	19	10523363	10527449	4086	-0.528	0.000005269075124	5.2783
cg01466491	ENSG00000065989.9_10568555_10568778	19	19	10523363	10527449	4086	-0.495	0.000023922116511	4.6212
cg01466491	ENSG00000065989.9_10569977_10570174	19	19	10523363	10527449	4086	-0.499	0.000019976832294	4.6995
cg01466491	ENSG00000065989.9_10570271_10570435	19	19	10523363	10527449	4086	-0.490	0.000029683149058	4.5275
cg01466491	ENSG00000065989.9_10572202_10572356	19	19	10523363	10527449	4086	-0.498	0.000020500757428	4.6882
cg01466491	ENSG00000065989.9_10572553_10572675	19	19	10523363	10527449	4086	-0.498	0.000021310631424	4.6714
cg01466491	ENSG00000065989.9_10574469_10574689	19	19	10523363	10527449	4086	-0.495	0.000023661163718	4.6260
cg01466491	ENSG00000065989.9_10577563_10580305	19	19	10523363	10527449	4086	-0.603	0.000000085679089	7.0671
cg01568433	ENSG00000068028.13_50369481_50369585	3	3	50367341	50378411	11070	0.409	0.000643176916872	3.1917
cg01595951	ENSG00000067113.12_54763697_54763977	5	5	54834655	54830878	3777	-0.465	0.000082749891473	4.0822
cg01661567	ENSG00000068078.12_1808843_1810599	4	4	1843351	1795034	48317	0.443	0.000196434298456	3.7068
cg01791737	ENSG00000065357.14_56335294_56335368	12	12	56321730	56321103	627	-0.412	0.000579508340373	3.2369
cg01851672	ENSG00000067113.12_54721691_54721867	5	5	54829607	54830878	1271	-0.409	0.000642275803258	3.1923
cg02156899	ENSG00000065054.7_2087827_2089026	16	16	2029256	2076888	47632	-0.485	0.000036774695238	4.4345
cg02310103	ENSG00000068001.9_50355221_50355970	3	3	50391305	50360337	30968	-0.495	0.000023747852807	4.6244
cg02310103	ENSG00000068001.9_50357000_50360337	3	3	50391305	50360337	30968	-0.440	0.000220945546406	3.6557
cg02362309	ENSG00000066379.10_30032450_30032686	6	6	30009242	30026676	17434	-0.419	0.000460319164904	3.3369
cg02558133	ENSG00000065243.13_89237104_89237249	1	1	89150338	89149905	433	-0.419	0.000457004083227	3.3401
cg02697074	ENSG00000068120.8_40717001_40717065	17	17	40761760	40714092	47668	-0.431	0.000307168046666	3.5126
cg02708956	ENSG00000068024.11_239969864_239974832	2	2	240300118	240323348	23230	-0.590	0.000000186255975	6.7299
cg02708956	ENSG00000068024.11_239975156_239975297	2	2	240300118	240323348	23230	-0.554	0.000001366452994	5.8644
cg02708956	ENSG00000068024.11_240036749_240037006	2	2	240300118	240323348	23230	-0.476	0.000053537794073	4.2713
cg02708956	ENSG00000068024.11_240048152_240048390	2	2	240300118	240323348	23230	-0.496	0.000022395593407	4.6498
cg02817007	ENSG00000068028.13_50369481_50369585	3	3	50379334	50378411	923	-0.420	0.000452399496311	3.3445
cg04212239	ENSG00000068885.10_159974774_159976423	3	3	160119314	160117668	1646	-0.458	0.000110584945623	3.9563
cg04212239	ENSG00000068885.10_159995094_159995266	3	3	160119314	160117668	1646	-0.448	0.000160212627685	3.7953
cg04212239	ENSG00000068885.10_160102194_160102434	3	3	160119314	160117668	1646	-0.449	0.000154238116990	3.8118
cg04540493	ENSG00000069345.5_46993187_46993331	16	16	47048265	47007625	40640	0.443	0.000197659452741	3.7041
cg04599341	ENSG00000065054.7_2087827_2089026	16	16	2029855	2076888	47033	-0.436	0.000250511147559	3.6012
cg04687439	ENSG00000065268.3_994212_994569	19	19	996220	984328	11892	-0.417	0.000491155442100	3.3088
cg04692506	ENSG00000066336.7_47376411_47377097	11	11	47401027	47400127	900	0.412	0.000578688640798	3.2376
cg04692506	ENSG00000066336.7_47381404_47381591	11	11	47401027	47400127	900	0.439	0.000225062431707	3.6477
cg04843461	ENSG00000067606.11_2116022_2116137	1	1	1974661	1981909	7248	-0.421	0.000430004145257	3.3665
cg05034169	ENSG00000065054.7_2087827_2089026	16	16	2098577	2076888	21689	0.419	0.000463656134280	3.3338
cg05198900	ENSG00000070047.6_601574_601701	11	11	625023	576486	48537	-0.425	0.000369287175473	3.4326
cg05211189	ENSG00000065057.1_2093568_2093727	16	16	2055403	2097867	42464	0.429	0.000327048405349	3.4854
cg05211189	ENSG00000065057.1_2096129_2096367	16	16	2055403	2097867	42464	0.440	0.000219927165049	3.6577
cg05415767	ENSG00000068784.8_45826588_45826974	2	2	45840877	45839304	1573	-0.409	0.000652251388899	3.1856
cg05927789	ENSG00000068724.10_47168313_47168864	2	2	47171414	47143296	28118	-0.490	0.000029736600341	4.5267
cg05927789	ENSG00000068724.10_47287908_47288110	2	2	47171414	47143296	28118	-0.480	0.000046047362784	4.3368
cg05927789	ENSG00000068724.10_47300841_47303274	2	2	47171414	47143296	28118	-0.542	0.000002581901663	5.5881
cg05989693	ENSG00000068028.13_50369481_50369585	3	3	50376155	50378411	2256	-0.446	0.000176921394832	3.7522
cg06107293	ENSG00000068793.11_22925750_22925899	15	15	22915986	22892005	23981	-0.692	0.000000000129055	9.8892
cg06107293	ENSG00000068793.11_22925976_22926065	15	15	22915986	22892005	23981	-0.659	0.000000001731421	8.7616
cg06107293	ENSG00000068793.11_22928129_22928206	15	15	22915986	22892005	23981	-0.571	0.000000542428475	6.2657
cg06107293	ENSG00000068793.11_22928409_22928510	15	15	22915986	22892005	23981	-0.577	0.000000390914222	6.4079
cg06107293	ENSG00000068793.11_22929714_22929895	15	15	22915986	22892005	23981	-0.616	0.000000037147859	7.4301
cg06107293	ENSG00000068793.11_22933561_22933657	15	15	22915986	22892005	23981	-0.724	0.000000000006757	11.1702
cg06107293	ENSG00000068793.11_22933748_22933876	15	15	22915986	22892005	23981	-0.713	0.000000000018979	10.7217
cg06107293	ENSG00000068793.11_22954210_22954376	15	15	22915986	22892005	23981	-0.684	0.000000000248559	9.6046
cg06107293	ENSG00000068793.11_22955133_22955280	15	15	22915986	22892005	23981	-0.493	0.000025731267819	4.5895
cg06107293	ENSG00000068793.11_22955755_22956591	15	15	22915986	22892005	23981	-0.580	0.000000342791228	6.4650
cg06107293	ENSG00000068793.11_22958186_22958342	15	15	22915986	22892005	23981	-0.556	0.000001284394357	5.8913
cg06107293	ENSG00000068793.11_22962255_22962331	15	15	22915986	22892005	23981	-0.540	0.000002930925586	5.5330
cg06107293	ENSG00000068793.11_22962440_22962548	15	15	22915986	22892005	23981	-0.545	0.000002181509529	5.6612
cg06107293	ENSG00000068793.11_22969163_22969362	15	15	22915986	22892005	23981	-0.636	0.000000009631444	8.0163
cg06107293	ENSG00000068793.11_22999339_22999577	15	15	22915986	22892005	23981	-0.607	0.000000064438879	7.1909
cg06107293	ENSG00000068793.11_23000096_23000281	15	15	22915986	22892005	23981	-0.529	0.000005059522866	5.2959
cg06303168	ENSG00000065357.14_56324756_56325128	12	12	56322959	56321103	1856	-0.444	0.000186007528520	3.7305
cg06303168	ENSG00000065357.14_56330207_56330351	12	12	56322959	56321103	1856	-0.416	0.000516426363186	3.2870
cg06303168	ENSG00000065357.14_56332699_56332773	12	12	56322959	56321103	1856	-0.418	0.000484841788610	3.3144
cg06303168	ENSG00000065357.14_56332970_56333089	12	12	56322959	56321103	1856	-0.455	0.000123477908895	3.9084
cg06303168	ENSG00000065357.14_56334098_56334217	12	12	56322959	56321103	1856	-0.478	0.000049276321823	4.3074
cg06303168	ENSG00000065357.14_56334408_56334506	12	12	56322959	56321103	1856	-0.421	0.000424411047620	3.3722
cg06303168	ENSG00000065357.14_56335782_56335867	12	12	56322959	56321103	1856	-0.525	0.000006068116518	5.2169
cg06303168	ENSG00000065357.14_56335958_56336047	12	12	56322959	56321103	1856	-0.446	0.000173075829303	3.7618
cg06303168	ENSG00000065357.14_56345819_56345883	12	12	56322959	56321103	1856	-0.443	0.000195824336653	3.7081
cg06303168	ENSG00000065357.14_56346518_56346716	12	12	56322959	56321103	1856	-0.421	0.000428755461472	3.3678
cg06303168	ENSG00000065357.14_56346824_56346944	12	12	56322959	56321103	1856	-0.444	0.000185137865051	3.7325
cg06303168	ENSG00000065357.14_56347134_56347194	12	12	56322959	56321103	1856	-0.431	0.000304419967933	3.5165
cg06303168	ENSG00000065357.14_56347469_56347811	12	12	56322959	56321103	1856	-0.441	0.000211606445092	3.6745
cg06382698	ENSG00000068912.9_54028534_54028757	2	2	54015232	54014181	1051	0.423	0.000403284747275	3.3944
cg06464781	ENSG00000068831.13_64508911_64509005	11	11	64509084	64512928	3844	-0.412	0.000593605648695	3.2265
cg06578434	ENSG00000064932.9_1154183_1154401	19	19	1155225	1174282	19057	-0.448	0.000161483766409	3.7919
cg06784824	ENSG00000066336.7_47376411_47377097	11	11	47376985	47400127	23142	-0.484	0.000038031865386	4.4199
cg06784824	ENSG00000066336.7_47379732_47380557	11	11	47376985	47400127	23142	-0.445	0.000182836969554	3.7379
cg06784824	ENSG00000066336.7_47381404_47381591	11	11	47376985	47400127	23142	-0.504	0.000016211955935	4.7902
cg06852942	ENSG00000066230.6_474998_475247	5	5	476497	524447	47950	0.447	0.000166399034575	3.7788
cg06852942	ENSG00000066230.6_476317_476493	5	5	476497	524447	47950	0.409	0.000648607744913	3.1880
cg06965925	ENSG00000067836.5_4852383_4852454	16	16	4818988	4852951	33963	-0.438	0.000234583633480	3.6297
cg06965925	ENSG00000067836.5_4852528_4852951	16	16	4818988	4852951	33963	-0.413	0.000566518939198	3.2468
cg07207742	ENSG00000064687.7_1056906_1057083	19	19	1011028	1040102	29074	-0.426	0.000365496073711	3.4371
cg08132116	ENSG00000067560.6_49449253_49449635	3	3	49463700	49450431	13269	0.506	0.000014782159233	4.8303
cg08594651	ENSG00000066336.7_47376411_47377097	11	11	47415397	47400127	15270	-0.538	0.000003115022611	5.5065
cg08594651	ENSG00000066336.7_47379732_47380557	11	11	47415397	47400127	15270	-0.507	0.000013912729282	4.8566
cg08594651	ENSG00000066336.7_47381404_47381591	11	11	47415397	47400127	15270	-0.546	0.000002139786236	5.6696
cg08594651	ENSG00000066336.7_47399860_47400127	11	11	47415397	47400127	15270	-0.520	0.000007570596397	5.1209
cg08614871	ENSG00000067082.9_3818188_3821782	10	10	3824555	3827473	2918	-0.417	0.000498973720676	3.3019
cg08614871	ENSG00000067082.9_3822298_3822421	10	10	3824555	3827473	2918	-0.498	0.000021193143069	4.6738
cg08614871	ENSG00000067082.9_3822519_3824406	10	10	3824555	3827473	2918	-0.493	0.000026298289715	4.5801
cg08703324	ENSG00000067369.7_43705317_43705532	15	15	43785408	43802926	17518	-0.430	0.000317913696964	3.4977
cg08758174	ENSG00000066230.6_474998_475247	5	5	476646	524447	47801	0.489	0.000030385018375	4.5173
cg08758174	ENSG00000066230.6_476317_476493	5	5	476646	524447	47801	0.512	0.000011295523668	4.9471
cg09408937	ENSG00000068793.11_22962255_22962331	15	15	22913462	22892005	21457	0.417	0.000489745975737	3.3100
cg09408937	ENSG00000068793.11_22962440_22962548	15	15	22913462	22892005	21457	0.424	0.000391647583667	3.4071
cg09449490	ENSG00000067900.4_18533539_18533746	18	18	18690843	18691812	969	-0.414	0.000554582325120	3.2560
cg09455513	ENSG00000067082.9_3818188_3821782	10	10	3792283	3827473	35190	-0.608	0.000000061613479	7.2103
cg09455513	ENSG00000067082.9_3822519_3824406	10	10	3792283	3827473	35190	-0.598	0.000000113419049	6.9453
cg09455513	ENSG00000067082.9_3827105_3827473	10	10	3792283	3827473	35190	-0.422	0.000415842362202	3.3811
cg09554596	ENSG00000064687.7_1048894_1049004	19	19	1004620	1040102	35482	-0.408	0.000664221923698	3.1777
cg09578829	ENSG00000065882.9_37903619_37904133	4	4	37910251	37892708	17543	-0.497	0.000022190881637	4.6538
cg09578829	ENSG00000065882.9_38016130_38016594	4	4	37910251	37892708	17543	-0.469	0.000070209712027	4.1536
cg09578829	ENSG00000065882.9_38051239_38051519	4	4	37910251	37892708	17543	-0.520	0.000007496052650	5.1252
cg09578829	ENSG00000065882.9_38117331_38117575	4	4	37910251	37892708	17543	-0.430	0.000311798606483	3.5061
cg09578829	ENSG00000065882.9_38138756_38140794	4	4	37910251	37892708	17543	-0.473	0.000061614451624	4.2103
cg10819238	ENSG00000064932.9_1154183_1154401	19	19	1155184	1174282	19098	-0.423	0.000408027246293	3.3893
cg11083715	ENSG00000066230.6_474998_475247	5	5	482407	524447	42040	-0.440	0.000218913086726	3.6597
cg11083715	ENSG00000066230.6_476317_476493	5	5	482407	524447	42040	-0.427	0.000344505693282	3.4628
cg11562411	ENSG00000065029.9_35262921_35263762	6	6	35206618	35226686	20068	0.418	0.000476538513085	3.3219
cg11683511	ENSG00000066117.9_50479944_50480131	12	12	50496708	50478755	17953	0.437	0.000245969504594	3.6091
cg12186909	ENSG00000065989.9_10531333_10531760	19	19	10533016	10527449	5567	0.481	0.000043317462067	4.3633
cg12186909	ENSG00000065989.9_10574469_10574689	19	19	10533016	10527449	5567	0.412	0.000595284478956	3.2253
cg13126638	ENSG00000067182.3_6438944_6439232	12	12	6487080	6451280	35800	-0.425	0.000370922890834	3.4307
cg14120436	ENSG00000069966.13_52429177_52430141	15	15	52483498	52483566	68	-0.421	0.000433770107885	3.3627
cg14585054	ENSG00000067191.10_37353665_37353902	17	17	37351173	37353902	2729	-0.474	0.000058838479953	4.2303
cg14825828	ENSG00000067704.8_220279233_220279402	1	1	220219906	220267444	47538	0.427	0.000347582413474	3.4589
cg15591803	ENSG00000064886.8_111743393_111744007	1	1	111733668	111743393	9725	-0.413	0.000568128011255	3.2456
cg15945333	ENSG00000066336.7_47376411_47377097	11	11	47399213	47400127	914	-0.499	0.000019646623751	4.7067
cg15945333	ENSG00000066336.7_47379732_47380557	11	11	47399213	47400127	914	-0.529	0.000004907498260	5.3091
cg15945333	ENSG00000066336.7_47381404_47381591	11	11	47399213	47400127	914	-0.508	0.000013368295306	4.8739
cg15945333	ENSG00000066336.7_47399860_47400127	11	11	47399213	47400127	914	-0.471	0.000066511398118	4.1771
cg15982099	ENSG00000066336.7_47376411_47377097	11	11	47399813	47400127	314	-0.566	0.000000751432124	6.1241
cg15982099	ENSG00000066336.7_47379732_47380557	11	11	47399813	47400127	314	-0.586	0.000000228609579	6.6409
cg15982099	ENSG00000066336.7_47381404_47381591	11	11	47399813	47400127	314	-0.585	0.000000247848660	6.6058
cg15982099	ENSG00000066336.7_47399860_47400127	11	11	47399813	47400127	314	-0.557	0.000001209666315	5.9173
cg15995265	ENSG00000064886.8_111777529_111777679	1	1	111764857	111743393	21464	0.410	0.000624492553485	3.2045
cg15995265	ENSG00000064886.8_111778261_111778385	1	1	111764857	111743393	21464	0.409	0.000641375836011	3.1929
cg15995265	ENSG00000064886.8_111785839_111786062	1	1	111764857	111743393	21464	0.419	0.000455025486973	3.3420
cg16582156	ENSG00000065135.7_110121826_110121983	1	1	110091224	110091233	9	-0.437	0.000241134558905	3.6177
cg17182870	ENSG00000070010.12_19437464_19438267	22	22	19467413	19466738	675	0.474	0.000058838479953	4.2303
cg17411016	ENSG00000068724.10_47287908_47288110	2	2	47100912	47143296	42384	0.409	0.000660517616289	3.1801
cg17411016	ENSG00000068724.10_47300841_47303274	2	2	47100912	47143296	42384	0.449	0.000153993679641	3.8125
cg17580616	ENSG00000066336.7_47376411_47377097	11	11	47350136	47400127	49991	-0.552	0.000001565988223	5.8052
cg17580616	ENSG00000066336.7_47379732_47380557	11	11	47350136	47400127	49991	-0.566	0.000000737788522	6.1321
cg17580616	ENSG00000066336.7_47381404_47381591	11	11	47350136	47400127	49991	-0.559	0.000001043820368	5.9814
cg17580616	ENSG00000066336.7_47399860_47400127	11	11	47350136	47400127	49991	-0.592	0.000000159972711	6.7960
cg18066181	ENSG00000066379.10_30032450_30032686	6	6	29981274	30026676	45402	0.439	0.000222995284021	3.6517
cg18462168	ENSG00000068793.11_22929714_22929895	15	15	22892545	22892005	540	0.424	0.000389928672441	3.4090
cg18462168	ENSG00000068793.11_22933561_22933657	15	15	22892545	22892005	540	0.453	0.000134686494403	3.8707
cg18462168	ENSG00000068793.11_22933748_22933876	15	15	22892545	22892005	540	0.410	0.000630665175620	3.2002
cg18462168	ENSG00000068793.11_22999339_22999577	15	15	22892545	22892005	540	0.428	0.000333931974011	3.4763
cg18462168	ENSG00000068793.11_23002876_23006016	15	15	22892545	22892005	540	0.415	0.000534432652843	3.2721
cg19279310	ENSG00000066336.7_47376411_47377097	11	11	47413087	47400127	12960	-0.622	0.000000025658472	7.5908
cg19279310	ENSG00000066336.7_47379732_47380557	11	11	47413087	47400127	12960	-0.583	0.000000286104333	6.5435
cg19279310	ENSG00000066336.7_47381404_47381591	11	11	47413087	47400127	12960	-0.638	0.000000008032770	8.0951
cg19279310	ENSG00000066336.7_47399860_47400127	11	11	47413087	47400127	12960	-0.635	0.000000010327801	7.9860
cg19399220	ENSG00000065989.9_10577563_10580305	19	19	10527588	10527449	139	-0.425	0.000368743401531	3.4333
cg19599410	ENSG00000065989.9_10531333_10531760	19	19	10535544	10527449	8095	-0.422	0.000411017072542	3.3861
cg19668951	ENSG00000066336.7_47376411_47377097	11	11	47430812	47400127	30685	-0.408	0.000676391512446	3.1698
cg19668951	ENSG00000066336.7_47381404_47381591	11	11	47430812	47400127	30685	-0.450	0.000147761887180	3.8304
cg19668951	ENSG00000066336.7_47399860_47400127	11	11	47430812	47400127	30685	-0.421	0.000426268002523	3.3703
cg19919007	ENSG00000066379.10_30029694_30029794	6	6	30029179	30026676	2503	0.439	0.000223338596021	3.6510
cg20051772	ENSG00000065357.14_56324756_56325128	12	12	56325015	56321103	3912	-0.426	0.000355910053559	3.4487
cg20051772	ENSG00000065357.14_56331762_56331836	12	12	56325015	56321103	3912	-0.423	0.000403874798217	3.3938
cg20051772	ENSG00000065357.14_56332699_56332773	12	12	56325015	56321103	3912	-0.415	0.000537488616690	3.2696
cg20051772	ENSG00000065357.14_56332970_56333089	12	12	56325015	56321103	3912	-0.448	0.000163536867723	3.7864
cg20051772	ENSG00000065357.14_56333199_56333313	12	12	56325015	56321103	3912	-0.411	0.000614038436231	3.2118
cg20051772	ENSG00000065357.14_56334098_56334217	12	12	56325015	56321103	3912	-0.475	0.000056082158336	4.2512
cg20051772	ENSG00000065357.14_56334408_56334506	12	12	56325015	56321103	3912	-0.431	0.000307168046666	3.5126
cg20051772	ENSG00000065357.14_56335782_56335867	12	12	56325015	56321103	3912	-0.468	0.000073476886511	4.1338
cg20051772	ENSG00000065357.14_56345819_56345883	12	12	56325015	56321103	3912	-0.428	0.000342468383595	3.4654
cg20051772	ENSG00000065357.14_56346824_56346944	12	12	56325015	56321103	3912	-0.445	0.000183696712581	3.7359
cg20837626	ENSG00000068878.10_54125007_54125136	2	2	54195596	54197977	2381	-0.457	0.000114056560352	3.9429
cg20837626	ENSG00000068878.10_54153096_54153160	2	2	54195596	54197977	2381	-0.412	0.000596967622086	3.2240
cg21159260	ENSG00000066230.6_474998_475247	5	5	475889	524447	48558	0.506	0.000014726371932	4.8319
cg21159260	ENSG00000066230.6_476317_476493	5	5	475889	524447	48558	0.418	0.000473117190082	3.3250
cg21341592	ENSG00000067182.3_6437923_6438788	12	12	6438930	6451280	12350	-0.422	0.000413423299522	3.3836
cg21341592	ENSG00000067182.3_6438944_6439232	12	12	6438930	6451280	12350	-0.422	0.000418884333914	3.3779
cg21341592	ENSG00000067182.3_6442903_6443031	12	12	6438930	6451280	12350	-0.418	0.000471075147383	3.3269
cg21378920	ENSG00000066422.4_101383382_101383558	3	3	101392186	101396339	4153	0.409	0.000656832069291	3.1825
cg21454485	ENSG00000066294.10_160510885_160518111	1	1	160546243	160549306	3063	-0.531	0.000004485825039	5.3482
cg21454485	ENSG00000066294.10_160522697_160523287	1	1	160546243	160549306	3063	-0.476	0.000053630093636	4.2706
cg21454485	ENSG00000066294.10_160523536_160523936	1	1	160546243	160549306	3063	-0.528	0.000005090451161	5.2932
cg21454485	ENSG00000066294.10_160535194_160535535	1	1	160546243	160549306	3063	-0.495	0.000024318560562	4.6141
cg21587469	ENSG00000065357.14_56324756_56325128	12	12	56323816	56321103	2713	-0.422	0.000420106791819	3.3766
cg21587469	ENSG00000065357.14_56334098_56334217	12	12	56323816	56321103	2713	-0.441	0.000211279698907	3.6751
cg21587469	ENSG00000065357.14_56335782_56335867	12	12	56323816	56321103	2713	-0.408	0.000670749858769	3.1734
cg21587469	ENSG00000065357.14_56347469_56347811	12	12	56323816	56321103	2713	-0.419	0.000469718247760	3.3282
cg21625146	ENSG00000066230.6_476317_476493	5	5	486483	524447	37964	0.418	0.000481366214970	3.3175
cg21710313	ENSG00000068885.10_160102194_160102434	3	3	160118843	160117668	1175	0.440	0.000218239416995	3.6611
cg21743597	ENSG00000066230.6_476317_476493	5	5	475205	524447	49242	0.441	0.000210302233242	3.6772
cg21868191	ENSG00000065989.9_10531333_10531760	19	19	10515988	10527449	11461	-0.434	0.000267828490149	3.5721
cg21868191	ENSG00000065989.9_10568555_10568778	19	19	10515988	10527449	11461	-0.410	0.000629779993775	3.2008
cg21868191	ENSG00000065989.9_10569977_10570174	19	19	10515988	10527449	11461	-0.449	0.000154482910762	3.8111
cg21868191	ENSG00000065989.9_10570271_10570435	19	19	10515988	10527449	11461	-0.420	0.000446541418471	3.3501
cg21868191	ENSG00000065989.9_10572202_10572356	19	19	10515988	10527449	11461	-0.413	0.000568128011255	3.2456
cg21868191	ENSG00000065989.9_10574469_10574689	19	19	10515988	10527449	11461	-0.510	0.000012174139193	4.9146
cg21868191	ENSG00000065989.9_10577563_10580305	19	19	10515988	10527449	11461	-0.553	0.000001440679788	5.8414
cg23539753	ENSG00000067066.11_231314276_231314425	2	2	231280698	231280657	41	-0.430	0.000319340343956	3.4957
cg23539753	ENSG00000067066.11_231325977_231326129	2	2	231280698	231280657	41	-0.488	0.000032642344574	4.4862
cg23582982	ENSG00000066336.7_47376411_47377097	11	11	47416109	47400127	15982	-0.466	0.000081517463161	4.0887
cg23582982	ENSG00000066336.7_47379732_47380557	11	11	47416109	47400127	15982	-0.515	0.000009599929215	5.0177
cg23582982	ENSG00000066336.7_47381404_47381591	11	11	47416109	47400127	15982	-0.502	0.000017703341256	4.7519
cg23582982	ENSG00000066336.7_47399860_47400127	11	11	47416109	47400127	15982	-0.455	0.000123677429147	3.9077
cg24864203	ENSG00000068796.11_61601989_61602363	5	5	61612144	61601989	10155	-0.423	0.000405057262348	3.3925
cg25378215	ENSG00000065154.7_126097111_126097206	10	10	126110178	126107545	2633	-0.426	0.000361740523043	3.4416
cg25409809	ENSG00000068793.11_22925750_22925899	15	15	22920168	22892005	28163	-0.604	0.000000077820258	7.1089
cg25409809	ENSG00000068793.11_22925976_22926065	15	15	22920168	22892005	28163	-0.534	0.000003868116805	5.4125
cg25409809	ENSG00000068793.11_22928129_22928206	15	15	22920168	22892005	28163	-0.567	0.000000699848952	6.1550
cg25409809	ENSG00000068793.11_22928409_22928510	15	15	22920168	22892005	28163	-0.534	0.000003828321002	5.4170
cg25409809	ENSG00000068793.11_22929714_22929895	15	15	22920168	22892005	28163	-0.571	0.000000547514964	6.2616
cg25409809	ENSG00000068793.11_22933561_22933657	15	15	22920168	22892005	28163	-0.523	0.000006679957943	5.1752
cg25409809	ENSG00000068793.11_22933748_22933876	15	15	22920168	22892005	28163	-0.567	0.000000704691409	6.1520
cg25409809	ENSG00000068793.11_22954210_22954376	15	15	22920168	22892005	28163	-0.542	0.000002560076245	5.5917
cg25409809	ENSG00000068793.11_22955133_22955280	15	15	22920168	22892005	28163	-0.485	0.000036128601399	4.4421
cg25409809	ENSG00000068793.11_22955755_22956591	15	15	22920168	22892005	28163	-0.564	0.000000832703703	6.0795
cg25409809	ENSG00000068793.11_22958186_22958342	15	15	22920168	22892005	28163	-0.458	0.000109152537236	3.9620
cg25409809	ENSG00000068793.11_22962255_22962331	15	15	22920168	22892005	28163	-0.408	0.000681125745103	3.1668
cg25409809	ENSG00000068793.11_22969163_22969362	15	15	22920168	22892005	28163	-0.511	0.000011514996020	4.9387
cg25409809	ENSG00000068793.11_22999339_22999577	15	15	22920168	22892005	28163	-0.547	0.000002058573620	5.6864
cg25547232	ENSG00000064687.7_1065269_1065568	19	19	1026491	1040102	13611	-0.436	0.000250511147559	3.6012
cg26460678	ENSG00000068001.9_50355221_50355970	3	3	50360667	50360337	330	-0.416	0.000514951042338	3.2882
cg26541001	ENSG00000068903.14_39370272_39370342	19	19	39420548	39390502	30046	0.423	0.000406836878247	3.3906
cg26889953	ENSG00000068793.11_22925750_22925899	15	15	22915992	22892005	23987	-0.675	0.000000000528267	9.2771
cg26889953	ENSG00000068793.11_22925976_22926065	15	15	22915992	22892005	23987	-0.631	0.000000013388386	7.8733
cg26889953	ENSG00000068793.11_22928129_22928206	15	15	22915992	22892005	23987	-0.595	0.000000139664401	6.8549
cg26889953	ENSG00000068793.11_22928409_22928510	15	15	22915992	22892005	23987	-0.596	0.000000125578398	6.9011
cg26889953	ENSG00000068793.11_22929714_22929895	15	15	22915992	22892005	23987	-0.644	0.000000005250648	8.2798
cg26889953	ENSG00000068793.11_22933561_22933657	15	15	22915992	22892005	23987	-0.725	0.000000000005825	11.2347
cg26889953	ENSG00000068793.11_22933748_22933876	15	15	22915992	22892005	23987	-0.713	0.000000000018830	10.7251
cg26889953	ENSG00000068793.11_22954210_22954376	15	15	22915992	22892005	23987	-0.704	0.000000000043138	10.3651
cg26889953	ENSG00000068793.11_22955133_22955280	15	15	22915992	22892005	23987	-0.507	0.000014072031388	4.8516
cg26889953	ENSG00000068793.11_22955755_22956591	15	15	22915992	22892005	23987	-0.632	0.000000012248236	7.9119
cg26889953	ENSG00000068793.11_22958186_22958342	15	15	22915992	22892005	23987	-0.553	0.000001447033173	5.8395
cg26889953	ENSG00000068793.11_22962255_22962331	15	15	22915992	22892005	23987	-0.512	0.000011317294229	4.9463
cg26889953	ENSG00000068793.11_22962440_22962548	15	15	22915992	22892005	23987	-0.533	0.000004132117185	5.3838
cg26889953	ENSG00000068793.11_22969163_22969362	15	15	22915992	22892005	23987	-0.653	0.000000002738933	8.5624
cg26889953	ENSG00000068793.11_22999339_22999577	15	15	22915992	22892005	23987	-0.626	0.000000019578503	7.7082
cg26889953	ENSG00000068793.11_23000096_23000281	15	15	22915992	22892005	23987	-0.559	0.000001065104961	5.9726
cg26889953	ENSG00000068793.11_23002876_23006016	15	15	22915992	22892005	23987	-0.415	0.000532910604650	3.2733
cg27091787	ENSG00000068001.9_50355221_50355970	3	3	50360690	50360337	353	-0.475	0.000056857240870	4.2452
cg27091787	ENSG00000068001.9_50357000_50360337	3	3	50360690	50360337	353	-0.457	0.000116867876253	3.9323
cg27409514	ENSG00000064932.9_1107634_1108703	19	19	1169138	1174282	5144	-0.432	0.000296755327128	3.5276
cg27637895	ENSG00000065183.10_118492618_118492753	1	1	118472247	118472343	96	-0.459	0.000105301046109	3.9776
cg00394214	ENSG00000074855.5_17443910_17444048	19	19	17420434	17445638	25204	0.410	0.000634217212130	3.1978
cg00440980	ENSG00000070526.9_74620847_74621609	17	17	74639894	74639894	0	-0.492	0.000026731143410	4.5730
cg00440980	ENSG00000070526.9_74623149_74623320	17	17	74639894	74639894	0	-0.435	0.000260615871967	3.5840
cg00440980	ENSG00000070526.9_74625094_74625793	17	17	74639894	74639894	0	-0.467	0.000077271334868	4.1120
cg00754063	ENSG00000072958.3_16339581_16339739	19	19	16345954	16308665	37289	-0.428	0.000335922869968	3.4738
cg00754063	ENSG00000072958.3_16345010_16345085	19	19	16345954	16308665	37289	-0.432	0.000293650899862	3.5322
cg00754063	ENSG00000072958.3_16345224_16346156	19	19	16345954	16308665	37289	-0.488	0.000031664625128	4.4994
cg00813162	ENSG00000072110.9_69340860_69341863	14	14	69443362	69446157	2795	-0.556	0.000001228638187	5.9106
cg00813162	ENSG00000072110.9_69349175_69349309	14	14	69443362	69446157	2795	-0.524	0.000006456963035	5.1900
cg00813162	ENSG00000072110.9_69349590_69349772	14	14	69443362	69446157	2795	-0.473	0.000060160299498	4.2207
cg00813162	ENSG00000072110.9_69350885_69351025	14	14	69443362	69446157	2795	-0.493	0.000026537954056	4.5761
cg00813162	ENSG00000072110.9_69352142_69352292	14	14	69443362	69446157	2795	-0.420	0.000441392343427	3.3552
cg00813162	ENSG00000072110.9_69358770_69359000	14	14	69443362	69446157	2795	-0.604	0.000000079459428	7.0999
cg00813162	ENSG00000072110.9_69445669_69446157	14	14	69443362	69446157	2795	-0.586	0.000000234860430	6.6292
cg00974864	ENSG00000072694.13_161641182_161641439	1	1	161601053	161551101	49952	-0.471	0.000065061028714	4.1867
cg00974864	ENSG00000072694.13_161647266_161648444	1	1	161601053	161551101	49952	-0.497	0.000022150148443	4.6546
cg01376469	ENSG00000073169.9_50655634_50656045	22	22	50634745	50639408	4663	-0.421	0.000432511460608	3.3640
cg01462353	ENSG00000073737.11_169938033_169938404	2	2	169939873	169921299	18574	-0.573	0.000000506859378	6.2951
cg01462353	ENSG00000073737.11_169952054_169952677	2	2	169939873	169921299	18574	-0.450	0.000150369572447	3.8228
cg01526089	ENSG00000074370.12_3867468_3867736	17	17	3819390	3867736	48346	0.423	0.000406836878247	3.3906
cg02057747	ENSG00000072110.9_69340860_69341863	14	14	69408849	69446157	37308	-0.444	0.000187758110150	3.7264
cg02057747	ENSG00000072110.9_69445669_69446157	14	14	69408849	69446157	37308	-0.432	0.000292329543815	3.5341
cg02083676	ENSG00000073111.8_127323739_127323999	3	3	127311156	127317066	5910	0.412	0.000591095468448	3.2283
cg02083676	ENSG00000073111.8_127324961_127325180	3	3	127311156	127317066	5910	0.423	0.000401519307695	3.3963
cg02083676	ENSG00000073111.8_127325453_127325660	3	3	127311156	127317066	5910	0.416	0.000508359436687	3.2938
cg02083676	ENSG00000073111.8_127337870_127338121	3	3	127311156	127317066	5910	0.411	0.000610589215644	3.2143
cg02083676	ENSG00000073111.8_127339541_127339723	3	3	127311156	127317066	5910	0.415	0.000534432652843	3.2721
cg02578470	ENSG00000073111.8_127339916_127340071	3	3	127320670	127317066	3604	0.415	0.000535195158660	3.2715
cg02763183	ENSG00000074071.7_1822800_1823156	16	16	1778093	1823156	45063	-0.491	0.000028684356413	4.5424
cg02939090	ENSG00000074201.3_77336762_77336863	11	11	77348733	77348850	117	-0.464	0.000098700278479	4.0057
cg03339817	ENSG00000072163.12_128395956_128397003	2	2	128458281	128439360	18921	0.473	0.000060987311676	4.2148
cg03396557	ENSG00000073861.1_45819976_45820130	17	17	45810410	45810610	200	-0.531	0.000004597335819	5.3375
cg03396557	ENSG00000073861.1_45820437_45820558	17	17	45810410	45810610	200	-0.432	0.000288398026430	3.5400
cg03396557	ENSG00000073861.1_45821561_45821719	17	17	45810410	45810610	200	-0.473	0.000060160299498	4.2207
cg03396557	ENSG00000073861.1_45822114_45823485	17	17	45810410	45810610	200	-0.424	0.000383684705974	3.4160
cg03974193	ENSG00000071054.10_102505258_102505397	2	2	102316442	102313312	3130	-0.411	0.000615769674816	3.2106
cg03974193	ENSG00000071054.10_102507628_102508449	2	2	102316442	102313312	3130	-0.422	0.000412820541812	3.3842
cg04307297	ENSG00000073861.1_45820437_45820558	17	17	45789197	45810610	21413	-0.419	0.000508251259848	3.2939
cg04307297	ENSG00000073861.1_45821561_45821719	17	17	45789197	45810610	21413	-0.467	0.000086750716011	4.0617
cg04307297	ENSG00000073861.1_45821848_45821909	17	17	45789197	45810610	21413	-0.410	0.000689077437994	3.1617
cg04307297	ENSG00000073861.1_45822114_45823485	17	17	45789197	45810610	21413	-0.426	0.000398126810959	3.4000
cg04319611	ENSG00000075420.8_171969050_171969331	3	3	171784422	171757418	27004	-0.455	0.000126094921467	3.8993
cg04319611	ENSG00000075420.8_172114954_172119455	3	3	171784422	171757418	27004	-0.481	0.000043851151456	4.3580
cg04685645	ENSG00000071626.10_1434736_1435683	19	19	1404499	1407584	3085	0.428	0.000515637812706	3.2877
cg04821375	ENSG00000072818.5_7245267_7245386	17	17	7227662	7239848	12186	-0.435	0.000263000083586	3.5800
cg05260031	ENSG00000071894.9_145619859_145620011	8	8	145677584	145634753	42831	-0.408	0.000677335963289	3.1692
cg05624376	ENSG00000073737.11_169938033_169938404	2	2	169939876	169921299	18577	-0.503	0.000017053763136	4.7682
cg05624376	ENSG00000073737.11_169952054_169952677	2	2	169939876	169921299	18577	-0.429	0.000329001791991	3.4828
cg05650911	ENSG00000072518.14_63662627_63662810	11	11	63585213	63606400	21187	-0.421	0.000435664337960	3.3608
cg05889881	ENSG00000071564.8_1622053_1622225	19	19	1626684	1652326	25642	0.413	0.000576235860483	3.2394
cg06095752	ENSG00000071054.10_102460563_102460773	2	2	102313242	102313312	70	0.420	0.000440752527133	3.3558
cg06468347	ENSG00000074356.10_3714460_3716573	17	17	3705875	3749540	43665	0.418	0.000485539638654	3.3138
cg06697448	ENSG00000071282.7_8578869_8579126	3	3	8544912	8543393	1519	-0.459	0.000104957191668	3.9790
cg06836480	ENSG00000073737.11_169938033_169938404	2	2	169928251	169921299	6952	-0.569	0.000000633789332	6.1981
cg06836480	ENSG00000073737.11_169952054_169952677	2	2	169928251	169921299	6952	-0.498	0.000020805847543	4.6818
cg06927323	ENSG00000073861.1_45810610_45811311	17	17	45809727	45810610	883	-0.491	0.000028171288621	4.5502
cg06927323	ENSG00000073861.1_45821561_45821719	17	17	45809727	45810610	883	-0.527	0.000005464579360	5.2624
cg06927323	ENSG00000073861.1_45821848_45821909	17	17	45809727	45810610	883	-0.532	0.000004235391035	5.3731
cg06927323	ENSG00000073861.1_45822114_45823485	17	17	45809727	45810610	883	-0.573	0.000000505672914	6.2961
cg06948878	ENSG00000071894.9_145619328_145619375	8	8	145599284	145634753	35469	-0.410	0.000628013013872	3.2020
cg06959103	ENSG00000073861.1_45810610_45811311	17	17	45810436	45810610	174	-0.576	0.000000429834079	6.3667
cg06959103	ENSG00000073861.1_45819976_45820130	17	17	45810436	45810610	174	-0.606	0.000000069909101	7.1555
cg06959103	ENSG00000073861.1_45820437_45820558	17	17	45810436	45810610	174	-0.556	0.000001242360164	5.9058
cg06959103	ENSG00000073861.1_45821561_45821719	17	17	45810436	45810610	174	-0.644	0.000000005625791	8.2498
cg06959103	ENSG00000073861.1_45821848_45821909	17	17	45810436	45810610	174	-0.589	0.000000202622273	6.6933
cg06959103	ENSG00000073861.1_45822114_45823485	17	17	45810436	45810610	174	-0.540	0.000002875896513	5.5412
cg07275648	ENSG00000071794.10_148757368_148757480	3	3	148804790	148804341	449	-0.477	0.000051455025801	4.2886
cg08248297	ENSG00000072958.3_16345224_16346156	19	19	16311377	16308665	2712	-0.408	0.000663294083432	3.1783
cg08670136	ENSG00000073861.1_45810610_45811311	17	17	45810379	45810610	231	-0.610	0.000000087692012	7.0570
cg08670136	ENSG00000073861.1_45819976_45820130	17	17	45810379	45810610	231	-0.595	0.000000221798670	6.6540
cg08670136	ENSG00000073861.1_45820437_45820558	17	17	45810379	45810610	231	-0.593	0.000000245518910	6.6099
cg08670136	ENSG00000073861.1_45821561_45821719	17	17	45810379	45810610	231	-0.678	0.000000000763373	9.1173
cg08670136	ENSG00000073861.1_45821848_45821909	17	17	45810379	45810610	231	-0.571	0.000000832644648	6.0795
cg08670136	ENSG00000073861.1_45822114_45823485	17	17	45810379	45810610	231	-0.619	0.000000049224360	7.3078
cg08797864	ENSG00000073792.11_185361527_185363411	3	3	185531258	185542844	11586	-0.448	0.000163278925593	3.7871
cg08836542	ENSG00000075426.7_28626974_28627225	2	2	28618831	28615315	3516	-0.500	0.000019537686496	4.7091
cg08836542	ENSG00000075426.7_28634746_28640179	2	2	28618831	28615315	3516	-0.546	0.000002126045500	5.6724
cg09155905	ENSG00000073536.11_33466868_33467085	17	17	33447236	33469322	22086	-0.442	0.000201377085215	3.6960
cg09299076	ENSG00000075399.6_89773541_89774362	16	16	89795781	89787394	8387	0.462	0.000095896962436	4.0182
cg09327694	ENSG00000075399.6_89775265_89775364	16	16	89751805	89787394	35589	0.411	0.000674237105271	3.1712
cg09329516	ENSG00000074660.10_1543742_1543960	17	17	1508261	1549042	40781	-0.410	0.000635108054948	3.1972
cg09529165	ENSG00000073861.1_45810610_45811311	17	17	45808345	45810610	2265	-0.592	0.000000167339888	6.7764
cg09529165	ENSG00000073861.1_45821561_45821719	17	17	45808345	45810610	2265	-0.584	0.000000258975975	6.5867
cg09529165	ENSG00000073861.1_45821848_45821909	17	17	45808345	45810610	2265	-0.610	0.000000055715561	7.2540
cg09529165	ENSG00000073861.1_45822114_45823485	17	17	45808345	45810610	2265	-0.652	0.000000003052545	8.5153
cg09695851	ENSG00000074370.12_3827169_3828735	17	17	3907499	3867736	39763	0.451	0.000145659309235	3.8367
cg09695851	ENSG00000074370.12_3833595_3833728	17	17	3907499	3867736	39763	0.427	0.000350165488612	3.4557
cg09695851	ENSG00000074370.12_3839561_3839763	17	17	3907499	3867736	39763	0.453	0.000135988006365	3.8665
cg09695851	ENSG00000074370.12_3844265_3844600	17	17	3907499	3867736	39763	0.464	0.000085692696522	4.0671
cg09695851	ENSG00000074370.12_3844730_3844948	17	17	3907499	3867736	39763	0.458	0.000109330649126	3.9613
cg09695851	ENSG00000074370.12_3847998_3848100	17	17	3907499	3867736	39763	0.426	0.000361740523043	3.4416
cg09695851	ENSG00000074370.12_3850685_3851149	17	17	3907499	3867736	39763	0.413	0.000577052402057	3.2388
cg09695851	ENSG00000074370.12_3854875_3854979	17	17	3907499	3867736	39763	0.413	0.000569741236515	3.2443
cg10024583	ENSG00000073861.1_45810610_45811311	17	17	45772800	45810610	37810	-0.431	0.000302600419774	3.5191
cg10024583	ENSG00000073861.1_45821561_45821719	17	17	45772800	45810610	37810	-0.500	0.000018930906627	4.7228
cg10024583	ENSG00000073861.1_45821848_45821909	17	17	45772800	45810610	37810	-0.466	0.000080436210043	4.0945
cg10024583	ENSG00000073861.1_45822114_45823485	17	17	45772800	45810610	37810	-0.469	0.000070804435148	4.1499
cg10035737	ENSG00000073670.7_42857107_42859214	17	17	42840005	42836568	3437	-0.410	0.000624492553485	3.2045
cg10591516	ENSG00000073060.9_125299507_125299660	12	12	125405786	125367214	38572	0.432	0.000289267494753	3.5387
cg10620680	ENSG00000075391.11_178062864_178063829	1	1	178025100	178062864	37764	-0.478	0.000048428989789	4.3149
cg10620680	ENSG00000075391.11_178411810_178412364	1	1	178025100	178062864	37764	-0.504	0.000015790840139	4.8016
cg10620680	ENSG00000075391.11_178426818_178427679	1	1	178025100	178062864	37764	-0.430	0.000311798606483	3.5061
cg10620680	ENSG00000075391.11_178442210_178448644	1	1	178025100	178062864	37764	-0.446	0.000176090803488	3.7543
cg11051022	ENSG00000073169.9_50655120_50655305	22	22	50654277	50639408	14869	0.411	0.000607157603685	3.2167
cg11076954	ENSG00000074660.10_1543742_1543960	17	17	1508444	1549042	40598	-0.435	0.000261408402322	3.5827
cg11100481	ENSG00000070614.9_149900430_149901329	5	5	149867577	149865381	2196	-0.464	0.000088731754835	4.0519
cg11100481	ENSG00000070614.9_149907366_149907860	5	5	149867577	149865381	2196	-0.577	0.000000395591008	6.4028
cg11100481	ENSG00000070614.9_149932775_149937773	5	5	149867577	149865381	2196	-0.512	0.000011016034104	4.9580
cg11239575	ENSG00000074356.10_3714460_3716573	17	17	3705765	3749540	43775	0.579	0.000000346093664	6.4608
cg11239575	ENSG00000074356.10_3721557_3721866	17	17	3705765	3749540	43775	0.408	0.000674506194889	3.1710
cg11239575	ENSG00000074356.10_3749335_3749540	17	17	3705765	3749540	43775	0.432	0.000290576192187	3.5367
cg11628021	ENSG00000074855.5_17443739_17443835	19	19	17491382	17445638	45744	-0.409	0.000648607744913	3.1880
cg11967835	ENSG00000071894.9_145625748_145625887	8	8	145624713	145634753	10040	-0.416	0.000504730698558	3.2969
cg12116137	ENSG00000074660.10_1537152_1538911	17	17	1576449	1549042	27407	-0.536	0.000003494265517	5.4566
cg12116137	ENSG00000074660.10_1540235_1540356	17	17	1576449	1549042	27407	-0.431	0.000298991113414	3.5243
cg12116137	ENSG00000074660.10_1543742_1543960	17	17	1576449	1549042	27407	-0.465	0.000082612111155	4.0830
cg12289509	ENSG00000074935.7_112393105_112393279	6	6	112408513	112408716	203	-0.479	0.000047183241299	4.3262
cg12594615	ENSG00000071082.5_101635460_101636078	2	2	101643137	101618177	24960	-0.485	0.000036385766078	4.4391
cg12636435	ENSG00000070614.9_149900430_149901329	5	5	149867965	149865381	2584	-0.552	0.000001569419921	5.8043
cg12636435	ENSG00000070614.9_149907366_149907860	5	5	149867965	149865381	2584	-0.625	0.000000020940944	7.6790
cg12636435	ENSG00000070614.9_149932775_149937773	5	5	149867965	149865381	2584	-0.583	0.000000275213698	6.5603
cg12831208	ENSG00000071246.5_77228532_77229473	14	14	77219295	77228532	9237	0.433	0.000284086423070	3.5465
cg12831208	ENSG00000071246.5_77242235_77242616	14	14	77219295	77228532	9237	0.422	0.000410417514235	3.3868
cg12831208	ENSG00000071246.5_77245289_77249354	14	14	77219295	77228532	9237	0.427	0.000354859231040	3.4499
cg13015534	ENSG00000070526.9_74620847_74621609	17	17	74639793	74639894	101	-0.564	0.000000797430072	6.0983
cg13015534	ENSG00000070526.9_74623149_74623320	17	17	74639793	74639894	101	-0.513	0.000010847257609	4.9647
cg13015534	ENSG00000070526.9_74625094_74625793	17	17	74639793	74639894	101	-0.577	0.000000386289537	6.4131
cg13044649	ENSG00000072274.8_195791180_195791299	3	3	195849011	195809060	39951	0.422	0.000411017072542	3.3861
cg13390998	ENSG00000071894.9_145627040_145627067	8	8	145670370	145634753	35617	0.416	0.000515688222749	3.2876
cg13522882	ENSG00000071054.10_102460563_102460773	2	2	102316496	102313312	3184	-0.448	0.000160974203505	3.7932
cg13522882	ENSG00000071054.10_102490109_102490226	2	2	102316496	102313312	3184	-0.473	0.000061300140530	4.2125
cg13522882	ENSG00000071054.10_102505258_102505397	2	2	102316496	102313312	3184	-0.411	0.000608871213587	3.2155
cg13522882	ENSG00000071054.10_102507628_102508449	2	2	102316496	102313312	3184	-0.438	0.000231369669861	3.6357
cg13603332	ENSG00000070214.10_108117757_108118662	9	9	108053809	108006903	46906	-0.476	0.000054467436607	4.2639
cg13603332	ENSG00000070214.10_108126836_108127001	9	9	108053809	108006903	46906	-0.430	0.000315548887578	3.5009
cg13788381	ENSG00000074964.11_18023343_18024369	1	1	17907265	17866330	40935	-0.525	0.000005911654338	5.2283
cg13962372	ENSG00000070831.11_22413162_22413359	1	1	22415149	22379120	36029	0.469	0.000070091322314	4.1543
cg14016236	ENSG00000075420.8_172070593_172070873	3	3	171792545	171757418	35127	-0.423	0.000405649677414	3.3918
cg14016236	ENSG00000075420.8_172114954_172119455	3	3	171792545	171757418	35127	-0.416	0.000516426363186	3.2870
cg14177325	ENSG00000074660.10_1537152_1538911	17	17	1541763	1549042	7279	-0.524	0.000006240934439	5.2048
cg14177325	ENSG00000074660.10_1540235_1540356	17	17	1541763	1549042	7279	-0.419	0.000463656134280	3.3338
cg14235685	ENSG00000073050.5_44057761_44057835	19	19	44096461	44079730	16731	-0.484	0.000038777781732	4.4114
cg14264571	ENSG00000070610.10_35744612_35744703	9	9	35754691	35749983	4708	-0.417	0.000491861558987	3.3082
cg15101483	ENSG00000074855.5_17444231_17444363	19	19	17441957	17445638	3681	0.452	0.000138625790492	3.8582
cg15101483	ENSG00000074855.5_17444499_17444609	19	19	17441957	17445638	3681	0.446	0.000176644132353	3.7529
cg15353597	ENSG00000071054.10_102477287_102477448	2	2	102313163	102313312	149	0.438	0.000237111596920	3.6250
cg15408080	ENSG00000070961.10_89981828_89985072	12	12	90057674	90103077	45403	0.445	0.000178873444172	3.7475
cg15408080	ENSG00000070961.10_89996820_89997031	12	12	90057674	90103077	45403	0.409	0.000652251388899	3.1856
cg15503752	ENSG00000070526.9_74620847_74621609	17	17	74639731	74639894	163	-0.487	0.000033289823888	4.4777
cg15503752	ENSG00000070526.9_74625094_74625793	17	17	74639731	74639894	163	-0.420	0.000445894805119	3.3508
cg15538767	ENSG00000070614.9_149900430_149901329	5	5	149870395	149865381	5014	-0.519	0.000007985229235	5.0977
cg15538767	ENSG00000070614.9_149907366_149907860	5	5	149870395	149865381	5014	-0.560	0.000001009231437	5.9960
cg15538767	ENSG00000070614.9_149932775_149937773	5	5	149870395	149865381	5014	-0.524	0.000006215967883	5.2065
cg16549809	ENSG00000070614.9_149900430_149901329	5	5	149821291	149865381	44090	-0.425	0.000375869785472	3.4250
cg16549809	ENSG00000070614.9_149907366_149907860	5	5	149821291	149865381	44090	-0.466	0.000078971084427	4.1025
cg16549809	ENSG00000070614.9_149932775_149937773	5	5	149821291	149865381	44090	-0.418	0.000476538513085	3.3219
cg16657453	ENSG00000072310.10_17740041_17740325	17	17	17735704	17740325	4621	-0.438	0.000236386787681	3.6264
cg16674484	ENSG00000070614.9_149907366_149907860	5	5	149887497	149865381	22116	-0.420	0.000440752527133	3.3558
cg16674484	ENSG00000070614.9_149932775_149937773	5	5	149887497	149865381	22116	-0.453	0.000131905756584	3.8797
cg16928046	ENSG00000073861.1_45810610_45811311	17	17	45812243	45810610	1633	-0.724	0.000000000006512	11.1863
cg16928046	ENSG00000073861.1_45819976_45820130	17	17	45812243	45810610	1633	-0.662	0.000000001462063	8.8350
cg16928046	ENSG00000073861.1_45820437_45820558	17	17	45812243	45810610	1633	-0.592	0.000000167339888	6.7764
cg16928046	ENSG00000073861.1_45821561_45821719	17	17	45812243	45810610	1633	-0.814	0.000000000000000	15.9826
cg16928046	ENSG00000073861.1_45821848_45821909	17	17	45812243	45810610	1633	-0.718	0.000000000011369	10.9443
cg16928046	ENSG00000073861.1_45822114_45823485	17	17	45812243	45810610	1633	-0.791	0.000000000000003	14.5539
cg17799563	ENSG00000074855.5_17445374_17445638	19	19	17422775	17445638	22863	0.460	0.000100086137170	3.9996
cg18335243	ENSG00000073756.7_186645599_186645845	1	1	186649519	186649559	40	0.436	0.000252042004611	3.5985
cg18470904	ENSG00000073578.10_225998_226162	5	5	227646	218356	9290	0.458	0.000110404952856	3.9570
cg18470904	ENSG00000073578.10_228300_228448	5	5	227646	218356	9290	0.437	0.000242242526229	3.6157
cg18470904	ENSG00000073578.10_235259_235454	5	5	227646	218356	9290	0.473	0.000060057654922	4.2214
cg18470904	ENSG00000073578.10_236543_236714	5	5	227646	218356	9290	0.444	0.000186589384776	3.7291
cg18655522	ENSG00000072110.9_69340860_69341863	14	14	69424756	69446157	21401	-0.552	0.000001907360291	5.7196
cg18655522	ENSG00000072110.9_69343799_69343957	14	14	69424756	69446157	21401	-0.434	0.000298788029472	3.5246
cg18655522	ENSG00000072110.9_69349175_69349309	14	14	69424756	69446157	21401	-0.441	0.000233547900596	3.6316
cg18655522	ENSG00000072110.9_69350885_69351025	14	14	69424756	69446157	21401	-0.416	0.000565557344170	3.2475
cg18655522	ENSG00000072110.9_69352142_69352292	14	14	69424756	69446157	21401	-0.412	0.000648253169351	3.1883
cg18655522	ENSG00000072110.9_69358770_69359000	14	14	69424756	69446157	21401	-0.497	0.000025646518459	4.5910
cg18655522	ENSG00000072110.9_69445669_69446157	14	14	69424756	69446157	21401	-0.572	0.000000638634075	6.1947
cg18912768	ENSG00000073737.11_169938033_169938404	2	2	169887819	169921299	33480	-0.445	0.000183409720268	3.7366
cg18964590	ENSG00000074660.10_1537152_1538911	17	17	1521483	1549042	27559	-0.426	0.000360673996511	3.4429
cg19172222	ENSG00000073861.1_45810610_45811311	17	17	45810426	45810610	184	-0.453	0.000132968961674	3.8762
cg19172222	ENSG00000073861.1_45819976_45820130	17	17	45810426	45810610	184	-0.571	0.000000568313146	6.2454
cg19172222	ENSG00000073861.1_45820437_45820558	17	17	45810426	45810610	184	-0.537	0.000003282359413	5.4838
cg19172222	ENSG00000073861.1_45821561_45821719	17	17	45810426	45810610	184	-0.528	0.000005100799795	5.2924
cg19172222	ENSG00000073861.1_45821848_45821909	17	17	45810426	45810610	184	-0.465	0.000084842196244	4.0714
cg19172222	ENSG00000073861.1_45822114_45823485	17	17	45810426	45810610	184	-0.501	0.000018205543387	4.7398
cg19627145	ENSG00000071894.9_145634673_145634753	8	8	145662110	145634753	27357	0.449	0.000156702171450	3.8049
cg19829001	ENSG00000070526.9_74620847_74621609	17	17	74640078	74639894	184	-0.419	0.000457665354708	3.3395
cg20163115	ENSG00000074356.10_3719410_3719564	17	17	3769728	3749540	20188	-0.409	0.000654996304573	3.1838
cg20209009	ENSG00000073861.1_45819976_45820130	17	17	45811322	45810610	712	-0.461	0.000096371943898	4.0160
cg20209009	ENSG00000073861.1_45820437_45820558	17	17	45811322	45810610	712	-0.430	0.000311798606483	3.5061
cg20209009	ENSG00000073861.1_45821561_45821719	17	17	45811322	45810610	712	-0.440	0.000214568072813	3.6684
cg20209009	ENSG00000073861.1_45821848_45821909	17	17	45811322	45810610	712	-0.433	0.000283231208922	3.5479
cg20400795	ENSG00000072609.10_133430017_133430159	12	12	133516439	133485772	30667	-0.472	0.000062459909797	4.2044
cg20503109	ENSG00000070731.4_74561461_74562353	17	17	74565795	74582145	16350	-0.619	0.000000030355555	7.5178
cg20555305	ENSG00000071894.9_145625748_145625887	8	8	145626588	145634753	8165	-0.410	0.000634217212130	3.1978
cg20703928	ENSG00000071051.9_106471504_106471745	2	2	106364229	106361354	2875	-0.447	0.000186999761359	3.7282
cg20703928	ENSG00000071051.9_106497784_106498505	2	2	106364229	106361354	2875	-0.497	0.000024927091722	4.6033
cg20703928	ENSG00000071051.9_106509438_106510730	2	2	106364229	106361354	2875	-0.612	0.000000062188689	7.2063
cg20704774	ENSG00000074181.2_15270445_15272525	19	19	15335041	15311792	23249	-0.481	0.000043621686392	4.3603
cg21238221	ENSG00000072042.8_68159651_68159769	14	14	68162436	68162531	95	-0.417	0.000489745975737	3.3100
cg21395191	ENSG00000073169.9_50648610_50648740	22	22	50608218	50639408	31190	-0.464	0.000085408326676	4.0685
cg21551182	ENSG00000071051.9_106509438_106510730	2	2	106399873	106361354	38519	-0.440	0.000216563546092	3.6644
cg21723486	ENSG00000073282.7_189611995_189615068	3	3	189349323	189349205	118	0.408	0.000682076191897	3.1662
cg22682739	ENSG00000073111.8_127327675_127327866	3	3	127292275	127317066	24791	-0.408	0.000677335963289	3.1692
cg22774681	ENSG00000072071.11_14288343_14288556	19	19	14320678	14316972	3706	-0.429	0.000322211200922	3.4919
cg22956956	ENSG00000072274.8_195791180_195791299	3	3	195809355	195809060	295	0.467	0.000076370132002	4.1171
cg23180235	ENSG00000071282.7_8578869_8579126	3	3	8577752	8543393	34359	0.409	0.000660517616289	3.1801
cg23280305	ENSG00000074964.11_18023343_18024369	1	1	17834982	17866330	31348	0.415	0.000532151059994	3.2740
cg23295683	ENSG00000071537.8_81950569_81950741	14	14	81998796	82000205	1409	-0.430	0.000312265153599	3.5055
cg23417875	ENSG00000071054.10_102477287_102477448	2	2	102313069	102313312	243	0.407	0.000683980696535	3.1650
cg23436960	ENSG00000071246.5_77228532_77229473	14	14	77239540	77228532	11008	-0.425	0.000379758905900	3.4205
cg23436960	ENSG00000071246.5_77245289_77249354	14	14	77239540	77228532	11008	-0.410	0.000634217212130	3.1978
cg23673974	ENSG00000073861.1_45810610_45811311	17	17	45785206	45810610	25404	-0.462	0.000095739115358	4.0189
cg23673974	ENSG00000073861.1_45821561_45821719	17	17	45785206	45810610	25404	-0.479	0.000048010398356	4.3187
cg23673974	ENSG00000073861.1_45821848_45821909	17	17	45785206	45810610	25404	-0.479	0.000048261149628	4.3164
cg23673974	ENSG00000073861.1_45822114_45823485	17	17	45785206	45810610	25404	-0.496	0.000022768501534	4.6427
cg23691006	ENSG00000074660.10_1537152_1538911	17	17	1510666	1549042	38376	-0.427	0.000345528492547	3.4615
cg23957144	ENSG00000071894.9_145625382_145625475	8	8	145635364	145634753	611	0.428	0.000331951860300	3.4789
cg24335280	ENSG00000070444.7_2303934_2304412	17	17	2274746	2304412	29666	-0.425	0.000373663781174	3.4275
cg24397007	ENSG00000075426.7_28615725_28616689	2	2	28619094	28615315	3779	-0.490	0.000030059187598	4.5220
cg24397007	ENSG00000075426.7_28626974_28627225	2	2	28619094	28615315	3779	-0.428	0.000333931974011	3.4763
cg24397007	ENSG00000075426.7_28634746_28640179	2	2	28619094	28615315	3779	-0.560	0.000001020639635	5.9911
cg24879415	ENSG00000070731.4_74561461_74562353	17	17	74534700	74582145	47445	-0.442	0.000199820348269	3.6994
cg24996930	ENSG00000071246.5_77242235_77242616	14	14	77229233	77228532	701	-0.409	0.000654080169807	3.1844
cg24996930	ENSG00000071246.5_77245289_77249354	14	14	77229233	77228532	701	-0.416	0.000518646555797	3.2851
cg25784219	ENSG00000075426.7_28634746_28640179	2	2	28618328	28615315	3013	-0.414	0.000540560464805	3.2672
cg25852019	ENSG00000072195.9_220357316_220358354	2	2	220309638	220299568	10070	0.449	0.000153749598246	3.8132
cg25961567	ENSG00000071051.9_106497784_106498505	2	2	106363603	106361354	2249	-0.487	0.000033708034240	4.4723
cg25961567	ENSG00000071051.9_106509438_106510730	2	2	106363603	106361354	2249	-0.458	0.000109687676073	3.9598
cg26550194	ENSG00000070526.9_74620847_74621609	17	17	74639928	74639894	34	-0.579	0.000000354481346	6.4504
cg26550194	ENSG00000070526.9_74623149_74623320	17	17	74639928	74639894	34	-0.488	0.000032351913023	4.4901
cg26550194	ENSG00000070526.9_74625094_74625793	17	17	74639928	74639894	34	-0.417	0.000494695276352	3.3057
cg26607785	ENSG00000073861.1_45819976_45820130	17	17	45810424	45810610	186	-0.511	0.000011537160384	4.9379
cg26689780	ENSG00000071127.11_10075963_10077108	4	4	10079554	10118573	39019	0.490	0.000030167435996	4.5205
cg26689780	ENSG00000071127.11_10089331_10089564	4	4	10079554	10118573	39019	0.451	0.000146823988302	3.8332
cg27044455	ENSG00000070614.9_149900430_149901329	5	5	149878183	149865381	12802	-0.610	0.000000055567811	7.2552
cg27044455	ENSG00000070614.9_149907366_149907860	5	5	149878183	149865381	12802	-0.653	0.000000002905167	8.5368
cg27044455	ENSG00000070614.9_149932775_149937773	5	5	149878183	149865381	12802	-0.635	0.000000010061251	7.9973
cg27059530	ENSG00000072415.4_67769127_67769288	14	14	67707359	67707826	467	0.422	0.000418884333914	3.3779
cg27063237	ENSG00000072818.5_7249563_7249614	17	17	7208106	7239848	31742	-0.428	0.000337423149401	3.4718
cg27172287	ENSG00000075275.12_46756731_46759084	22	22	46974976	46933067	41909	-0.573	0.000000506859378	6.2951
cg27172287	ENSG00000075275.12_46929524_46933067	22	22	46974976	46933067	41909	-0.533	0.000004039522873	5.3937
cg27363558	ENSG00000072778.12_7123923_7123995	17	17	7108792	7120444	11652	-0.425	0.000372017037840	3.4294
cg00150128	ENSG00000078687.10_76100566_76104916	17	17	75999923	76000249	326	-0.437	0.000242983758860	3.6144
cg00187535	ENSG00000076944.7_7706920_7707004	19	19	7747028	7701991	45037	-0.430	0.000316020559583	3.5003
cg00364557	ENSG00000076248.4_109541238_109541416	12	12	109524566	109535379	10813	-0.438	0.000235664008175	3.6277
cg00580562	ENSG00000078403.11_22022433_22022521	10	10	21789124	21823094	33970	-0.453	0.000135770287714	3.8672
cg00683158	ENSG00000076924.6_7692614_7692737	19	19	7660969	7694451	33482	-0.427	0.000348613548601	3.4577
cg00734666	ENSG00000076201.8_47446142_47446269	3	3	47454929	47422501	32428	0.409	0.000644982588384	3.1905
cg00759295	ENSG00000076928.11_42392135_42392177	19	19	42388476	42387267	1209	0.423	0.000403874798217	3.3938
cg00925766	ENSG00000081177.12_69676141_69676520	14	14	69676183	69658228	17955	0.461	0.000099104708068	4.0039
cg01170124	ENSG00000075856.6_108916357_108917411	12	12	108962900	108955176	7724	-0.452	0.000136862095185	3.8637
cg01280841	ENSG00000077454.10_100176273_100176409	7	7	100181701	100183776	2075	0.409	0.000640477013835	3.1935
cg01432010	ENSG00000076984.11_7975865_7976044	19	19	8006001	7968728	37273	0.464	0.000085408326676	4.0685
cg01440934	ENSG00000079277.14_47023090_47024472	1	1	47051752	47082515	30763	-0.510	0.000011942978420	4.9229
cg01440934	ENSG00000079277.14_47028321_47028515	1	1	47051752	47082515	30763	-0.487	0.000033708034240	4.4723
cg01451057	ENSG00000080546.9_109311848_109312038	6	6	109450553	109416022	34531	0.418	0.000482059509700	3.3169
cg01538392	ENSG00000078804.8_33297862_33301243	20	20	33291225	33292094	869	0.428	0.000338929545674	3.4699
cg01750611	ENSG00000076604.8_27071038_27071273	17	17	27072015	27071036	979	-0.496	0.000022477968200	4.6482
cg02076378	ENSG00000076826.4_7682638_7683194	19	19	7677739	7660788	16951	0.416	0.000518646555797	3.2851
cg02253499	ENSG00000075975.11_12623615_12625212	3	3	12602046	12598513	3533	-0.498	0.000020729181980	4.6834
cg02387618	ENSG00000081059.14_133451254_133451724	5	5	133453480	133450402	3078	-0.455	0.000124478480142	3.9049
cg02387618	ENSG00000081059.14_133477876_133477995	5	5	133453480	133450402	3078	-0.416	0.000510548058224	3.2920
cg02387618	ENSG00000081059.14_133478412_133478574	5	5	133453480	133450402	3078	-0.443	0.000197966834310	3.7034
cg02387618	ENSG00000081059.14_133481892_133483920	5	5	133453480	133450402	3078	-0.445	0.000179153916329	3.7468
cg02442900	ENSG00000077044.5_234378017_234380746	2	2	234296642	234263153	33489	-0.455	0.000122484742676	3.9119
cg02603876	ENSG00000080603.10_30734284_30734550	16	16	30689847	30709530	19683	0.437	0.000241503364664	3.6171
cg02603876	ENSG00000080603.10_30748370_30751450	16	16	30689847	30709530	19683	0.426	0.000362809927312	3.4403
cg03076210	ENSG00000077549.11_19746155_19746245	1	1	19811704	19812066	362	-0.517	0.000009001246423	5.0457
cg03731797	ENSG00000079435.4_42914459_42914994	19	19	42900540	42931578	31038	0.411	0.000603743520451	3.2191
cg03836521	ENSG00000080603.10_30727614_30727800	16	16	30721270	30709530	11740	0.433	0.000285373673049	3.5446
cg03836521	ENSG00000080603.10_30732510_30732797	16	16	30721270	30709530	11740	0.411	0.000607157603685	3.2167
cg03836521	ENSG00000080603.10_30734284_30734550	16	16	30721270	30709530	11740	0.411	0.000602043027220	3.2204
cg03836521	ENSG00000080603.10_30748370_30751450	16	16	30721270	30709530	11740	0.503	0.000017053763136	4.7682
cg03887528	ENSG00000079263.11_231101798_231101975	2	2	231090531	231090444	87	-0.597	0.000000152255474	6.8174
cg03887528	ENSG00000079263.11_231134247_231134333	2	2	231090531	231090444	87	-0.562	0.000001120359740	5.9506
cg03887528	ENSG00000079263.11_231134552_231134668	2	2	231090531	231090444	87	-0.585	0.000000309440121	6.5094
cg03887528	ENSG00000079263.11_231177301_231177930	2	2	231090531	231090444	87	-0.552	0.000001827231435	5.7382
cg04313968	ENSG00000079313.5_1816430_1816568	19	19	1821895	1848452	26557	-0.441	0.000208037579723	3.6819
cg04467093	ENSG00000081059.14_133451254_133451724	5	5	133448932	133450402	1470	-0.462	0.000093863536285	4.0275
cg04467093	ENSG00000081059.14_133473750_133473855	5	5	133448932	133450402	1470	-0.439	0.000230660955883	3.6370
cg04467093	ENSG00000081059.14_133477876_133477995	5	5	133448932	133450402	1470	-0.451	0.000143813472754	3.8422
cg04467093	ENSG00000081059.14_133478412_133478574	5	5	133448932	133450402	1470	-0.463	0.000089915402868	4.0462
cg04467093	ENSG00000081059.14_133478684_133478791	5	5	133448932	133450402	1470	-0.427	0.000352244553859	3.4532
cg04467093	ENSG00000081059.14_133481432_133481876	5	5	133448932	133450402	1470	-0.471	0.000064730503850	4.1889
cg04467093	ENSG00000081059.14_133481892_133483920	5	5	133448932	133450402	1470	-0.460	0.000100910826833	3.9961
cg04579254	ENSG00000079263.11_231223679_231223762	2	2	231090745	231090444	301	-0.442	0.000202002887906	3.6946
cg04622103	ENSG00000079313.5_1816224_1816344	19	19	1812664	1848452	35788	0.478	0.000049105765944	4.3089
cg05467012	ENSG00000075975.11_12613568_12613872	3	3	12595696	12598513	2817	-0.461	0.000097649181218	4.0103
cg05467012	ENSG00000075975.11_12623615_12625212	3	3	12595696	12598513	2817	-0.413	0.000562514366950	3.2499
cg05564251	ENSG00000079263.11_231112631_231112780	2	2	231090640	231090444	196	-0.431	0.000305791185757	3.5146
cg05564251	ENSG00000079263.11_231134247_231134333	2	2	231090640	231090444	196	-0.510	0.000011965909163	4.9221
cg05564251	ENSG00000079263.11_231134552_231134668	2	2	231090640	231090444	196	-0.475	0.000056954819422	4.2445
cg05564251	ENSG00000079263.11_231177301_231177930	2	2	231090640	231090444	196	-0.417	0.000499690059932	3.3013
cg05616584	ENSG00000081059.14_133473750_133473855	5	5	133447785	133450402	2617	-0.461	0.000097008625421	4.0132
cg05616584	ENSG00000081059.14_133477876_133477995	5	5	133447785	133450402	2617	-0.431	0.000306249511357	3.5139
cg05616584	ENSG00000081059.14_133478412_133478574	5	5	133447785	133450402	2617	-0.421	0.000428132359623	3.3684
cg05898907	ENSG00000080822.11_98219684_98220364	3	3	98242685	98241910	775	0.407	0.000689723196251	3.1613
cg06835212	ENSG00000081189.9_88013975_88018742	5	5	88182744	88199922	17178	-0.425	0.000375317173176	3.4256
cg06835212	ENSG00000081189.9_88178772_88179302	5	5	88182744	88199922	17178	-0.426	0.000360673996511	3.4429
cg06867089	ENSG00000079308.11_218664512_218669326	2	2	218867385	218867718	333	-0.435	0.000262601333978	3.5807
cg06867089	ENSG00000079308.11_218674546_218674714	2	2	218867385	218867718	333	-0.446	0.000171451342800	3.7659
cg06867089	ENSG00000079308.11_218682413_218683482	2	2	218867385	218867718	333	-0.434	0.000267828490149	3.5721
cg06867089	ENSG00000079308.11_218712233_218713810	2	2	218867385	218867718	333	-0.450	0.000152776822843	3.8159
cg06918770	ENSG00000076928.11_42410609_42410772	19	19	42367976	42387267	19291	-0.469	0.000072616627274	4.1390
cg07017693	ENSG00000079332.7_71921375_71921494	10	10	71912317	71930279	17962	0.465	0.000084983403451	4.0707
cg07221635	ENSG00000079246.11_217069911_217071026	2	2	216946429	216972187	25758	-0.470	0.000067532931274	4.1705
cg07775309	ENSG00000075975.11_12623615_12625212	3	3	12595852	12598513	2661	-0.407	0.000689723196251	3.1613
cg07967665	ENSG00000077235.10_27471935_27472883	16	16	27542328	27561251	18923	0.420	0.000445249044908	3.3514
cg07967665	ENSG00000077235.10_27499875_27499956	16	16	27542328	27561251	18923	0.458	0.000109152537236	3.9620
cg07967665	ENSG00000077235.10_27500364_27500499	16	16	27542328	27561251	18923	0.445	0.000179434792044	3.7461
cg08436419	ENSG00000077044.5_234368840_234368991	2	2	234296834	234263153	33681	-0.486	0.000035873121988	4.4452
cg08436419	ENSG00000077044.5_234370994_234371105	2	2	234296834	234263153	33681	-0.415	0.000535195158660	3.2715
cg08436419	ENSG00000077044.5_234378017_234380746	2	2	234296834	234263153	33681	-0.425	0.000379201078756	3.4211
cg09218789	ENSG00000079337.10_48138236_48140682	12	12	48152903	48164823	11920	0.483	0.000046673819884	4.3309
cg09432136	ENSG00000079313.5_1819933_1820056	19	19	1818466	1848452	29986	-0.443	0.000193401820760	3.7135
cg09432136	ENSG00000079313.5_1820263_1820394	19	19	1818466	1848452	29986	-0.457	0.000115173530215	3.9386
cg10621374	ENSG00000075702.9_36593850_36593976	19	19	36505899	36545783	39884	-0.418	0.000486238402957	3.3132
cg10752508	ENSG00000080819.2_98298286_98299614	3	3	98313516	98312567	949	0.506	0.000014450362605	4.8401
cg10752508	ENSG00000080819.2_98304285_98304503	3	3	98313516	98312567	949	0.432	0.000294977714585	3.5302
cg10752508	ENSG00000080819.2_98311793_98312567	3	3	98313516	98312567	949	0.501	0.000018307560048	4.7374
cg10948777	ENSG00000079805.9_10893636_10893796	19	19	10828972	10824143	4829	-0.419	0.000457665354708	3.3395
cg11314827	ENSG00000081059.14_133450892_133451078	5	5	133447976	133450402	2426	-0.411	0.000611449866854	3.2136
cg11609545	ENSG00000076108.7_56993486_56993632	12	12	57024192	57030600	6408	-0.464	0.000086120888909	4.0649
cg11813810	ENSG00000081237.12_198608292_198608471	1	1	198621680	198607801	13879	-0.446	0.000176921394832	3.7522
cg11813810	ENSG00000081237.12_198675863_198676081	1	1	198621680	198607801	13879	-0.420	0.000440113555972	3.3564
cg11813810	ENSG00000081237.12_198697469_198697577	1	1	198621680	198607801	13879	-0.455	0.000124880793235	3.9035
cg11823034	ENSG00000079308.11_218664512_218669326	2	2	218858970	218867718	8748	-0.664	0.000000001252930	8.9021
cg11823034	ENSG00000079308.11_218674546_218674714	2	2	218858970	218867718	8748	-0.583	0.000000277225462	6.5572
cg11823034	ENSG00000079308.11_218682413_218683482	2	2	218858970	218867718	8748	-0.655	0.000000002494726	8.6030
cg11823034	ENSG00000079308.11_218712233_218713810	2	2	218858970	218867718	8748	-0.645	0.000000005156763	8.2876
cg12212706	ENSG00000079432.1_42795710_42795897	19	19	42817984	42788817	29167	0.440	0.000218576014016	3.6604
cg12976883	ENSG00000079263.11_231090444_231090618	2	2	231090376	231090444	68	-0.412	0.000648253169351	3.1883
cg12976883	ENSG00000079263.11_231101798_231101975	2	2	231090376	231090444	68	-0.535	0.000004329269801	5.3636
cg12976883	ENSG00000079263.11_231112631_231112780	2	2	231090376	231090444	68	-0.421	0.000486701515855	3.3127
cg12976883	ENSG00000079263.11_231134247_231134333	2	2	231090376	231090444	68	-0.487	0.000038176307592	4.4182
cg12976883	ENSG00000079263.11_231134552_231134668	2	2	231090376	231090444	68	-0.581	0.000000379928919	6.4203
cg12976883	ENSG00000079263.11_231177301_231177930	2	2	231090376	231090444	68	-0.537	0.000003964525371	5.4018
cg12976883	ENSG00000079263.11_231222520_231222682	2	2	231090376	231090444	68	-0.423	0.000441388807905	3.3552
cg13008174	ENSG00000079459.7_11687753_11687929	8	8	11640960	11653082	12122	0.472	0.000062141614707	4.2066
cg13008174	ENSG00000079459.7_11689027_11689179	8	8	11640960	11653082	12122	0.412	0.000583622688574	3.2339
cg13008174	ENSG00000079459.7_11695897_11696818	8	8	11640960	11653082	12122	0.464	0.000085550402627	4.0678
cg13446584	ENSG00000077809.7_74105305_74105443	7	7	74024953	74071994	47041	0.425	0.000371469596738	3.4301
cg13446584	ENSG00000077809.7_74113291_74113425	7	7	74024953	74071994	47041	0.417	0.000497543845250	3.3032
cg13446584	ENSG00000077809.7_74159097_74159280	7	7	74024953	74071994	47041	0.442	0.000201064850990	3.6967
cg13721644	ENSG00000076201.8_47448995_47449074	3	3	47446543	47422501	24042	-0.493	0.000025684531978	4.5903
cg14029117	ENSG00000077312.2_41269492_41269580	19	19	41246769	41256759	9990	0.416	0.000506179355746	3.2957
cg14261863	ENSG00000080189.9_44983712_44983880	20	20	45035638	44993043	42595	0.469	0.000071644864205	4.1448
cg14261863	ENSG00000080189.9_44987026_44987597	20	20	45035638	44993043	42595	0.486	0.000035367178563	4.4514
cg14523804	ENSG00000078687.10_76027597_76027923	17	17	75995968	76000249	4281	0.422	0.000421332500825	3.3754
cg14523804	ENSG00000078687.10_76044926_76047538	17	17	75995968	76000249	4281	0.415	0.000530634923875	3.2752
cg14523804	ENSG00000078687.10_76082934_76083174	17	17	75995968	76000249	4281	0.479	0.000046369289393	4.3338
cg14922922	ENSG00000076248.4_109541238_109541416	12	12	109539174	109535379	3795	0.413	0.000564113097570	3.2486
cg15576517	ENSG00000076944.7_7706920_7707004	19	19	7711153	7701991	9162	-0.471	0.000064730503850	4.1889
cg15909725	ENSG00000078902.10_1295601_1298483	11	11	1365716	1330884	34832	0.432	0.000369156331404	3.4328
cg16331727	ENSG00000079459.7_11660521_11661027	8	8	11630219	11653082	22863	0.422	0.000410417514235	3.3868
cg16652392	ENSG00000078369.9_1716725_1718876	1	1	1826227	1822502	3725	0.437	0.000244472458210	3.6118
cg17474222	ENSG00000076924.6_7693036_7693184	19	19	7680053	7694451	14398	0.409	0.000641375836011	3.1929
cg17607231	ENSG00000079263.11_231090444_231090618	2	2	231090329	231090444	115	-0.437	0.000247474940082	3.6065
cg17607231	ENSG00000079263.11_231101798_231101975	2	2	231090329	231090444	115	-0.542	0.000002648428267	5.5770
cg17607231	ENSG00000079263.11_231134247_231134333	2	2	231090329	231090444	115	-0.452	0.000138847715606	3.8575
cg17607231	ENSG00000079263.11_231134552_231134668	2	2	231090329	231090444	115	-0.520	0.000007829251537	5.1063
cg17607231	ENSG00000079263.11_231177301_231177930	2	2	231090329	231090444	115	-0.522	0.000006937686537	5.1588
cg17607231	ENSG00000079263.11_231222520_231222682	2	2	231090329	231090444	115	-0.412	0.000595284478956	3.2253
cg17607231	ENSG00000079263.11_231223679_231223762	2	2	231090329	231090444	115	-0.422	0.000417056726024	3.3798
cg17659920	ENSG00000075702.9_36595670_36596012	19	19	36499666	36545783	46117	0.409	0.000658672503018	3.1813
cg17736252	ENSG00000077254.10_78180299_78180468	1	1	78273462	78225537	47925	-0.424	0.000389928672441	3.4090
cg18211066	ENSG00000078687.10_76082934_76083174	17	17	75956222	76000249	44027	-0.459	0.000120602120654	3.9186
cg18338046	ENSG00000081059.14_133451254_133451724	5	5	133452188	133450402	1786	-0.431	0.000298991113414	3.5243
cg18338046	ENSG00000081059.14_133477876_133477995	5	5	133452188	133450402	1786	-0.418	0.000483448827031	3.3156
cg18338046	ENSG00000081059.14_133478412_133478574	5	5	133452188	133450402	1786	-0.420	0.000446541418471	3.3501
cg18338046	ENSG00000081059.14_133481892_133483920	5	5	133452188	133450402	1786	-0.419	0.000464326166004	3.3332
cg18371102	ENSG00000078304.12_102276140_102276373	14	14	102184272	102228135	43863	0.415	0.000539022550631	3.2684
cg18739367	ENSG00000077782.14_38271436_38271541	8	8	38330740	38326352	4388	0.428	0.000338929545674	3.4699
cg18739367	ENSG00000077782.14_38273363_38273578	8	8	38330740	38326352	4388	0.432	0.000295865300318	3.5289
cg18739367	ENSG00000077782.14_38274824_38274934	8	8	38330740	38326352	4388	0.427	0.000346554063702	3.4602
cg18739367	ENSG00000077782.14_38275388_38275509	8	8	38330740	38326352	4388	0.433	0.000277310329925	3.5570
cg18739367	ENSG00000077782.14_38275746_38275891	8	8	38330740	38326352	4388	0.410	0.000636893150003	3.1959
cg18739367	ENSG00000077782.14_38277051_38277253	8	8	38330740	38326352	4388	0.484	0.000038437064533	4.4152
cg18739367	ENSG00000077782.14_38287200_38287466	8	8	38330740	38326352	4388	0.408	0.000682076191897	3.1662
cg18745507	ENSG00000076662.4_10445204_10445458	19	19	10415557	10450345	34788	0.425	0.000373663781174	3.4275
cg19576739	ENSG00000077097.8_25672292_25672430	3	3	25706456	25706398	58	-0.420	0.000440113555972	3.3564
cg19576739	ENSG00000077097.8_25677427_25677639	3	3	25706456	25706398	58	-0.474	0.000057150441139	4.2430
cg19577671	ENSG00000079462.2_42804122_42804244	19	19	42782524	42806929	24405	0.435	0.000466719053538	3.3309
cg19577671	ENSG00000079462.2_42804323_42804439	19	19	42782524	42806929	24405	0.453	0.000248916325474	3.6039
cg19577671	ENSG00000079462.2_42806384_42806929	19	19	42782524	42806929	24405	0.429	0.000558623148932	3.2529
cg19636672	ENSG00000076067.6_56982924_56984745	12	12	56881121	56915713	34592	-0.427	0.000354334882557	3.4506
cg19637177	ENSG00000080546.9_109319716_109319958	6	6	109417087	109416022	1065	-0.415	0.000526861757565	3.2783
cg20476877	ENSG00000075856.6_108917646_108918283	12	12	108956650	108955176	1474	-0.449	0.000157199300933	3.8035
cg20631044	ENSG00000077312.2_41256759_41257386	19	19	41255890	41256759	869	0.407	0.000687804187871	3.1625
cg20631044	ENSG00000077312.2_41263237_41263409	19	19	41255890	41256759	869	0.479	0.000046856086776	4.3292
cg20631044	ENSG00000077312.2_41268806_41268979	19	19	41255890	41256759	869	0.454	0.000130220880217	3.8853
cg20962211	ENSG00000077232.10_183622419_183622552	2	2	183580829	183580999	170	0.421	0.000428755461472	3.3678
cg22322184	ENSG00000076944.7_7706920_7707004	19	19	7734203	7701991	32212	-0.424	0.000392222088098	3.4065
cg22322184	ENSG00000076944.7_7707315_7707422	19	19	7734203	7701991	32212	-0.432	0.000289267494753	3.5387
cg22799518	ENSG00000076108.7_56992913_56993142	12	12	56988862	57030600	41738	0.414	0.000558535544719	3.2529
cg22799518	ENSG00000076108.7_56993486_56993632	12	12	56988862	57030600	41738	0.435	0.000259825541125	3.5853
cg23080179	ENSG00000075618.11_5632439_5633399	7	7	5632424	5632439	15	0.425	0.000379758905900	3.4205
cg23358740	ENSG00000078304.12_102302506_102303038	14	14	102198157	102228135	29978	-0.497	0.000022068890343	4.6562
cg23358740	ENSG00000078304.12_102368056_102368226	14	14	102198157	102228135	29978	-0.414	0.000547530580794	3.2616
cg23358740	ENSG00000078304.12_102372739_102372984	14	14	102198157	102228135	29978	-0.452	0.000141536416546	3.8491
cg23358740	ENSG00000078304.12_102391478_102394326	14	14	102198157	102228135	29978	-0.476	0.000053722540335	4.2698
cg24847846	ENSG00000075975.11_12623615_12625212	3	3	12595473	12598513	3040	-0.417	0.000492568599777	3.3075
cg25491987	ENSG00000079805.9_10941654_10942586	19	19	10812229	10824143	11914	-0.417	0.000490450248042	3.3094
cg25947408	ENSG00000081059.14_133477876_133477995	5	5	133451383	133450402	981	-0.409	0.000644982588384	3.1905
cg25947408	ENSG00000081059.14_133478412_133478574	5	5	133451383	133450402	981	-0.424	0.000391073846859	3.4077
cg25947408	ENSG00000081059.14_133481892_133483920	5	5	133451383	133450402	981	-0.439	0.000226102575862	3.6457
cg26328589	ENSG00000076604.8_27075280_27075441	17	17	27036568	27071036	34468	0.432	0.000295421202693	3.5296
cg26328589	ENSG00000076604.8_27075529_27075684	17	17	27036568	27071036	34468	0.414	0.000557742857292	3.2536
cg27060391	ENSG00000076928.11_42396674_42396920	19	19	42416708	42387267	29441	-0.419	0.000461651318931	3.3357
cg27060391	ENSG00000076928.11_42398280_42398379	19	19	42416708	42387267	29441	-0.440	0.000219250635731	3.6591
cg27060391	ENSG00000076928.11_42398524_42398620	19	19	42416708	42387267	29441	-0.450	0.000149654223499	3.8249
cg27060391	ENSG00000076928.11_42406037_42406183	19	19	42416708	42387267	29441	-0.428	0.000342976677004	3.4647
cg27060391	ENSG00000076928.11_42406424_42406506	19	19	42416708	42387267	29441	-0.420	0.000454367690880	3.3426
cg27060391	ENSG00000076928.11_42407457_42407557	19	19	42416708	42387267	29441	-0.415	0.000535958653811	3.2709
cg27060391	ENSG00000076928.11_42408187_42408262	19	19	42416708	42387267	29441	-0.408	0.000667012516699	3.1759
cg27060391	ENSG00000076928.11_42409912_42409979	19	19	42416708	42387267	29441	-0.426	0.000367658045134	3.4346
cg27074609	ENSG00000079805.9_10883155_10883304	19	19	10792710	10824143	31433	0.426	0.000362809927312	3.4403
cg27450667	ENSG00000076003.4_136610357_136610485	2	2	136634097	136633996	101	0.412	0.000654901009095	3.1838
cg27565473	ENSG00000076201.8_47450266_47450577	3	3	47398007	47422501	24494	-0.423	0.000400346266331	3.3976
cg00318756	ENSG00000081985.6_67773047_67773650	1	1	67773020	67773047	27	-0.584	0.000000271891303	6.5656
cg00318756	ENSG00000081985.6_67787285_67787572	1	1	67773020	67773047	27	-0.583	0.000000286104333	6.5435
cg00318756	ENSG00000081985.6_67793883_67794067	1	1	67773020	67773047	27	-0.513	0.000010763775898	4.9680
cg00318756	ENSG00000081985.6_67816553_67816772	1	1	67773020	67773047	27	-0.542	0.000002587385185	5.5871
cg00318756	ENSG00000081985.6_67833508_67833708	1	1	67773020	67773047	27	-0.586	0.000000241272166	6.6175
cg00318756	ENSG00000081985.6_67838119_67838217	1	1	67773020	67773047	27	-0.547	0.000002045322395	5.6892
cg00318756	ENSG00000081985.6_67838308_67838466	1	1	67773020	67773047	27	-0.532	0.000004341074727	5.3624
cg00318756	ENSG00000081985.6_67861230_67862583	1	1	67773020	67773047	27	-0.572	0.000000529906081	6.2758
cg00355286	ENSG00000087253.5_55562289_55562506	16	16	55525729	55542910	17181	0.505	0.000015408938060	4.8122
cg00355286	ENSG00000087253.5_55616826_55620578	16	16	55525729	55542910	17181	0.471	0.000065838325644	4.1815
cg00579409	ENSG00000085840.7_52854114_52854309	1	1	52869541	52870131	590	-0.433	0.000278149179618	3.5557
cg00645897	ENSG00000085999.6_46713367_46714080	1	1	46713442	46713360	82	0.436	0.000286422195371	3.5430
cg00645897	ENSG00000085999.6_46726399_46726687	1	1	46713442	46713360	82	0.503	0.000019848966272	4.7023
cg00645897	ENSG00000085999.6_46726933_46727057	1	1	46713442	46713360	82	0.424	0.000430189490162	3.3663
cg00645897	ENSG00000085999.6_46739296_46739419	1	1	46713442	46713360	82	0.471	0.000074697220982	4.1267
cg00645897	ENSG00000085999.6_46743489_46743652	1	1	46713442	46713360	82	0.466	0.000089954534415	4.0460
cg00645897	ENSG00000085999.6_46743744_46744145	1	1	46713442	46713360	82	0.435	0.000293233091572	3.5328
cg00990022	ENSG00000084072.12_40218959_40219379	1	1	40138052	40157854	19802	0.413	0.000566518939198	3.2468
cg01194468	ENSG00000086102.13_33294418_33295425	9	9	33264774	33290509	25735	-0.436	0.000253967617377	3.5952
cg01356829	ENSG00000081985.6_67773047_67773650	1	1	67772896	67773047	151	-0.588	0.000000211305192	6.6751
cg01356829	ENSG00000081985.6_67787285_67787572	1	1	67772896	67773047	151	-0.657	0.000000002086599	8.6806
cg01356829	ENSG00000081985.6_67793883_67794067	1	1	67772896	67773047	151	-0.588	0.000000206665570	6.6847
cg01356829	ENSG00000081985.6_67816553_67816772	1	1	67772896	67773047	151	-0.597	0.000000122117256	6.9132
cg01356829	ENSG00000081985.6_67833508_67833708	1	1	67772896	67773047	151	-0.645	0.000000005125823	8.2902
cg01356829	ENSG00000081985.6_67838119_67838217	1	1	67772896	67773047	151	-0.593	0.000000152912342	6.8156
cg01356829	ENSG00000081985.6_67838308_67838466	1	1	67772896	67773047	151	-0.624	0.000000022392865	7.6499
cg01356829	ENSG00000081985.6_67861230_67862583	1	1	67772896	67773047	151	-0.631	0.000000013816609	7.8596
cg01525376	ENSG00000084623.7_32691772_32691921	1	1	32716212	32687529	28683	-0.494	0.000024856645855	4.6046
cg01525376	ENSG00000084623.7_32692004_32692131	1	1	32716212	32687529	28683	-0.462	0.000094953465674	4.0225
cg01525376	ENSG00000084623.7_32694100_32694210	1	1	32716212	32687529	28683	-0.534	0.000003788908463	5.4215
cg01525376	ENSG00000084623.7_32694328_32694417	1	1	32716212	32687529	28683	-0.508	0.000013342871383	4.8748
cg01525376	ENSG00000084623.7_32696528_32696620	1	1	32716212	32687529	28683	-0.513	0.000010742999223	4.9689
cg01646516	ENSG00000083799.10_50785515_50785817	16	16	50815179	50775961	39218	-0.408	0.000663294083432	3.1783
cg01935086	ENSG00000084652.10_32658809_32658901	1	1	32674191	32645287	28904	0.410	0.000626250537173	3.2033
cg02052217	ENSG00000085514.10_99971068_99971343	7	7	99970869	99965153	5716	-0.607	0.000000081981836	7.0863
cg02052217	ENSG00000085514.10_99971667_99972056	7	7	99970869	99965153	5716	-0.602	0.000000113831342	6.9437
cg02052217	ENSG00000085514.10_99987511_99987729	7	7	99970869	99965153	5716	-0.628	0.000000021396708	7.6697
cg02052217	ENSG00000085514.10_99996914_99996963	7	7	99970869	99965153	5716	-0.463	0.000104423673120	3.9812
cg02052217	ENSG00000085514.10_99997204_99997235	7	7	99970869	99965153	5716	-0.468	0.000085262358501	4.0692
cg02052217	ENSG00000085514.10_99997408_99997719	7	7	99970869	99965153	5716	-0.580	0.000000406270960	6.3912
cg02192746	ENSG00000085514.10_99971068_99971343	7	7	99971016	99965153	5863	-0.458	0.000109509028617	3.9606
cg02192746	ENSG00000085514.10_99971667_99972056	7	7	99971016	99965153	5863	-0.466	0.000078971084427	4.1025
cg02192746	ENSG00000085514.10_99987511_99987729	7	7	99971016	99965153	5863	-0.434	0.000273564067750	3.5629
cg02192746	ENSG00000085514.10_99997408_99997719	7	7	99971016	99965153	5863	-0.438	0.000235664008175	3.6277
cg02576915	ENSG00000084070.6_40872408_40872541	1	1	40769669	40810522	40853	0.456	0.000117247499874	3.9309
cg02609775	ENSG00000086504.10_418328_418414	16	16	430019	420568	9451	-0.460	0.000101575081262	3.9932
cg02722672	ENSG00000087269.10_2941254_2941372	4	4	2967106	2965112	1994	0.421	0.000425648196387	3.3709
cg03066323	ENSG00000085514.10_99971068_99971343	7	7	99970779	99965153	5626	-0.546	0.000002153610174	5.6668
cg03066323	ENSG00000085514.10_99971667_99972056	7	7	99970779	99965153	5626	-0.514	0.000010275327169	4.9882
cg03066323	ENSG00000085514.10_99987511_99987729	7	7	99970779	99965153	5626	-0.503	0.000016800194510	4.7747
cg03066323	ENSG00000085514.10_99996914_99996963	7	7	99970779	99965153	5626	-0.425	0.000378087666560	3.4224
cg03066323	ENSG00000085514.10_99997204_99997235	7	7	99970779	99965153	5626	-0.474	0.000058637522297	4.2318
cg03066323	ENSG00000085514.10_99997408_99997719	7	7	99970779	99965153	5626	-0.586	0.000000240094256	6.6196
cg03078586	ENSG00000087086.7_49468566_49468866	19	19	49469953	49468566	1387	-0.425	0.000377532079717	3.4230
cg03078586	ENSG00000087086.7_49469027_49469173	19	19	49469953	49468566	1387	-0.409	0.000654996304573	3.1838
cg03113867	ENSG00000084234.11_129939788_129939977	11	11	129920411	129939732	19321	-0.644	0.000000005608965	8.2511
cg03113867	ENSG00000084234.11_129979324_129979497	11	11	129920411	129939732	19321	-0.575	0.000000445347766	6.3513
cg03113867	ENSG00000084234.11_129980433_129980556	11	11	129920411	129939732	19321	-0.512	0.000011016034104	4.9580
cg03113867	ENSG00000084234.11_129990601_129990718	11	11	129920411	129939732	19321	-0.581	0.000000311359699	6.5067
cg03113867	ENSG00000084234.11_129991509_129991705	11	11	129920411	129939732	19321	-0.598	0.000000117542453	6.9298
cg03113867	ENSG00000084234.11_129992200_129992408	11	11	129920411	129939732	19321	-0.609	0.000000056310285	7.2494
cg03113867	ENSG00000084234.11_129993507_129993674	11	11	129920411	129939732	19321	-0.636	0.000000009772740	8.0100
cg03113867	ENSG00000084234.11_129996595_129996725	11	11	129920411	129939732	19321	-0.561	0.000000962612264	6.0165
cg03113867	ENSG00000084234.11_129998943_129999101	11	11	129920411	129939732	19321	-0.602	0.000000088156417	7.0547
cg03113867	ENSG00000084234.11_129999933_130000061	11	11	129920411	129939732	19321	-0.641	0.000000006930369	8.1592
cg03113867	ENSG00000084234.11_130005458_130005610	11	11	129920411	129939732	19321	-0.540	0.000002827795431	5.5486
cg03113867	ENSG00000084234.11_130011393_130011467	11	11	129920411	129939732	19321	-0.651	0.000000003266822	8.4859
cg03113867	ENSG00000084234.11_130011814_130011969	11	11	129920411	129939732	19321	-0.644	0.000000005394523	8.2680
cg03113867	ENSG00000084234.11_130013242_130014699	11	11	129920411	129939732	19321	-0.565	0.000000788383744	6.1033
cg03121834	ENSG00000085514.10_99971068_99971343	7	7	99970448	99965153	5295	-0.702	0.000000000052081	10.2833
cg03121834	ENSG00000085514.10_99971667_99972056	7	7	99970448	99965153	5295	-0.704	0.000000000041222	10.3849
cg03121834	ENSG00000085514.10_99987511_99987729	7	7	99970448	99965153	5295	-0.702	0.000000000052868	10.2768
cg03121834	ENSG00000085514.10_99996914_99996963	7	7	99970448	99965153	5295	-0.535	0.000003612450861	5.4422
cg03121834	ENSG00000085514.10_99997204_99997235	7	7	99970448	99965153	5295	-0.625	0.000000020305706	7.6924
cg03121834	ENSG00000085514.10_99997408_99997719	7	7	99970448	99965153	5295	-0.710	0.000000000023806	10.6233
cg03327307	ENSG00000085871.4_140586922_140587231	4	4	140586881	140586922	41	-0.548	0.000001921284944	5.7164
cg03975876	ENSG00000081985.6_67773047_67773650	1	1	67773073	67773047	26	-0.555	0.000001301578889	5.8855
cg03975876	ENSG00000081985.6_67787285_67787572	1	1	67773073	67773047	26	-0.580	0.000000333861916	6.4764
cg03975876	ENSG00000081985.6_67793883_67794067	1	1	67773073	67773047	26	-0.541	0.000002751234794	5.5605
cg03975876	ENSG00000081985.6_67816553_67816772	1	1	67773073	67773047	26	-0.514	0.000010275327169	4.9882
cg03975876	ENSG00000081985.6_67833508_67833708	1	1	67773073	67773047	26	-0.562	0.000000913877953	6.0391
cg03975876	ENSG00000081985.6_67838119_67838217	1	1	67773073	67773047	26	-0.546	0.000002107853138	5.6762
cg03975876	ENSG00000081985.6_67838308_67838466	1	1	67773073	67773047	26	-0.555	0.000001313154889	5.8817
cg03975876	ENSG00000081985.6_67861230_67862583	1	1	67773073	67773047	26	-0.554	0.000001375531008	5.8615
cg04172533	ENSG00000083799.10_50825469_50825601	16	16	50743027	50775961	32934	0.470	0.000069267741755	4.1595
cg04406574	ENSG00000083168.5_41798360_41798962	8	8	41910366	41909508	858	-0.419	0.000455684150381	3.3413
cg05015176	ENSG00000087074.5_49376482_49378155	19	19	49403253	49375649	27604	-0.410	0.000621863980100	3.2063
cg05350315	ENSG00000084623.7_32696528_32696620	1	1	32716961	32687529	29432	-0.432	0.000296755327128	3.5276
cg06244417	ENSG00000085265.5_137797736_137801891	9	9	137809628	137809809	181	-0.471	0.000064950680927	4.1874
cg06244417	ENSG00000085265.5_137804332_137804461	9	9	137809628	137809809	181	-0.466	0.000079103252961	4.1018
cg06581840	ENSG00000086827.4_113607342_113607544	11	11	113644397	113644533	136	-0.432	0.000292329543815	3.5341
cg06581840	ENSG00000086827.4_113631539_113631640	11	11	113644397	113644533	136	-0.415	0.000527614432618	3.2777
cg06952660	ENSG00000081985.6_67773047_67773650	1	1	67773044	67773047	3	-0.495	0.000023922116511	4.6212
cg06952660	ENSG00000081985.6_67787285_67787572	1	1	67773044	67773047	3	-0.550	0.000001679369192	5.7749
cg06952660	ENSG00000081985.6_67793883_67794067	1	1	67773044	67773047	3	-0.537	0.000003268668941	5.4856
cg06952660	ENSG00000081985.6_67816553_67816772	1	1	67773044	67773047	3	-0.515	0.000009731604611	5.0118
cg06952660	ENSG00000081985.6_67833508_67833708	1	1	67773044	67773047	3	-0.571	0.000000539901935	6.2677
cg06952660	ENSG00000081985.6_67838119_67838217	1	1	67773044	67773047	3	-0.521	0.000007422194320	5.1295
cg06952660	ENSG00000081985.6_67838308_67838466	1	1	67773044	67773047	3	-0.533	0.000004014608783	5.3964
cg06952660	ENSG00000081985.6_67861230_67862583	1	1	67773044	67773047	3	-0.553	0.000001443853201	5.8405
cg07039378	ENSG00000086730.12_73643274_73644161	7	7	73645723	73613982	31741	-0.412	0.000596967622086	3.2240
cg07139668	ENSG00000085999.6_46726933_46727057	1	1	46686806	46713360	26554	-0.436	0.000254741625956	3.5939
cg07139668	ENSG00000085999.6_46739027_46739137	1	1	46686806	46713360	26554	-0.445	0.000180845242366	3.7427
cg07139668	ENSG00000085999.6_46739296_46739419	1	1	46686806	46713360	26554	-0.442	0.000204841128245	3.6886
cg07139668	ENSG00000085999.6_46743489_46743652	1	1	46686806	46713360	26554	-0.462	0.000093708776907	4.0282
cg07139668	ENSG00000085999.6_46743744_46744145	1	1	46686806	46713360	26554	-0.428	0.000340947627730	3.4673
cg07192622	ENSG00000081985.6_67773047_67773650	1	1	67775585	67773047	2538	-0.475	0.000055794029580	4.2534
cg07192622	ENSG00000081985.6_67787285_67787572	1	1	67775585	67773047	2538	-0.514	0.000010215745162	4.9907
cg07192622	ENSG00000081985.6_67793883_67794067	1	1	67775585	67773047	2538	-0.469	0.000070804435148	4.1499
cg07192622	ENSG00000081985.6_67816553_67816772	1	1	67775585	67773047	2538	-0.466	0.000080034162981	4.0967
cg07192622	ENSG00000081985.6_67833508_67833708	1	1	67775585	67773047	2538	-0.496	0.000022643562768	4.6451
cg07192622	ENSG00000081985.6_67838119_67838217	1	1	67775585	67773047	2538	-0.513	0.000010763775898	4.9680
cg07192622	ENSG00000081985.6_67838308_67838466	1	1	67775585	67773047	2538	-0.489	0.000031551402259	4.5010
cg07192622	ENSG00000081985.6_67861230_67862583	1	1	67775585	67773047	2538	-0.518	0.000008289604456	5.0815
cg07456681	ENSG00000085721.7_15153879_15155762	16	16	15146876	15188171	41295	0.433	0.000278569474266	3.5551
cg07571745	ENSG00000084623.7_32691772_32691921	1	1	32715428	32687529	27899	-0.515	0.000009488388597	5.0228
cg07571745	ENSG00000084623.7_32692004_32692131	1	1	32715428	32687529	27899	-0.535	0.000003619960244	5.4413
cg07571745	ENSG00000084623.7_32694100_32694210	1	1	32715428	32687529	27899	-0.550	0.000001712618499	5.7663
cg07571745	ENSG00000084623.7_32694328_32694417	1	1	32715428	32687529	27899	-0.478	0.000048428989789	4.3149
cg07571745	ENSG00000084623.7_32696528_32696620	1	1	32715428	32687529	27899	-0.531	0.000004569217709	5.3402
cg07645542	ENSG00000081665.7_19903528_19906469	19	19	19972043	19932560	39483	-0.425	0.000370922890834	3.4307
cg07945480	ENSG00000087269.10_2940915_2941070	4	4	2964972	2965112	140	-0.411	0.000600346886346	3.2216
cg07945480	ENSG00000087269.10_2943919_2944078	4	4	2964972	2965112	140	-0.444	0.000185137865051	3.7325
cg10724791	ENSG00000085871.4_140586922_140587231	4	4	140586921	140586922	1	-0.492	0.000027368060559	4.5628
cg10783797	ENSG00000082014.11_150937511_150937608	7	7	150930536	150974982	44446	-0.428	0.000332445880759	3.4783
cg11132246	ENSG00000081985.6_67773047_67773650	1	1	67772972	67773047	75	-0.493	0.000026155457042	4.5824
cg11132246	ENSG00000081985.6_67787285_67787572	1	1	67772972	67773047	75	-0.578	0.000000372722676	6.4286
cg11132246	ENSG00000081985.6_67793883_67794067	1	1	67772972	67773047	75	-0.516	0.000009250849510	5.0338
cg11132246	ENSG00000081985.6_67816553_67816772	1	1	67772972	67773047	75	-0.508	0.000013470442702	4.8706
[truncated: 15,268 more rows]
