# Supplementary material for: Passive and active DNA methylation and the interplay with genetic variation in gene regulation
Source: eLife. 2013 Jun 4;2:e00523. doi: 10.7554/eLife.00523 (PMC3673336; doi:10.7554/eLife.00523)
Supplement: Table 1—source data 1. — Significant eQTL, mQTL and eQTM associations found in each cell-type. DOI: http://dx.doi.org/10.7554/eLife.00523.012 [file elife00523s001.zip › GENCORD2_ASSOCIATIONS/GENCORD2_MQTL_FDR10_F_107]

SNP_label	METHYL_ID	SNP_chromosome	METHYL_chromosome	SNP_location	METHYL_location	Distance	rvalue	pvalue	-log10(pvalue)
rs9903623	cg26536949	17	17	56117	57053	936	-0.926	0.000000000000000	45.4168
rs1469884	cg03085949	7	7	154958266	154958558	292	0.923	0.000000000000000	44.7424
rs9903623	cg05528899	17	17	56117	57120	1003	-0.919	0.000000000000000	43.5419
rs11054172	cg25677688	12	12	11176820	11176386	434	0.908	0.000000000000000	40.8288
rs2842864	cg24450063	1	1	156159217	156163899	4682	-0.907	0.000000000000000	40.5452
rs4736369	cg24634471	8	8	143751698	143751801	103	0.901	0.000000000000000	39.1446
rs599444	cg12310025	6	6	25883714	25882481	1233	-0.900	0.000000000000000	38.9707
rs17049654	cg02773192	3	3	8893546	8893478	68	0.899	0.000000000000000	38.6627
rs11649479	cg05382480	16	16	19606891	19606588	303	-0.899	0.000000000000000	38.6177
rs3897927	cg26474127	13	13	28562901	28562819	82	-0.897	0.000000000000000	38.2578
rs13084718	cg01465323	3	3	13610039	13609994	45	-0.893	0.000000000000000	37.4587
rs6601733	cg14308648	10	10	3565283	3568949	3666	-0.892	0.000000000000000	37.1851
rs1007648	cg11281224	4	4	60004266	60001000	3266	-0.892	0.000000000000000	37.1759
rs2842864	cg25208724	1	1	156159217	156163844	4627	-0.891	0.000000000000000	36.9884
rs8081687	cg16441919	17	17	1094119	1094029	90	0.887	0.000000000000000	36.3575
rs2915251	cg25307778	8	8	8867411	8871457	4046	-0.887	0.000000000000000	36.3539
rs1133790	cg22004693	7	7	99632982	99632812	170	-0.887	0.000000000000000	36.2029
rs8081687	cg10718894	17	17	1094119	1094057	62	0.886	0.000000000000000	36.1939
rs599444	cg03264133	6	6	25883714	25882463	1251	-0.886	0.000000000000000	36.1891
rs2796298	cg03816081	10	10	29576177	29577743	1566	-0.885	0.000000000000000	35.9880
rs2727201	cg09918751	15	15	100515311	100517450	2139	-0.885	0.000000000000000	35.8298
rs61964193	cg04646842	13	13	94107226	94107224	2	0.884	0.000000000000000	35.8031
rs56877094	cg01909103	12	12	129574350	129572610	1740	-0.884	0.000000000000000	35.7453
rs2099916	cg03713963	17	17	1060421	1062968	2547	0.884	0.000000000000000	35.6562
rs1560953	cg22216157	7	7	157638790	157643037	4247	0.883	0.000000000000000	35.6137
rs35757381	cg22863700	5	5	28929637	28928346	1291	0.882	0.000000000000000	35.3194
rs964296	cg16303742	3	3	15536833	15540471	3638	0.878	0.000000000000000	34.6894
rs3897927	cg03570045	13	13	28562901	28562886	15	-0.877	0.000000000000000	34.5627
rs189854	cg18330338	5	5	9047029	9047211	182	-0.875	0.000000000000000	34.0715
rs72695734	cg19504605	8	8	144335344	144339106	3762	-0.874	0.000000000000000	33.9905
rs12895798	cg02351406	14	14	101442793	101447389	4596	-0.873	0.000000000000000	33.7665
rs4736369	cg10596483	8	8	143751698	143751796	98	0.873	0.000000000000000	33.7200
rs1445685	cg27586797	5	5	13665834	13664584	1250	0.870	0.000000000000000	33.2867
rs116616716	cg07905975	6	6	33288075	33288366	291	-0.870	0.000000000000000	33.2166
rs3897927	cg10719522	13	13	28562901	28562841	60	-0.869	0.000000000000000	33.1213
rs116616716	cg09597022	6	6	33288075	33288332	257	-0.868	0.000000000000000	33.0020
rs8081687	cg25334860	17	17	1094119	1094299	180	0.868	0.000000000000000	32.9744
rs7984195	cg20274978	13	13	114215226	114214701	525	-0.868	0.000000000000000	32.9553
rs116616716	cg26500914	6	6	33288075	33288323	248	-0.868	0.000000000000000	32.9131
rs116616716	cg09365002	6	6	33288075	33288329	254	-0.867	0.000000000000000	32.8781
rs645279	cg03517284	6	6	25880494	25882590	2096	0.867	0.000000000000000	32.8398
rs116616716	cg24498636	6	6	33288075	33288372	297	-0.866	0.000000000000000	32.7142
rs116616716	cg03477252	6	6	33288075	33288180	105	-0.866	0.000000000000000	32.6840
rs11548102	cg08477332	1	1	153587256	153590243	2987	0.866	0.000000000000000	32.6790
rs11738388	cg16079430	5	5	10853986	10856757	2771	0.865	0.000000000000000	32.5284
rs645279	cg07061783	6	6	25880494	25882402	1908	0.865	0.000000000000000	32.4701
rs75208378	cg00007215	17	17	21416316	21416281	35	-0.864	0.000000000000000	32.3908
rs10923444	cg01778345	1	1	118424269	118427435	3166	-0.863	0.000000000000000	32.1345
rs4246753	cg26168224	5	5	2014721	2018326	3605	-0.862	0.000000000000000	32.0273
rs10798011	cg11066601	1	1	185369581	185373486	3905	-0.862	0.000000000000000	31.9911
rs7984195	cg25319564	13	13	114215226	114214573	653	-0.861	0.000000000000000	31.8177
rs2493900	cg27555617	10	10	134411371	134411295	76	0.859	0.000000000000000	31.5918
rs2142641	cg26269080	6	6	113777858	113779374	1516	0.858	0.000000000000000	31.4397
snp_3_186372123	cg13908232	3	3	186372123	186371902	221	-0.857	0.000000000000000	31.3465
rs2532947	cg06844165	17	17	3768679	3768599	80	0.854	0.000000000000000	30.8632
rs371671	cg25755428	19	19	13870153	13875111	4958	-0.851	0.000000000000000	30.4028
rs2212430	cg27471124	11	11	109289538	109292789	3251	0.851	0.000000000000000	30.3740
rs9389237	cg22676075	6	6	135203779	135203613	166	-0.850	0.000000000000000	30.2670
rs116616716	cg17251196	6	6	33288075	33288599	524	-0.849	0.000000000000000	30.1904
rs1109086	cg00847221	17	17	64948285	64948442	157	0.847	0.000000000000000	29.8569
rs480233	cg05176970	17	17	728030	724273	3757	-0.847	0.000000000000000	29.8409
rs10902457	cg22244940	12	12	132335034	132335942	908	0.846	0.000000000000000	29.7769
rs1234612	cg26893861	17	17	41840802	41843967	3165	-0.844	0.000000000000000	29.4140
rs925738	cg10639368	2	2	240241255	240241218	37	0.844	0.000000000000000	29.3954
rs28597377	cg25991761	2	2	242924751	242927449	2698	-0.843	0.000000000000000	29.3567
rs7733945	cg08867471	5	5	56738129	56738244	115	-0.842	0.000000000000000	29.2319
rs12530946	cg23583168	7	7	148887942	148888333	391	-0.841	0.000000000000000	29.0355
rs3130990	cg19456997	6	6	31087286	31090929	3643	0.840	0.000000000000000	28.9427
rs61931420	cg04887066	12	12	32185206	32185731	525	0.840	0.000000000000000	28.9086
rs12414859	cg03623264	10	10	85672085	85672087	2	-0.840	0.000000000000000	28.8694
rs11756255	cg06694381	6	6	155567883	155569200	1317	0.839	0.000000000000000	28.8481
rs10233153	cg14927855	7	7	155151869	155151427	442	-0.837	0.000000000000000	28.5541
rs535708	cg04993605	1	1	28570233	28573052	2819	-0.836	0.000000000000000	28.4072
rs116616716	cg04399147	6	6	33288075	33288656	581	-0.836	0.000000000000000	28.3827
rs10793360	cg04649598	11	11	78804058	78803866	192	0.835	0.000000000000000	28.2941
rs72853154	cg03795903	2	2	30666530	30669940	3410	0.835	0.000000000000000	28.2786
rs6805077	cg24173753	3	3	73528928	73529447	519	-0.834	0.000000000000000	28.1391
rs7320553	cg07022442	13	13	21861226	21864356	3130	0.834	0.000000000000000	28.1271
rs7463256	cg14349055	8	8	23101620	23104193	2573	0.833	0.000000000000000	27.9673
rs12456995	cg27477494	18	18	72150143	72152314	2171	-0.832	0.000000000000000	27.8701
rs2970375	cg07920376	15	15	60108360	60110153	1793	0.831	0.000000000000000	27.8102
rs13000249	cg03206401	2	2	130951754	130956119	4365	-0.830	0.000000000000000	27.6843
rs1124639	cg23649088	2	2	200775744	200775458	286	-0.830	0.000000000000000	27.5940
rs419539	cg02254261	7	7	158960439	158964346	3907	0.829	0.000000000000000	27.5749
rs6850317	cg10242279	4	4	10664294	10666415	2121	0.829	0.000000000000000	27.5704
rs116616716	cg01893963	6	6	33288075	33288569	494	-0.829	0.000000000000000	27.5702
rs10781585	cg27286337	10	10	134553369	134555280	1911	0.829	0.000000000000000	27.5606
rs61782184	cg21385522	1	1	16150976	16154831	3855	0.829	0.000000000000000	27.5186
rs4244214	cg01156747	7	7	120429	120659	230	0.828	0.000000000000000	27.4265
rs12606309	cg15375321	18	18	74496159	74496335	176	0.828	0.000000000000000	27.4116
rs3130981	cg24735489	6	6	31083813	31088352	4539	-0.827	0.000000000000000	27.3123
rs2212430	cg11473876	11	11	109289538	109292803	3265	0.827	0.000000000000000	27.2741
rs4683154	cg19145607	3	3	45979280	45983792	4512	-0.826	0.000000000000000	27.2112
rs2259905	cg23243929	17	17	946327	945583	744	0.826	0.000000000000000	27.1946
rs6464173	cg03567939	7	7	151506155	151506147	8	0.826	0.000000000000000	27.1723
rs7519747	cg02459107	1	1	67140723	67143332	2609	-0.826	0.000000000000000	27.1708
rs793460	cg05878887	3	3	99615733	99620389	4656	-0.826	0.000000000000000	27.1586
rs628301	cg19650706	5	5	140593256	140594406	1150	0.826	0.000000000000000	27.1451
rs6456081	cg07750638	6	6	166802299	166807114	4815	-0.825	0.000000000000000	27.0955
rs75806260	cg10000492	8	8	15496638	15496541	97	-0.825	0.000000000000000	27.0837
rs1556322	cg26765260	21	21	46769170	46765797	3373	-0.825	0.000000000000000	27.0784
rs4790410	cg19078123	17	17	2917348	2917358	10	0.824	0.000000000000000	26.8894
rs9550047	cg20923605	13	13	112978706	112978683	23	-0.823	0.000000000000000	26.8726
rs4883557	cg05053403	12	12	133120906	133120676	230	0.823	0.000000000000000	26.7725
rs9356624	cg03881738	6	6	170549177	170547103	2074	0.822	0.000000000000000	26.7539
rs28435157	cg06966245	1	1	30043064	30043002	62	-0.822	0.000000000000000	26.7420
rs7324447	cg00054352	13	13	114889995	114891672	1677	-0.822	0.000000000000000	26.6903
rs1915422	cg03393445	8	8	19249622	19249545	77	-0.821	0.000000000000000	26.6335
rs2427246	cg13770153	20	20	60517047	60521292	4245	0.821	0.000000000000000	26.5695
rs474909	cg10669878	12	12	31770249	31768811	1438	0.821	0.000000000000000	26.5307
rs8082184	cg03255749	17	17	744229	739405	4824	-0.820	0.000000000000000	26.5210
rs1174659	cg23961843	1	1	183620363	183623675	3312	0.820	0.000000000000000	26.5040
rs11942530	cg18401298	4	4	40890761	40890484	277	0.820	0.000000000000000	26.4659
rs55901738	cg02891314	5	5	179741374	179741120	254	0.820	0.000000000000000	26.4649
rs12922863	cg10466548	16	16	10965126	10965217	91	-0.819	0.000000000000000	26.3430
rs6446526	cg13999143	4	4	6726070	6728799	2729	0.817	0.000000000000000	26.1791
rs3897927	cg21278181	13	13	28562901	28562798	103	-0.817	0.000000000000000	26.1752
rs13270605	cg02938066	8	8	145658253	145657956	297	-0.817	0.000000000000000	26.1651
rs925738	cg07673080	2	2	240241255	240241154	101	0.817	0.000000000000000	26.0806
rs171889	cg13399791	5	5	177984219	177986646	2427	0.816	0.000000000000000	25.9966
rs61584599	cg17371070	8	8	125235035	125239977	4942	-0.816	0.000000000000000	25.9885
rs5769126	cg16154810	22	22	47135205	47135258	53	0.816	0.000000000000000	25.9638
rs416568	cg03198009	6	6	29647628	29648604	976	0.815	0.000000000000000	25.9555
rs336088	cg19844283	5	5	54448253	54448226	27	0.815	0.000000000000000	25.9399
rs116616716	cg16315106	6	6	33288075	33288561	486	-0.815	0.000000000000000	25.9375
rs7104929	cg01741372	11	11	784340	783889	451	0.815	0.000000000000000	25.9276
rs141992850	cg06321045	6	6	31087441	31088343	902	-0.815	0.000000000000000	25.8628
rs6912441	cg05672967	6	6	169252255	169256475	4220	-0.815	0.000000000000000	25.8524
rs12636296	cg18479299	3	3	125709050	125709523	473	0.814	0.000000000000000	25.8448
rs11702347	cg19766460	21	21	43526454	43528205	1751	0.814	0.000000000000000	25.8328
rs10076268	cg15618908	5	5	173141810	173141761	49	-0.814	0.000000000000000	25.8074
rs7555488	cg03712798	1	1	156544196	156548584	4388	0.814	0.000000000000000	25.7838
rs2550263	cg13752114	3	3	195489669	195489708	39	0.814	0.000000000000000	25.7691
rs7902103	cg13340899	10	10	7672799	7670827	1972	-0.813	0.000000000000000	25.7303
rs417972	cg20042731	21	21	47342274	47344932	2658	0.813	0.000000000000000	25.6839
rs13143281	cg20618651	4	4	56721460	56718365	3095	0.813	0.000000000000000	25.6668
rs1668868	cg21643547	1	1	205240141	205240462	321	-0.812	0.000000000000000	25.5956
rs56302546	cg22478179	16	16	88315558	88311258	4300	-0.812	0.000000000000000	25.5601
rs67776935	cg19087971	7	7	747408	751233	3825	0.812	0.000000000000000	25.5464
rs60984070	cg12756686	19	19	29218682	29218302	380	0.811	0.000000000000000	25.5019
rs4306654	cg02997983	19	19	21644608	21646781	2173	0.811	0.000000000000000	25.4929
rs8081687	cg20612875	17	17	1094119	1094308	189	0.811	0.000000000000000	25.4560
rs9395094	cg20128323	6	6	9502395	9503813	1418	0.811	0.000000000000000	25.4496
rs5472	cg23815491	16	16	72088467	72088622	155	0.811	0.000000000000000	25.4311
rs7988799	cg03179419	13	13	114770209	114773785	3576	0.810	0.000000000000000	25.3787
rs10829605	cg07638938	10	10	131344413	131348599	4186	-0.810	0.000000000000000	25.3780
rs4306654	cg01048962	19	19	21644608	21646470	1862	0.809	0.000000000000000	25.2954
rs4147103	cg25303761	1	1	31255905	31256028	123	0.809	0.000000000000000	25.2845
rs9329410	cg00546078	1	1	1039268	1043888	4620	0.809	0.000000000000000	25.2383
rs13009895	cg04168479	2	2	152868711	152872424	3713	-0.809	0.000000000000000	25.2124
rs4909153	cg20235871	7	7	158046054	158047359	1305	-0.809	0.000000000000000	25.2046
snp_2_133090137	cg04722349	2	2	133090137	133090251	114	-0.808	0.000000000000000	25.1244
rs11653306	cg27546431	17	17	1370078	1372751	2673	0.807	0.000000000000000	25.0801
rs12490347	cg02792278	3	3	194318556	194319644	1088	0.807	0.000000000000000	25.0576
rs3897927	cg22926422	13	13	28562901	28562850	51	-0.806	0.000000000000000	24.9547
rs72853154	cg15652532	2	2	30666530	30669759	3229	0.806	0.000000000000000	24.9198
rs6587706	cg07796016	1	1	152780012	152779584	428	0.806	0.000000000000000	24.9009
rs4883557	cg04594507	12	12	133120906	133120760	146	0.806	0.000000000000000	24.8985
rs116616716	cg21521230	6	6	33288075	33288635	560	-0.805	0.000000000000000	24.8131
rs4234797	cg18431297	4	4	7219907	7219810	97	-0.805	0.000000000000000	24.7797
rs1248671	cg11778714	10	10	79603826	79605162	1336	0.804	0.000000000000000	24.7078
rs58730603	cg20223687	7	7	158054764	158059142	4378	-0.804	0.000000000000000	24.6728
rs854769	cg04398451	17	17	18019011	18023971	4960	0.803	0.000000000000000	24.6636
rs562971	cg18562198	1	1	84525789	84524127	1662	-0.803	0.000000000000000	24.6529
rs11123765	cg15544633	2	2	99768064	99771531	3467	-0.803	0.000000000000000	24.6438
rs73277062	cg07223935	17	17	85842	85413	429	0.803	0.000000000000000	24.5772
rs1457202	cg13962000	8	8	119138268	119138130	138	0.802	0.000000000000000	24.5105
rs3813769	cg08466034	17	17	16318932	16318930	2	-0.802	0.000000000000000	24.4676
rs77034830	cg06108374	8	8	19317081	19319031	1950	-0.801	0.000000000000000	24.4217
rs116616716	cg12785251	6	6	33288075	33287941	134	-0.800	0.000000000000000	24.3517
rs62477463	cg11539066	8	8	1764342	1764618	276	0.799	0.000000000000000	24.2307
rs12947571	cg02031712	17	17	113794	113799	5	0.798	0.000000000000000	24.1341
rs416568	cg03449857	6	6	29647628	29648623	995	0.798	0.000000000000000	24.1341
rs60984070	cg04546413	19	19	29218682	29218101	581	0.798	0.000000000000000	24.1289
rs62111896	cg16474696	19	19	13875210	13875014	196	0.798	0.000000000000000	24.1173
rs4900138	cg13225565	14	14	93104025	93106414	2389	0.798	0.000000000000000	24.0611
rs28578210	cg22786090	4	4	71378462	71381880	3418	-0.797	0.000000000000000	24.0542
rs7387891	cg16886403	8	8	143475927	143471632	4295	0.797	0.000000000000000	24.0411
rs6560902	cg14602393	12	12	133340853	133343405	2552	-0.797	0.000000000000000	23.9614
rs2275001	cg17424433	1	1	86913265	86913263	2	-0.796	0.000000000000000	23.9472
rs9448880	cg08355045	6	6	80783559	80787529	3970	0.796	0.000000000000000	23.8932
rs7206481	cg07393169	16	16	75634014	75634057	43	0.796	0.000000000000000	23.8810
rs12360593	cg02900213	11	11	20384003	20385756	1753	-0.795	0.000000000000000	23.8423
rs4909153	cg06497408	7	7	158046054	158046838	784	-0.795	0.000000000000000	23.8164
rs7521134	cg18116088	1	1	6657240	6657059	181	-0.795	0.000000000000000	23.7757
rs396660	cg15570656	6	6	29646165	29648628	2463	-0.794	0.000000000000000	23.7369
rs2550263	cg07341007	3	3	195489669	195489909	240	0.794	0.000000000000000	23.7363
rs11685606	cg11904906	2	2	239137274	239140032	2758	0.794	0.000000000000000	23.7142
rs12636296	cg04553112	3	3	125709050	125709451	401	0.794	0.000000000000000	23.7064
rs11150789	cg02159489	17	17	79457543	79459563	2020	-0.794	0.000000000000000	23.6998
rs1251079	cg03433033	1	1	76189445	76189801	356	0.793	0.000000000000000	23.6588
rs8100665	cg25763542	19	19	311037	310512	525	-0.793	0.000000000000000	23.6573
rs259283	cg27413643	19	19	33163103	33165484	2381	0.793	0.000000000000000	23.6514
rs3765327	cg03433313	16	16	819719	819064	655	0.793	0.000000000000000	23.6172
rs10794318	cg17165241	11	11	403880	400385	3495	0.793	0.000000000000000	23.5856
rs4735895	cg23958373	8	8	600729	599963	766	0.792	0.000000000000000	23.5504
rs10420749	cg03329714	19	19	7525823	7525578	245	-0.792	0.000000000000000	23.5307
rs4690218	cg21130718	4	4	1043971	1044621	650	-0.792	0.000000000000000	23.5298
rs6027935	cg19181528	20	20	59541186	59542589	1403	0.792	0.000000000000000	23.5184
rs7897053	cg05468559	10	10	134316342	134319257	2915	-0.792	0.000000000000000	23.4713
rs4983537	cg24943514	14	14	105183641	105187356	3715	-0.791	0.000000000000000	23.4427
rs4770131	cg13730219	13	13	21897468	21896301	1167	-0.791	0.000000000000000	23.4174
rs2296738	cg26682955	6	6	33656850	33660235	3385	-0.790	0.000000000000000	23.3295
rs4690218	cg04106633	4	4	1043971	1044584	613	-0.790	0.000000000000000	23.2794
rs4628262	cg25434864	8	8	83353611	83353753	142	0.789	0.000000000000000	23.1944
rs690082	cg24786174	18	18	74116668	74118243	1575	0.788	0.000000000000000	23.1163
rs2326205	cg07099991	16	16	84339879	84335238	4641	0.788	0.000000000000000	23.0967
rs1894469	cg14301048	22	22	36038076	36043070	4994	0.788	0.000000000000000	23.0878
rs1475718	cg21243944	9	9	137118170	137118148	22	0.787	0.000000000000000	23.0648
rs4984955	cg06683487	16	16	933778	936480	2702	-0.787	0.000000000000000	23.0455
rs2173017	cg11483884	5	5	167688311	167688617	306	0.787	0.000000000000000	23.0336
rs2817187	cg10442735	1	1	3062875	3062633	242	0.787	0.000000000000000	23.0035
rs6027935	cg21158163	20	20	59541186	59542578	1392	0.787	0.000000000000000	22.9911
rs72853154	cg07150166	2	2	30666530	30669952	3422	0.786	0.000000000000000	22.9798
rs55736928	cg01169559	10	10	831089	831247	158	-0.786	0.000000000000000	22.9662
rs12636296	cg15145296	3	3	125709050	125709740	690	0.786	0.000000000000000	22.9333
rs72704934	cg06741336	14	14	101694172	101696494	2322	-0.786	0.000000000000000	22.9023
rs34262244	cg16744531	19	19	17905907	17905626	281	-0.785	0.000000000000000	22.8899
rs4793237	cg23758822	17	17	41436595	41437982	1387	0.785	0.000000000000000	22.8591
rs1651891	cg22838050	19	19	868620	872690	4070	0.785	0.000000000000000	22.8339
rs17402334	cg00778190	1	1	95068097	95068029	68	0.785	0.000000000000000	22.8138
rs6558466	cg27134251	8	8	1360068	1365049	4981	0.785	0.000000000000000	22.7982
rs4735895	cg07234876	8	8	600729	600039	690	0.784	0.000000000000000	22.7690
rs1124639	cg17644776	2	2	200775744	200775616	128	-0.784	0.000000000000000	22.7411
rs393223	cg09710521	4	4	103605916	103605622	294	-0.784	0.000000000000000	22.7410
rs969713	cg00704369	7	7	82000163	81996559	3604	0.784	0.000000000000000	22.7368
rs73168423	cg18438461	2	2	1605925	1606016	91	-0.784	0.000000000000000	22.7314
rs62522556	cg23299254	8	8	145005450	145008957	3507	0.784	0.000000000000000	22.7277
rs2427246	cg16423285	20	20	60517047	60520624	3577	0.783	0.000000000000000	22.6753
rs2071534	cg01948226	6	6	32824318	32829208	4890	-0.783	0.000000000000000	22.6110
rs7756780	cg01209642	6	6	170580521	170581355	834	0.782	0.000000000000000	22.5598
rs111577839	cg12606694	6	6	131517694	131520996	3302	-0.779	0.000000000000000	22.3261
rs2839204	cg09417038	21	21	47716547	47716443	104	-0.779	0.000000000000000	22.3258
rs73236772	cg17770813	6	6	170481781	170484120	2339	0.779	0.000000000000000	22.3116
rs6947208	cg01877450	7	7	97912204	97915802	3598	-0.779	0.000000000000000	22.3016
rs1469884	cg06292312	7	7	154958266	154958907	641	0.779	0.000000000000000	22.2727
rs4883557	cg14078579	12	12	133120906	133120548	358	0.779	0.000000000000000	22.2464
rs749762	cg16362181	3	3	45387691	45390583	2892	0.778	0.000000000000000	22.2264
rs13152425	cg11301795	4	4	187894726	187892539	2187	-0.778	0.000000000000000	22.2204
rs1628660	cg08698685	6	6	134513617	134513473	144	-0.778	0.000000000000000	22.2117
rs9269693	cg07984380	6	6	32546866	32547019	153	0.778	0.000000000000000	22.2016
rs2071477	cg06812795	6	6	32825348	32829025	3677	0.778	0.000000000000000	22.1745
rs7170720	cg00474218	15	15	67143750	67143904	154	-0.777	0.000000000000000	22.1179
rs28591316	cg05986168	8	8	41524425	41529109	4684	0.777	0.000000000000000	22.0876
rs4942151	cg22956205	13	13	43320826	43321660	834	-0.777	0.000000000000000	22.0662
rs8043943	cg16701003	16	16	89025596	89028210	2614	-0.776	0.000000000000000	22.0218
rs13174518	cg15595755	5	5	1867732	1867978	246	-0.776	0.000000000000000	21.9987
rs10910029	cg12639453	1	1	2035379	2035780	401	-0.776	0.000000000000000	21.9744
rs4653319	cg12339802	1	1	38155699	38156545	846	-0.775	0.000000000000000	21.9503
rs678753	cg25013443	11	11	107335217	107331110	4107	-0.775	0.000000000000000	21.9430
rs9843728	cg01448562	3	3	133501407	133502909	1502	-0.775	0.000000000000000	21.8918
rs11137016	cg08454824	8	8	633684	637468	3784	0.774	0.000000000000000	21.8809
rs8082184	cg13583272	17	17	744229	739376	4853	-0.774	0.000000000000000	21.8734
rs11060115	cg01290755	12	12	129554644	129554587	57	-0.774	0.000000000000000	21.8520
rs3112225	cg00492362	2	2	95791528	95788963	2565	0.774	0.000000000000000	21.8449
rs2286592	cg27546012	17	17	74681539	74684504	2965	-0.774	0.000000000000000	21.8062
rs4906771	cg11817038	15	15	26032395	26032242	153	-0.773	0.000000000000000	21.7851
rs4501375	cg04156016	5	5	1864800	1868137	3337	0.772	0.000000000000000	21.6998
rs1480933	cg24670566	4	4	120433248	120433619	371	0.772	0.000000000000000	21.6644
rs936266	cg03329597	3	3	108125614	108125523	91	0.772	0.000000000000000	21.6475
rs7781991	cg22907277	7	7	1157436	1156413	1023	-0.772	0.000000000000000	21.6219
rs2069443	cg27087150	7	7	150755173	150756527	1354	0.771	0.000000000000000	21.5885
rs1036713	cg21017887	14	14	105396693	105400489	3796	-0.770	0.000000000000000	21.5117
rs10254438	cg02301128	7	7	127790172	127792165	1993	-0.770	0.000000000000000	21.4867
rs324911	cg15871215	5	5	81401799	81402204	405	0.770	0.000000000000000	21.4851
rs62496184	cg26388668	8	8	19319423	19319212	211	-0.769	0.000000000000000	21.4237
rs4690293	cg17689763	4	4	706101	710664	4563	-0.769	0.000000000000000	21.4107
rs3788262	cg12379764	21	21	47805012	47803548	1464	-0.769	0.000000000000000	21.4024
rs72934510	cg08076091	2	2	203925360	203926405	1045	-0.769	0.000000000000000	21.3680
rs4880108	cg04922188	9	9	139523472	139527675	4203	0.769	0.000000000000000	21.3607
rs61860647	cg11016411	10	10	134304248	134304308	60	0.768	0.000000000000000	21.3568
rs2788496	cg23730037	7	7	158596060	158596552	492	-0.768	0.000000000000000	21.3353
rs4501375	cg03686964	5	5	1864800	1868279	3479	0.768	0.000000000000000	21.3156
rs3122282	cg06837068	10	10	1602781	1602622	159	0.768	0.000000000000000	21.2803
rs3743884	cg00101154	16	16	420678	420108	570	-0.767	0.000000000000000	21.2339
rs631898	cg10719604	11	11	117748478	117748486	8	0.767	0.000000000000000	21.2243
rs1528441	cg23363182	2	2	181462647	181467187	4540	-0.767	0.000000000000000	21.2081
rs12776659	cg26597838	10	10	834057	835615	1558	-0.766	0.000000000000000	21.1314
rs10158232	cg21263208	1	1	247289429	247285935	3494	-0.765	0.000000000000000	21.0932
rs12411306	cg16346588	10	10	242830	242978	148	-0.765	0.000000000000000	21.0644
rs2212430	cg06719900	11	11	109289538	109292894	3356	0.765	0.000000000000000	21.0598
rs11251294	cg26898531	10	10	2562328	2563965	1637	0.765	0.000000000000000	21.0536
rs6114316	cg03887724	20	20	23803666	23807306	3640	0.765	0.000000000000000	21.0480
rs41117	cg15525848	5	5	16509183	16509123	60	-0.765	0.000000000000000	21.0467
rs13193229	cg12761825	6	6	3023384	3023776	392	0.765	0.000000000000000	21.0422
rs71503774	cg13727085	10	10	134827186	134823902	3284	-0.765	0.000000000000000	21.0261
rs61998861	cg05042606	14	14	104993974	104992432	1542	0.764	0.000000000000000	21.0162
rs11779571	cg22276811	8	8	18544452	18541627	2825	0.764	0.000000000000000	20.9809
rs3889759	cg11579907	6	6	151414325	151412213	2112	-0.764	0.000000000000000	20.9731
rs12499260	cg06737308	4	4	185021580	185021514	66	0.763	0.000000000000000	20.9231
rs12256016	cg03639152	10	10	131476007	131477613	1606	-0.763	0.000000000000000	20.8727
rs72776547	cg23912081	2	2	4158929	4156091	2838	-0.762	0.000000000000000	20.8219
rs73033363	cg16145915	7	7	1203631	1198662	4969	0.762	0.000000000000000	20.7804
rs11596632	cg01162093	10	10	134279989	134281626	1637	0.762	0.000000000000000	20.7793
rs4866604	cg10200286	5	5	3695920	3695937	17	0.761	0.000000000000000	20.7530
rs6062781	cg10092770	20	20	61667128	61668397	1269	0.761	0.000000000000000	20.7438
rs7534754	cg22875332	1	1	76185308	76189707	4399	-0.761	0.000000000000000	20.7138
rs989940	cg26566358	8	8	89856333	89856205	128	0.761	0.000000000000000	20.7085
snp_17_9870741	cg16983282	17	17	9870741	9871831	1090	0.763	0.000000000000000	20.6845
rs933563	cg27618369	16	16	49636563	49636483	80	-0.760	0.000000000000000	20.6611
rs12820727	cg14918019	12	12	129575767	129573603	2164	-0.760	0.000000000000000	20.6221
rs112730707	cg06047990	3	3	195582353	195578040	4313	0.760	0.000000000000000	20.6071
rs9550047	cg19891452	13	13	112978706	112978703	3	-0.759	0.000000000000000	20.5928
rs3824897	cg26138821	11	11	89954921	89956704	1783	0.759	0.000000000000000	20.5765
rs7904294	cg00753039	10	10	134968541	134969141	600	-0.759	0.000000000000000	20.5674
rs11146269	cg08754478	10	10	133761820	133766260	4440	0.759	0.000000000000000	20.5505
rs401681	cg06550200	5	5	1322087	1325588	3501	-0.759	0.000000000000000	20.5367
rs12930439	cg08089011	16	16	84058641	84059396	755	0.759	0.000000000000000	20.5254
rs2124246	cg05299278	17	17	33885431	33885742	311	-0.758	0.000000000000000	20.5147
rs2427246	cg18761221	20	20	60517047	60518478	1431	-0.758	0.000000000000000	20.5094
rs1809668	cg04044471	11	11	1619907	1620127	220	0.758	0.000000000000000	20.5073
rs3821341	cg03595348	2	2	95995954	95999906	3952	-0.758	0.000000000000000	20.5062
rs884943	cg01056242	12	12	131622506	131622739	233	0.758	0.000000000000000	20.4976
rs7192755	cg22420257	16	16	9043542	9048074	4532	0.757	0.000000000000000	20.4279
rs12051048	cg27144592	16	16	783864	783916	52	-0.757	0.000000000000000	20.3860
rs11779571	cg09894683	8	8	18544452	18541988	2464	0.757	0.000000000000000	20.3799
rs314491	cg19978728	11	11	115335211	115335092	119	-0.756	0.000000000000000	20.3011
rs3827266	cg21139150	21	21	46975848	46976175	327	0.756	0.000000000000000	20.2939
rs28544559	cg24085801	12	12	132939181	132943117	3936	-0.756	0.000000000000000	20.2890
rs55901738	cg13944838	5	5	179741374	179740914	460	0.755	0.000000000000000	20.2319
rs6446526	cg08695418	4	4	6726070	6729199	3129	0.755	0.000000000000000	20.2089
rs12592250	cg07352416	15	15	78650756	78651749	993	0.755	0.000000000000000	20.2057
rs6585300	cg23260525	10	10	116639889	116636907	2982	0.755	0.000000000000000	20.1964
rs72853154	cg12454169	2	2	30666530	30669597	3067	0.754	0.000000000000000	20.1559
rs2060387	cg01517571	1	1	55089316	55089959	643	-0.754	0.000000000000000	20.1499
rs4984289	cg12036633	15	15	63760569	63758958	1611	-0.753	0.000000000000000	20.1118
rs61835719	cg15501526	10	10	2543390	2543763	373	0.753	0.000000000000000	20.0809
rs8017886	cg01767862	14	14	101454800	101454843	43	0.752	0.000000000000000	20.0288
rs2948542	cg26877678	17	17	25856486	25856540	54	-0.752	0.000000000000000	19.9846
rs116675080	cg19232815	6	6	31438431	31439148	717	-0.752	0.000000000000000	19.9658
rs62018585	cg13045913	15	15	41096605	41100308	3703	-0.752	0.000000000000000	19.9624
rs2212430	cg16359550	11	11	109289538	109292809	3271	0.750	0.000000000000000	19.8355
rs9915667	cg04662369	17	17	78754340	78754318	22	0.750	0.000000000000000	19.8271
rs7277160	cg06490113	21	21	47333235	47334174	939	-0.749	0.000000000000000	19.7954
rs6808	cg00427260	17	17	62400575	62401212	637	-0.749	0.000000000000000	19.7836
rs3757447	cg15401507	7	7	22894735	22894281	454	-0.749	0.000000000000000	19.7786
rs6446526	cg14858014	4	4	6726070	6728936	2866	0.749	0.000000000000000	19.7658
rs76359866	cg14168080	7	7	157504613	157504135	478	0.749	0.000000000000000	19.7640
rs9920237	cg07015354	15	15	63675441	63675552	111	0.749	0.000000000000000	19.7566
rs8081687	cg17224892	17	17	1094119	1094496	377	0.748	0.000000000000000	19.7180
rs35368235	cg04950627	2	2	39755311	39758157	2846	0.748	0.000000000000000	19.6799
rs2518062	cg25485091	18	18	61307825	61312367	4542	0.747	0.000000000000000	19.6190
rs7850878	cg13443165	9	9	33126570	33130375	3805	0.747	0.000000000000000	19.5985
rs9843728	cg16414030	3	3	133501407	133502952	1545	-0.747	0.000000000000000	19.5938
rs10431177	cg16709342	11	11	70261536	70261373	163	-0.747	0.000000000000000	19.5824
rs56324901	cg19775763	3	3	194788252	194786989	1263	0.746	0.000000000000000	19.5410
rs10906656	cg14651293	10	10	14426442	14428169	1727	0.746	0.000000000000000	19.5373
rs8109561	cg14058359	19	19	16609894	16610600	706	-0.746	0.000000000000000	19.5253
rs11986393	cg10439896	8	8	144150944	144154986	4042	-0.746	0.000000000000000	19.5246
rs6488426	cg06202470	12	12	11700290	11700489	199	-0.746	0.000000000000000	19.5181
rs4653319	cg06917450	1	1	38155699	38156652	953	-0.746	0.000000000000000	19.5116
rs7188282	cg05873017	16	16	1422191	1426992	4801	-0.746	0.000000000000000	19.5007
rs628301	cg07102913	5	5	140593256	140593443	187	-0.746	0.000000000000000	19.4982
rs2388559	cg18178836	10	10	3180343	3179821	522	0.745	0.000000000000000	19.4801
rs2477686	cg13556452	1	1	2392648	2391241	1407	0.745	0.000000000000000	19.4223
rs112058931	cg00555438	3	3	195576719	195578280	1561	-0.744	0.000000000000000	19.3956
rs2532977	cg10393508	13	13	50950167	50950265	98	-0.744	0.000000000000000	19.3687
rs338402	cg04875821	15	15	68253951	68253897	54	0.743	0.000000000000000	19.2938
rs6772910	cg00213745	3	3	124731072	124730836	236	-0.743	0.000000000000000	19.2699
rs12679647	cg07971089	8	8	144625677	144629702	4025	-0.742	0.000000000000000	19.2553
rs8081687	cg01466631	17	17	1094119	1094369	250	0.742	0.000000000000000	19.2426
rs11057890	cg06300469	12	12	125383522	125383138	384	0.742	0.000000000000000	19.2115
rs34008721	cg08712631	7	7	1959975	1960676	701	-0.741	0.000000000000000	19.1565
rs6825179	cg02786966	4	4	150085543	150085703	160	-0.741	0.000000000000000	19.1409
rs11868966	cg11476241	17	17	78865999	78866235	236	0.741	0.000000000000000	19.1400
rs12190287	cg06643013	6	6	134214525	134217242	2717	0.741	0.000000000000000	19.1303
rs1450344	cg04908077	3	3	150185745	150187338	1593	0.741	0.000000000000000	19.1172
rs663797	cg08755490	11	11	65552740	65554678	1938	0.740	0.000000000000000	19.0940
rs7277160	cg04274199	21	21	47333235	47334057	822	-0.740	0.000000000000000	19.0525
rs9700928	cg15104031	1	1	153584986	153589528	4542	-0.739	0.000000000000000	19.0291
rs11919327	cg15543551	3	3	192440510	192445202	4692	-0.739	0.000000000000000	19.0216
rs2470192	cg19558802	15	15	51695653	51695713	60	0.739	0.000000000000000	19.0207
rs502121	cg02639931	19	19	1387299	1387894	595	0.739	0.000000000000000	18.9982
rs861998	cg18268488	1	1	157543878	157545234	1356	-0.739	0.000000000000000	18.9897
rs34972090	cg13301601	7	7	775075	774633	442	0.739	0.000000000000000	18.9639
rs4775125	cg17377658	15	15	59492915	59492862	53	-0.738	0.000000000000000	18.9532
rs2008053	cg11494091	17	17	61954918	61959527	4609	-0.738	0.000000000000000	18.9528
rs2075521	cg18249108	16	16	21222941	21222939	2	0.738	0.000000000000000	18.8859
rs10199320	cg01821226	2	2	1741699	1743009	1310	0.738	0.000000000000000	18.8848
rs6937708	cg14037397	6	6	775505	775503	2	-0.737	0.000000000000000	18.8729
rs34262244	cg16024904	19	19	17905907	17905718	189	-0.737	0.000000000000000	18.8457
rs2147972	cg18273401	14	14	55598030	55600338	2308	-0.737	0.000000000000000	18.8421
rs4364981	cg19421346	10	10	133753147	133753058	89	0.737	0.000000000000000	18.8096
rs1872670	cg05645661	16	16	29328866	29329490	624	0.736	0.000000000000000	18.7709
rs41264824	cg12125780	1	1	159800105	159799921	184	-0.736	0.000000000000000	18.7614
rs2703129	cg06046430	4	4	77818548	77819534	986	-0.736	0.000000000000000	18.7559
rs13121822	cg19312667	4	4	25090362	25090491	129	-0.736	0.000000000000000	18.7435
rs11265204	cg11975397	1	1	159439913	159439981	68	0.736	0.000000000000000	18.7418
rs10832528	cg25998175	11	11	15911982	15914332	2350	0.736	0.000000000000000	18.7339
rs12929519	cg16490062	16	16	12207439	12211322	3883	-0.735	0.000000000000000	18.7225
rs2259504	cg25089982	13	13	114193102	114195710	2608	-0.735	0.000000000000000	18.7137
rs9915667	cg14780427	17	17	78754340	78754372	32	0.735	0.000000000000000	18.6927
snp_4_177803354	cg03582419	4	4	177803354	177804777	1423	-0.735	0.000000000000000	18.6872
rs60984070	cg03161606	19	19	29218682	29218774	92	0.735	0.000000000000000	18.6715
rs11868966	cg03502601	17	17	78865999	78865373	626	0.735	0.000000000000000	18.6636
rs10081453	cg02642126	8	8	141049110	141046516	2594	-0.734	0.000000000000000	18.6314
rs112058931	cg11601932	3	3	195576719	195578011	1292	-0.734	0.000000000000000	18.6298
rs10256120	cg04391064	7	7	43792890	43797839	4949	0.734	0.000000000000000	18.6218
rs10903361	cg08457232	10	10	1130756	1135600	4844	-0.733	0.000000000000000	18.5727
rs757790	cg09658497	7	7	2848827	2847517	1310	-0.733	0.000000000000000	18.5563
rs2295734	cg10395519	6	6	151413828	151412304	1524	0.733	0.000000000000000	18.5557
rs1056534	cg03115019	17	17	80708601	80708279	322	0.733	0.000000000000000	18.5340
rs4735895	cg07685180	8	8	600729	600429	300	0.733	0.000000000000000	18.5331
rs56309944	cg11766676	10	10	1503127	1502481	646	0.732	0.000000000000000	18.5049
rs1019997	cg27375642	4	4	20960679	20960712	33	-0.732	0.000000000000000	18.4986
rs3924736	cg02101571	8	8	11849751	11853878	4127	0.732	0.000000000000000	18.4914
rs4767044	cg22044401	12	12	113402899	113405926	3027	-0.732	0.000000000000000	18.4901
rs60693373	cg26934881	6	6	155571444	155569291	2153	-0.731	0.000000000000000	18.4397
rs3743884	cg12437481	16	16	420678	420112	566	-0.731	0.000000000000000	18.4273
rs7134911	cg27411712	12	12	30975469	30976016	547	-0.731	0.000000000000000	18.4107
rs302676	cg07213181	2	2	238797809	238794837	2972	-0.731	0.000000000000000	18.4025
rs28651545	cg16596106	17	17	64834426	64834440	14	-0.731	0.000000000000000	18.3697
rs6688233	cg25755851	1	1	9335745	9335794	49	0.730	0.000000000000000	18.3642
rs2740583	cg09052108	5	5	140559914	140557253	2661	-0.730	0.000000000000000	18.3146
rs12190287	cg03512499	6	6	134214525	134216920	2395	0.730	0.000000000000000	18.3061
rs5017425	cg13120096	7	7	151255523	151255584	61	-0.729	0.000000000000000	18.2888
rs34876823	cg16769489	7	7	127804946	127805001	55	0.729	0.000000000000000	18.2880
rs1328602	cg14240646	10	10	27529916	27532245	2329	0.729	0.000000000000000	18.2734
rs2310125	cg13755866	9	9	74916092	74920620	4528	0.729	0.000000000000000	18.2417
rs66886645	cg05729249	7	7	763853	766119	2266	-0.729	0.000000000000000	18.2333
rs7543555	cg12132508	1	1	218485949	218486027	78	-0.729	0.000000000000000	18.2294
rs7653344	cg05401945	3	3	56586371	56590734	4363	-0.728	0.000000000000000	18.2155
rs11685606	cg23497383	2	2	239137274	239140182	2908	0.728	0.000000000000000	18.2086
rs3759115	cg02203224	12	12	123464279	123464087	192	0.728	0.000000000000000	18.2077
rs10735004	cg07071839	12	12	1947193	1946957	236	-0.728	0.000000000000000	18.1906
rs1369067	cg10616776	2	2	232479239	232479924	685	-0.728	0.000000000000000	18.1614
rs2874641	cg06852293	17	17	11460264	11459507	757	-0.727	0.000000000000000	18.1418
rs10881565	cg24256810	3	3	195750384	195750746	362	0.727	0.000000000000000	18.1365
rs60984070	cg02770843	19	19	29218682	29214454	4228	-0.727	0.000000000000000	18.1154
snp_12_123010347	cg23029597	12	12	123010347	123009494	853	-0.726	0.000000000000000	18.0606
rs2286988	cg02847425	7	7	76142536	76145280	2744	0.726	0.000000000000000	18.0311
rs1476859	cg13482309	9	9	125391127	125391138	11	-0.726	0.000000000000000	18.0238
rs661289	cg06207961	1	1	108660984	108661230	246	0.725	0.000000000000000	18.0065
rs12343516	cg21717724	9	9	123603469	123604514	1045	0.725	0.000000000000000	17.9702
rs787339	cg25927044	10	10	29213398	29213413	15	-0.725	0.000000000000000	17.9649
rs3827266	cg22851299	21	21	46975848	46976340	492	0.725	0.000000000000000	17.9545
rs76675480	cg27611624	17	17	4473174	4475311	2137	0.725	0.000000000000000	17.9538
rs8050330	cg02466173	16	16	30824970	30829666	4696	-0.724	0.000000000000000	17.8905
rs4984955	cg09091185	16	16	933778	936993	3215	-0.724	0.000000000000000	17.8787
rs11137016	cg01053087	8	8	633684	637909	4225	0.723	0.000000000000000	17.8693
rs4724821	cg06242242	7	7	762544	766104	3560	-0.723	0.000000000000000	17.8336
rs11200264	cg27030141	10	10	123685862	123688359	2497	-0.723	0.000000000000000	17.8239
rs2071477	cg23636571	6	6	32825348	32828996	3648	0.723	0.000000000000000	17.8210
rs36111117	cg26336701	12	12	12484604	12484680	76	-0.723	0.000000000000000	17.8094
rs3803241	cg05124117	13	13	107569280	107568872	408	0.722	0.000000000000000	17.7444
rs7701755	cg00585072	5	5	140182101	140186983	4882	-0.722	0.000000000000000	17.7370
rs13225119	cg19149522	7	7	6618652	6616423	2229	-0.722	0.000000000000000	17.7345
rs62337102	cg19575753	5	5	1949023	1948995	28	-0.721	0.000000000000000	17.7159
rs9783189	cg18708598	10	10	8411320	8408808	2512	-0.721	0.000000000000000	17.7137
rs73250892	cg24289452	6	6	170226789	170231220	4431	-0.721	0.000000000000000	17.6994
rs11623413	cg23033748	14	14	75588824	75592666	3842	0.721	0.000000000000000	17.6903
rs9616196	cg10011495	22	22	46518858	46516475	2383	0.721	0.000000000000000	17.6858
rs3811199	cg15899743	14	14	22989292	22985112	4180	-0.721	0.000000000000000	17.6751
rs7588230	cg08347373	2	2	160653720	160653686	34	0.721	0.000000000000000	17.6739
rs66886645	cg11064039	7	7	763853	766100	2247	-0.720	0.000000000000000	17.6639
rs10055405	cg22857025	5	5	265666	266934	1268	-0.720	0.000000000000000	17.6323
rs9834246	cg03847932	3	3	73046508	73045556	952	0.720	0.000000000000000	17.6307
rs4665829	cg22920501	2	2	26398768	26401640	2872	-0.720	0.000000000000000	17.6248
rs57269839	cg22791324	7	7	157944229	157949174	4945	-0.720	0.000000000000000	17.6100
rs12016659	cg15129052	1	1	55416775	55416755	20	-0.720	0.000000000000000	17.6047
rs4966343	cg24447866	15	15	29036679	29034942	1737	0.720	0.000000000000000	17.6040
rs7843242	cg07933378	8	8	145645112	145641996	3116	0.719	0.000000000000000	17.5953
rs13104485	cg07219303	4	4	100140823	100140905	82	0.719	0.000000000000000	17.5679
rs12516527	cg05564608	5	5	178208644	178208957	313	0.719	0.000000000000000	17.5510
rs846672	cg03640110	7	7	122630180	122635026	4846	-0.719	0.000000000000000	17.5396
rs9594585	cg16396191	13	13	42184824	42184765	59	-0.718	0.000000000000000	17.4946
rs1710827	cg03263543	2	2	236668720	236673440	4720	-0.718	0.000000000000000	17.4934
rs62116494	cg11387301	19	19	15247669	15252043	4374	0.718	0.000000000000000	17.4754
rs3863727	cg23058319	1	1	33633125	33631017	2108	-0.718	0.000000000000000	17.4722
rs757790	cg19717773	7	7	2848827	2847554	1273	-0.717	0.000000000000000	17.4460
rs291053	cg00664454	16	16	57149978	57149847	131	-0.717	0.000000000000000	17.4359
rs58379990	cg26895931	16	16	85397787	85398190	403	0.717	0.000000000000000	17.4352
rs11251294	cg26507521	10	10	2562328	2564866	2538	0.717	0.000000000000000	17.4185
rs7774711	cg11126217	6	6	10965021	10968971	3950	-0.717	0.000000000000000	17.4089
rs705381	cg17330251	7	7	94953949	94953956	7	-0.717	0.000000000000000	17.3991
rs12256016	cg06874216	10	10	131476007	131477661	1654	-0.717	0.000000000000000	17.3961
rs4563249	cg19729930	2	2	74354016	74357872	3856	0.716	0.000000000000000	17.3631
rs7130679	cg00290607	11	11	67385125	67383545	1580	-0.716	0.000000000000000	17.3459
rs56115836	cg14393609	7	7	65232312	65229607	2705	-0.716	0.000000000000000	17.3356
rs28544559	cg22692118	12	12	132939181	132942592	3411	-0.715	0.000000000000000	17.3183
rs2696401	cg04097388	2	2	236671294	236671717	423	-0.715	0.000000000000000	17.3040
rs12818063	cg19995117	12	12	2880786	2880862	76	0.715	0.000000000000000	17.3017
rs888652	cg09496634	16	16	87712366	87712353	13	0.715	0.000000000000000	17.2935
rs6739547	cg03594311	2	2	235454126	235453863	263	0.715	0.000000000000000	17.2900
rs73033992	cg22141696	6	6	166267780	166268631	851	0.715	0.000000000000000	17.2795
rs2404006	cg22582999	8	8	134594552	134594669	117	-0.715	0.000000000000000	17.2794
rs1517527	cg23833033	2	2	206544302	206544411	109	0.715	0.000000000000000	17.2708
rs7312715	cg09627874	12	12	116948670	116946163	2507	-0.715	0.000000000000000	17.2693
rs4562926	cg25972092	12	12	117363050	117363249	199	-0.715	0.000000000000000	17.2618
rs7994556	cg13096779	13	13	114998076	114999742	1666	-0.715	0.000000000000000	17.2594
rs13193229	cg12584100	6	6	3023384	3023894	510	0.714	0.000000000000000	17.2442
rs11673736	cg05468156	2	2	106886935	106885926	1009	0.714	0.000000000000000	17.2350
rs9567700	cg11342437	13	13	47126130	47126328	198	-0.714	0.000000000000000	17.2187
rs17062789	cg13173255	8	8	1153198	1156483	3285	0.714	0.000000000000000	17.2173
rs6470217	cg27619481	8	8	125099935	125102419	2484	0.714	0.000000000000000	17.2135
rs116512138	cg10709727	6	6	31697387	31698145	758	0.714	0.000000000000000	17.1975
rs57403078	cg21842920	7	7	968469	968493	24	0.714	0.000000000000000	17.1915
rs11756255	cg02843277	6	6	155567883	155569443	1560	0.713	0.000000000000000	17.1745
rs1239771	cg16173847	18	18	77565620	77565614	6	-0.713	0.000000000000000	17.1720
rs10946787	cg21367769	6	6	25646839	25651194	4355	0.713	0.000000000000000	17.1640
rs837481	cg16757384	12	12	125030197	125030150	47	-0.713	0.000000000000000	17.1506
rs950803	cg08716584	11	11	60152563	60157161	4598	0.713	0.000000000000000	17.1306
rs416568	cg15708526	6	6	29647628	29648271	643	0.713	0.000000000000000	17.1254
snp_12_109974296	cg02489769	12	12	109974296	109977218	2922	-0.712	0.000000000000000	17.1213
rs1941397	cg24647015	11	11	114189367	114191367	2000	0.712	0.000000000000000	17.1134
rs72704941	cg05065964	14	14	101699034	101694170	4864	0.712	0.000000000000000	17.0995
rs12900132	cg00587665	15	15	100537494	100533223	4271	-0.712	0.000000000000000	17.0970
rs61958118	cg02158880	13	13	53170226	53174818	4592	0.712	0.000000000000000	17.0923
rs16874907	cg15583330	7	7	136794884	136794953	69	-0.712	0.000000000000000	17.0889
rs12738331	cg05758139	1	1	215165037	215169182	4145	-0.712	0.000000000000000	17.0883
rs117534060	cg09430946	6	6	29790905	29795361	4456	-0.712	0.000000000000000	17.0616
rs484379	cg20641794	19	19	39925054	39927495	2441	-0.711	0.000000000000000	17.0327
rs13100865	cg21790991	3	3	120137465	120137480	15	-0.711	0.000000000000000	17.0157
rs4756228	cg19112204	11	11	35425598	35425551	47	0.711	0.000000000000000	17.0127
rs2875931	cg15314382	8	8	121081153	121082582	1429	0.711	0.000000000000000	16.9921
rs7551703	cg06033579	1	1	12664887	12662841	2046	0.710	0.000000000000000	16.9819
rs1994873	cg14773178	5	5	1872139	1868261	3878	0.710	0.000000000000000	16.9809
rs10932241	cg24664470	2	2	208976955	208976933	22	-0.710	0.000000000000000	16.9725
rs56111506	cg00218215	10	10	3500867	3500567	300	0.710	0.000000000000000	16.9713
rs13152414	cg22105103	4	4	187894710	187893119	1591	0.710	0.000000000000000	16.9647
rs35935560	cg01430970	17	17	79908807	79905219	3588	-0.710	0.000000000000000	16.9633
rs10850648	cg14548259	12	12	116946244	116946214	30	0.710	0.000000000000000	16.9454
rs2608627	cg00462104	6	6	52625041	52628844	3803	0.710	0.000000000000000	16.9346
rs7134911	cg13114921	12	12	30975469	30976001	532	-0.709	0.000000000000000	16.9203
rs12113740	cg25063631	7	7	155021176	155025500	4324	-0.709	0.000000000000000	16.9202
rs7283827	cg06287548	21	21	34769904	34773372	3468	0.709	0.000000000000000	16.9196
rs2412692	cg18463607	4	4	56718312	56718320	8	0.709	0.000000000000000	16.9167
rs3864	cg15292110	13	13	97488349	97488358	9	0.709	0.000000000000000	16.9065
rs2641716	cg18918831	3	3	195487191	195489782	2591	0.709	0.000000000000000	16.9004
rs2260854	cg20539175	13	13	114185307	114188051	2744	0.709	0.000000000000000	16.8876
rs6495333	cg08766211	15	15	79113215	79118175	4960	0.709	0.000000000000000	16.8786
rs10781550	cg00215017	10	10	134814490	134818683	4193	-0.708	0.000000000000000	16.8491
rs4735895	cg02524346	8	8	600729	600233	496	0.708	0.000000000000000	16.8475
rs12950013	cg05774001	17	17	31881886	31878186	3700	-0.708	0.000000000000000	16.8471
rs11150894	cg08686293	17	17	87661	85360	2301	-0.708	0.000000000000000	16.8471
rs62193128	cg11503661	2	2	242787327	242791120	3793	0.708	0.000000000000000	16.8235
rs10443207	cg18273593	1	1	152182760	152183562	802	0.708	0.000000000000000	16.8166
rs11777775	cg08863473	8	8	143162402	143162400	2	-0.708	0.000000000000000	16.8037
rs35534970	cg19460792	15	15	47675585	47676823	1238	-0.708	0.000000000000000	16.8024
rs2704568	cg05962382	2	2	130340755	130345044	4289	-0.707	0.000000000000000	16.7697
rs11649788	cg27136344	17	17	80602050	80606911	4861	0.706	0.000000000000000	16.7137
rs2780960	cg14349231	9	9	103337550	103340474	2924	-0.706	0.000000000000000	16.7031
rs2190495	cg07235057	7	7	50699352	50700296	944	-0.706	0.000000000000000	16.6732
rs663234	cg01771213	1	1	57735595	57735838	243	0.706	0.000000000000000	16.6656
rs147284291	cg27626240	6	6	32025326	32030123	4797	-0.705	0.000000000000000	16.6411
rs6032110	cg27133230	20	20	43944323	43941404	2919	-0.705	0.000000000000000	16.6284
rs9843728	cg20276088	3	3	133501407	133502917	1510	-0.705	0.000000000000000	16.6128
rs6552548	cg04638710	4	4	183167536	183167912	376	0.704	0.000000000000000	16.5821
rs13173911	cg02160872	5	5	214413	212506	1907	0.704	0.000000000000000	16.5809
rs7634827	cg00687135	3	3	21792882	21792991	109	-0.704	0.000000000000000	16.5692
rs2185268	cg01427815	1	1	165811052	165811984	932	0.704	0.000000000000000	16.5450
rs61958118	cg20709203	13	13	53170226	53174588	4362	0.703	0.000000000000000	16.5310
rs12058415	cg21012057	1	1	15536623	15538911	2288	0.703	0.000000000000000	16.5163
rs2409003	cg21466736	12	12	48721276	48725269	3993	-0.703	0.000000000000000	16.4962
rs2763846	cg26421805	1	1	157938413	157938690	277	0.703	0.000000000000000	16.4938
rs56039423	cg08645207	2	2	201484922	201489698	4776	-0.703	0.000000000000000	16.4846
rs141265171	cg09404119	5	5	565493	565486	7	-0.703	0.000000000000000	16.4811
rs1484423	cg11966998	11	11	15692521	15692519	2	-0.703	0.000000000000000	16.4752
rs12113740	cg08570118	7	7	155021176	155025533	4357	-0.703	0.000000000000000	16.4720
rs7812623	cg06790674	8	8	143845449	143842033	3416	-0.702	0.000000000000000	16.4642
rs3012451	cg02525939	6	6	170440012	170441337	1325	-0.702	0.000000000000000	16.4584
rs11910799	cg05515488	21	21	43157370	43160361	2991	-0.702	0.000000000000000	16.4560
rs11251294	cg15812177	10	10	2562328	2563644	1316	0.702	0.000000000000000	16.4538
rs3743812	cg08308162	16	16	8886271	8889244	2973	-0.702	0.000000000000000	16.4133
rs72820070	cg11672772	2	2	75079825	75078286	1539	-0.702	0.000000000000000	16.4115
rs6693877	cg19308497	1	1	160146790	160147442	652	0.701	0.000000000000000	16.4040
rs7112170	cg10271186	11	11	70908598	70908897	299	-0.701	0.000000000000000	16.3944
rs1406917	cg20995928	1	1	120232281	120229863	2418	0.701	0.000000000000000	16.3909
rs6581515	cg05197667	12	12	64379443	64383297	3854	0.701	0.000000000000000	16.3837
rs17756611	cg14001239	10	10	29766790	29771743	4953	0.701	0.000000000000000	16.3643
rs11674969	cg22595526	2	2	735825	740718	4893	0.700	0.000000000000000	16.3352
rs68096281	cg14526671	4	4	28229184	28231021	1837	-0.700	0.000000000000000	16.3132
rs2242116	cg02527881	3	3	46941116	46936655	4461	-0.700	0.000000000000000	16.3001
rs34449737	cg14418922	10	10	70824858	70824840	18	0.700	0.000000000000000	16.2982
rs9375702	cg19802093	6	6	130384187	130386747	2560	0.700	0.000000000000000	16.2847
rs10848063	cg14604444	12	12	130765144	130766091	947	0.699	0.000000000000000	16.2627
rs3769203	cg00471696	2	2	173955062	173955214	152	0.699	0.000000000000000	16.2575
rs245214	cg06798115	3	3	45241622	45241685	63	-0.699	0.000000000000000	16.2518
rs28550432	cg08008072	16	16	1524261	1524255	6	-0.699	0.000000000000000	16.2369
rs2814162	cg16365187	10	10	134001748	134000377	1371	-0.698	0.000000000000000	16.2062
rs2550272	cg03309251	3	3	195486633	195487140	507	0.698	0.000000000000000	16.2050
rs1057147	cg07970752	16	16	818802	817463	1339	0.698	0.000000000000000	16.2040
rs61966973	cg06859755	13	13	107570782	107568906	1876	-0.698	0.000000000000000	16.1913
rs3852562	cg16917193	12	12	54085750	54089295	3545	-0.698	0.000000000000000	16.1838
rs13435983	cg06730250	5	5	177821725	177821870	145	0.698	0.000000000000000	16.1743
rs72917755	cg11828510	3	3	88028078	88031569	3491	-0.698	0.000000000000000	16.1677
rs4242817	cg20027784	11	11	1516692	1520631	3939	-0.697	0.000000000000000	16.1375
rs7046410	cg24595126	9	9	136876489	136879746	3257	-0.697	0.000000000000000	16.1251
rs2255541	cg18446336	7	7	2843161	2847575	4414	-0.697	0.000000000000000	16.1210
rs6983908	cg14695663	8	8	145009593	145013478	3885	0.697	0.000000000000000	16.1150
rs6444435	cg05106785	3	3	190303805	190303960	155	0.697	0.000000000000000	16.0920
rs113394007	cg02275226	11	11	134608758	134608598	160	-0.696	0.000000000000000	16.0916
rs7685182	cg21593628	4	4	40892200	40890812	1388	-0.696	0.000000000000000	16.0900
rs11775187	cg05321307	8	8	1797767	1798729	962	0.696	0.000000000000000	16.0882
rs8066107	cg13768055	17	17	66675	65505	1170	-0.696	0.000000000000000	16.0780
rs12898229	cg24249390	15	15	90295960	90295951	9	-0.696	0.000000000000000	16.0737
rs4719311	cg24813613	7	7	1881813	1882135	322	-0.696	0.000000000000000	16.0457
rs6666097	cg26020982	1	1	152192825	152196106	3281	-0.696	0.000000000000000	16.0431
snp_17_77482413	cg10357728	17	17	77482413	77482061	352	-0.696	0.000000000000000	16.0407
rs7834882	cg01142096	8	8	685705	682091	3614	0.696	0.000000000000000	16.0351
rs72875529	cg16745844	11	11	23258190	23258850	660	-0.695	0.000000000000000	16.0210
rs1859224	cg03605761	19	19	663485	663973	488	0.695	0.000000000000000	15.9928
rs7984195	cg12256826	13	13	114215226	114214382	844	-0.695	0.000000000000000	15.9692
rs6446526	cg22521263	4	4	6726070	6729744	3674	0.694	0.000000000000000	15.9567
rs35929186	cg07236190	12	12	96339899	96338038	1861	-0.694	0.000000000000000	15.9347
rs9521825	cg07800658	13	13	111193558	111193758	200	0.694	0.000000000000000	15.9272
rs8044	cg08826281	19	19	49654006	49655176	1170	-0.694	0.000000000000000	15.9235
rs7577301	cg21862353	2	2	1803057	1801628	1429	-0.694	0.000000000000000	15.9230
rs8071086	cg22654677	17	17	4612866	4612450	416	-0.694	0.000000000000000	15.9230
rs1933665	cg03372174	13	13	96007919	96008021	102	0.694	0.000000000000000	15.9140
rs2884210	cg00371061	2	2	10501681	10501297	384	-0.693	0.000000000000000	15.9020
rs2264056	cg05280794	17	17	1040680	1040653	27	-0.693	0.000000000000000	15.8751
rs4233027	cg10623802	1	1	1908703	1913544	4841	-0.693	0.000000000000000	15.8478
rs8076792	cg00430613	17	17	403830	406426	2596	0.692	0.000000000000000	15.8377
rs2740380	cg16486109	11	11	617537	613632	3905	-0.692	0.000000000000000	15.8369
rs7918741	cg12053971	10	10	134916045	134917266	1221	0.692	0.000000000000000	15.8301
rs2249861	cg13881619	9	9	130323809	130323725	84	0.692	0.000000000000000	15.8284
snp_14_56791778	cg13670898	14	14	56791778	56792319	541	-0.692	0.000000000000000	15.8270
rs4784495	cg00356208	16	16	55164628	55167581	2953	-0.692	0.000000000000000	15.8196
rs6899452	cg13736514	6	6	26307651	26305472	2179	0.692	0.000000000000000	15.7860
rs1990272	cg00865429	4	4	10594679	10592777	1902	-0.691	0.000000000000000	15.7817
rs60226453	cg19823512	1	1	203489683	203489725	42	-0.691	0.000000000000000	15.7750
rs2289917	cg06181187	2	2	209010891	209010896	5	0.691	0.000000000000000	15.7674
rs6801859	cg09455208	3	3	40493218	40491958	1260	-0.691	0.000000000000000	15.7458
rs9865069	cg12877378	3	3	197645103	197647994	2891	-0.691	0.000000000000000	15.7441
rs11077963	cg19190016	17	17	81022985	81025684	2699	-0.691	0.000000000000000	15.7430
rs2071519	cg00614011	8	8	120435908	120436479	571	-0.691	0.000000000000000	15.7428
rs2143747	cg25606773	6	6	46105419	46110412	4993	0.691	0.000000000000000	15.7413
rs8076792	cg16835101	17	17	403830	406380	2550	0.691	0.000000000000000	15.7388
rs28458260	cg11144986	12	12	132932975	132935765	2790	-0.691	0.000000000000000	15.7291
rs13152425	cg03647317	4	4	187894726	187891568	3158	-0.691	0.000000000000000	15.7268
rs56250187	cg20924425	2	2	240121416	240121297	119	0.690	0.000000000000000	15.7205
rs35844276	cg00594228	14	14	101518023	101522431	4408	0.690	0.000000000000000	15.7197
rs2241161	cg20592124	2	2	65290842	65290738	104	-0.690	0.000000000000000	15.7154
rs537038	cg27621721	3	3	189898186	189901160	2974	-0.690	0.000000000000000	15.7093
rs872935	cg16316162	8	8	144658711	144660157	1446	0.690	0.000000000000000	15.6918
rs3827266	cg22240348	21	21	46975848	46975805	43	0.690	0.000000000000000	15.6726
rs6540429	cg24299847	1	1	207547253	207544840	2413	0.690	0.000000000000000	15.6684
rs143955915	cg17184855	6	6	29799306	29795350	3956	0.690	0.000000000000000	15.6668
rs7902103	cg00997801	10	10	7672799	7671259	1540	-0.689	0.000000000000000	15.6418
rs2993287	cg05572417	13	13	113639862	113637815	2047	-0.689	0.000000000000000	15.6251
rs4236487	cg17410603	7	7	139992334	139992322	12	0.689	0.000000000000000	15.6234
rs9318474	cg22771759	13	13	24905769	24902376	3393	-0.689	0.000000000000000	15.6210
rs276204	cg23659134	10	10	106035313	106035168	145	0.688	0.000000000000000	15.5996
rs4653978	cg06261630	1	1	228738446	228741351	2905	0.688	0.000000000000000	15.5806
rs9792291	cg10852045	8	8	38970749	38970773	24	-0.688	0.000000000000000	15.5768
rs883024	cg24441899	7	7	4242338	4244372	2034	0.688	0.000000000000000	15.5634
rs185750	cg00491207	18	18	76270349	76270362	13	-0.688	0.000000000000000	15.5427
rs112058931	cg01079515	3	3	195576719	195576629	90	0.687	0.000000000000000	15.5117
rs13050528	cg22643217	21	21	32250952	32253964	3012	-0.687	0.000000000000000	15.5078
rs11685606	cg13530938	2	2	239137274	239140190	2916	0.687	0.000000000000000	15.5015
rs7090409	cg23771949	10	10	134164622	134165390	768	-0.686	0.000000000000000	15.4799
rs10737515	cg16553119	1	1	165599460	165599451	9	-0.686	0.000000000000000	15.4775
rs2477686	cg07700843	1	1	2392648	2391317	1331	0.686	0.000000000000000	15.4724
rs2424561	cg11657817	20	20	23435639	23433608	2031	0.686	0.000000000000000	15.4626
rs2577066	cg27444744	18	18	28735118	28737288	2170	0.686	0.000000000000000	15.4444
rs10795297	cg17470449	10	10	766378	769945	3567	0.686	0.000000000000000	15.4435
rs61873668	cg00913148	10	10	99790398	99794106	3708	-0.686	0.000000000000000	15.4284
rs6435942	cg02281854	2	2	217425937	217428125	2188	0.686	0.000000000000000	15.4236
rs111316676	cg12420107	5	5	140089483	140090300	817	-0.685	0.000000000000000	15.4173
rs11196780	cg17056676	10	10	116296654	116301354	4700	-0.685	0.000000000000000	15.4097
rs79936478	cg23765086	7	7	44345875	44348976	3101	-0.685	0.000000000000000	15.4002
rs2641716	cg18713687	3	3	195487191	195489789	2598	0.685	0.000000000000000	15.3968
rs11761925	cg07023501	7	7	155946100	155948572	2472	-0.685	0.000000000000000	15.3713
rs11677829	cg04400841	2	2	208988519	208988863	344	-0.685	0.000000000000000	15.3681
rs2060459	cg15596359	8	8	11212599	11213517	918	-0.684	0.000000000000000	15.3551
rs2992756	cg05040210	1	1	18807339	18807594	255	0.684	0.000000000000000	15.3537
rs10112386	cg20982046	8	8	74281152	74282931	1779	-0.684	0.000000000000000	15.3325
rs73390209	cg03868770	22	22	30781182	30783737	2555	0.684	0.000000000000000	15.3210
rs2373751	cg24474409	7	7	150021599	150021518	81	-0.684	0.000000000000000	15.3201
rs7915723	cg05006954	10	10	134007008	134005326	1682	0.683	0.000000000000001	15.2943
rs9329124	cg18808692	5	5	177401382	177399722	1660	-0.683	0.000000000000001	15.2937
rs12360593	cg15576195	11	11	20384003	20385561	1558	-0.683	0.000000000000001	15.2872
rs10923715	cg07961512	1	1	119535334	119535619	285	-0.683	0.000000000000001	15.2809
rs4357854	cg07150719	14	14	50485520	50485160	360	-0.683	0.000000000000001	15.2688
rs11654589	cg06217071	17	17	408125	408420	295	-0.683	0.000000000000001	15.2681
rs8105200	cg03563238	19	19	33557165	33554763	2402	0.683	0.000000000000001	15.2634
rs11618278	cg04976759	13	13	112668848	112669393	545	-0.683	0.000000000000001	15.2575
rs2772093	cg19100660	1	1	101637309	101640465	3156	-0.682	0.000000000000001	15.2410
rs2261655	cg01489057	10	10	124399467	124402673	3206	0.682	0.000000000000001	15.2203
rs17447903	cg23707590	6	6	158028337	158028962	625	0.682	0.000000000000001	15.2152
rs10769053	cg15149117	11	11	5564088	5568008	3920	0.682	0.000000000000001	15.2122
rs35821403	cg07813377	12	12	1190996	1192425	1429	-0.682	0.000000000000001	15.2120
rs4306654	cg23026602	19	19	21644608	21646605	1997	0.682	0.000000000000001	15.2109
rs12793832	cg09062970	11	11	67372593	67373652	1059	0.682	0.000000000000001	15.1932
rs2411151	cg02848875	15	15	64383215	64387786	4571	-0.681	0.000000000000001	15.1821
rs520829	cg25313204	6	6	160767905	160768801	896	0.681	0.000000000000001	15.1797
rs11237372	cg09721595	11	11	77771253	77773924	2671	0.681	0.000000000000001	15.1749
rs10830448	cg26834418	11	11	89953291	89957033	3742	0.681	0.000000000000001	15.1736
rs12619982	cg20891558	2	2	74356022	74357851	1829	-0.681	0.000000000000001	15.1702
rs7404696	cg00865118	16	16	1012393	1011963	430	-0.681	0.000000000000001	15.1605
rs17591857	cg12196389	10	10	35499043	35504007	4964	0.681	0.000000000000001	15.1495
rs9940649	cg26635836	16	16	88241909	88237832	4077	0.681	0.000000000000001	15.1415
rs4782347	cg09054528	16	16	88821708	88821542	166	-0.681	0.000000000000001	15.1403
rs12127562	cg18805892	1	1	160763087	160764791	1704	-0.681	0.000000000000001	15.1395
rs764497	cg19676182	4	4	24981689	24981695	6	-0.681	0.000000000000001	15.1299
rs9577280	cg16588509	13	13	114212496	114214740	2244	-0.680	0.000000000000001	15.1128
rs13174518	cg07747251	5	5	1867732	1868357	625	-0.680	0.000000000000001	15.1020
rs76893867	cg15309053	8	8	962618	964076	1458	-0.680	0.000000000000001	15.0832
rs5746449	cg08824373	22	22	18114956	18117835	2879	0.680	0.000000000000001	15.0701
rs4712001	cg09225373	6	6	52221939	52217264	4675	-0.679	0.000000000000001	15.0596
rs4987091	cg22757362	10	10	43716707	43721445	4738	0.679	0.000000000000001	15.0550
rs11686445	cg19051912	2	2	241345967	241350704	4737	-0.679	0.000000000000001	15.0476
rs4794799	cg24670063	17	17	37213252	37216821	3569	-0.679	0.000000000000001	15.0452
rs6935753	cg16906346	6	6	24644500	24646782	2282	0.679	0.000000000000001	15.0308
rs2550272	cg23170091	3	3	195486633	195490094	3461	0.679	0.000000000000001	15.0240
rs7974654	cg19980929	12	12	42630466	42632907	2441	-0.679	0.000000000000001	15.0218
rs62522556	cg04255391	8	8	145005450	145008397	2947	0.679	0.000000000000001	15.0160
rs10737515	cg06961122	1	1	165599460	165599603	143	-0.679	0.000000000000001	15.0111
rs168860	cg00407867	5	5	127635514	127640424	4910	-0.678	0.000000000000001	15.0064
rs4875046	cg23244022	8	8	144437294	144437350	56	0.678	0.000000000000001	15.0008
rs34474905	cg00601751	8	8	1336283	1337949	1666	0.678	0.000000000000001	14.9990
rs7133502	cg10668781	12	12	2303486	2307325	3839	0.678	0.000000000000001	14.9967
rs2071477	cg04832245	6	6	32825348	32829144	3796	0.678	0.000000000000001	14.9860
rs34174902	cg24490227	11	11	133924638	133928292	3654	-0.678	0.000000000000001	14.9798
rs62172494	cg07336099	2	2	140025686	140029691	4005	-0.678	0.000000000000001	14.9679
rs7271530	cg03642690	20	20	62727915	62727907	8	-0.677	0.000000000000001	14.9408
rs10068203	cg22496380	5	5	206618	211416	4798	-0.677	0.000000000000001	14.9402
rs2154678	cg07179634	11	11	60902731	60906582	3851	-0.677	0.000000000000001	14.9394
rs116616716	cg24354924	6	6	33288075	33288680	605	-0.677	0.000000000000001	14.9357
rs10100953	cg18448614	8	8	40229762	40229677	85	0.677	0.000000000000001	14.9059
rs7309345	cg10802176	12	12	42298988	42299446	458	0.677	0.000000000000001	14.8981
rs3809325	cg04663916	13	13	50266109	50265991	118	-0.676	0.000000000000001	14.8827
rs11779571	cg12082271	8	8	18544452	18541556	2896	0.676	0.000000000000001	14.8793
rs12411041	cg01518906	1	1	1014864	1013276	1588	0.676	0.000000000000001	14.8643
rs876982	cg22001208	19	19	18782377	18782374	3	-0.676	0.000000000000001	14.8612
rs12470560	cg23719516	2	2	102868840	102870456	1616	-0.676	0.000000000000001	14.8604
rs9549417	cg27072251	13	13	112670338	112669429	909	0.676	0.000000000000001	14.8593
rs2412076	cg11792671	2	2	240751161	240751167	6	0.676	0.000000000000001	14.8569
rs4495324	cg18892244	7	7	803342	807596	4254	-0.676	0.000000000000001	14.8449
rs28366297	cg24760581	6	6	32560829	32557970	2859	0.676	0.000000000000001	14.8405
rs884943	cg26922917	12	12	131622506	131622584	78	0.676	0.000000000000001	14.8393
rs115054063	cg16055914	6	6	30229989	30231887	1898	0.675	0.000000000000001	14.8356
rs11653306	cg20771846	17	17	1370078	1372516	2438	0.675	0.000000000000001	14.8264
rs111694443	cg02616220	16	16	3093301	3093307	6	-0.675	0.000000000000002	14.8200
rs11696196	cg27529037	20	20	44574533	44575021	488	0.675	0.000000000000002	14.8091
rs3929740	cg01008433	10	10	3278294	3278410	116	-0.675	0.000000000000002	14.8055
rs17127697	cg16643422	8	8	13106471	13111435	4964	-0.675	0.000000000000002	14.8029
rs4275789	cg20956390	14	14	104730609	104734475	3866	0.674	0.000000000000002	14.7794
rs11868966	cg22636722	17	17	78865999	78865263	736	0.674	0.000000000000002	14.7726
snp_12_133558006	cg25751054	12	12	133558006	133559763	1757	0.674	0.000000000000002	14.7686
rs2637624	cg12098511	10	10	133956675	133956824	149	0.674	0.000000000000002	14.7611
rs8100665	cg08381537	19	19	311037	310296	741	-0.673	0.000000000000002	14.6957
rs1242329	cg08859206	1	1	53396850	53392774	4076	0.673	0.000000000000002	14.6928
rs3103580	cg24116317	5	5	171538737	171534716	4021	0.673	0.000000000000002	14.6743
rs1992298	cg22345063	1	1	48186768	48191702	4934	-0.672	0.000000000000002	14.6595
rs17475157	cg10996258	14	14	38974730	38975251	521	0.672	0.000000000000002	14.6558
rs17835351	cg16454105	11	11	79250516	79255487	4971	0.672	0.000000000000002	14.6488
rs67631072	cg17077180	1	1	38461821	38461687	134	0.672	0.000000000000002	14.6356
rs12490347	cg02158038	3	3	194318556	194319931	1375	0.672	0.000000000000002	14.6261
rs10956911	cg02544829	8	8	95383875	95385408	1533	0.672	0.000000000000002	14.6230
rs7277160	cg17976294	21	21	47333235	47334448	1213	-0.671	0.000000000000002	14.6030
rs9397005	cg16413842	6	6	170192187	170191082	1105	0.671	0.000000000000002	14.6022
rs12776773	cg12438430	10	10	1508048	1507896	152	0.671	0.000000000000003	14.5921
rs5751979	cg07971797	22	22	25166671	25170371	3700	0.671	0.000000000000003	14.5886
rs6997175	cg18209489	8	8	125588890	125590232	1342	-0.671	0.000000000000003	14.5873
rs4906434	cg24043286	14	14	104764853	104761941	2912	0.671	0.000000000000003	14.5870
rs6906732	cg09127107	6	6	3439334	3438702	632	0.671	0.000000000000003	14.5850
rs1108868	cg01378151	5	5	169763	165733	4030	-0.671	0.000000000000003	14.5690
rs2475433	cg13473803	10	10	103048354	103048104	250	0.670	0.000000000000003	14.5454
rs67776935	cg23605961	7	7	747408	751331	3923	0.670	0.000000000000003	14.5438
rs10893936	cg09682051	11	11	128811886	128813008	1122	0.670	0.000000000000003	14.5326
rs57323848	cg24693760	1	1	167507471	167509918	2447	-0.670	0.000000000000003	14.5235
rs1261715	cg21978579	18	18	6918008	6920624	2616	0.669	0.000000000000003	14.4928
snp_16_89164182	cg16754613	16	16	89164182	89163418	764	0.672	0.000000000000003	14.4915
rs362131	cg19927741	22	22	18636082	18640441	4359	0.669	0.000000000000003	14.4910
rs12413155	cg15086228	10	10	134810401	134809962	439	0.669	0.000000000000003	14.4838
rs7551350	cg26430560	1	1	1908083	1905618	2465	-0.669	0.000000000000003	14.4775
rs12895055	cg05100282	14	14	99712794	99713430	636	0.669	0.000000000000003	14.4740
rs17551822	cg10973622	2	2	86422416	86423274	858	-0.669	0.000000000000003	14.4675
rs73162992	cg13639536	3	3	148738637	148738666	29	0.669	0.000000000000003	14.4645
rs6926111	cg07095347	6	6	133253270	133253256	14	0.669	0.000000000000003	14.4615
rs6680397	cg14011070	1	1	235810347	235811811	1464	0.669	0.000000000000003	14.4593
rs1277778	cg25918510	13	13	112666364	112669546	3182	0.669	0.000000000000004	14.4559
rs10771387	cg01651927	12	12	28059187	28059124	63	-0.669	0.000000000000004	14.4454
rs9348121	cg05624396	6	6	166755012	166759420	4408	0.668	0.000000000000004	14.4338
rs12643250	cg25243082	4	4	40262582	40267141	4559	0.668	0.000000000000004	14.4178
rs6699248	cg22808713	1	1	245743419	245741039	2380	-0.668	0.000000000000004	14.4168
rs12077115	cg20799095	1	1	225924711	225924665	46	0.668	0.000000000000004	14.4066
rs3756663	cg26267481	5	5	33440306	33440240	66	-0.668	0.000000000000004	14.3927
snp_3_13916242	cg22132982	3	3	13916242	13916247	5	-0.667	0.000000000000004	14.3731
rs7646054	cg26319282	3	3	56809628	56809796	168	0.667	0.000000000000004	14.3713
rs73192310	cg05165339	4	4	1421091	1420672	419	0.667	0.000000000000004	14.3709
rs4790648	cg05992628	17	17	4483186	4487117	3931	0.667	0.000000000000004	14.3472
rs13324670	cg16182936	3	3	13060823	13060741	82	0.667	0.000000000000005	14.3405
rs61958118	cg00495681	13	13	53170226	53174319	4093	0.666	0.000000000000005	14.3309
rs28718683	cg17479830	12	12	132870353	132871604	1251	-0.666	0.000000000000005	14.3306
rs116028286	cg10055398	6	6	33088202	33091242	3040	0.666	0.000000000000005	14.3278
rs2902301	cg03447554	11	11	43093159	43094025	866	-0.666	0.000000000000005	14.3245
rs77051823	cg23495837	4	4	3475390	3480318	4928	0.666	0.000000000000005	14.3048
rs36090640	cg16223976	13	13	33691171	33694703	3532	-0.666	0.000000000000005	14.2980
rs4133395	cg15724328	8	8	108314971	108314948	23	-0.666	0.000000000000005	14.2963
rs3816683	cg01345055	4	4	781001	781041	40	-0.666	0.000000000000005	14.2836
rs62522556	cg02331830	8	8	145005450	145008288	2838	0.666	0.000000000000005	14.2777
rs13275401	cg17159187	8	8	144415922	144420118	4196	0.665	0.000000000000005	14.2754
rs10735004	cg03700302	12	12	1947193	1948578	1385	0.665	0.000000000000005	14.2748
rs451388	cg24413068	19	19	44507121	44502236	4885	-0.665	0.000000000000005	14.2715
rs12920915	cg16596957	16	16	87577521	87575150	2371	-0.665	0.000000000000005	14.2698
rs4577873	cg15613991	7	7	5277068	5277080	12	0.665	0.000000000000005	14.2689
rs9808023	cg07591442	2	2	69611485	69615105	3620	-0.665	0.000000000000005	14.2624
rs72777913	cg09108394	16	16	23850115	23850106	9	0.665	0.000000000000006	14.2530
rs2286913	cg03030879	14	14	75386576	75389066	2490	0.665	0.000000000000006	14.2376
rs1674759	cg22942846	1	1	161645259	161646918	1659	-0.665	0.000000000000006	14.2328
rs2016133	cg21052814	15	15	79327958	79328213	255	-0.664	0.000000000000006	14.2150
rs9435732	cg05055766	1	1	17308158	17307215	943	0.664	0.000000000000006	14.2027
rs9530259	cg09677330	13	13	74487670	74487535	135	-0.664	0.000000000000006	14.1983
rs4279570	cg20180562	8	8	55468392	55470341	1949	-0.664	0.000000000000006	14.1913
rs4789817	cg10281770	17	17	80607989	80606947	1042	0.664	0.000000000000006	14.1877
rs2992021	cg00701051	1	1	145390305	145385391	4914	0.664	0.000000000000007	14.1794
rs11988572	cg07236562	8	8	125877967	125879270	1303	-0.664	0.000000000000007	14.1753
rs801184	cg16179182	5	5	140090810	140090404	406	0.664	0.000000000000007	14.1722
rs157557	cg16449636	5	5	73234583	73234433	150	-0.663	0.000000000000007	14.1536
rs11764572	cg12169661	7	7	73178435	73183394	4959	-0.663	0.000000000000007	14.1506
rs1341749	cg27021512	13	13	47371408	47371635	227	-0.663	0.000000000000007	14.1406
rs17682202	cg26853458	17	17	9805016	9805074	58	-0.663	0.000000000000007	14.1380
rs2306124	cg23973274	1	1	155059851	155060172	321	-0.663	0.000000000000007	14.1349
rs2878287	cg15773148	12	12	49576224	49579630	3406	0.663	0.000000000000007	14.1307
rs11685606	cg24079051	2	2	239137274	239140485	3211	0.663	0.000000000000007	14.1268
rs10794758	cg14826909	10	10	1595547	1595543	4	-0.663	0.000000000000008	14.1228
rs11868966	cg00704970	17	17	78865999	78865368	631	0.663	0.000000000000008	14.1208
rs2450775	cg18916922	8	8	144416901	144420097	3196	0.662	0.000000000000008	14.1075
rs4329742	cg25273343	12	12	104659486	104657179	2307	0.662	0.000000000000008	14.1039
rs2704568	cg05903289	2	2	130340755	130345205	4450	-0.662	0.000000000000008	14.1011
rs12936317	cg11255590	17	17	986445	986855	410	-0.662	0.000000000000008	14.0944
rs55895668	cg19405177	8	8	145001031	145001428	397	-0.662	0.000000000000008	14.0852
rs2803332	cg17747265	1	1	1875513	1875780	267	0.662	0.000000000000008	14.0829
rs34645674	cg26946803	6	6	170481934	170485891	3957	0.662	0.000000000000009	14.0696
rs34447926	cg03172098	2	2	33588869	33588519	350	0.662	0.000000000000009	14.0625
rs28670476	cg03532030	2	2	242823016	242824433	1417	-0.661	0.000000000000009	14.0460
rs62132322	cg09501469	19	19	887226	887272	46	-0.661	0.000000000000009	14.0325
rs10215222	cg24748746	7	7	155741450	155738916	2534	-0.661	0.000000000000009	14.0284
rs1719509	cg09123951	17	17	72564429	72564220	209	0.661	0.000000000000010	14.0174
rs56209462	cg23665710	8	8	28477466	28476677	789	0.661	0.000000000000010	14.0095
rs3807432	cg07550684	7	7	2413329	2417629	4300	-0.660	0.000000000000010	13.9951
rs11088994	cg20383624	21	21	46785182	46785334	152	0.660	0.000000000000010	13.9888
rs4934268	cg16231906	10	10	88571339	88575435	4096	0.660	0.000000000000010	13.9860
rs61563761	cg26353507	19	19	58011841	58010513	1328	-0.660	0.000000000000011	13.9633
rs10956997	cg04035553	8	8	143757600	143757498	102	0.660	0.000000000000011	13.9580
rs12822442	cg06204938	12	12	125005712	125005710	2	-0.660	0.000000000000011	13.9526
rs11919447	cg15709065	3	3	134090703	134090737	34	-0.659	0.000000000000012	13.9269
rs11673736	cg23109721	2	2	106886935	106886537	398	0.659	0.000000000000012	13.9164
rs10017289	cg20814179	4	4	943534	940893	2641	0.659	0.000000000000012	13.9148
rs6510823	cg21098892	19	19	533872	534887	1015	-0.659	0.000000000000012	13.9146
rs11785522	cg08344634	8	8	1935003	1938530	3527	-0.659	0.000000000000012	13.9102
rs12755944	cg16354688	1	1	16367777	16370265	2488	0.659	0.000000000000012	13.9070
rs8054714	cg03299531	16	16	88476586	88476651	65	0.659	0.000000000000012	13.9053
rs773513	cg14009900	9	9	93980843	93983210	2367	-0.659	0.000000000000013	13.8988
rs13000249	cg13859833	2	2	130951754	130955979	4225	0.659	0.000000000000013	13.8966
rs6928805	cg18736676	6	6	109051334	109053447	2113	-0.659	0.000000000000013	13.8960
rs62037117	cg09499109	15	15	101093767	101097659	3892	-0.659	0.000000000000013	13.8953
rs3809805	cg24738036	17	17	3704483	3704476	7	0.658	0.000000000000013	13.8941
rs4807656	cg16505953	19	19	4853681	4851963	1718	-0.658	0.000000000000013	13.8835
rs6849732	cg24019078	4	4	139838079	139840467	2388	0.658	0.000000000000013	13.8819
rs9915393	cg23736297	17	17	78915828	78915881	53	0.658	0.000000000000013	13.8751
rs6666097	cg07252308	1	1	152192825	152196597	3772	-0.658	0.000000000000013	13.8724
rs340833	cg18635791	3	3	3111458	3111567	109	0.658	0.000000000000014	13.8675
rs9843728	cg08048268	3	3	133501407	133502702	1295	-0.658	0.000000000000014	13.8553
snp_6_32497962	cg10466124	6	6	32497962	32498285	323	0.660	0.000000000000014	13.8511
rs8106843	cg19825302	19	19	51106148	51107560	1412	-0.658	0.000000000000014	13.8457
rs4875046	cg07652447	8	8	144437294	144437379	85	0.657	0.000000000000015	13.8360
rs3929740	cg22762361	10	10	3278294	3278464	170	-0.657	0.000000000000015	13.8321
rs4984955	cg05053735	16	16	933778	937312	3534	-0.657	0.000000000000015	13.8278
rs4428726	cg14598338	9	9	96623559	96623480	79	0.657	0.000000000000016	13.8073
rs10508917	cg08215115	10	10	51036970	51039609	2639	-0.657	0.000000000000016	13.8025
rs2576573	cg09015433	8	8	57357975	57359970	1995	0.657	0.000000000000016	13.7993
rs10919549	cg00859178	1	1	162467014	162467208	194	-0.657	0.000000000000016	13.7892
rs7088725	cg04724406	10	10	1708401	1712918	4517	0.657	0.000000000000016	13.7885
rs2071477	cg21712377	6	6	32825348	32829062	3714	0.656	0.000000000000017	13.7805
rs9478352	cg25797454	6	6	150325960	150327115	1155	-0.656	0.000000000000017	13.7801
rs11252290	cg26499095	10	10	461989	464042	2053	0.655	0.000000000000018	13.7348
rs7089734	cg02314201	10	10	134848050	134843775	4275	0.655	0.000000000000019	13.7228
rs4074038	cg23105863	14	14	101011008	101011318	310	-0.655	0.000000000000019	13.7193
rs3772842	cg03021329	3	3	124556418	124554058	2360	-0.655	0.000000000000019	13.7174
rs6852494	cg12520249	4	4	87260392	87260624	232	0.655	0.000000000000019	13.7159
rs12190287	cg06296503	6	6	134214525	134217401	2876	0.655	0.000000000000020	13.7035
rs4478781	cg20703997	1	1	4086827	4087676	849	0.655	0.000000000000020	13.7011
rs13193229	cg05728019	6	6	3023384	3024023	639	0.655	0.000000000000020	13.6969
rs889695	cg24235633	16	16	29874935	29875177	242	-0.655	0.000000000000020	13.6910
rs1776255	cg12751644	20	20	60527964	60527061	903	0.654	0.000000000000021	13.6748
rs12239788	cg16665231	1	1	245740837	245741199	362	-0.654	0.000000000000021	13.6730
rs843780	cg26971411	19	19	41013241	41016501	3260	-0.654	0.000000000000021	13.6686
rs9657293	cg16118367	8	8	27279223	27276153	3070	0.654	0.000000000000022	13.6628
rs55792594	cg05310760	2	2	178496468	178500282	3814	0.654	0.000000000000022	13.6622
rs12923098	cg04616529	16	16	11177053	11181986	4933	-0.654	0.000000000000022	13.6598
rs2258946	cg18904552	10	10	93624672	93624759	87	-0.654	0.000000000000022	13.6565
rs4245630	cg09874992	1	1	31313752	31314608	856	-0.654	0.000000000000023	13.6470
rs13069119	cg17560624	3	3	13609999	13610359	360	0.654	0.000000000000023	13.6429
rs1414379	cg24005842	1	1	5774674	5777831	3157	0.654	0.000000000000023	13.6411
rs72880511	cg11713064	6	6	33729820	33730089	269	0.654	0.000000000000023	13.6384
rs4689495	cg09362608	4	4	6659684	6659805	121	0.654	0.000000000000023	13.6375
rs2338972	cg27057524	1	1	101827713	101830939	3226	0.653	0.000000000000023	13.6294
rs6886828	cg26439139	5	5	155923844	155924786	942	0.653	0.000000000000026	13.5931
rs2296805	cg04706597	6	6	42928758	42927940	818	0.653	0.000000000000026	13.5896
rs66521038	cg09919917	2	2	242833813	242834074	261	0.653	0.000000000000026	13.5858
rs12920189	cg00274640	16	16	88238250	88238863	613	0.653	0.000000000000026	13.5847
rs34155787	cg06490839	18	18	24237080	24240815	3735	-0.653	0.000000000000026	13.5846
rs7855405	cg00396865	9	9	139620267	139620597	330	0.653	0.000000000000026	13.5824
rs1646115	cg06048556	16	16	29153504	29151034	2470	-0.653	0.000000000000026	13.5777
rs35502144	cg19925639	5	5	75465336	75470039	4703	-0.652	0.000000000000027	13.5752
rs296891	cg14327541	9	9	86597208	86597173	35	-0.652	0.000000000000028	13.5553
rs41475454	cg14575602	2	2	177129407	177133722	4315	0.652	0.000000000000028	13.5499
rs10893938	cg24908198	11	11	128812586	128812992	406	0.652	0.000000000000028	13.5468
rs3892032	cg15332951	17	17	21198147	21194739	3408	-0.652	0.000000000000028	13.5454
rs3758758	cg09488196	11	11	89956588	89956718	130	0.652	0.000000000000029	13.5375
rs7747125	cg12495853	6	6	167612184	167616968	4784	-0.652	0.000000000000029	13.5335
rs1628434	cg17008031	11	11	104968345	104972907	4562	-0.651	0.000000000000030	13.5192
rs10468274	cg05986853	16	16	67922342	67920209	2133	0.651	0.000000000000030	13.5165
rs28529452	cg27611887	5	5	1951523	1951028	495	0.651	0.000000000000031	13.5081
rs6871957	cg11629812	5	5	1144269	1147373	3104	0.651	0.000000000000032	13.4954
rs5743595	cg22839308	4	4	38802644	38807259	4615	-0.651	0.000000000000032	13.4890
rs9397005	cg16365842	6	6	170192187	170191057	1130	0.651	0.000000000000033	13.4820
rs114111075	cg20636526	6	6	32300374	32305145	4771	-0.651	0.000000000000033	13.4806
rs6444541	cg03901475	3	3	191082181	191086850	4669	0.651	0.000000000000034	13.4726
rs7622411	cg26400230	3	3	43807124	43807220	96	0.650	0.000000000000034	13.4706
rs62186795	cg27026202	2	2	235200634	235200560	74	0.650	0.000000000000034	13.4699
rs4294092	cg03664589	7	7	1589056	1584275	4781	-0.650	0.000000000000034	13.4665
rs12759170	cg00786952	1	1	21759839	21763130	3291	-0.650	0.000000000000034	13.4645
rs3848233	cg05579598	16	16	88992338	88989069	3269	-0.650	0.000000000000035	13.4603
rs4731435	cg26209990	7	7	127912044	127911258	786	0.650	0.000000000000035	13.4570
rs532440	cg19643109	6	6	160697628	160697625	3	0.650	0.000000000000035	13.4535
rs10883991	cg25030266	10	10	106077586	106077741	155	0.650	0.000000000000036	13.4385
rs11749349	cg02091185	5	5	170288922	170288766	156	0.650	0.000000000000037	13.4372
rs6573939	cg26146732	14	14	70690955	70690454	501	-0.650	0.000000000000037	13.4320
rs2749035	cg15290848	6	6	52633933	52629418	4515	0.650	0.000000000000038	13.4259
rs606400	cg19746536	19	19	49371498	49375674	4176	-0.649	0.000000000000038	13.4148
rs7897711	cg05162858	10	10	80698871	80697460	1411	-0.649	0.000000000000040	13.4033
rs4269366	cg11823142	6	6	27016413	27018041	1628	-0.649	0.000000000000040	13.3967
rs6815138	cg08222618	4	4	941290	941054	236	0.649	0.000000000000040	13.3940
rs1056534	cg00809820	17	17	80708601	80708513	88	0.649	0.000000000000041	13.3924
rs6560902	cg25939853	12	12	133340853	133343428	2575	-0.649	0.000000000000042	13.3774
rs12633527	cg13312458	3	3	39367525	39369957	2432	-0.649	0.000000000000042	13.3730
rs4683027	cg02147617	3	3	45069698	45073463	3765	-0.649	0.000000000000043	13.3701
rs7303138	cg18886147	12	12	1609593	1609741	148	-0.648	0.000000000000043	13.3666
rs12816061	cg23395688	12	12	127386503	127386483	20	0.648	0.000000000000044	13.3610
rs28384349	cg14400030	12	12	122498002	122498111	109	-0.648	0.000000000000044	13.3606
rs571126	cg19070398	20	20	810954	810805	149	0.648	0.000000000000044	13.3582
rs185220	cg20203395	5	5	56205357	56204925	432	-0.648	0.000000000000045	13.3494
rs7811467	cg00413030	7	7	158947092	158947138	46	-0.648	0.000000000000045	13.3474
rs9460161	cg18217622	6	6	170732534	170732253	281	-0.648	0.000000000000045	13.3433
rs10450452	cg25471987	10	10	45122678	45123607	929	-0.648	0.000000000000046	13.3339
rs34761249	cg20791593	2	2	242754192	242751796	2396	0.647	0.000000000000049	13.3073
rs17713712	cg01832662	14	14	86081893	86086389	4496	0.647	0.000000000000050	13.3011
rs2296805	cg24815792	6	6	42928758	42927959	799	0.647	0.000000000000050	13.3005
rs1427937	cg19980369	5	5	121506512	121506564	52	0.647	0.000000000000050	13.2988
rs4311439	cg08769507	5	5	167592520	167592669	149	0.647	0.000000000000053	13.2782
rs3758758	cg07449543	11	11	89956588	89956708	120	0.647	0.000000000000054	13.2658
rs7274810	cg06590120	20	20	60523925	60520027	3898	0.646	0.000000000000054	13.2646
rs73181280	cg22337375	7	7	157350660	157351042	382	0.646	0.000000000000055	13.2627
rs4790648	cg18102738	17	17	4483186	4487109	3923	0.646	0.000000000000055	13.2624
rs317687	cg10157862	12	12	69724909	69725695	786	0.646	0.000000000000056	13.2523
rs59629369	cg08825390	8	8	144645959	144648115	2156	-0.646	0.000000000000058	13.2370
rs12228903	cg27656459	12	12	116796936	116796562	374	0.646	0.000000000000059	13.2310
rs61998861	cg18563133	14	14	104993974	104992441	1533	0.646	0.000000000000059	13.2298
rs4961355	cg07140289	8	8	142299511	142299684	173	-0.645	0.000000000000061	13.2144
rs7221923	cg20842396	17	17	75610253	75614984	4731	-0.645	0.000000000000061	13.2124
rs73007114	cg06360820	2	2	242984903	242988706	3803	0.645	0.000000000000063	13.2035
rs9996776	cg12071968	4	4	139629124	139629178	54	0.645	0.000000000000063	13.2026
rs7127218	cg19113081	11	11	114550760	114548872	1888	-0.645	0.000000000000063	13.2024
rs34951138	cg12045829	17	17	7448109	7452926	4817	0.645	0.000000000000064	13.1970
rs9322841	cg27269572	10	10	133676869	133677277	408	0.645	0.000000000000064	13.1969
rs10112386	cg17118775	8	8	74281152	74282812	1660	-0.645	0.000000000000064	13.1919
rs143788953	cg04071440	6	6	29643877	29648275	4398	-0.645	0.000000000000065	13.1871
rs4428726	cg13679303	9	9	96623559	96623674	115	0.645	0.000000000000065	13.1852
rs2770972	cg04607322	5	5	180588977	180587716	1261	-0.645	0.000000000000066	13.1825
rs12611309	cg26842034	19	19	35087701	35085672	2029	0.645	0.000000000000066	13.1816
rs6590186	cg10103906	11	11	125739386	125744170	4784	-0.645	0.000000000000067	13.1734
rs534125	cg07268726	11	11	60700864	60701918	1054	-0.645	0.000000000000068	13.1702
rs6672273	cg12274479	1	1	22261339	22264515	3176	-0.645	0.000000000000068	13.1684
rs4788681	cg05972185	16	16	72974453	72972644	1809	0.644	0.000000000000070	13.1549
rs11117401	cg15388900	16	16	88314452	88312269	2183	0.644	0.000000000000071	13.1513
rs3858308	cg14594063	10	10	127916467	127916927	460	0.644	0.000000000000071	13.1487
rs2276543	cg12552165	1	1	183155305	183154981	324	0.644	0.000000000000073	13.1367
rs2956908	cg27581191	8	8	1511700	1510409	1291	0.644	0.000000000000073	13.1340
rs1031052	cg09047559	8	8	14628891	14626149	2742	0.644	0.000000000000075	13.1267
rs9486467	cg06623918	6	6	96971803	96969491	2312	0.643	0.000000000000078	13.1067
rs872980	cg01720228	17	17	4488414	4486934	1480	0.643	0.000000000000079	13.1026
rs28449911	cg02725872	8	8	58112712	58115012	2300	0.643	0.000000000000079	13.1014
rs5014007	cg14062261	7	7	156731756	156736159	4403	-0.643	0.000000000000080	13.0991
rs72814536	cg19779893	10	10	72451583	72451501	82	-0.643	0.000000000000080	13.0985
rs2105944	cg07343612	16	16	621673	622815	1142	-0.643	0.000000000000081	13.0892
rs1790173	cg12682458	11	11	131938936	131941027	2091	0.643	0.000000000000085	13.0718
rs6559331	cg13503773	9	9	91607869	91605494	2375	-0.643	0.000000000000086	13.0671
rs2624272	cg10631289	15	15	39003409	39006617	3208	0.643	0.000000000000086	13.0667
rs7672047	cg24890045	4	4	187580706	187580886	180	-0.643	0.000000000000086	13.0664
rs203470	cg04132472	17	17	19858626	19861366	2740	0.643	0.000000000000086	13.0663
rs587375	cg09554077	10	10	44745808	44749378	3570	-0.642	0.000000000000090	13.0435
rs11208377	cg08036553	1	1	64647608	64649805	2197	0.642	0.000000000000091	13.0401
rs2889531	cg23882796	17	17	77040650	77037938	2712	-0.642	0.000000000000092	13.0368
rs72703980	cg03209412	4	4	183729202	183728196	1006	0.642	0.000000000000096	13.0170
rs2428815	cg24974729	11	11	67764663	67764320	343	-0.642	0.000000000000096	13.0161
rs4696897	cg06161099	4	4	7973696	7973701	5	-0.641	0.000000000000099	13.0040
rs199751	cg26174326	6	6	26015583	26016674	1091	-0.641	0.000000000000100	13.0000
snp_1_180886603	cg00864916	1	1	180886603	180886483	120	-0.641	0.000000000000101	12.9944
rs753799	cg10447222	8	8	98930712	98930617	95	-0.641	0.000000000000102	12.9908
rs13084718	cg04513540	3	3	13610039	13611751	1712	-0.641	0.000000000000104	12.9814
rs4845488	cg08895932	1	1	152778576	152778580	4	0.641	0.000000000000105	12.9807
rs7483870	cg07363977	11	11	976019	976167	148	0.641	0.000000000000106	12.9759
rs6914744	cg26224077	6	6	170858520	170860440	1920	0.641	0.000000000000106	12.9729
rs2647395	cg17737388	1	1	85728664	85724454	4210	-0.640	0.000000000000109	12.9608
rs11157927	cg27006252	14	14	23386280	23391205	4925	-0.640	0.000000000000110	12.9595
rs10870281	cg00604188	10	10	133762642	133767173	4531	0.640	0.000000000000112	12.9524
rs7960920	cg09035930	12	12	129283149	129282057	1092	-0.640	0.000000000000114	12.9431
rs11776957	cg04804321	8	8	40061631	40065870	4239	-0.640	0.000000000000115	12.9405
rs1757151	cg01057552	1	1	228413382	228415374	1992	0.640	0.000000000000116	12.9359
rs2219402	cg23980569	17	17	72053767	72052036	1731	0.640	0.000000000000119	12.9256
rs709780	cg08946157	1	1	85593174	85594903	1729	0.640	0.000000000000120	12.9202
rs1536956	cg14289863	9	9	72870794	72872391	1597	0.640	0.000000000000122	12.9152
rs78035907	cg07407736	4	4	141391179	141391254	75	0.639	0.000000000000124	12.9083
rs11866792	cg03402351	16	16	11759483	11759492	9	0.639	0.000000000000124	12.9054
rs10914641	cg13690407	1	1	33468276	33473178	4902	-0.639	0.000000000000128	12.8940
rs6967673	cg11800390	7	7	5518268	5515995	2273	0.639	0.000000000000129	12.8908
rs28572211	cg20860124	8	8	1140691	1140682	9	-0.639	0.000000000000131	12.8822
rs6573939	cg21484985	14	14	70690955	70690525	430	-0.639	0.000000000000134	12.8742
rs12216125	cg10373733	6	6	25997458	25993375	4083	0.639	0.000000000000135	12.8701
rs16983844	cg09650180	20	20	62225508	62225654	146	0.639	0.000000000000138	12.8614
rs2992756	cg20200200	1	1	18807339	18807388	49	0.638	0.000000000000138	12.8610
rs7208062	cg07318398	17	17	39988601	39993101	4500	-0.638	0.000000000000141	12.8499
rs12338179	cg14424963	9	9	139472718	139472899	181	0.638	0.000000000000145	12.8383
rs35342875	cg14362192	7	7	708252	710284	2032	0.638	0.000000000000148	12.8309
rs2255852	cg21272095	1	1	160927045	160925643	1402	0.638	0.000000000000152	12.8168
rs2816055	cg18795169	1	1	18898248	18902165	3917	-0.638	0.000000000000153	12.8153
rs262661	cg24578937	1	1	2086645	2090814	4169	-0.637	0.000000000000154	12.8112
rs4275789	cg11828983	14	14	104730609	104734272	3663	0.637	0.000000000000155	12.8088
rs4970435	cg25742326	1	1	900285	901449	1164	-0.637	0.000000000000155	12.8085
rs10066840	cg26526719	5	5	1950343	1949144	1199	-0.637	0.000000000000156	12.8075
rs708164	cg17419815	12	12	27232242	27234924	2682	-0.637	0.000000000000163	12.7871
rs11779571	cg26118821	8	8	18544452	18541529	2923	0.637	0.000000000000164	12.7855
rs10769973	cg21881798	11	11	8928615	8931708	3093	0.637	0.000000000000166	12.7809
rs28559805	cg17270519	12	12	132925960	132923339	2621	-0.637	0.000000000000166	12.7789
rs2070873	cg26872792	12	12	120763440	120763815	375	-0.637	0.000000000000169	12.7725
rs9846167	cg19876987	3	3	14257978	14258049	71	0.636	0.000000000000173	12.7608
rs2550263	cg01310397	3	3	195489669	195490033	364	0.636	0.000000000000174	12.7590
rs8072943	cg08496953	17	17	42735417	42733527	1890	0.636	0.000000000000175	12.7581
rs8082389	cg00901687	17	17	48583652	48585270	1618	0.636	0.000000000000179	12.7466
snp_2_132107348	cg07588819	2	2	132107348	132110512	3164	0.636	0.000000000000180	12.7444
rs4809455	cg03213289	20	20	61660781	61660250	531	-0.636	0.000000000000181	12.7433
rs7827530	cg00144039	8	8	790684	789924	760	0.636	0.000000000000181	12.7416
rs480233	cg00256329	17	17	728030	724374	3656	-0.636	0.000000000000182	12.7399
rs2004511	cg20195005	22	22	42523211	42527684	4473	-0.636	0.000000000000184	12.7353
rs34533310	cg12183467	14	14	104352233	104352244	11	-0.636	0.000000000000186	12.7307
rs35344176	cg14073856	18	18	9882415	9885797	3382	0.636	0.000000000000190	12.7215
rs4646563	cg12031962	15	15	58353335	58353849	514	0.636	0.000000000000193	12.7150
rs2090589	cg04058563	4	4	185647731	185651563	3832	0.635	0.000000000000196	12.7087
rs28620710	cg10909840	11	11	10737293	10737332	39	0.635	0.000000000000197	12.7048
rs62028020	cg02196730	15	15	80185687	80188777	3090	-0.635	0.000000000000199	12.7013
rs7546343	cg10512769	1	1	211671801	211675356	3555	-0.635	0.000000000000200	12.6980
rs12640733	cg15510601	4	4	2303099	2303718	619	-0.635	0.000000000000201	12.6969
rs9397005	cg16298927	6	6	170192187	170191076	1111	0.635	0.000000000000201	12.6962
rs11650272	cg05368731	17	17	41326508	41323189	3319	0.635	0.000000000000202	12.6953
rs3811199	cg10414881	14	14	22989292	22993036	3744	-0.635	0.000000000000204	12.6907
rs7512282	cg01567173	1	1	240119482	240118350	1132	-0.635	0.000000000000205	12.6887
rs138294	cg03888645	22	22	41181586	41183474	1888	-0.635	0.000000000000211	12.6759
rs56270809	cg10044179	21	21	15352253	15352983	730	0.635	0.000000000000212	12.6729
rs3812822	cg10764440	12	12	4489235	4489221	14	0.635	0.000000000000214	12.6694
rs6833227	cg03216867	4	4	8270320	8275039	4719	0.635	0.000000000000215	12.6683
rs4759129	cg15961105	12	12	55365335	55370186	4851	-0.635	0.000000000000216	12.6648
rs163126	cg11541897	5	5	78282249	78281793	456	0.634	0.000000000000220	12.6575
rs2909633	cg24536782	8	8	218518	216659	1859	0.634	0.000000000000226	12.6468
rs12636296	cg06494592	3	3	125709050	125709126	76	0.634	0.000000000000228	12.6430
rs1617058	cg08247887	10	10	44394465	44394566	101	-0.634	0.000000000000228	12.6430
rs9366181	cg15367041	6	6	170526065	170530365	4300	-0.634	0.000000000000230	12.6374
rs1362125	cg24703717	6	6	29691090	29691168	78	-0.634	0.000000000000234	12.6299
rs61879561	cg27635267	11	11	35544302	35547519	3217	-0.634	0.000000000000235	12.6296
rs72819264	cg18951537	17	17	11945782	11950516	4734	0.634	0.000000000000236	12.6269
rs12048617	cg09222892	1	1	25739064	25734099	4965	0.634	0.000000000000239	12.6215
rs185220	cg24531977	5	5	56205357	56204891	466	-0.634	0.000000000000241	12.6178
rs4683154	cg08033130	3	3	45979280	45983597	4317	-0.633	0.000000000000248	12.6050
rs17591857	cg05235248	10	10	35499043	35503876	4833	0.633	0.000000000000250	12.6029
rs76999445	cg13205059	1	1	68584231	68586408	2177	0.633	0.000000000000251	12.6000
rs2240045	cg07588442	11	11	60670846	60673866	3020	0.633	0.000000000000251	12.5997
snp_7_150744372	cg01106572	7	7	150744372	150744384	12	-0.633	0.000000000000253	12.5974
rs4709651	cg08821968	6	6	163198013	163200038	2025	-0.633	0.000000000000256	12.5915
rs2427370	cg01020801	20	20	61295227	61297564	2337	-0.633	0.000000000000260	12.5859
rs35519326	cg07105421	1	1	1902622	1905575	2953	-0.633	0.000000000000263	12.5799
rs7628448	cg13047869	3	3	10146828	10149882	3054	-0.633	0.000000000000264	12.5781
rs4785836	cg02322365	16	16	65604652	65606926	2274	-0.633	0.000000000000266	12.5759
rs80208362	cg01726073	22	22	39962380	39966085	3705	-0.633	0.000000000000268	12.5719
rs112376153	cg07017164	17	17	44084403	44087629	3226	0.633	0.000000000000271	12.5674
rs28649847	cg09314196	19	19	22811540	22816508	4968	0.632	0.000000000000290	12.5376
rs1574409	cg11051139	12	12	52580070	52580428	358	-0.632	0.000000000000291	12.5365
rs2042167	cg27094698	5	5	109141480	109141399	81	-0.631	0.000000000000305	12.5158
rs26848	cg26873644	16	16	2263516	2260806	2710	-0.631	0.000000000000305	12.5155
rs4735895	cg26554054	8	8	600729	600488	241	0.631	0.000000000000310	12.5082
rs10919549	cg07175007	1	1	162467014	162467185	171	-0.631	0.000000000000312	12.5064
rs7134911	cg19795817	12	12	30975469	30976349	880	-0.631	0.000000000000313	12.5048
rs62037118	cg02597199	15	15	101093955	101098829	4874	-0.631	0.000000000000314	12.5037
rs2097924	cg26321366	8	8	1496365	1496347	18	-0.631	0.000000000000316	12.5000
rs76710932	cg00422566	10	10	133985914	133983911	2003	0.631	0.000000000000317	12.4990
rs6849732	cg27339282	4	4	139838079	139840514	2435	0.631	0.000000000000323	12.4908
rs5743595	cg02016764	4	4	38802644	38805732	3088	-0.631	0.000000000000325	12.4884
rs6577052	cg06069407	13	13	114182660	114187548	4888	0.631	0.000000000000328	12.4838
rs1559446	cg04072301	16	16	88975332	88975960	628	-0.631	0.000000000000331	12.4802
rs446488	cg21211680	2	2	195365	198530	3165	-0.631	0.000000000000332	12.4792
rs12197891	cg10819981	6	6	167756096	167756099	3	0.631	0.000000000000334	12.4766
rs6776566	cg20954180	3	3	54605595	54606265	670	-0.631	0.000000000000337	12.4729
rs74930198	cg05452692	13	13	44641662	44642515	853	0.630	0.000000000000349	12.4572
rs830061	cg05278858	10	10	111032239	111037038	4799	-0.630	0.000000000000350	12.4554
rs2672696	cg17051704	15	15	29425496	29424197	1299	0.630	0.000000000000363	12.4400
rs7738675	cg02829601	6	6	159067429	159070959	3530	0.630	0.000000000000366	12.4368
rs3823575	cg21537187	7	7	135662281	135662562	281	-0.630	0.000000000000374	12.4267
rs9263672	cg23505644	6	6	31087310	31088434	1124	-0.629	0.000000000000386	12.4132
rs12438148	cg03418136	15	15	101091120	101095730	4610	-0.629	0.000000000000386	12.4132
rs2993287	cg20165520	13	13	113639862	113637829	2033	-0.629	0.000000000000401	12.3964
rs11647113	cg08675364	16	16	85362984	85362963	21	0.629	0.000000000000402	12.3956
rs11869583	cg22443212	17	17	78250873	78253912	3039	0.629	0.000000000000413	12.3835
rs1548838	cg02301528	12	12	12939551	12939519	32	0.628	0.000000000000427	12.3698
rs793376	cg05506581	13	13	27074197	27072501	1696	0.628	0.000000000000447	12.3499
rs35344176	cg05547500	18	18	9882415	9885809	3394	0.628	0.000000000000453	12.3442
rs749818	cg00827164	19	19	46496793	46498631	1838	-0.628	0.000000000000455	12.3425
rs55692304	cg24848339	3	3	12840057	12840334	277	0.628	0.000000000000468	12.3299
rs7543322	cg17425144	1	1	10566148	10567563	1415	0.628	0.000000000000471	12.3273
rs2179829	cg25522867	11	11	34238449	34236648	1801	-0.627	0.000000000000482	12.3169
rs115641229	cg00521620	6	6	29434414	29434416	2	0.627	0.000000000000487	12.3124
rs710010	cg13972423	14	14	59183573	59183596	23	0.627	0.000000000000492	12.3084
rs707472	cg00864860	1	1	7906008	7907996	1988	-0.627	0.000000000000495	12.3057
rs2872246	cg05044414	3	3	183738460	183734942	3518	0.627	0.000000000000498	12.3024
rs9296398	cg08373528	6	6	42673678	42672105	1573	0.627	0.000000000000502	12.2989
rs12732488	cg26833303	1	1	47491794	47493419	1625	0.627	0.000000000000509	12.2937
rs4854287	cg01854967	2	2	865501	863946	1555	0.627	0.000000000000509	12.2932
rs11655179	cg07156820	17	17	54818802	54821256	2454	0.627	0.000000000000511	12.2916
rs4735895	cg00450029	8	8	600729	599525	1204	0.627	0.000000000000517	12.2864
rs7130640	cg07103673	11	11	7095190	7092719	2471	0.627	0.000000000000519	12.2850
rs3806448	cg26159933	1	1	111832205	111832593	388	-0.627	0.000000000000523	12.2817
rs4121686	cg19367172	18	18	44333132	44333130	2	-0.626	0.000000000000529	12.2762
rs12054139	cg27323046	3	3	195098427	195102265	3838	-0.626	0.000000000000531	12.2753
rs7082714	cg23757247	10	10	6355100	6354912	188	0.626	0.000000000000535	12.2714
rs878893	cg06609049	19	19	2781325	2785107	3782	0.626	0.000000000000556	12.2551
rs66592260	cg13044136	19	19	3065029	3062883	2146	-0.626	0.000000000000560	12.2517
rs3827266	cg25211403	21	21	46975848	46975897	49	0.626	0.000000000000561	12.2513
rs10798794	cg21776577	1	1	180813296	180811774	1522	-0.626	0.000000000000562	12.2503
rs7634827	cg14550518	3	3	21792882	21792938	56	-0.626	0.000000000000562	12.2501
rs115893826	cg08760402	6	6	33032627	33036486	3859	-0.626	0.000000000000569	12.2451
rs116084136	cg16604233	6	6	33127143	33128923	1780	0.626	0.000000000000574	12.2410
rs1452257	cg12378939	12	12	44949579	44949198	381	-0.626	0.000000000000579	12.2372
rs1203104	cg25120210	4	4	3463452	3464653	1201	0.626	0.000000000000580	12.2365
rs8076792	cg01214346	17	17	403830	406501	2671	0.625	0.000000000000595	12.2258
rs7801308	cg02802289	7	7	158121	160024	1903	-0.625	0.000000000000618	12.2092
rs9306118	cg09829580	21	21	46338403	46340833	2430	0.625	0.000000000000618	12.2092
rs6900846	cg07512236	6	6	168594942	168591133	3809	0.625	0.000000000000619	12.2082
rs6548056	cg05180887	2	2	1813322	1817263	3941	0.625	0.000000000000621	12.2071
rs3135145	cg02754929	4	4	3299504	3295736	3768	-0.625	0.000000000000622	12.2065
rs3847193	cg01000188	9	9	133769169	133769184	15	-0.625	0.000000000000648	12.1887
rs62076142	cg24571110	17	17	80920765	80921117	352	-0.625	0.000000000000654	12.1847
rs10848520	cg23063825	12	12	297683	298151	468	0.624	0.000000000000664	12.1781
rs1564374	cg12615879	12	12	58010163	58013172	3009	-0.624	0.000000000000669	12.1743
rs11957994	cg08635765	5	5	136536194	136536219	25	-0.624	0.000000000000671	12.1730
rs1447657	cg01346077	3	3	125929471	125931526	2055	0.624	0.000000000000684	12.1651
rs9842560	cg24291309	3	3	145831680	145835726	4046	0.624	0.000000000000695	12.1579
rs599444	cg15691649	6	6	25883714	25882328	1386	-0.624	0.000000000000717	12.1445
rs74614321	cg01878366	15	15	42406927	42411135	4208	-0.624	0.000000000000721	12.1420
rs3173805	cg21369886	7	7	80301004	80305251	4247	0.624	0.000000000000732	12.1357
rs2645680	cg10057126	4	4	77820956	77819792	1164	-0.623	0.000000000000736	12.1332
rs7253564	cg04250904	19	19	12618580	12623422	4842	-0.623	0.000000000000738	12.1319
snp_19_55245738	cg26736736	19	19	55245738	55247716	1978	-0.623	0.000000000000742	12.1299
rs2335170	cg11251200	7	7	158207101	158211035	3934	-0.623	0.000000000000747	12.1268
rs6598020	cg19598514	11	11	444628	442149	2479	-0.623	0.000000000000749	12.1254
rs568526	cg10074506	10	10	106033439	106035131	1692	-0.623	0.000000000000753	12.1232
rs73466515	cg23669855	15	15	100272337	100272142	195	-0.623	0.000000000000755	12.1218
rs4577873	cg10229594	7	7	5277068	5277188	120	0.623	0.000000000000763	12.1176
rs56151817	cg15177211	7	7	75567456	75567469	13	0.623	0.000000000000772	12.1123
rs6460055	cg24419391	7	7	73187517	73183516	4001	-0.623	0.000000000000773	12.1120
rs17135129	cg05411679	16	16	1089949	1090585	636	-0.623	0.000000000000778	12.1090
rs35181861	cg20966539	2	2	679483	681320	1837	0.623	0.000000000000786	12.1044
rs3733839	cg17269733	5	5	43045271	43041146	4125	0.623	0.000000000000790	12.1025
rs3816052	cg13596036	19	19	41773797	41773743	54	0.623	0.000000000000790	12.1024
rs10893938	cg09847882	11	11	128812586	128812978	392	0.623	0.000000000000800	12.0969
rs11582970	cg00003858	1	1	45085282	45080600	4682	0.623	0.000000000000807	12.0930
rs1966486	cg11125805	5	5	150674226	150678162	3936	0.623	0.000000000000807	12.0930
rs9370689	cg24233211	6	6	13999545	14002749	3204	-0.623	0.000000000000808	12.0929
rs2944770	cg00288598	8	8	141555228	141555295	67	-0.622	0.000000000000827	12.0823
rs62018585	cg25498107	15	15	41096605	41100233	3628	-0.622	0.000000000000834	12.0788
rs835342	cg01400822	1	1	53064034	53067365	3331	-0.622	0.000000000000836	12.0778
rs3757447	cg04907244	7	7	22894735	22894795	60	-0.622	0.000000000000836	12.0775
rs3735334	cg01077185	7	7	149565489	149562623	2866	0.622	0.000000000000858	12.0667
rs7086376	cg26051552	10	10	7674402	7670683	3719	-0.622	0.000000000000858	12.0664
rs73805475	cg16907496	3	3	3020778	3020780	2	0.622	0.000000000000864	12.0634
rs2959227	cg24209528	2	2	45240804	45239493	1311	0.622	0.000000000000865	12.0630
rs56007503	cg07977933	10	10	93300646	93300762	116	0.622	0.000000000000867	12.0620
rs58625759	cg03585974	20	20	2799897	2800511	614	0.622	0.000000000000869	12.0612
rs4449583	cg23827991	5	5	1284135	1283243	892	-0.622	0.000000000000870	12.0604
rs62496184	cg09816366	8	8	19319423	19319171	252	-0.622	0.000000000000876	12.0577
rs12640733	cg16735190	4	4	2303099	2303732	633	-0.622	0.000000000000906	12.0428
rs116194834	cg16958594	6	6	30880757	30882708	1951	0.621	0.000000000000922	12.0353
rs11036913	cg19554569	11	11	5364742	5364833	91	0.621	0.000000000000931	12.0311
rs71547528	cg15736062	7	7	158135431	158136485	1054	-0.621	0.000000000000952	12.0216
rs2019755	cg12442246	1	1	17004770	17004764	6	-0.621	0.000000000000968	12.0143
rs7817301	cg01142693	8	8	144697653	144696044	1609	0.621	0.000000000000969	12.0138
snp_1_82049560	cg26542856	1	1	82049560	82049635	75	-0.621	0.000000000000983	12.0075
rs114189785	cg07608867	10	10	49884746	49879854	4892	-0.621	0.000000000000984	12.0071
rs2645680	cg18351406	4	4	77820956	77819688	1268	-0.621	0.000000000000987	12.0055
rs4689507	cg04672903	4	4	6678234	6675309	2925	0.621	0.000000000000988	12.0052
rs6034535	cg12117660	20	20	16552964	16555778	2814	-0.620	0.000000000001027	11.9883
rs12952201	cg17912803	17	17	669407	671921	2514	0.620	0.000000000001035	11.9852
rs112203975	cg26728830	12	12	133385472	133382186	3286	0.620	0.000000000001081	11.9660
rs6658124	cg13569079	1	1	11758519	11761697	3178	0.620	0.000000000001086	11.9644
rs4295687	cg01810186	8	8	120058346	120058222	124	0.620	0.000000000001093	11.9613
rs57377609	cg08634229	6	6	169326815	169326603	212	-0.620	0.000000000001094	11.9608
rs10838893	cg02574844	11	11	5955099	5959923	4824	0.620	0.000000000001104	11.9572
rs13273811	cg02698900	8	8	1096837	1094770	2067	-0.620	0.000000000001110	11.9546
rs12592342	cg14592638	15	15	31749336	31749573	237	0.620	0.000000000001128	11.9477
rs4618595	cg04267008	7	7	1946106	1944627	1479	-0.619	0.000000000001139	11.9435
rs116869551	cg01637482	16	16	1876619	1880436	3817	-0.619	0.000000000001143	11.9420
rs2323970	cg07529241	12	12	133185897	133189335	3438	0.619	0.000000000001167	11.9328
rs13173064	cg09164108	5	5	43002823	43007320	4497	-0.619	0.000000000001186	11.9261
rs12808764	cg26762873	11	11	5875171	5879799	4628	-0.619	0.000000000001190	11.9244
rs4788548	cg06353428	16	16	71655361	71660113	4752	0.619	0.000000000001212	11.9166
rs6682883	cg23173402	1	1	227635598	227635558	40	-0.619	0.000000000001219	11.9139
rs740059	cg11146114	12	12	4671490	4671731	241	-0.619	0.000000000001233	11.9091
rs4909218	cg01191920	7	7	158217482	158217561	79	-0.619	0.000000000001236	11.9081
rs35997646	cg12725760	1	1	192869356	192873912	4556	-0.618	0.000000000001266	11.8975
rs2276543	cg05366923	1	1	183155305	183155056	249	0.618	0.000000000001303	11.8851
rs7586789	cg14902204	2	2	131042433	131046313	3880	-0.618	0.000000000001304	11.8848
rs7521134	cg15392471	1	1	6657240	6657176	64	-0.618	0.000000000001313	11.8818
rs11120852	cg05129050	1	1	7175858	7178026	2168	-0.618	0.000000000001316	11.8807
rs7399224	cg09767076	12	12	124195856	124199914	4058	-0.618	0.000000000001336	11.8742
rs6591372	cg12152352	11	11	68852057	68856906	4849	0.618	0.000000000001358	11.8671
rs6488766	cg08258403	12	12	15374630	15378311	3681	-0.618	0.000000000001363	11.8656
rs12421915	cg05045027	11	11	119326630	119331282	4652	0.617	0.000000000001453	11.8376
rs12493123	cg14954143	3	3	162069009	162071211	2202	0.617	0.000000000001465	11.8343
rs9269693	cg23905789	6	6	32546866	32549935	3069	0.617	0.000000000001498	11.8245
rs73165094	cg25303831	13	13	31545944	31544911	1033	0.617	0.000000000001533	11.8145
rs144794384	cg17213462	6	6	29791033	29795411	4378	0.616	0.000000000001560	11.8069
rs3814686	cg16442712	10	10	24539039	24539322	283	0.616	0.000000000001572	11.8035
rs421214	cg17744997	6	6	167396629	167401611	4982	-0.616	0.000000000001575	11.8026
rs61958118	cg12458913	13	13	53170226	53173898	3672	0.616	0.000000000001578	11.8019
rs4871468	cg12994228	8	8	125189598	125193955	4357	0.616	0.000000000001605	11.7944
rs4275789	cg19868364	14	14	104730609	104734368	3759	0.616	0.000000000001611	11.7929
rs10202531	cg12563269	2	2	235082683	235080594	2089	0.616	0.000000000001617	11.7912
rs7957200	cg11510247	12	12	21586199	21590784	4585	-0.616	0.000000000001625	11.7892
rs1358087	cg02749148	3	3	126078890	126076844	2046	-0.616	0.000000000001635	11.7865
rs12033720	cg03970961	1	1	154289011	154292240	3229	-0.616	0.000000000001658	11.7804
rs1466774	cg26677194	12	12	130817736	130822605	4869	-0.616	0.000000000001671	11.7771
rs2233474	cg08207895	3	3	50388607	50388901	294	-0.616	0.000000000001691	11.7718
rs1830347	cg20395967	20	20	26192095	26190347	1748	-0.616	0.000000000001695	11.7707
rs9398499	cg08299672	6	6	119356335	119356600	265	-0.616	0.000000000001697	11.7703
rs2286519	cg21795637	17	17	26881730	26881880	150	0.616	0.000000000001717	11.7653
rs62032733	cg05242190	16	16	55149976	55150707	731	-0.615	0.000000000001730	11.7621
rs10432306	cg15150836	19	19	5892743	5892726	17	0.615	0.000000000001731	11.7616
rs6598204	cg07640336	12	12	132672623	132677496	4873	0.615	0.000000000001738	11.7598
rs8110698	cg07612827	19	19	7004532	7005180	648	-0.615	0.000000000001793	11.7463
rs10077660	cg09476006	5	5	138032898	138032270	628	0.615	0.000000000001798	11.7453
rs10956252	cg26470175	8	8	126536137	126540934	4797	0.615	0.000000000001822	11.7393
rs6747023	cg16077055	2	2	106431856	106428750	3106	0.615	0.000000000001836	11.7361
rs2850437	cg23652363	11	11	102346088	102348739	2651	0.615	0.000000000001850	11.7327
rs4806768	cg24457158	19	19	55017508	55019619	2111	-0.615	0.000000000001854	11.7318
rs6540093	cg00858400	16	16	87905601	87904580	1021	-0.615	0.000000000001912	11.7184
rs7182716	cg00540400	15	15	79123753	79124168	415	-0.615	0.000000000001921	11.7166
rs2167564	cg02057644	2	2	61400816	61400552	264	-0.614	0.000000000001930	11.7144
rs11236902	cg26728851	11	11	76430597	76430375	222	-0.614	0.000000000001936	11.7130
rs10762339	cg01322555	10	10	71894999	71892787	2212	0.614	0.000000000001974	11.7046
rs11784501	cg14598846	8	8	145013315	145008909	4406	-0.614	0.000000000002001	11.6987
rs7204827	cg00658411	16	16	4467533	4467558	25	-0.614	0.000000000002029	11.6928
rs17154743	cg01851573	8	8	8650787	8652454	1667	0.614	0.000000000002055	11.6871
rs2576573	cg07080864	8	8	57357975	57359956	1981	0.614	0.000000000002079	11.6821
rs896955	cg01494348	8	8	144658370	144660395	2025	0.614	0.000000000002118	11.6742
rs12132129	cg00852317	1	1	214848588	214846567	2021	-0.614	0.000000000002119	11.6738
rs10151120	cg04957177	14	14	21060287	21060292	5	0.613	0.000000000002139	11.6699
rs28498689	cg17769793	4	4	89972316	89976368	4052	0.613	0.000000000002140	11.6696
rs35644760	cg15506890	2	2	3488871	3487001	1870	-0.613	0.000000000002189	11.6598
rs4821764	cg16866941	22	22	38599364	38601325	1961	0.613	0.000000000002205	11.6567
rs601065	cg05808124	1	1	236512619	236514684	2065	0.613	0.000000000002216	11.6545
rs621844	cg05593832	16	16	78022817	78024002	1185	0.613	0.000000000002226	11.6526
rs12511919	cg25817503	4	4	7788858	7788342	516	0.613	0.000000000002225	11.6526
rs2908775	cg10144400	16	16	53407736	53407678	58	0.613	0.000000000002230	11.6516
rs1801262	cg01897496	2	2	182543455	182545209	1754	0.613	0.000000000002231	11.6514
rs117276388	cg01882395	17	17	43713925	43717810	3885	0.613	0.000000000002242	11.6494
rs10051765	cg06060754	5	5	176799992	176797920	2072	-0.613	0.000000000002280	11.6421
rs9890551	cg10851010	17	17	39690992	39694253	3261	-0.613	0.000000000002339	11.6310
rs7089734	cg10537708	10	10	134848050	134843768	4282	0.613	0.000000000002369	11.6254
rs9314890	cg23640744	13	13	114873155	114869122	4033	0.612	0.000000000002411	11.6178
rs2153473	cg14484792	14	14	38511654	38511543	111	-0.612	0.000000000002437	11.6132
rs73211736	cg14323984	4	4	6694985	6695203	218	-0.612	0.000000000002458	11.6094
rs80245685	cg01878708	2	2	227556382	227555410	972	-0.612	0.000000000002551	11.5934
rs174865	cg14150973	19	19	40950433	40950431	2	0.612	0.000000000002553	11.5930
rs55793272	cg10182418	4	4	38858482	38858536	54	0.612	0.000000000002568	11.5903
rs4809394	cg02634853	20	20	62732328	62736161	3833	0.612	0.000000000002611	11.5831
rs11103366	cg00273198	9	9	139069713	139069298	415	0.612	0.000000000002613	11.5829
rs11677829	cg19404813	2	2	208988519	208988932	413	-0.611	0.000000000002631	11.5798
rs3847018	cg13264672	7	7	39993262	39993440	178	-0.611	0.000000000002648	11.5771
rs9915393	cg19060120	17	17	78915828	78915878	50	0.611	0.000000000002664	11.5745
rs2889531	cg09967973	17	17	77040650	77037916	2734	-0.611	0.000000000002693	11.5697
rs4934157	cg25010929	10	10	87898998	87898742	256	0.611	0.000000000002754	11.5601
rs16989381	cg13489127	21	21	33782741	33781501	1240	-0.611	0.000000000002757	11.5595
rs114317070	cg03432955	6	6	29798794	29795501	3293	0.611	0.000000000002818	11.5500
rs11258736	cg23556574	10	10	13981191	13981154	37	0.611	0.000000000002838	11.5471
rs6720233	cg24105448	2	2	127912717	127914388	1671	-0.611	0.000000000002852	11.5448
rs12252088	cg13303328	10	10	589196	590014	818	-0.611	0.000000000002875	11.5414
rs713946	cg05992904	22	22	48891376	48892994	1618	0.611	0.000000000002913	11.5356
rs9375435	cg20229609	6	6	126661858	126660872	986	0.610	0.000000000002931	11.5329
rs963012	cg19046695	11	11	12291805	12291394	411	-0.610	0.000000000002970	11.5273
rs7661454	cg21896720	4	4	4673685	4673378	307	-0.610	0.000000000002989	11.5244
rs7187880	cg16372632	16	16	55795048	55794595	453	-0.610	0.000000000003001	11.5228
rs62488470	cg22794127	8	8	12652525	12653908	1383	0.610	0.000000000003004	11.5223
rs13252842	cg12168112	8	8	83354648	83353898	750	0.610	0.000000000003077	11.5119
rs115695210	cg00119460	6	6	30920890	30923743	2853	0.610	0.000000000003085	11.5108
rs3757447	cg06980547	7	7	22894735	22894557	178	-0.610	0.000000000003089	11.5102
rs11723991	cg16952429	4	4	186847169	186847469	300	-0.610	0.000000000003140	11.5031
rs75381768	cg04678462	8	8	143556156	143560821	4665	-0.610	0.000000000003169	11.4991
rs10771463	cg00504896	12	12	9432789	9437009	4220	-0.610	0.000000000003183	11.4971
rs4314891	cg17482935	1	1	12115470	12116203	733	-0.610	0.000000000003211	11.4933
rs3008298	cg03116837	8	8	220387	216703	3684	-0.610	0.000000000003230	11.4909
rs1377942	cg09768983	4	4	183938795	183935060	3735	-0.610	0.000000000003233	11.4904
rs11046147	cg23928292	12	12	21810646	21815474	4828	-0.609	0.000000000003260	11.4868
rs3792607	cg09976051	4	4	178361621	178362394	773	-0.609	0.000000000003272	11.4852
rs34152470	cg03281426	2	2	240107009	240109471	2462	-0.609	0.000000000003284	11.4836
rs962197	cg10016788	19	19	55600026	55599029	997	-0.609	0.000000000003289	11.4829
rs2817137	cg00254258	1	1	3105160	3105189	29	-0.609	0.000000000003318	11.4791
rs2799972	cg06640997	12	12	32080412	32081573	1161	0.609	0.000000000003340	11.4763
rs10112386	cg21550804	8	8	74281152	74282865	1713	-0.609	0.000000000003345	11.4756
rs6073537	cg25301532	20	20	43378270	43378953	683	0.609	0.000000000003416	11.4665
rs6799583	cg15732221	3	3	183670126	183675117	4991	-0.609	0.000000000003472	11.4594
rs6673780	cg06772742	1	1	177978783	177980492	1709	-0.609	0.000000000003513	11.4543
rs12046025	cg00996827	1	1	2837053	2838805	1752	0.609	0.000000000003519	11.4536
rs2296573	cg18221580	13	13	48575587	48575897	310	0.609	0.000000000003548	11.4500
rs12444084	cg07832442	16	16	86460868	86464913	4045	0.609	0.000000000003583	11.4458
rs2959227	cg14845812	2	2	45240804	45240373	431	-0.608	0.000000000003590	11.4449
rs7080610	cg11524309	10	10	1588870	1583970	4900	0.608	0.000000000003638	11.4391
rs17629700	cg08217409	5	5	86420508	86423923	3415	0.608	0.000000000003751	11.4259
rs1116450	cg02380750	20	20	61658210	61661411	3201	-0.608	0.000000000003825	11.4174
rs156328	cg01674585	20	20	1825326	1825918	592	-0.608	0.000000000003870	11.4123
rs1388941	cg10941916	8	8	19615471	19615741	270	0.608	0.000000000003891	11.4099
rs62075991	cg19825371	17	17	79459113	79454562	4551	-0.608	0.000000000003901	11.4089
rs10824511	cg08772567	10	10	79031826	79033545	1719	-0.607	0.000000000003999	11.3980
rs10257472	cg21900078	7	7	158296509	158301302	4793	-0.607	0.000000000004002	11.3977
rs2697768	cg02061626	2	2	233270917	233274167	3250	-0.607	0.000000000004080	11.3893
rs12524982	cg01192112	6	6	144009161	144009131	30	0.607	0.000000000004086	11.3887
rs12599722	cg27596890	16	16	49619279	49621173	1894	-0.607	0.000000000004114	11.3857
rs868718	cg22674798	1	1	3096355	3096360	5	0.607	0.000000000004125	11.3846
rs11016097	cg16087940	10	10	129942948	129947807	4859	0.607	0.000000000004137	11.3833
rs4895532	cg24324628	6	6	138865324	138866882	1558	-0.607	0.000000000004138	11.3832
rs2586305	cg06932713	17	17	910401	910196	205	0.607	0.000000000004140	11.3831
rs1466774	cg24838063	12	12	130817736	130822603	4867	-0.607	0.000000000004176	11.3792
rs1736192	cg14296123	19	19	2784678	2785256	578	-0.607	0.000000000004193	11.3774
rs6701018	cg03748376	1	1	248100333	248100585	252	-0.607	0.000000000004208	11.3759
rs551145	cg05496603	6	6	44237448	44237813	365	-0.607	0.000000000004224	11.3742
snp_1_93807263	cg18177819	1	1	93807263	93807387	124	-0.607	0.000000000004248	11.3719
rs175932	cg21547364	9	9	993760	998533	4773	0.607	0.000000000004323	11.3642
rs7218387	cg06937207	17	17	35055251	35060112	4861	-0.607	0.000000000004341	11.3624
rs4984701	cg00375444	16	16	926273	923658	2615	0.607	0.000000000004364	11.3601
rs11782267	cg17920646	8	8	211877	216578	4701	-0.606	0.000000000004504	11.3464
rs16844364	cg13702185	4	4	3438643	3438579	64	0.606	0.000000000004513	11.3455
rs12453324	cg05873137	17	17	64898898	64901072	2174	0.606	0.000000000004530	11.3439
rs11685606	cg24534135	2	2	239137274	239140473	3199	0.606	0.000000000004609	11.3364
rs13417346	cg10597379	2	2	235978316	235978434	118	0.606	0.000000000004668	11.3309
rs73308616	cg26180080	14	14	76734048	76734550	502	0.606	0.000000000004768	11.3216
rs2173017	cg00192966	5	5	167688311	167688102	209	0.606	0.000000000004780	11.3205
rs1630736	cg27565517	6	6	12295987	12292676	3311	-0.606	0.000000000004795	11.3192
rs12133557	cg10953003	1	1	24191219	24195469	4250	0.606	0.000000000004796	11.3191
rs17293893	cg17672798	10	10	1575862	1580538	4676	0.605	0.000000000004898	11.3100
rs11018086	cg25247976	10	10	129239813	129239566	247	-0.605	0.000000000004937	11.3065
rs10797425	cg00157179	1	1	2383756	2383687	69	-0.605	0.000000000004954	11.3050
rs116199894	cg25491704	6	6	33048348	33048879	531	0.605	0.000000000004996	11.3014
rs57017816	cg03382370	16	16	1122170	1122047	123	-0.605	0.000000000005052	11.2965
rs1109238	cg11612799	3	3	113933675	113933175	500	-0.605	0.000000000005085	11.2937
rs73067776	cg25627726	4	4	1164461	1169161	4700	0.605	0.000000000005094	11.2930
rs9535889	cg06906869	13	13	52733634	52734154	520	-0.605	0.000000000005144	11.2887
rs10769053	cg24561952	11	11	5564088	5567996	3908	0.605	0.000000000005158	11.2875
rs1341749	cg04118119	13	13	47371408	47371987	579	-0.605	0.000000000005177	11.2860
rs489778	cg02375832	11	11	62437647	62437615	32	-0.605	0.000000000005181	11.2856
rs7646054	cg12325605	3	3	56809628	56810151	523	0.605	0.000000000005223	11.2821
rs60709250	cg07745596	10	10	54535301	54538682	3381	-0.605	0.000000000005227	11.2817
rs10426916	cg02973307	19	19	34302280	34302998	718	0.605	0.000000000005333	11.2730
rs62076142	cg26725029	17	17	80920765	80921188	423	-0.605	0.000000000005353	11.2714
rs1941000	cg16648887	18	18	5555731	5556629	898	0.605	0.000000000005363	11.2706
rs2237112	cg06493612	6	6	15502083	15502050	33	0.605	0.000000000005376	11.2695
rs11581598	cg16685990	1	1	1039817	1044287	4470	-0.605	0.000000000005389	11.2685
rs10016376	cg12494166	4	4	31998562	31998088	474	-0.604	0.000000000005465	11.2624
rs422999	cg21123355	9	9	136844754	136844644	110	-0.604	0.000000000005483	11.2610
rs79691057	cg11643285	3	3	16408251	16411667	3416	0.604	0.000000000005661	11.2471
rs7528419	cg00908766	1	1	109817192	109817496	304	-0.604	0.000000000005682	11.2455
rs9460161	cg07257824	6	6	170732534	170732353	181	-0.604	0.000000000005744	11.2408
rs28567631	cg21174903	9	9	140146651	140147188	537	-0.604	0.000000000005779	11.2381
rs114121521	cg24847621	6	6	30122575	30122565	10	0.604	0.000000000005791	11.2373
rs79862391	cg02061948	16	16	90019398	90015428	3970	-0.604	0.000000000005793	11.2371
snp_7_1888181	cg23306089	7	7	1888181	1885248	2933	-0.606	0.000000000005952	11.2254
rs2581583	cg02018764	8	8	2124987	2122276	2711	-0.603	0.000000000006061	11.2175
rs10484257	cg00424967	6	6	10162960	10163569	609	0.603	0.000000000006085	11.2157
rs896955	cg13282195	8	8	144658370	144660772	2402	0.603	0.000000000006126	11.2129
rs1859331	cg16567763	12	12	113376331	113373737	2594	-0.603	0.000000000006185	11.2087
rs993179	cg15991262	7	7	23715916	23720454	4538	0.603	0.000000000006187	11.2085
rs664957	cg23221139	17	17	18287839	18290668	2829	-0.603	0.000000000006212	11.2068
rs28377719	cg02756915	2	2	242825249	242824714	535	-0.603	0.000000000006292	11.2012
rs13262975	cg19413350	8	8	57352136	57351067	1069	-0.603	0.000000000006515	11.1861
rs12438817	cg25351461	15	15	101091500	101094772	3272	-0.603	0.000000000006530	11.1851
rs12806158	cg10261205	11	11	287407	289927	2520	-0.603	0.000000000006574	11.1822
rs114186011	cg03943025	6	6	33082692	33084549	1857	0.603	0.000000000006608	11.1800
rs7759823	cg06301114	6	6	1513263	1514372	1109	-0.602	0.000000000006641	11.1778
rs1520101	cg12326526	3	3	183211906	183209927	1979	0.602	0.000000000006662	11.1764
rs9808023	cg06845268	2	2	69611485	69615301	3816	-0.602	0.000000000006785	11.1684
rs13226804	cg18245976	7	7	158710377	158708271	2106	-0.602	0.000000000006813	11.1667
rs2817137	cg21609526	1	1	3105160	3105151	9	-0.602	0.000000000006818	11.1663
rs9577517	cg06376130	13	13	114019050	114019124	74	0.602	0.000000000006852	11.1642
rs34169820	cg01201054	12	12	79192775	79197569	4794	-0.602	0.000000000006895	11.1615
rs1530903	cg00776166	8	8	614111	613548	563	-0.602	0.000000000006968	11.1569
rs2978309	cg24140801	8	8	30590514	30588816	1698	-0.602	0.000000000006975	11.1565
rs3812822	cg11684302	12	12	4489235	4489155	80	0.602	0.000000000007058	11.1513
rs2589144	cg18173185	17	17	78811244	78814662	3418	-0.602	0.000000000007085	11.1497
rs17509802	cg27529018	4	4	80991425	80991289	136	0.602	0.000000000007140	11.1463
rs745400	cg22235600	17	17	2266799	2262960	3839	-0.602	0.000000000007288	11.1374
rs59778971	cg23702046	12	12	3370279	3371110	831	0.601	0.000000000007320	11.1355
rs9567700	cg19833103	13	13	47126130	47126551	421	-0.601	0.000000000007459	11.1273
rs2286988	cg05372444	7	7	76142536	76145672	3136	-0.601	0.000000000007606	11.1188
rs6988416	cg09423097	8	8	122249836	122250539	703	0.601	0.000000000007620	11.1180
rs8020434	cg05151348	14	14	23559973	23561021	1048	0.601	0.000000000007724	11.1121
rs12170308	cg17023911	22	22	49788938	49786029	2909	0.601	0.000000000007883	11.1033
rs11168736	cg11661914	12	12	49179090	49180849	1759	0.601	0.000000000007893	11.1028
rs10141053	cg19901468	14	14	105409907	105411992	2085	0.601	0.000000000007931	11.1007
rs56115836	cg06456125	7	7	65232312	65229604	2708	-0.601	0.000000000007975	11.0983
rs73722886	cg20951255	7	7	131291148	131291256	108	-0.601	0.000000000008015	11.0961
rs889695	cg02575675	16	16	29874935	29875187	252	-0.601	0.000000000008037	11.0949
rs206118	cg24234117	13	13	32889792	32885661	4131	0.600	0.000000000008204	11.0860
rs2074225	cg08354187	11	11	60776306	60776399	93	0.600	0.000000000008321	11.0799
rs9881648	cg18482112	3	3	184209015	184209105	90	-0.600	0.000000000008351	11.0783
rs2075842	cg09690118	11	11	1215056	1213284	1772	-0.600	0.000000000008391	11.0762
rs3743884	cg26913058	16	16	420678	419975	703	-0.600	0.000000000008491	11.0710
rs2794365	cg00994251	1	1	3437935	3439691	1756	0.600	0.000000000008515	11.0698
rs75608817	cg21550016	2	2	113989267	113992930	3663	-0.600	0.000000000008534	11.0688
rs7130679	cg23188684	11	11	67385125	67383651	1474	-0.600	0.000000000008540	11.0686
rs2018776	cg17462978	7	7	150258349	150262075	3726	-0.600	0.000000000008757	11.0576
rs4838819	cg24864161	22	22	50525957	50528282	2325	0.600	0.000000000008819	11.0546
rs2249239	cg07942990	20	20	23432891	23432977	86	-0.600	0.000000000008886	11.0513
rs2959227	cg00419604	2	2	45240804	45239247	1557	0.600	0.000000000008885	11.0513
rs11862246	cg16507357	16	16	1419691	1423012	3321	0.599	0.000000000008954	11.0480
rs492554	cg07148744	1	1	28573835	28573877	42	0.599	0.000000000009020	11.0448
rs28366036	cg15928398	3	3	186647763	186647950	187	0.599	0.000000000009187	11.0368
rs10422762	cg05583103	19	19	36157167	36157607	440	-0.599	0.000000000009237	11.0345
rs12470901	cg10625247	2	2	221059651	221063983	4332	-0.599	0.000000000009470	11.0237
rs17466573	cg12251126	8	8	6878837	6876695	2142	0.599	0.000000000009559	11.0196
rs67644795	cg12791136	2	2	242928975	242927773	1202	-0.599	0.000000000009659	11.0151
rs12133557	cg22077361	1	1	24191219	24195347	4128	0.599	0.000000000009691	11.0136
rs12428474	cg10196532	13	13	50130018	50134640	4622	-0.599	0.000000000009713	11.0126
rs11652784	cg12137220	17	17	19217261	19220813	3552	0.599	0.000000000009750	11.0110
rs3823575	cg22530927	7	7	135662281	135662974	693	-0.598	0.000000000009879	11.0053
rs57248897	cg08476415	1	1	248022712	248023717	1005	0.598	0.000000000009970	11.0013
rs12806158	cg10411146	11	11	287407	289966	2559	-0.598	0.000000000010228	10.9902
rs4587587	cg14515779	1	1	101126353	101123966	2387	0.598	0.000000000010279	10.9881
rs13214369	cg07834592	6	6	159266445	159267377	932	0.598	0.000000000010281	10.9879
rs61966973	cg13810695	13	13	107570782	107568814	1968	-0.598	0.000000000010341	10.9854
rs2493900	cg20712860	10	10	134411371	134411310	61	0.598	0.000000000010353	10.9849
rs2153774	cg18882449	10	10	104881035	104885122	4087	-0.598	0.000000000010580	10.9755
rs75608817	cg11763394	2	2	113989267	113992921	3654	-0.598	0.000000000010609	10.9743
rs57525851	cg06789856	17	17	77133431	77133777	346	-0.598	0.000000000010623	10.9737
rs634771	cg15670924	11	11	73668842	73669256	414	-0.598	0.000000000010626	10.9736
rs4854287	cg06791546	2	2	865501	863938	1563	0.598	0.000000000010702	10.9706
rs73308616	cg07025785	14	14	76734048	76734368	320	0.598	0.000000000010804	10.9664
rs3856451	cg03538480	2	2	8786568	8785262	1306	-0.597	0.000000000010911	10.9621
rs3811199	cg09837935	14	14	22989292	22984401	4891	-0.597	0.000000000011017	10.9579
rs408036	cg14686676	6	6	32974268	32975255	987	0.597	0.000000000011144	10.9530
rs7577674	cg17731409	2	2	9397852	9397282	570	-0.597	0.000000000011285	10.9475
rs11666403	cg11993925	19	19	44305326	44307056	1730	-0.597	0.000000000011385	10.9437
rs61928782	cg12582896	12	12	33209638	33205862	3776	-0.597	0.000000000011387	10.9436
rs13266938	cg02490460	8	8	1366970	1365502	1468	0.597	0.000000000011478	10.9402
rs78896566	cg24642844	7	7	1080182	1081250	1068	-0.597	0.000000000011573	10.9365
rs4746330	cg13852284	10	10	77550183	77548353	1830	-0.597	0.000000000011770	10.9292
rs6666097	cg00888758	1	1	152192825	152196674	3849	-0.597	0.000000000011862	10.9258
rs10424899	cg18883538	19	19	43709375	43709754	379	0.597	0.000000000011893	10.9247
rs56279338	cg08916839	5	5	416118	415575	543	-0.596	0.000000000012122	10.9164
rs419754	cg18123581	8	8	90767680	90772386	4706	0.596	0.000000000012156	10.9152
rs2316148	cg16713168	16	16	80713081	80716710	3629	-0.596	0.000000000012184	10.9142
rs10870546	cg07099606	12	12	133054609	133051136	3473	0.596	0.000000000012324	10.9092
rs4953716	cg09988805	2	2	43274822	43278552	3730	0.596	0.000000000012480	10.9038
rs7675314	cg01777861	4	4	56023763	56023843	80	-0.596	0.000000000012480	10.9038
rs73033988	cg20026582	6	6	166265648	166268781	3133	0.596	0.000000000012579	10.9003
rs11812601	cg08300860	10	10	88428167	88428257	90	0.596	0.000000000012729	10.8952
rs4716506	cg24524099	7	7	157639171	157643007	3836	0.596	0.000000000012774	10.8937
rs13028558	cg12155443	2	2	923232	927811	4579	0.596	0.000000000012856	10.8909
rs318111	cg11189257	7	7	29087805	29084204	3601	-0.596	0.000000000012860	10.8908
rs2922005	cg18623980	2	2	45239393	45240563	1170	0.596	0.000000000013033	10.8850
rs7947690	cg03885332	11	11	833589	832357	1232	0.596	0.000000000013087	10.8832
rs57484342	cg20102336	12	12	113371973	113376681	4708	-0.596	0.000000000013167	10.8805
rs2070873	cg15611176	12	12	120763440	120763869	429	-0.596	0.000000000013251	10.8778
rs28921123	cg26194775	6	6	24126112	24126114	2	0.595	0.000000000013302	10.8761
rs2571024	cg23996704	18	18	44557877	44553084	4793	-0.595	0.000000000013308	10.8759
rs61909095	cg03885818	12	12	2301189	2299830	1359	0.595	0.000000000013393	10.8731
rs6427922	cg06775570	1	1	201855412	201857621	2209	-0.595	0.000000000013402	10.8728
rs7754410	cg13258453	6	6	25180540	25180502	38	-0.595	0.000000000013557	10.8678
rs10892196	cg00971332	11	11	117800083	117800571	488	-0.595	0.000000000013647	10.8650
rs5994334	cg00607058	22	22	31091934	31090071	1863	0.595	0.000000000013882	10.8576
rs115988674	cg11659391	2	2	208546305	208546561	256	-0.595	0.000000000013885	10.8575
rs115245402	cg14457875	6	6	30950306	30955052	4746	0.595	0.000000000014071	10.8517
rs11771935	cg00086283	7	7	158408709	158409247	538	0.595	0.000000000014182	10.8483
rs34951138	cg17892169	17	17	7448109	7452644	4535	0.595	0.000000000014264	10.8458
rs1332018	cg10807101	1	1	110282972	110282274	698	-0.595	0.000000000014572	10.8365
rs3904492	cg12810626	1	1	160766925	160764664	2261	-0.594	0.000000000014747	10.8313
rs7038220	cg13935380	9	9	124644307	124646298	1991	0.594	0.000000000014856	10.8281
rs10916990	cg17800788	1	1	21763132	21766015	2883	-0.594	0.000000000014926	10.8261
rs75608817	cg19083407	2	2	113989267	113993142	3875	-0.594	0.000000000014931	10.8259
rs11617079	cg15988970	13	13	43597865	43597736	129	0.594	0.000000000014943	10.8256
rs8075789	cg14550519	17	17	58180172	58180026	146	0.594	0.000000000014992	10.8241
rs12485104	cg21798802	22	22	38058732	38057573	1159	-0.594	0.000000000015078	10.8217
rs2908775	cg08681685	16	16	53407736	53407594	142	0.594	0.000000000015102	10.8210
rs11151091	cg02832905	18	18	75589532	75591983	2451	-0.594	0.000000000015125	10.8203
rs34465168	cg21731286	1	1	19182995	19186805	3810	0.594	0.000000000015726	10.8034
rs12611309	cg18862215	19	19	35087701	35085677	2024	0.594	0.000000000015777	10.8020
rs1660848	cg06787609	11	11	71099544	71101880	2336	0.594	0.000000000015801	10.8013
rs403883	cg02911387	7	7	101718546	101723207	4661	0.594	0.000000000015859	10.7997
rs10739818	cg13601659	9	9	98978563	98979119	556	0.594	0.000000000015952	10.7972
rs2879813	cg16049864	8	8	95960947	95962084	1137	-0.594	0.000000000015975	10.7966
rs163126	cg18828365	5	5	78282249	78281819	430	0.594	0.000000000016018	10.7954
rs3826079	cg11339718	16	16	88998071	89000225	2154	-0.594	0.000000000016063	10.7942
rs3185010	cg04775631	19	19	11275842	11276691	849	0.594	0.000000000016092	10.7934
rs11070277	cg13940929	15	15	40825089	40829048	3959	-0.593	0.000000000016406	10.7850
rs4671528	cg16218715	2	2	63924709	63926253	1544	0.593	0.000000000016484	10.7829
rs12678086	cg25953952	8	8	1417375	1418893	1518	0.593	0.000000000016588	10.7802
rs13387355	cg19285774	2	2	74903825	74907978	4153	0.593	0.000000000016641	10.7788
rs2906929	cg09434085	7	7	157446134	157448419	2285	0.593	0.000000000016957	10.7707
rs1151625	cg01176363	20	20	62369997	62369445	552	0.593	0.000000000017114	10.7666
rs4920347	cg19637330	1	1	19111725	19110922	803	-0.593	0.000000000017129	10.7663
rs11002767	cg20701680	10	10	80745086	80745044	42	-0.593	0.000000000017523	10.7564
rs10241890	cg18002126	7	7	3220259	3221373	1114	-0.593	0.000000000017559	10.7555
rs1320994	cg22753611	6	6	17470693	17472892	2199	-0.592	0.000000000017995	10.7448
rs506791	cg04442406	3	3	146191013	146187398	3615	-0.592	0.000000000018350	10.7364
rs1048306	cg15551656	1	1	229795070	229795142	72	-0.592	0.000000000018369	10.7359
rs67631072	cg09847153	1	1	38461821	38461540	281	0.592	0.000000000018509	10.7326
rs12941407	cg10385208	17	17	36981915	36982030	115	0.592	0.000000000018567	10.7313
rs10933601	cg01944810	2	2	240879273	240879397	124	0.592	0.000000000019019	10.7208
rs4865500	cg25788088	4	4	1543899	1546465	2566	0.592	0.000000000019089	10.7192
rs59899852	cg03807330	11	11	76323422	76327232	3810	-0.592	0.000000000019377	10.7127
rs4845743	cg18395189	1	1	152184149	152189015	4866	0.592	0.000000000019391	10.7124
rs11738271	cg04303439	5	5	1124978	1124847	131	0.592	0.000000000019520	10.7095
rs7608285	cg19414227	2	2	133921723	133923604	1881	-0.591	0.000000000019742	10.7046
rs10459537	cg08322580	14	14	70690476	70690538	62	-0.591	0.000000000019864	10.7019
rs7737329	cg24094897	5	5	112424679	112426203	1524	-0.591	0.000000000019901	10.7011
rs112164152	cg14476852	8	8	8504126	8506370	2244	-0.591	0.000000000019955	10.7000
rs116726640	cg10715333	6	6	31016146	31018523	2377	-0.591	0.000000000020014	10.6987
rs8066754	cg06873352	17	17	61816590	61820015	3425	-0.591	0.000000000020045	10.6980
snp_1_900730	cg12663811	1	1	900730	901685	955	0.594	0.000000000020146	10.6958
rs2073172	cg27589058	20	20	45809176	45804311	4865	-0.591	0.000000000020459	10.6891
rs41117	cg19063834	5	5	16509183	16509047	136	-0.591	0.000000000020494	10.6884
rs10892073	cg20608306	11	11	116969390	116969690	300	0.591	0.000000000020631	10.6855
rs11677829	cg17916432	2	2	208988519	208989209	690	-0.591	0.000000000021045	10.6769
rs10797342	cg14790876	1	1	2797856	2798280	424	-0.591	0.000000000021290	10.6718
rs8075789	cg09153895	17	17	58180172	58179869	303	0.591	0.000000000021463	10.6683
rs1859487	cg03744842	7	7	45064922	45067319	2397	0.591	0.000000000021562	10.6663
rs4658547	cg26337566	1	1	243391131	243391613	482	0.590	0.000000000021784	10.6619
rs6548056	cg10075506	2	2	1813322	1817351	4029	0.590	0.000000000021869	10.6602
rs12546978	cg23641264	8	8	143750205	143748641	1564	0.590	0.000000000022412	10.6495
rs4782462	cg27424853	16	16	89164844	89167154	2310	-0.590	0.000000000022767	10.6427
snp_4_190906531	cg11364621	4	4	190906531	190902989	3542	0.590	0.000000000022783	10.6424
rs1536760	cg18696361	13	13	114913677	114913265	412	-0.590	0.000000000022981	10.6386
rs4881518	cg04117433	10	10	788514	783591	4923	0.590	0.000000000023009	10.6381
rs11264581	cg13224583	1	1	156883493	156883745	252	-0.590	0.000000000023481	10.6293
rs11731570	cg06713675	4	4	122718994	122721982	2988	0.590	0.000000000023505	10.6288
rs2731694	cg00591781	5	5	171878751	171881559	2808	-0.589	0.000000000024084	10.6183
rs2366832	cg20809036	7	7	157536089	157531864	4225	-0.589	0.000000000024180	10.6165
rs333122	cg20551922	17	17	4391153	4391282	129	-0.589	0.000000000024267	10.6150
rs4731435	cg08234689	7	7	127912044	127910927	1117	0.589	0.000000000024358	10.6134
rs2091224	cg24247132	7	7	64454022	64458642	4620	0.589	0.000000000024512	10.6106
rs199752	cg17261676	6	6	26012875	26016808	3933	0.589	0.000000000024589	10.6093
rs1859173	cg11570286	7	7	82385575	82385343	232	-0.589	0.000000000024857	10.6045
rs4976744	cg13600420	5	5	177611407	177614205	2798	0.589	0.000000000025801	10.5884
rs921436	cg03249995	16	16	85821974	85819513	2461	0.589	0.000000000025933	10.5861
rs12901160	cg05617483	15	15	76483342	76483344	2	0.589	0.000000000026089	10.5835
rs11686911	cg15367150	2	2	239042532	239046275	3743	0.588	0.000000000026500	10.5768
rs4862746	cg27532560	4	4	187877154	187881888	4734	0.588	0.000000000026595	10.5752
rs11803344	cg10967587	1	1	162462526	162467180	4654	-0.588	0.000000000027709	10.5574
rs115866444	cg24694606	6	6	29979797	29977956	1841	0.588	0.000000000027881	10.5547
rs7009486	cg03470646	8	8	9398647	9402640	3993	0.588	0.000000000028007	10.5527
rs28649910	cg19509663	4	4	7861283	7863560	2277	0.588	0.000000000028359	10.5473
rs3811199	cg01666652	14	14	22989292	22987689	1603	-0.588	0.000000000028657	10.5428
rs56241478	cg23978390	7	7	1157191	1156363	828	-0.587	0.000000000029254	10.5338
rs9438402	cg25141818	1	1	205893699	205898633	4934	-0.587	0.000000000029384	10.5319
rs34983978	cg14078157	9	9	128169170	128172775	3605	0.587	0.000000000029708	10.5271
rs10836325	cg03828557	11	11	4610041	4608359	1682	0.587	0.000000000029954	10.5236
rs9886386	cg12688965	8	8	144582799	144582077	722	0.587	0.000000000030586	10.5145
rs9794144	cg26394196	10	10	1453822	1453818	4	-0.587	0.000000000030775	10.5118
rs1347660	cg10281509	2	2	45239174	45238442	732	-0.587	0.000000000030944	10.5094
rs6577052	cg24554439	13	13	114182660	114187494	4834	0.587	0.000000000031112	10.5071
rs62147105	cg23153745	2	2	33653542	33652047	1495	0.587	0.000000000031267	10.5049
snp_1_53073557	cg09161043	1	1	53073557	53068834	4723	-0.587	0.000000000031338	10.5039
rs10830448	cg22332266	11	11	89953291	89956777	3486	0.587	0.000000000031596	10.5004
rs4975679	cg06010659	5	5	1635899	1634505	1394	-0.587	0.000000000031631	10.4999
rs838880	cg12284769	12	12	125261593	125259369	2224	0.587	0.000000000031681	10.4992
rs2135868	cg24935810	17	17	3429686	3433157	3471	0.587	0.000000000031816	10.4974
rs4148941	cg20048045	10	10	73768992	73770523	1531	0.586	0.000000000032112	10.4933
rs72692790	cg21175246	14	14	95959897	95964097	4200	0.586	0.000000000032170	10.4926
rs1573611	cg10498798	19	19	35843708	35843186	522	0.586	0.000000000032368	10.4899
rs116394110	cg00076543	6	6	30224305	30227145	2840	0.586	0.000000000032810	10.4840
rs6073537	cg17848838	20	20	43378270	43379406	1136	0.586	0.000000000033458	10.4755
rs7708584	cg18159184	5	5	153543466	153548101	4635	0.586	0.000000000033542	10.4744
rs7987644	cg03198010	13	13	113274195	113274482	287	-0.586	0.000000000033684	10.4726
rs2099916	cg00879302	17	17	1060421	1062865	2444	0.586	0.000000000034646	10.4604
rs73150709	cg11530582	20	20	60517929	60522714	4785	-0.586	0.000000000034922	10.4569
rs12460187	cg22459517	19	19	55586790	55587193	403	0.585	0.000000000035801	10.4461
rs6739547	cg09547625	2	2	235454126	235453893	233	0.585	0.000000000036941	10.4325
rs3008223	cg02839330	1	1	26389633	26394201	4568	-0.585	0.000000000037292	10.4284
rs2282302	cg03957898	1	1	152329369	152333423	4054	0.585	0.000000000037708	10.4236
rs28656016	cg21885361	7	7	127911305	127911034	271	0.585	0.000000000038126	10.4188
rs1234380	cg27282281	7	7	112262301	112262583	282	-0.584	0.000000000038735	10.4119
rs55793272	cg26681822	4	4	38858482	38858561	79	0.584	0.000000000038764	10.4116
rs7034009	cg01124539	9	9	132315467	132312108	3359	-0.584	0.000000000038940	10.4096
rs2908776	cg04506728	16	16	53407506	53407722	216	0.584	0.000000000039830	10.3998
rs28719851	cg20821271	18	18	77867831	77869238	1407	0.584	0.000000000040214	10.3956
rs4389915	cg24691330	8	8	125145902	125150452	4550	0.584	0.000000000040531	10.3922
rs651702	cg21543067	6	6	16744616	16744551	65	0.584	0.000000000041386	10.3831
rs13263476	cg19438982	8	8	47318835	47318832	3	0.584	0.000000000041400	10.3830
rs6682884	cg03646354	1	1	55474325	55474315	10	0.584	0.000000000041642	10.3805
rs115	cg25270424	7	7	24966755	24965657	1098	-0.584	0.000000000042051	10.3762
rs1570976	cg01205267	13	13	47129607	47126300	3307	0.583	0.000000000042782	10.3687
rs6089909	cg01378999	20	20	62054901	62059511	4610	0.583	0.000000000043117	10.3653
rs1638025	cg00720339	7	7	157447366	157448944	1578	0.583	0.000000000043204	10.3645
rs386381	cg16293639	13	13	107568181	107568171	10	0.583	0.000000000043225	10.3643
rs10512645	cg26840437	5	5	1850220	1851071	851	0.583	0.000000000043663	10.3599
rs12889775	cg23014794	14	14	77426077	77426840	763	0.583	0.000000000043928	10.3573
rs452960	cg18631292	19	19	13871411	13875311	3900	0.583	0.000000000044242	10.3542
rs13306902	cg02351160	7	7	160086	159774	312	-0.583	0.000000000044328	10.3533
rs56353546	cg09885728	5	5	137409755	137413510	3755	0.583	0.000000000044349	10.3531
rs56265117	cg08477744	1	1	17306923	17308032	1109	0.583	0.000000000044913	10.3476
rs58655904	cg05740244	11	11	18432190	18434015	1825	0.583	0.000000000045153	10.3453
rs7585164	cg10982635	2	2	158156917	158161728	4811	0.583	0.000000000045398	10.3430
rs443099	cg22778903	21	21	42743327	42741698	1629	0.583	0.000000000045816	10.3390
rs78035907	cg03645522	4	4	141391179	141391200	21	0.583	0.000000000046034	10.3369
rs6558348	cg11975813	8	8	144408902	144408900	2	-0.583	0.000000000046092	10.3364
rs6433892	cg00481216	2	2	181971237	181971175	62	-0.582	0.000000000046658	10.3311
rs28624558	cg10342016	8	8	57802716	57802622	94	0.582	0.000000000046803	10.3297
rs7485527	cg07293736	12	12	132669401	132670858	1457	-0.582	0.000000000046905	10.3288
rs9919699	cg03815621	12	12	108035805	108039690	3885	0.582	0.000000000046966	10.3282
rs1463246	cg18144076	8	8	1129192	1130858	1666	-0.582	0.000000000046998	10.3279
rs6558401	cg03014589	8	8	144964455	144965836	1381	-0.582	0.000000000047110	10.3269
rs62398682	cg25473981	6	6	34433678	34433676	2	-0.582	0.000000000047399	10.3242
rs7675314	cg09978860	4	4	56023763	56023921	158	-0.582	0.000000000048059	10.3182
rs1464753	cg21577356	7	7	150021350	150021488	138	-0.582	0.000000000048120	10.3177
rs1938371	cg25346122	1	1	198126046	198125440	606	0.582	0.000000000048511	10.3142
rs3011511	cg21515347	13	13	113684919	113684676	243	0.582	0.000000000048608	10.3133
rs12291267	cg27133034	11	11	12235726	12235611	115	-0.582	0.000000000048639	10.3130
rs4395803	cg12556325	7	7	150025367	150026731	1364	-0.582	0.000000000048926	10.3105
rs10198483	cg13858900	2	2	127934102	127933617	485	-0.582	0.000000000049378	10.3065
rs1544325	cg16834011	22	22	19931668	19931790	122	0.582	0.000000000049594	10.3046
rs4975679	cg19969650	5	5	1635899	1634502	1397	-0.582	0.000000000049614	10.3044
rs111494113	cg21028142	17	17	79578655	79581711	3056	0.582	0.000000000049906	10.3019
rs2605134	cg12651761	17	17	18130144	18128022	2122	0.582	0.000000000050051	10.3006
rs6488997	cg03428945	12	12	125820487	125819597	890	0.582	0.000000000050324	10.2982
rs73035305	cg27613473	6	6	169237562	169240458	2896	0.582	0.000000000050789	10.2942
rs10781588	cg06888271	10	10	134681695	134682703	1008	0.581	0.000000000052043	10.2836
rs7684558	cg13469425	4	4	48172925	48175353	2428	0.581	0.000000000052585	10.2791
rs7513941	cg26233651	1	1	90133293	90137953	4660	0.581	0.000000000052723	10.2780
rs35448187	cg20602954	8	8	63777052	63776762	290	-0.581	0.000000000052880	10.2767
rs116675080	cg16166826	6	6	31438431	31439037	606	0.581	0.000000000053149	10.2745
rs13262975	cg09654669	8	8	57352136	57350985	1151	-0.581	0.000000000054785	10.2613
rs16888856	cg13619670	8	8	117819007	117819059	52	0.581	0.000000000055506	10.2557
rs78035907	cg19520234	4	4	141391179	141391053	126	0.581	0.000000000055574	10.2551
rs11683175	cg27625748	2	2	216783829	216783471	358	-0.581	0.000000000055806	10.2533
rs10903405	cg03183215	10	10	1249498	1252341	2843	-0.581	0.000000000055853	10.2530
rs8076792	cg04370829	17	17	403830	406249	2419	0.581	0.000000000055850	10.2530
rs10237003	cg04111992	7	7	158789873	158790115	242	0.580	0.000000000056777	10.2458
rs13324670	cg13878677	3	3	13060823	13060915	92	0.580	0.000000000057225	10.2424
rs8067393	cg16175577	17	17	80349932	80354282	4350	-0.580	0.000000000057477	10.2405
rs73187852	cg23686983	7	7	101878336	101880640	2304	-0.580	0.000000000057755	10.2384
rs26935	cg13878360	3	3	64069310	64069147	163	-0.580	0.000000000058783	10.2307
rs17881698	cg03142856	1	1	45266832	45271752	4920	-0.580	0.000000000058878	10.2300
rs144794384	cg09865095	6	6	29791033	29795557	4524	0.580	0.000000000059063	10.2287
rs1872896	cg03339077	11	11	47160623	47165057	4434	-0.580	0.000000000059370	10.2264
rs11067296	cg06614611	12	12	115220519	115221608	1089	0.580	0.000000000059910	10.2225
rs7221345	cg08085267	17	17	45405144	45401833	3311	0.580	0.000000000060281	10.2198
rs872222	cg21214613	1	1	16344664	16344536	128	-0.580	0.000000000060726	10.2166
rs6962809	cg18402987	7	7	1208889	1209562	673	0.580	0.000000000060759	10.2164
rs2370277	cg17763192	16	16	29261174	29263081	1907	-0.580	0.000000000061124	10.2138
rs4511180	cg14220537	1	1	202149439	202153911	4472	-0.579	0.000000000061703	10.2097
rs6680397	cg26574680	1	1	235810347	235811860	1513	0.579	0.000000000061782	10.2091
rs9366181	cg05803989	6	6	170526065	170529538	3473	-0.579	0.000000000062306	10.2055
rs9456201	cg00963850	6	6	168969291	168972930	3639	-0.579	0.000000000062394	10.2049
rs4963163	cg18089519	11	11	762441	763339	898	0.579	0.000000000062695	10.2028
rs2289720	cg02359511	4	4	186347055	186346156	899	-0.579	0.000000000062878	10.2015
rs12698062	cg17306686	7	7	157234816	157230923	3893	0.579	0.000000000063186	10.1994
rs74847895	cg23916878	6	6	44011106	44011187	81	-0.579	0.000000000063509	10.1972
rs10053860	cg00596763	5	5	135525521	135529293	3772	0.579	0.000000000063634	10.1963
rs2811309	cg14783068	1	1	178607684	178611743	4059	-0.579	0.000000000064003	10.1938
rs12438148	cg17146558	15	15	101091120	101095374	4254	-0.579	0.000000000065465	10.1840
rs4854287	cg08242232	2	2	865501	864706	795	0.579	0.000000000065766	10.1820
rs1704364	cg03080639	15	15	42297826	42302379	4553	0.579	0.000000000066088	10.1799
rs5753116	cg20112827	22	22	30783525	30783793	268	-0.579	0.000000000067376	10.1715
rs12065881	cg00925054	1	1	85219868	85220019	151	-0.579	0.000000000067379	10.1715
rs838880	cg15174393	12	12	125261593	125259081	2512	0.579	0.000000000067400	10.1713
rs16970227	cg21556904	15	15	79196261	79198573	2312	0.578	0.000000000069411	10.1586
rs2132158	cg01338139	15	15	38987322	38987640	318	0.578	0.000000000070652	10.1509
rs424663	cg19497444	11	11	2929659	2930794	1135	0.578	0.000000000071097	10.1481
rs3743281	cg16110827	15	15	48056958	48056943	15	-0.578	0.000000000071155	10.1478
rs1875193	cg17048660	5	5	1661736	1663986	2250	0.578	0.000000000071971	10.1428
rs4735895	cg15331088	8	8	600729	600555	174	0.578	0.000000000072030	10.1425
rs2075165	cg20302342	1	1	156215899	156215951	52	-0.578	0.000000000072162	10.1417
rs17010948	cg18875351	10	10	49812917	49812686	231	0.578	0.000000000073132	10.1359
rs6982408	cg19913199	8	8	60673486	60674791	1305	0.578	0.000000000073210	10.1354
rs56063209	cg22645574	7	7	1255714	1258449	2735	-0.578	0.000000000073454	10.1340
rs9372168	cg02790471	6	6	108090329	108093511	3182	-0.577	0.000000000074218	10.1295
rs55692304	cg12400702	3	3	12840057	12838781	1276	-0.577	0.000000000074274	10.1292
rs34057293	cg02533364	17	17	79077957	79076083	1874	0.577	0.000000000074810	10.1260
rs3746709	cg11954355	20	20	57393941	57393844	97	-0.577	0.000000000075660	10.1211
rs11164928	cg25838465	1	1	92012678	92012736	58	0.577	0.000000000076035	10.1190
rs740724	cg27493010	12	12	126675665	126675667	2	-0.577	0.000000000076440	10.1167
rs13115156	cg02824817	4	4	170268008	170265309	2699	-0.577	0.000000000076746	10.1149
rs6436386	cg07296926	2	2	223993053	223989054	3999	-0.577	0.000000000077557	10.1104
rs76489929	cg17825294	6	6	36400035	36400340	305	-0.577	0.000000000077702	10.1096
rs9834749	cg13506158	3	3	191048364	191048377	13	-0.577	0.000000000077994	10.1079
rs76703526	cg16990280	1	1	1672715	1674679	1964	0.577	0.000000000078363	10.1059
rs12417570	cg00554604	11	11	462684	460469	2215	0.577	0.000000000078603	10.1046
rs265179	cg01090482	5	5	139365452	139365336	116	-0.577	0.000000000078643	10.1043
rs11146953	cg20750930	12	12	133155907	133159939	4032	0.577	0.000000000079127	10.1017
rs896955	cg19357499	8	8	144658370	144660631	2261	0.577	0.000000000079502	10.0996
rs11763367	cg13873100	7	7	73258087	73257066	1021	0.577	0.000000000079691	10.0986
rs1984324	cg08461903	21	21	45887246	45884825	2421	-0.577	0.000000000080273	10.0954
rs909189	cg14910038	8	8	1298238	1299149	911	0.577	0.000000000080823	10.0925
rs35628210	cg08188268	10	10	116630031	116634841	4810	-0.576	0.000000000081817	10.0872
rs11812601	cg26338757	10	10	88428167	88428295	128	0.576	0.000000000081966	10.0864
rs12058428	cg18866281	1	1	246945567	246948597	3030	0.576	0.000000000082996	10.0809
rs56060144	cg07807210	18	18	74768999	74770431	1432	0.576	0.000000000083478	10.0784
rs977130	cg25752754	2	2	20351391	20349535	1856	0.576	0.000000000083630	10.0776
rs13324670	cg17696731	3	3	13060823	13060971	148	0.576	0.000000000084356	10.0739
rs1152234	cg25673642	19	19	50426808	50428928	2120	-0.576	0.000000000084937	10.0709
rs7865126	cg07664183	9	9	19102828	19103231	403	0.576	0.000000000084966	10.0708
rs9627450	cg13814677	22	22	46807234	46809688	2454	0.576	0.000000000085138	10.0699
rs4653319	cg27170260	1	1	38155699	38156575	876	-0.576	0.000000000085203	10.0695
rs2304851	cg06485101	17	17	78073760	78073693	67	-0.576	0.000000000085628	10.0674
rs10840219	cg19695805	11	11	9388289	9385645	2644	0.576	0.000000000087721	10.0569
rs6062393	cg08045932	20	20	61663230	61659980	3250	-0.576	0.000000000087940	10.0558
rs4668302	cg18183163	2	2	171577859	171574141	3718	-0.576	0.000000000088741	10.0519
rs28755928	cg05597504	7	7	150210749	150210742	7	0.576	0.000000000088810	10.0515
rs8106843	cg17729891	19	19	51106148	51107558	1410	-0.576	0.000000000088890	10.0511
rs10999152	cg00352027	10	10	71893133	71893159	26	0.576	0.000000000088965	10.0508
rs4778924	cg17916960	15	15	79443363	79447300	3937	0.575	0.000000000089555	10.0479
rs34486390	cg20015401	11	11	95919529	95922296	2767	0.575	0.000000000090710	10.0423
rs1151625	cg21849932	20	20	62369997	62369462	535	0.575	0.000000000092329	10.0347
rs1427319	cg12938488	14	14	59277707	59282502	4795	-0.575	0.000000000092854	10.0322
rs34636900	cg15043113	5	5	3790706	3790687	19	-0.575	0.000000000093469	10.0293
rs1263565	cg00435063	7	7	157455296	157454207	1089	-0.575	0.000000000094414	10.0250
rs7951751	cg21672572	11	11	7366078	7369177	3099	0.575	0.000000000094942	10.0225
rs9808023	cg14476487	2	2	69611485	69615118	3633	-0.575	0.000000000095467	10.0201
rs12497693	cg09729012	3	3	72400695	72395774	4921	-0.574	0.000000000099552	10.0020
rs3091638	cg02775867	20	20	45438756	45438576	180	0.574	0.000000000099582	10.0018
rs2400442	cg25345528	12	12	79942896	79946926	4030	0.574	0.000000000100271	9.9988
rs7749308	cg07292773	6	6	156720731	156718177	2554	-0.574	0.000000000100302	9.9987
rs3757447	cg00626422	7	7	22894735	22894849	114	-0.574	0.000000000100475	9.9979
rs9467728	cg05676377	6	6	26379196	26383673	4477	0.574	0.000000000100520	9.9977
rs10794529	cg12733254	1	1	26683008	26682999	9	0.574	0.000000000101489	9.9936
rs13338993	cg10189135	16	16	67515312	67516162	850	-0.574	0.000000000102390	9.9897
rs12600469	cg21692620	17	17	40834073	40835849	1776	-0.574	0.000000000103300	9.9859
rs6502892	cg11117531	17	17	1617608	1613239	4369	0.574	0.000000000104326	9.9816
rs34508683	cg02614661	16	16	87876375	87878292	1917	0.574	0.000000000105190	9.9780
rs35389167	cg08043868	11	11	460765	460633	132	0.574	0.000000000105381	9.9772
rs4801552	cg22748799	19	19	58569631	58570790	1159	0.574	0.000000000106092	9.9743
rs7149660	cg04368094	14	14	56587138	56586522	616	-0.574	0.000000000106112	9.9742
rs2106800	cg23391107	17	17	45924046	45924227	181	0.574	0.000000000106494	9.9727
rs2030801	cg01881046	4	4	186124856	186124759	97	-0.574	0.000000000106550	9.9724
rs185220	cg12311346	5	5	56205357	56204834	523	-0.573	0.000000000107202	9.9698
rs6577052	cg22352450	13	13	114182660	114187104	4444	0.573	0.000000000107555	9.9684
rs11680139	cg04408104	2	2	160102244	160106670	4426	0.573	0.000000000110931	9.9549
rs28438498	cg11229771	4	4	642899	640503	2396	0.573	0.000000000112000	9.9508
rs79782247	cg14332120	8	8	97657217	97657097	120	-0.573	0.000000000112386	9.9493
rs76878227	cg21769969	6	6	108392157	108396498	4341	0.573	0.000000000112850	9.9475
rs62006671	cg19926385	15	15	62764881	62764577	304	0.573	0.000000000113149	9.9464
rs9435732	cg04875062	1	1	17308158	17305562	2596	0.573	0.000000000113177	9.9462
rs62242358	cg02578087	3	3	8668240	8671361	3121	-0.573	0.000000000114693	9.9405
rs56146968	cg00062776	19	19	49398847	49402424	3577	0.573	0.000000000114796	9.9401
rs10232115	cg13740757	7	7	35746207	35746982	775	-0.573	0.000000000114939	9.9395
rs13089837	cg00874032	3	3	5094952	5095248	296	-0.573	0.000000000115251	9.9384
rs6034535	cg12685100	20	20	16552964	16551581	1383	0.573	0.000000000116296	9.9344
rs3774635	cg26466027	3	3	45986219	45989744	3525	-0.572	0.000000000117498	9.9300
rs2736959	cg07161369	7	7	38348475	38350464	1989	0.572	0.000000000117907	9.9285
rs6962809	cg03188948	7	7	1208889	1209495	606	0.572	0.000000000119898	9.9212
rs3771939	cg13482326	2	2	118700818	118700475	343	-0.572	0.000000000120713	9.9182
rs4958851	cg08513547	5	5	150327519	150323558	3961	0.572	0.000000000121077	9.9169
rs11644622	cg03424505	16	16	29154350	29153044	1306	0.572	0.000000000122406	9.9122
rs6886203	cg13022905	5	5	147696850	147699892	3042	0.572	0.000000000124518	9.9048
rs2370277	cg08488615	16	16	29261174	29263125	1951	-0.571	0.000000000130659	9.8839
rs1110227	cg27316956	6	6	152962280	152958899	3381	-0.571	0.000000000131388	9.8814
rs7546374	cg08921300	1	1	210534897	210534820	77	-0.571	0.000000000132601	9.8775
rs3757100	cg02152351	6	6	8435883	8436296	413	0.571	0.000000000132900	9.8765
rs434352	cg16393899	6	6	5136216	5136301	85	-0.571	0.000000000133574	9.8743
rs2640773	cg10593028	11	11	108418442	108422791	4349	0.571	0.000000000133636	9.8741
rs6606680	cg12870014	12	12	110448256	110450643	2387	0.571	0.000000000134297	9.8719
rs323487	cg21107889	18	18	34797759	34802732	4973	0.571	0.000000000136865	9.8637
rs12242908	cg02727811	10	10	126733722	126736988	3266	-0.571	0.000000000137601	9.8614
rs2492448	cg04017512	10	10	35195406	35195138	268	-0.571	0.000000000137637	9.8613
rs35389167	cg26889437	11	11	460765	460914	149	0.571	0.000000000138296	9.8592
rs2595437	cg26936577	11	11	6865758	6865748	10	-0.571	0.000000000140397	9.8526
rs74609614	cg15660573	17	17	544753	549704	4951	-0.571	0.000000000140739	9.8516
rs1561279	cg22332049	2	2	240614121	240609875	4246	-0.570	0.000000000141065	9.8506
rs9822918	cg05093811	3	3	58057684	58059919	2235	-0.570	0.000000000144046	9.8415
rs232734	cg02828104	20	20	48766851	48770800	3949	-0.570	0.000000000145645	9.8367
rs3811199	cg26400750	14	14	22989292	22992073	2781	-0.570	0.000000000145830	9.8362
rs3817664	cg21629715	8	8	17501192	17501410	218	0.570	0.000000000147992	9.8298
rs10447217	cg05174942	5	5	140095459	140098392	2933	0.570	0.000000000149707	9.8248
rs4926957	cg00317626	1	1	53601241	53600741	500	-0.570	0.000000000153224	9.8147
rs4966343	cg21520684	15	15	29036679	29034950	1729	0.570	0.000000000153454	9.8140
rs10175960	cg04944784	2	2	26398335	26401820	3485	-0.569	0.000000000156385	9.8058
rs11652817	cg11076954	17	17	1508641	1508444	197	-0.569	0.000000000157167	9.8036
rs10910078	cg02850689	1	1	2390588	2391347	759	0.569	0.000000000158841	9.7990
rs13082210	cg20540428	3	3	73045888	73045686	202	0.569	0.000000000159211	9.7980
rs12797706	cg13229961	11	11	65561369	65560701	668	-0.569	0.000000000159886	9.7962
rs373495	cg22284725	17	17	8785996	8788563	2567	0.569	0.000000000160881	9.7935
rs17046778	cg02717117	2	2	55459373	55458694	679	0.569	0.000000000161967	9.7906
rs11885797	cg05194412	2	2	137005737	137003533	2204	0.569	0.000000000162405	9.7894
rs10896362	cg07326602	11	11	68493243	68495403	2160	-0.569	0.000000000166727	9.7780
rs10088041	cg23588782	8	8	868938	866079	2859	0.568	0.000000000171006	9.7670
rs55682338	cg23387401	17	17	4582183	4582204	21	-0.568	0.000000000172130	9.7641
rs34478006	cg06866187	16	16	86487783	86489453	1670	-0.568	0.000000000172678	9.7628
rs6984468	cg19414122	8	8	18896703	18896631	72	-0.568	0.000000000173317	9.7612
rs9376354	cg17353337	6	6	138866268	138866898	630	-0.568	0.000000000173933	9.7596
rs729638	cg16796164	3	3	13827092	13827074	18	-0.568	0.000000000174076	9.7593
rs16970851	cg05924882	15	15	40885107	40883034	2073	-0.568	0.000000000174781	9.7575
rs2072582	cg08365982	3	3	8775379	8775601	222	0.568	0.000000000176360	9.7536
rs388033	cg00734124	6	6	167177037	167177712	675	-0.568	0.000000000177881	9.7499
rs72703980	cg02525719	4	4	183729202	183728549	653	0.568	0.000000000178505	9.7483
rs56983246	cg22386492	1	1	15056027	15058641	2614	0.568	0.000000000179358	9.7463
rs2687084	cg07715041	7	7	99298132	99302981	4849	0.568	0.000000000180429	9.7437
rs626709	cg13170640	8	8	98469493	98471635	2142	-0.568	0.000000000182403	9.7390
rs56270809	cg06343169	21	21	15352253	15352957	704	0.568	0.000000000182817	9.7380
rs11819237	cg08610228	10	10	7669924	7670809	885	-0.568	0.000000000183034	9.7375
rs2280412	cg24524379	3	3	46600068	46600244	176	-0.568	0.000000000183217	9.7370
rs6684947	cg25606969	1	1	110981551	110983728	2177	-0.568	0.000000000184031	9.7351
rs11685606	cg07323141	2	2	239137274	239140169	2895	0.567	0.000000000185566	9.7315
rs12074147	cg24920358	1	1	40203722	40204285	563	-0.567	0.000000000186524	9.7293
rs10836016	cg17567825	11	11	33064336	33061716	2620	-0.567	0.000000000186896	9.7284
rs231237	cg25654926	19	19	36249521	36249990	469	-0.567	0.000000000188342	9.7251
rs3759919	cg19547844	15	15	92935272	92934441	831	0.567	0.000000000188432	9.7248
rs11032988	cg14378420	11	11	35090546	35086165	4381	0.567	0.000000000188840	9.7239
rs10444404	cg00512404	12	12	15114751	15114732	19	0.567	0.000000000188850	9.7239
rs6801946	cg04580068	3	3	23586704	23590052	3348	0.567	0.000000000191254	9.7184
rs9975471	cg10435376	21	21	46764597	46766039	1442	-0.567	0.000000000191420	9.7180
rs35428611	cg09648424	17	17	72620355	72620274	81	0.567	0.000000000191905	9.7169
rs10876307	cg08186915	12	12	52933917	52938420	4503	-0.567	0.000000000192077	9.7165
rs6556314	cg02635677	5	5	176819252	176823320	4068	0.567	0.000000000193648	9.7130
rs10932241	cg04883911	2	2	208976955	208977452	497	-0.567	0.000000000193706	9.7129
rs2894829	cg19318364	6	6	55776271	55774999	1272	-0.567	0.000000000194232	9.7117
rs13222549	cg16589260	7	7	55225140	55225082	58	0.567	0.000000000195747	9.7083
rs257701	cg01806427	5	5	123737922	123737813	109	0.567	0.000000000197326	9.7048
rs1290649	cg09451305	19	19	50368361	50371181	2820	-0.567	0.000000000197437	9.7046
rs10788823	cg13498757	1	1	152161648	152161927	279	0.567	0.000000000200934	9.6969
rs10824797	cg17334937	10	10	54536680	54538305	1625	-0.566	0.000000000201750	9.6952
rs9435732	cg04236263	1	1	17308158	17305798	2360	0.566	0.000000000202440	9.6937
rs4715909	cg01527307	6	6	14495579	14500441	4862	0.566	0.000000000203666	9.6911
rs165195	cg01858895	5	5	139090104	139094177	4073	0.566	0.000000000204102	9.6902
rs6579913	cg14319409	5	5	151306055	151304409	1646	0.566	0.000000000206377	9.6853
rs1864500	cg12063847	6	6	158184853	158184542	311	-0.566	0.000000000206489	9.6851
rs2100643	cg23489630	19	19	44642053	44645078	3025	0.566	0.000000000206755	9.6845
rs2910313	cg22657059	5	5	140553581	140557256	3675	0.566	0.000000000208801	9.6803
rs11962872	cg20913747	6	6	44690740	44695427	4687	0.566	0.000000000210017	9.6777
rs113244080	cg22215508	4	4	26019242	26024198	4956	-0.566	0.000000000210723	9.6763
rs10029928	cg12958093	4	4	624897	629037	4140	-0.566	0.000000000211063	9.6756
rs11710264	cg11219411	3	3	46661579	46661640	61	-0.566	0.000000000215372	9.6668
rs4077810	cg03575939	16	16	31340909	31345277	4368	-0.566	0.000000000215583	9.6664
rs56289569	cg19848732	17	17	13252582	13249936	2646	0.566	0.000000000218109	9.6613
rs10735863	cg11002709	12	12	56921966	56923557	1591	0.566	0.000000000218310	9.6609
rs35766491	cg12078872	6	6	110720315	110721629	1314	-0.566	0.000000000218349	9.6608
rs12976380	cg04614656	19	19	17412662	17414770	2108	-0.566	0.000000000218772	9.6600
rs2608801	cg05100518	18	18	76276553	76277599	1046	0.566	0.000000000219879	9.6578
rs185220	cg18230493	5	5	56205357	56204884	473	-0.565	0.000000000222886	9.6519
rs10081453	cg09377531	8	8	141049110	141046469	2641	-0.565	0.000000000225567	9.6467
rs6666097	cg11344574	1	1	152192825	152196415	3590	-0.565	0.000000000225647	9.6466
rs2810490	cg13773148	9	9	136923118	136923109	9	-0.565	0.000000000225761	9.6464
rs2853669	cg03341025	5	5	1295349	1290458	4891	0.565	0.000000000226998	9.6440
rs6660139	cg05505459	1	1	916549	911995	4554	-0.565	0.000000000227114	9.6438
rs6666097	cg25272121	1	1	152192825	152190972	1853	-0.565	0.000000000227188	9.6436
rs2905434	cg02887458	19	19	19491053	19495540	4487	-0.565	0.000000000228169	9.6417
rs56394914	cg13691442	19	19	58882740	58878570	4170	-0.565	0.000000000229992	9.6383
rs11694824	cg15412446	2	2	106886684	106886593	91	-0.565	0.000000000230950	9.6365
rs28501086	cg13250752	4	4	138282240	138281992	248	0.565	0.000000000231937	9.6346
rs8061842	cg08181402	16	16	1477473	1479446	1973	-0.565	0.000000000232004	9.6345
rs34262244	cg04517722	19	19	17905907	17905589	318	-0.565	0.000000000232322	9.6339
rs6459733	cg05182265	7	7	156930550	156933206	2656	0.565	0.000000000233516	9.6317
rs2771425	cg02571055	6	6	158896776	158896790	14	-0.565	0.000000000234162	9.6305
rs7846627	cg17837330	8	8	130736263	130738823	2560	-0.565	0.000000000237332	9.6246
rs28626045	cg09945151	14	14	75589195	75594005	4810	-0.565	0.000000000237783	9.6238
rs56358128	cg15522953	10	10	80841335	80842848	1513	0.565	0.000000000238259	9.6230
rs66485909	cg02941923	16	16	1000959	1005077	4118	-0.565	0.000000000238539	9.6224
rs10871408	cg00908271	16	16	81254536	81254010	526	0.565	0.000000000239678	9.6204
rs10464108	cg07218275	5	5	180225308	180230146	4838	-0.564	0.000000000241165	9.6177
rs2451212	cg01902059	17	17	80667421	80671131	3710	-0.564	0.000000000243181	9.6141
rs56174187	cg06143315	2	2	242948332	242950311	1979	0.564	0.000000000244145	9.6124
rs144161633	cg18609120	6	6	29946715	29945409	1306	-0.564	0.000000000244550	9.6116
rs61868024	cg25233709	10	10	116637939	116636983	956	0.564	0.000000000246778	9.6077
rs3087776	cg06641342	17	17	61510278	61514920	4642	0.564	0.000000000247925	9.6057
rs35535169	cg01979481	7	7	158938783	158938780	3	-0.564	0.000000000249058	9.6037
rs7628448	cg08888203	3	3	10146828	10149979	3151	-0.564	0.000000000250816	9.6006
rs79653480	cg04111102	1	1	66148954	66153794	4840	-0.564	0.000000000251901	9.5988
rs12444373	cg02648170	16	16	88564585	88567905	3320	-0.564	0.000000000255596	9.5924
rs9922046	cg04055096	16	16	49638616	49642818	4202	-0.564	0.000000000259660	9.5856
rs2544555	cg15562758	2	2	15204467	15209081	4614	-0.564	0.000000000260517	9.5842
rs10748266	cg03769383	12	12	41586834	41583367	3467	0.564	0.000000000260782	9.5837
rs13324670	cg26766694	3	3	13060823	13060974	151	0.564	0.000000000261657	9.5823
rs4802748	cg02725269	19	19	51332061	51327177	4884	0.563	0.000000000263294	9.5796
rs10410558	cg08365609	19	19	33725857	33726655	798	-0.563	0.000000000264406	9.5777
rs76272655	cg00673251	10	10	11784480	11784140	340	0.563	0.000000000264805	9.5771
rs4129286	cg18129178	5	5	148516648	148520854	4206	-0.563	0.000000000265571	9.5758
rs13142813	cg08908264	4	4	79473523	79473488	35	0.563	0.000000000266141	9.5749
rs115176015	cg24440898	6	6	30949996	30954647	4651	0.563	0.000000000272024	9.5654
rs10514574	cg01093138	16	16	83373963	83374884	921	0.563	0.000000000277974	9.5560
rs2962089	cg07800544	5	5	35132350	35129387	2963	-0.563	0.000000000278411	9.5553
rs2163858	cg24655310	19	19	16048013	16045119	2894	-0.563	0.000000000280596	9.5519
rs9525215	cg11504805	13	13	114811873	114815119	3246	-0.563	0.000000000280687	9.5518
rs56283341	cg02119792	21	21	47011779	47010818	961	-0.563	0.000000000281638	9.5503
rs7687961	cg09526685	4	4	187122009	187126073	4064	-0.563	0.000000000283946	9.5468
rs115831258	cg16544220	6	6	33098896	33095030	3866	-0.563	0.000000000284288	9.5462
rs12037061	cg01124530	1	1	204345151	204344861	290	-0.563	0.000000000284649	9.5457
rs17087692	cg08839808	6	6	156979025	156983304	4279	0.563	0.000000000286065	9.5435
rs818608	cg18430222	13	13	30513052	30516485	3433	-0.563	0.000000000286848	9.5423
rs6540559	cg22029157	1	1	209982025	209979665	2360	-0.563	0.000000000287544	9.5413
rs79136389	cg16043879	15	15	59495151	59498960	3809	-0.562	0.000000000288876	9.5393
rs4852136	cg01204772	2	2	240735972	240738232	2260	-0.562	0.000000000294701	9.5306
rs76273486	cg15132611	6	6	63921442	63921458	16	-0.562	0.000000000296155	9.5285
rs4664323	cg17824540	2	2	161259685	161260031	346	0.562	0.000000000300180	9.5226
rs798494	cg12444411	7	7	2798294	2802554	4260	0.562	0.000000000301291	9.5210
rs2031247	cg18564464	1	1	46938837	46937902	935	-0.562	0.000000000303827	9.5174
rs12130630	cg01200585	1	1	228358933	228362443	3510	0.562	0.000000000304991	9.5157
rs11130643	cg26110898	3	3	58423288	58419937	3351	-0.562	0.000000000305636	9.5148
rs2016844	cg00186954	11	11	8938934	8933980	4954	-0.562	0.000000000307274	9.5125
rs8111858	cg06776703	19	19	4326239	4328759	2520	0.562	0.000000000309729	9.5090
rs17087692	cg00269725	6	6	156979025	156983315	4290	0.562	0.000000000310095	9.5085
rs34345579	cg10921709	22	22	38092423	38092643	220	0.562	0.000000000312148	9.5056
rs7950713	cg08307434	11	11	386160	391037	4877	0.561	0.000000000314597	9.5022
rs9782980	cg20903926	1	1	55273580	55271677	1903	-0.561	0.000000000314957	9.5017
rs9269693	cg08269402	6	6	32546866	32549631	2765	-0.561	0.000000000317828	9.4978
rs113683178	cg20653859	10	10	485270	490249	4979	-0.561	0.000000000320711	9.4939
rs114884935	cg09397044	6	6	33089439	33091751	2312	0.561	0.000000000321050	9.4934
rs1410430	cg15988287	13	13	27514917	27516202	1285	0.561	0.000000000322334	9.4917
rs59558132	cg17845680	5	5	78281635	78281827	192	-0.561	0.000000000326637	9.4859
rs2071711	cg12174465	22	22	42477650	42474656	2994	0.561	0.000000000329439	9.4822
rs10037546	cg11015470	5	5	28926548	28928158	1610	-0.561	0.000000000331052	9.4801
rs7300450	cg07250771	12	12	70284244	70289007	4763	0.561	0.000000000339331	9.4694
rs1520101	cg24707617	3	3	183211906	183209810	2096	0.561	0.000000000340046	9.4685
rs9480370	cg05282260	6	6	156978305	156983263	4958	0.561	0.000000000342212	9.4657
rs2077261	cg19407385	17	17	43095854	43099144	3290	-0.560	0.000000000342847	9.4649
rs2877001	cg10007534	21	21	46378769	46378354	415	0.560	0.000000000346510	9.4603
rs3185010	cg22550815	19	19	11275842	11276529	687	0.560	0.000000000352988	9.4522
rs7483374	cg05389970	11	11	69680035	69682764	2729	-0.560	0.000000000353192	9.4520
rs4736916	cg23781310	8	8	40951506	40951266	240	0.560	0.000000000355573	9.4491
rs6009988	cg07600533	22	22	50985875	50986031	156	-0.560	0.000000000355962	9.4486
rs2527926	cg00866206	7	7	99477524	99474543	2981	0.560	0.000000000356788	9.4476
rs57202169	cg10348826	3	3	194789553	194786218	3335	-0.560	0.000000000361191	9.4423
rs56671711	cg10438391	8	8	144631338	144631915	577	0.560	0.000000000362978	9.4401
rs1006771	cg16132339	22	22	24314006	24313637	369	0.560	0.000000000368012	9.4341
rs115797047	cg03782043	6	6	30043779	30044206	427	0.560	0.000000000369150	9.4328
rs3806726	cg08906246	4	4	5167332	5167599	267	0.560	0.000000000371137	9.4305
rs114361313	cg17259143	6	6	30111096	30114039	2943	0.559	0.000000000374935	9.4260
rs1019024	cg20749462	8	8	1363967	1364689	722	-0.559	0.000000000375631	9.4252
rs2348670	cg24873202	7	7	48042625	48045851	3226	0.559	0.000000000377384	9.4232
rs80197353	cg09436681	12	12	124496864	124497105	241	0.559	0.000000000381005	9.4191
rs4660192	cg19619003	1	1	41842350	41846758	4408	-0.559	0.000000000383547	9.4162
rs2278440	cg03807316	19	19	39993415	39998290	4875	0.559	0.000000000385335	9.4142
rs6872854	cg17444298	5	5	209038	211954	2916	-0.559	0.000000000386237	9.4131
rs115373806	cg19039367	6	6	30008319	30012436	4117	0.559	0.000000000390836	9.4080
rs6777686	cg10719144	3	3	29183997	29182931	1066	0.559	0.000000000390839	9.4080
rs7121444	cg23384960	11	11	12626621	12626570	51	-0.559	0.000000000395669	9.4027
rs10028648	cg16201418	4	4	61368726	61367032	1694	0.559	0.000000000396163	9.4021
rs10735004	cg14914532	12	12	1947193	1947412	219	-0.559	0.000000000399863	9.3981
rs7184075	cg04229491	16	16	29287841	29292643	4802	0.559	0.000000000400100	9.3978
rs34140799	cg18632631	17	17	7284068	7284049	19	0.559	0.000000000401257	9.3966
rs888837	cg11324538	19	19	47773973	47778804	4831	-0.559	0.000000000404075	9.3935
rs9624241	cg11204680	22	22	23976479	23975441	1038	0.559	0.000000000406155	9.3913
rs2136136	cg16523850	6	6	54155671	54156824	1153	0.558	0.000000000410489	9.3867
rs10444404	cg15450139	12	12	15114751	15114710	41	0.558	0.000000000411650	9.3855
rs115317003	cg26504835	6	6	31143835	31143710	125	0.558	0.000000000412828	9.3842
rs66664020	cg17881600	6	6	17013012	17012979	33	-0.558	0.000000000413405	9.3836
rs2006272	cg04321224	21	21	46339329	46341380	2051	-0.558	0.000000000413816	9.3832
rs11886145	cg09467607	2	2	36825716	36825704	12	0.558	0.000000000415451	9.3815
rs6476512	cg21246531	9	9	36036390	36039639	3249	-0.558	0.000000000415617	9.3813
rs1109699	cg03560256	5	5	177763995	177764003	8	-0.558	0.000000000416750	9.3801
rs11686410	cg04062717	2	2	85489297	85491958	2661	0.558	0.000000000416871	9.3800
rs7246039	cg04687439	19	19	996549	996220	329	-0.558	0.000000000416856	9.3800
rs58141494	cg25631739	5	5	1671941	1673510	1569	0.558	0.000000000417469	9.3794
rs10030378	cg25606172	4	4	7374994	7373343	1651	-0.558	0.000000000417534	9.3793
rs75608817	cg21482265	2	2	113989267	113992762	3495	-0.558	0.000000000417962	9.3789
rs116723490	cg21228792	6	6	29079156	29079991	835	0.558	0.000000000425559	9.3710
rs10779639	cg13916421	1	1	215284394	215287668	3274	-0.558	0.000000000427319	9.3692
rs34866559	cg15212455	7	7	39166071	39170539	4468	-0.558	0.000000000431259	9.3653
rs4903393	cg18313317	14	14	76734188	76734605	417	0.558	0.000000000431287	9.3652
rs7247728	cg23067810	19	19	54527245	54527386	141	0.558	0.000000000433459	9.3631
rs398788	cg22557240	18	18	77307058	77307537	479	0.558	0.000000000435710	9.3608
rs12037771	cg06318676	1	1	92078888	92077357	1531	0.558	0.000000000436066	9.3604
rs2910313	cg18668511	5	5	140553581	140557227	3646	0.558	0.000000000443115	9.3535
rs4598160	cg19908611	7	7	1329569	1333912	4343	0.558	0.000000000443655	9.3530
rs8047777	cg02621030	16	16	29151923	29151700	223	-0.557	0.000000000445333	9.3513
rs55776099	cg18578876	12	12	123198832	123200353	1521	0.557	0.000000000445926	9.3507
rs7761544	cg22871253	6	6	159235343	159238744	3401	0.557	0.000000000447673	9.3490
rs3173936	cg27548142	7	7	116557939	116557960	21	-0.557	0.000000000448767	9.3480
rs72729210	cg20344442	15	15	51633629	51633704	75	-0.557	0.000000000449747	9.3470
rs113127741	cg21852429	17	17	36995296	36997740	2444	-0.557	0.000000000453509	9.3434
rs2959227	cg17272224	2	2	45240804	45237885	2919	0.557	0.000000000455149	9.3418
rs55650316	cg04439458	5	5	138467292	138467593	301	-0.557	0.000000000459354	9.3379
rs6701018	cg20507276	1	1	248100333	248100600	267	-0.557	0.000000000460131	9.3371
rs9366243	cg26079250	6	6	170813062	170814117	1055	0.557	0.000000000463913	9.3336
rs79492658	cg07226165	6	6	169334002	169331306	2696	0.557	0.000000000470436	9.3275
rs4903393	cg05376465	14	14	76734188	76734327	139	0.557	0.000000000471290	9.3267
rs11247302	cg15721541	15	15	102040593	102037736	2857	-0.557	0.000000000473001	9.3251
rs6962	cg06606511	5	5	256509	261389	4880	0.557	0.000000000474059	9.3242
rs61862988	cg04275239	10	10	132912976	132912961	15	0.557	0.000000000479020	9.3196
rs4823155	cg04049203	22	22	44296367	44291664	4703	0.557	0.000000000484848	9.3144
rs269913	cg13425888	19	19	55481669	55476669	5000	0.556	0.000000000490551	9.3093
rs4806291	cg19876542	19	19	36758831	36763026	4195	-0.556	0.000000000490800	9.3091
rs7545406	cg22706866	1	1	152193286	152198107	4821	-0.556	0.000000000496226	9.3043
rs111375523	cg15702661	18	18	77175867	77180840	4973	0.556	0.000000000497707	9.3030
rs4910048	cg13070366	11	11	9389875	9386451	3424	0.556	0.000000000500669	9.3004
rs76527380	cg16462006	14	14	95156329	95155784	545	0.556	0.000000000501448	9.2998
rs56397620	cg13383010	8	8	1193798	1198327	4529	0.556	0.000000000503494	9.2980
rs9503735	cg06869454	6	6	3770095	3770466	371	0.556	0.000000000504000	9.2976
rs72848642	cg05070608	2	2	128159524	128164401	4877	-0.556	0.000000000505434	9.2963
rs61973890	cg21469707	13	13	114810254	114815139	4885	-0.556	0.000000000506210	9.2957
rs6461702	cg18081818	7	7	23249273	23246105	3168	-0.556	0.000000000514150	9.2889
rs62111896	cg23270359	19	19	13875210	13875381	171	0.556	0.000000000515685	9.2876
rs80113655	cg07028950	8	8	144297773	144302512	4739	-0.556	0.000000000523029	9.2815
[truncated: 12,190 more rows]
