# Supplementary material for: Passive and active DNA methylation and the interplay with genetic variation in gene regulation
Source: eLife. 2013 Jun 4;2:e00523. doi: 10.7554/eLife.00523 (PMC3673336; doi:10.7554/eLife.00523)
Supplement: Table 1—source data 1. — Significant eQTL, mQTL and eQTM associations found in each cell-type. DOI: http://dx.doi.org/10.7554/eLife.00523.012 [file elife00523s001.zip › GENCORD2_ASSOCIATIONS/GENCORD2_MQTL_FDR10_L_111]

SNP_label	METHYL_ID	SNP_chromosome	METHYL_chromosome	SNP_location	METHYL_location	Distance	rvalue	pvalue	-log10(pvalue)
rs8037724	cg22576950	15	15	68519855	68522787	2932	0.936	0.000000000000000	50.5958
rs8037724	cg20716080	15	15	68519855	68522777	2922	0.932	0.000000000000000	49.1217
rs736993	cg15450966	4	4	3485760	3486039	279	0.930	0.000000000000000	48.5788
rs11122174	cg10324224	1	1	231114595	231115997	1402	0.930	0.000000000000000	48.4793
rs486584	cg24851651	11	11	66358126	66362959	4833	-0.926	0.000000000000000	47.3072
rs6747366	cg20846728	2	2	1838964	1843184	4220	-0.924	0.000000000000000	46.7390
rs62065492	cg18200150	17	17	30822607	30822561	46	0.922	0.000000000000000	45.9158
rs111494113	cg21028142	17	17	79578655	79581711	3056	0.920	0.000000000000000	45.4210
rs2460947	cg02082929	2	2	109065858	109068933	3075	-0.918	0.000000000000000	44.8780
rs4659218	cg16322792	1	1	120161317	120165303	3986	-0.918	0.000000000000000	44.8624
rs9903623	cg26536949	17	17	56117	57053	936	-0.917	0.000000000000000	44.5154
rs376371	cg22863700	5	5	28923422	28928346	4924	-0.915	0.000000000000000	44.1074
rs6955702	cg19214707	7	7	3157702	3157722	20	-0.915	0.000000000000000	44.0795
rs9535274	cg03651054	13	13	50194394	50194643	249	-0.914	0.000000000000000	43.8218
rs9535274	cg08779649	13	13	50194394	50194554	160	-0.914	0.000000000000000	43.8218
rs645279	cg03517284	6	6	25880494	25882590	2096	0.913	0.000000000000000	43.6219
rs11061291	cg13586425	12	12	131518875	131519906	1031	-0.912	0.000000000000000	43.3712
rs4072425	cg08477332	1	1	153588843	153590243	1400	-0.911	0.000000000000000	43.0085
rs12368452	cg09035930	12	12	129277164	129282057	4893	-0.909	0.000000000000000	42.6264
rs4736369	cg24634471	8	8	143751698	143751801	103	0.907	0.000000000000000	41.9254
rs4147103	cg25303761	1	1	31255905	31256028	123	0.906	0.000000000000000	41.8839
rs35386092	cg03226844	17	17	185021	185102	81	-0.906	0.000000000000000	41.7211
rs2796298	cg03816081	10	10	29576177	29577743	1566	-0.905	0.000000000000000	41.5677
rs17312996	cg15709065	3	3	134094894	134090737	4157	-0.904	0.000000000000000	41.2204
rs4406078	cg19978674	4	4	57521325	57523826	2501	0.903	0.000000000000000	41.1455
rs2210913	cg19602479	1	1	157668993	157670869	1876	-0.903	0.000000000000000	41.0974
rs4736369	cg10596483	8	8	143751698	143751796	98	0.902	0.000000000000000	40.8302
rs645279	cg12310025	6	6	25880494	25882481	1987	0.902	0.000000000000000	40.8042
rs55676409	cg20923605	13	13	112979242	112978683	559	0.902	0.000000000000000	40.7212
snp_1_180886603	cg00864916	1	1	180886603	180886483	120	-0.901	0.000000000000000	40.7011
rs6677965	cg01427815	1	1	165811729	165811984	255	0.901	0.000000000000000	40.5505
rs6461005	cg11050988	7	7	1947687	1952600	4913	-0.901	0.000000000000000	40.5469
rs4925367	cg10925829	20	20	60860916	60860984	68	0.900	0.000000000000000	40.4262
rs11147627	cg19272349	13	13	37680101	37681255	1154	0.899	0.000000000000000	40.0928
rs1445685	cg27586797	5	5	13665834	13664584	1250	0.897	0.000000000000000	39.7537
rs56877094	cg01909103	12	12	129574350	129572610	1740	-0.896	0.000000000000000	39.5983
rs2070723	cg00255919	5	5	131823187	131827918	4731	0.895	0.000000000000000	39.3827
rs6935753	cg16906346	6	6	24644500	24646782	2282	0.894	0.000000000000000	39.1022
rs11216569	cg10997248	11	11	117699377	117699019	358	0.894	0.000000000000000	39.0628
rs9903623	cg05528899	17	17	56117	57120	1003	-0.893	0.000000000000000	38.8913
rs886427	cg01127059	16	16	3023605	3022847	758	-0.893	0.000000000000000	38.8256
rs9911857	cg04354002	17	17	8774188	8777762	3574	0.892	0.000000000000000	38.7561
rs3135145	cg02754929	4	4	3299504	3295736	3768	-0.892	0.000000000000000	38.7400
rs11731570	cg06713675	4	4	122718994	122721982	2988	0.892	0.000000000000000	38.7290
rs185123	cg10441691	5	5	139517197	139520490	3293	-0.892	0.000000000000000	38.6914
rs35386092	cg02938172	17	17	185021	185152	131	-0.892	0.000000000000000	38.6687
rs1560953	cg22216157	7	7	157638790	157643037	4247	0.892	0.000000000000000	38.5743
rs548854	cg15971518	11	11	57159189	57159174	15	0.891	0.000000000000000	38.3670
rs13152414	cg11301795	4	4	187894710	187892539	2171	-0.891	0.000000000000000	38.3627
rs11731570	cg11979875	4	4	122718994	122721721	2727	0.890	0.000000000000000	38.3181
rs2809823	cg06223162	1	1	101003762	101003688	74	-0.890	0.000000000000000	38.2625
rs4660192	cg19619003	1	1	41842350	41846758	4408	0.890	0.000000000000000	38.2391
rs10051765	cg16006841	5	5	176799992	176797999	1993	-0.890	0.000000000000000	38.1812
rs645279	cg03264133	6	6	25880494	25882463	1969	0.890	0.000000000000000	38.1589
rs4796533	cg21358336	17	17	6556538	6558440	1902	-0.888	0.000000000000000	37.7961
rs3766922	cg03920003	1	1	154577055	154582007	4952	-0.887	0.000000000000000	37.6620
rs10923444	cg01778345	1	1	118424269	118427435	3166	-0.887	0.000000000000000	37.6298
rs10229846	cg05425699	7	7	47580116	47580148	32	-0.887	0.000000000000000	37.6026
rs10937924	cg14583973	4	4	3374898	3374767	131	-0.887	0.000000000000000	37.5950
rs4900138	cg13225565	14	14	93104025	93106414	2389	0.887	0.000000000000000	37.5546
rs736993	cg00752263	4	4	3485760	3486116	356	0.886	0.000000000000000	37.4562
rs9550182	cg12351768	13	13	113296344	113296192	152	-0.886	0.000000000000000	37.4310
rs936266	cg03329597	3	3	108125614	108125523	91	0.885	0.000000000000000	37.2468
rs2838341	cg01579765	21	21	45076443	45077557	1114	-0.884	0.000000000000000	37.1276
rs158571	cg10506318	5	5	60236736	60239580	2844	-0.884	0.000000000000000	37.0921
rs6587706	cg07796016	1	1	152780012	152779584	428	0.883	0.000000000000000	36.8449
rs3923265	cg13679714	17	17	77707120	77706946	174	0.881	0.000000000000000	36.4888
rs1436138	cg18271897	17	17	75316880	75316784	96	0.881	0.000000000000000	36.4710
rs11160088	cg05157625	14	14	93148797	93153553	4756	-0.880	0.000000000000000	36.2736
rs2872246	cg01324343	3	3	183738460	183735012	3448	0.879	0.000000000000000	36.1957
rs3731900	cg03878190	2	2	220046975	220047358	383	-0.879	0.000000000000000	36.1681
rs2280821	cg24833027	8	8	1897900	1897969	69	0.879	0.000000000000000	36.0683
rs59135086	cg17179911	8	8	673024	674434	1410	-0.879	0.000000000000000	36.0612
rs7463256	cg14349055	8	8	23101620	23104193	2573	0.879	0.000000000000000	36.0444
rs3798859	cg04060561	6	6	127663116	127663200	84	0.878	0.000000000000000	35.9360
rs12290315	cg21156386	11	11	689116	692983	3867	0.878	0.000000000000000	35.9004
rs34533310	cg12183467	14	14	104352233	104352244	11	-0.878	0.000000000000000	35.8768
rs352361	cg15621178	5	5	148663446	148663537	91	-0.877	0.000000000000000	35.7639
rs55901738	cg13944838	5	5	179741374	179740914	460	0.877	0.000000000000000	35.7559
rs1007648	cg11281224	4	4	60004266	60001000	3266	-0.876	0.000000000000000	35.6288
rs10254438	cg02301128	7	7	127790172	127792165	1993	-0.876	0.000000000000000	35.6284
rs7833274	cg00923880	8	8	19613134	19613178	44	0.876	0.000000000000000	35.6055
rs9611170	cg11247378	22	22	39784845	39784982	137	0.876	0.000000000000000	35.5227
rs9550182	cg00557959	13	13	113296344	113296414	70	-0.876	0.000000000000000	35.4997
rs4880351	cg19754622	10	10	134045287	134045578	291	0.876	0.000000000000000	35.4996
rs9356521	cg21118486	6	6	167259083	167263225	4142	0.876	0.000000000000000	35.4975
rs7633004	cg20892840	3	3	156875341	156879058	3717	0.875	0.000000000000000	35.4503
rs10798011	cg11066601	1	1	185369581	185373486	3905	-0.875	0.000000000000000	35.4032
rs13000249	cg03206401	2	2	130951754	130956119	4365	-0.875	0.000000000000000	35.3311
rs1124639	cg23649088	2	2	200775744	200775458	286	-0.875	0.000000000000000	35.3277
rs1059282	cg27572343	18	18	2913918	2913941	23	0.873	0.000000000000000	35.1343
rs3792620	cg13469425	4	4	48171116	48175353	4237	-0.873	0.000000000000000	35.1281
rs2842864	cg25208724	1	1	156159217	156163844	4627	-0.873	0.000000000000000	35.0741
rs4565725	cg01766941	1	1	92950937	92953907	2970	0.873	0.000000000000000	35.0610
rs2814452	cg27555617	10	10	134406401	134411295	4894	-0.873	0.000000000000000	35.0569
rs4880351	cg16106427	10	10	134045287	134045609	322	0.873	0.000000000000000	35.0324
rs5472	cg23815491	16	16	72088467	72088622	155	0.872	0.000000000000000	34.9028
rs4896384	cg07185983	6	6	139009809	139012860	3051	0.872	0.000000000000000	34.8459
rs3743884	cg00101154	16	16	420678	420108	570	-0.871	0.000000000000000	34.7646
rs4880351	cg01458105	10	10	134045287	134045514	227	0.871	0.000000000000000	34.7276
rs9550047	cg19891452	13	13	112978706	112978703	3	-0.871	0.000000000000000	34.6204
rs12920764	cg01195214	16	16	1362187	1362243	56	-0.870	0.000000000000000	34.5109
rs7988799	cg03179419	13	13	114770209	114773785	3576	0.869	0.000000000000000	34.3492
rs320109	cg04850017	11	11	63680045	63683019	2974	0.869	0.000000000000000	34.3148
rs8059821	cg01097406	16	16	89675068	89675127	59	-0.869	0.000000000000000	34.2995
rs3024731	cg18105134	13	13	113818708	113819100	392	0.868	0.000000000000000	34.1904
rs6509337	cg12489353	19	19	48231573	48231499	74	-0.868	0.000000000000000	34.1341
rs10051765	cg06060754	5	5	176799992	176797920	2072	-0.867	0.000000000000000	33.9500
rs4946717	cg02270332	6	6	106474749	106475062	313	0.866	0.000000000000000	33.8005
rs10233153	cg11937033	7	7	155151869	155150681	1188	-0.865	0.000000000000000	33.7097
rs12290315	cg09375756	11	11	689116	692963	3847	0.865	0.000000000000000	33.6476
rs6840580	cg16301894	4	4	129389738	129389744	6	0.865	0.000000000000000	33.6399
rs4660192	cg14028856	1	1	41842350	41845592	3242	0.864	0.000000000000000	33.6176
rs731938	cg11799593	12	12	68843191	68845869	2678	-0.864	0.000000000000000	33.6027
rs900573	cg17133734	15	15	86037993	86042851	4858	0.864	0.000000000000000	33.6011
rs1892019	cg03623264	10	10	85674842	85672087	2755	0.864	0.000000000000000	33.5821
rs11186258	cg03086067	10	10	82368522	82368399	123	-0.864	0.000000000000000	33.5426
rs11770116	cg16409368	7	7	128048194	128047452	742	0.863	0.000000000000000	33.4336
rs5769126	cg16154810	22	22	47135205	47135258	53	0.863	0.000000000000000	33.3882
rs9550182	cg15756319	13	13	113296344	113296447	103	-0.863	0.000000000000000	33.3774
rs9828229	cg27104695	3	3	15345924	15345841	83	0.863	0.000000000000000	33.3729
rs33963919	cg07179000	15	15	33023670	33023586	84	-0.863	0.000000000000000	33.3605
rs9834246	cg03847932	3	3	73046508	73045556	952	0.863	0.000000000000000	33.3040
rs11150789	cg02159489	17	17	79457543	79459563	2020	-0.862	0.000000000000000	33.2094
rs2100643	cg23489630	19	19	44642053	44645078	3025	0.862	0.000000000000000	33.2043
rs73033992	cg22141696	6	6	166267780	166268631	851	0.861	0.000000000000000	33.1349
rs3758758	cg26834418	11	11	89956588	89957033	445	0.861	0.000000000000000	33.0607
rs12636296	cg15145296	3	3	125709050	125709740	690	0.861	0.000000000000000	33.0115
rs6984468	cg19414122	8	8	18896703	18896631	72	-0.861	0.000000000000000	32.9882
rs35188965	cg13681701	5	5	1104938	1103910	1028	0.860	0.000000000000000	32.9704
rs58802664	cg11848254	7	7	134943328	134939464	3864	0.860	0.000000000000000	32.9106
rs13266938	cg27134251	8	8	1366970	1365049	1921	0.860	0.000000000000000	32.8688
rs4659218	cg11530693	1	1	120161317	120165357	4040	-0.860	0.000000000000000	32.8314
rs1365362	cg01726295	7	7	135937676	135938950	1274	0.859	0.000000000000000	32.7971
rs10203711	cg14580085	2	2	239553368	239553406	38	0.859	0.000000000000000	32.7894
rs66886645	cg11064039	7	7	763853	766100	2247	-0.859	0.000000000000000	32.7672
rs171889	cg13399791	5	5	177984219	177986646	2427	0.859	0.000000000000000	32.7393
rs10200410	cg23719516	2	2	102870871	102870456	415	-0.859	0.000000000000000	32.7129
snp_1_231516212	cg18815120	1	1	231516212	231512676	3536	0.859	0.000000000000000	32.7040
rs1251079	cg03433033	1	1	76189445	76189801	356	0.859	0.000000000000000	32.6924
rs4880351	cg25969878	10	10	134045287	134045913	626	0.859	0.000000000000000	32.6763
rs76359866	cg14168080	7	7	157504613	157504135	478	0.858	0.000000000000000	32.5908
rs72695734	cg19504605	8	8	144335344	144339106	3762	-0.858	0.000000000000000	32.5402
rs116464335	cg13081526	6	6	32445079	32449961	4882	-0.858	0.000000000000000	32.5151
rs4790410	cg19078123	17	17	2917348	2917358	10	0.857	0.000000000000000	32.3817
rs7633004	cg21178254	3	3	156875341	156879083	3742	0.856	0.000000000000000	32.3421
rs561733	cg10511985	1	1	24049595	24053853	4258	0.856	0.000000000000000	32.3221
rs6027935	cg21158163	20	20	59541186	59542578	1392	0.856	0.000000000000000	32.3097
rs114845562	cg18264486	6	6	31648403	31650916	2513	-0.856	0.000000000000000	32.2707
rs3902834	cg05731801	16	16	10646797	10647200	403	0.856	0.000000000000000	32.2432
rs12530946	cg23583168	7	7	148887942	148888333	391	-0.855	0.000000000000000	32.1746
rs700415	cg07876788	7	7	134845313	134849633	4320	-0.855	0.000000000000000	32.0770
rs2427246	cg16423285	20	20	60517047	60520624	3577	0.854	0.000000000000000	32.0194
rs3784484	cg27370471	15	15	101931852	101932559	707	-0.854	0.000000000000000	31.9680
rs35611779	cg08206881	2	2	12317284	12317357	73	-0.854	0.000000000000000	31.9220
rs10876073	cg13294447	12	12	51025910	51029261	3351	-0.854	0.000000000000000	31.9207
rs11863911	cg02978505	16	16	85292418	85292322	96	0.854	0.000000000000000	31.9138
rs628301	cg19650706	5	5	140593256	140594406	1150	0.853	0.000000000000000	31.8834
rs10829605	cg07638938	10	10	131344413	131348599	4186	-0.853	0.000000000000000	31.8681
rs55895668	cg24891660	8	8	145001031	145003653	2622	-0.853	0.000000000000000	31.8666
rs55901738	cg23221052	5	5	179741374	179740743	631	0.853	0.000000000000000	31.8265
rs9418761	cg06406458	10	10	128806888	128810499	3611	0.853	0.000000000000000	31.7695
rs35386092	cg04248279	17	17	185021	184833	188	-0.853	0.000000000000000	31.7648
rs7923100	cg06888746	10	10	105518482	105517764	718	0.852	0.000000000000000	31.7342
rs12499260	cg06737308	4	4	185021580	185021514	66	0.852	0.000000000000000	31.6733
rs7941547	cg16486109	11	11	611503	613632	2129	-0.852	0.000000000000000	31.6658
rs72853154	cg15652532	2	2	30666530	30669759	3229	0.852	0.000000000000000	31.6542
rs6805421	cg10144569	3	3	42728144	42726640	1504	0.851	0.000000000000000	31.5939
rs8066620	cg13583272	17	17	738853	739376	523	-0.851	0.000000000000000	31.5904
rs11097019	cg25243082	4	4	40266986	40267141	155	-0.851	0.000000000000000	31.4653
rs2275001	cg17424433	1	1	86913265	86913263	2	-0.850	0.000000000000000	31.4612
snp_2_133090137	cg04722349	2	2	133090137	133090251	114	-0.850	0.000000000000000	31.4425
rs61964193	cg04646842	13	13	94107226	94107224	2	0.850	0.000000000000000	31.4319
rs11777775	cg08863473	8	8	143162402	143162400	2	-0.850	0.000000000000000	31.4303
rs35188965	cg16163535	5	5	1104938	1107098	2160	0.850	0.000000000000000	31.3638
rs10233153	cg14927855	7	7	155151869	155151427	442	-0.850	0.000000000000000	31.3349
rs3758758	cg07449543	11	11	89956588	89956708	120	0.850	0.000000000000000	31.3281
rs11738388	cg16079430	5	5	10853986	10856757	2771	0.849	0.000000000000000	31.3118
rs731245	cg24118521	13	13	47472266	47472330	64	-0.849	0.000000000000000	31.2859
rs10906541	cg07629776	10	10	13971726	13972210	484	-0.849	0.000000000000000	31.2410
rs4793237	cg23758822	17	17	41436595	41437982	1387	0.849	0.000000000000000	31.1811
rs11690349	cg26014723	2	2	71054245	71055476	1231	-0.848	0.000000000000000	31.1523
rs34154753	cg26446294	2	2	130558371	130559194	823	0.848	0.000000000000000	31.1040
rs1234612	cg26893861	17	17	41840802	41843967	3165	-0.848	0.000000000000000	31.0518
rs1791977	cg13820391	11	11	121835389	121835505	116	0.847	0.000000000000000	31.0211
rs3024731	cg00898013	13	13	113818708	113819073	365	0.847	0.000000000000000	30.9758
rs9525215	cg03646740	13	13	114811873	114813015	1142	0.847	0.000000000000000	30.9349
rs10937924	cg22655196	4	4	3374898	3374909	11	-0.847	0.000000000000000	30.9299
rs3808619	cg07654569	8	8	79577726	79577796	70	-0.847	0.000000000000000	30.9261
rs731245	cg18200810	13	13	47472266	47472200	66	-0.846	0.000000000000000	30.8844
rs28538839	cg02964324	7	7	43291340	43291318	22	-0.846	0.000000000000000	30.8806
rs2289917	cg06181187	2	2	209010891	209010896	5	0.846	0.000000000000000	30.8128
rs2842864	cg24450063	1	1	156159217	156163899	4682	-0.846	0.000000000000000	30.7799
rs1556322	cg26765260	21	21	46769170	46765797	3373	-0.845	0.000000000000000	30.7013
rs1933295	cg08035234	1	1	62107021	62107430	409	-0.845	0.000000000000000	30.6636
rs4246753	cg26168224	5	5	2014721	2018326	3605	-0.845	0.000000000000000	30.6546
rs8009934	cg11787167	14	14	33407545	33407370	175	0.844	0.000000000000000	30.5992
rs35188965	cg14596589	5	5	1104938	1107148	2210	0.844	0.000000000000000	30.5940
rs259283	cg27413643	19	19	33163103	33165484	2381	0.844	0.000000000000000	30.5724
rs55901738	cg23248424	5	5	179741374	179741104	270	0.844	0.000000000000000	30.5048
rs2839204	cg09417038	21	21	47716547	47716443	104	-0.843	0.000000000000000	30.4478
rs4751141	cg04043455	10	10	131669890	131669461	429	-0.843	0.000000000000000	30.4408
rs284863	cg23093090	10	10	104571436	104574429	2993	0.843	0.000000000000000	30.4266
rs3827266	cg21139150	21	21	46975848	46976175	327	0.843	0.000000000000000	30.3900
rs6440938	cg11268077	3	3	99652092	99657029	4937	-0.843	0.000000000000000	30.3552
rs62111896	cg16474696	19	19	13875210	13875014	196	0.842	0.000000000000000	30.3166
rs3758758	cg09488196	11	11	89956588	89956718	130	0.842	0.000000000000000	30.2637
rs371671	cg25755428	19	19	13870153	13875111	4958	-0.842	0.000000000000000	30.1915
rs12343516	cg21717724	9	9	123603469	123604514	1045	0.841	0.000000000000000	30.1648
rs416568	cg03449857	6	6	29647628	29648623	995	0.841	0.000000000000000	30.1639
rs17137242	cg11422964	16	16	4798072	4802786	4714	-0.841	0.000000000000000	30.1595
rs66797733	cg06471380	2	2	240877917	240878436	519	-0.841	0.000000000000000	30.1528
rs11137016	cg01053087	8	8	633684	637909	4225	0.841	0.000000000000000	30.1522
rs3786047	cg22654677	17	17	4615098	4612450	2648	0.841	0.000000000000000	30.1402
rs55901738	cg02891314	5	5	179741374	179741120	254	0.841	0.000000000000000	30.1235
rs982293	cg16109731	1	1	221891343	221891307	36	-0.841	0.000000000000000	30.0839
rs72853154	cg12454169	2	2	30666530	30669597	3067	0.840	0.000000000000000	30.0254
rs10932241	cg24664470	2	2	208976955	208976933	22	-0.840	0.000000000000000	29.9990
rs322833	cg06714981	7	7	127715165	127716013	848	-0.839	0.000000000000000	29.9094
rs13054421	cg09692492	22	22	23742018	23744717	2699	0.839	0.000000000000000	29.9077
rs17035465	cg09399716	2	2	46890294	46890238	56	-0.839	0.000000000000000	29.9070
rs143788953	cg15570656	6	6	29643877	29648628	4751	-0.839	0.000000000000000	29.8576
rs2014536	cg19400601	11	11	117691145	117691210	65	0.839	0.000000000000000	29.8422
rs9356521	cg09305113	6	6	167259083	167263193	4110	0.839	0.000000000000000	29.8292
rs10937924	cg00810483	4	4	3374898	3375144	246	-0.839	0.000000000000000	29.7909
rs13082210	cg20540428	3	3	73045888	73045686	202	0.839	0.000000000000000	29.7855
rs6464080	cg08960815	7	7	150260388	150264767	4379	0.838	0.000000000000000	29.7394
rs35974361	cg11016411	10	10	134307547	134304308	3239	-0.838	0.000000000000000	29.6873
rs59135086	cg21650737	8	8	673024	674525	1501	-0.838	0.000000000000000	29.6623
rs2427246	cg18761221	20	20	60517047	60518478	1431	-0.838	0.000000000000000	29.6617
rs114845562	cg08624648	6	6	31648403	31651029	2626	-0.837	0.000000000000000	29.6353
rs1056534	cg22325292	17	17	80708601	80708367	234	0.837	0.000000000000000	29.6308
rs3787885	cg12746557	21	21	39641285	39644332	3047	0.837	0.000000000000000	29.6011
rs61835246	cg21690505	1	1	226314357	226314883	526	-0.837	0.000000000000000	29.5870
rs9448880	cg08355045	6	6	80783559	80787529	3970	0.837	0.000000000000000	29.5816
rs72773921	cg00425764	16	16	15949375	15949616	241	0.837	0.000000000000000	29.5303
rs1105697	cg24441899	7	7	4240699	4244372	3673	0.837	0.000000000000000	29.5266
rs4501914	cg03324884	10	10	134308062	134310836	2774	-0.836	0.000000000000000	29.5028
rs61779295	cg04863005	1	1	59043453	59043208	245	0.836	0.000000000000000	29.4709
rs7192755	cg22420257	16	16	9043542	9048074	4532	0.836	0.000000000000000	29.4671
rs66886645	cg05729249	7	7	763853	766119	2266	-0.835	0.000000000000000	29.3757
rs75925139	cg11539066	8	8	1762663	1764618	1955	-0.835	0.000000000000000	29.3528
rs10872168	cg10164393	6	6	119030901	119032202	1301	-0.835	0.000000000000000	29.3104
rs2310300	cg03938978	2	2	103049074	103052716	3642	0.835	0.000000000000000	29.2838
rs11651707	cg12078154	17	17	78849310	78851262	1952	0.835	0.000000000000000	29.2658
rs4751141	cg05636467	10	10	131669890	131669406	484	-0.834	0.000000000000000	29.2474
rs6027935	cg19181528	20	20	59541186	59542589	1403	0.834	0.000000000000000	29.2359
rs11893825	cg23912081	2	2	4154447	4156091	1644	-0.834	0.000000000000000	29.2191
rs12606309	cg15375321	18	18	74496159	74496335	176	0.834	0.000000000000000	29.2173
rs6584961	cg00817464	10	10	111662143	111662876	733	0.834	0.000000000000000	29.2058
rs2789422	cg15641364	1	1	159892088	159892206	118	-0.834	0.000000000000000	29.1355
rs10744473	cg08164151	12	12	131113973	131118432	4459	0.834	0.000000000000000	29.1293
rs6949387	cg06963709	7	7	155152661	155150793	1868	-0.834	0.000000000000000	29.1286
rs5760093	cg00024416	22	22	24240340	24240387	47	0.833	0.000000000000000	29.1225
rs4563249	cg19729930	2	2	74354016	74357872	3856	0.833	0.000000000000000	29.1032
rs11906849	cg00169354	20	20	54924399	54922827	1572	0.833	0.000000000000000	29.1020
rs3760532	cg18631330	17	17	79897449	79899941	2492	-0.833	0.000000000000000	29.0715
rs236321	cg08237401	1	1	94055890	94057789	1899	-0.833	0.000000000000000	29.0706
rs57323848	cg24693760	1	1	167507471	167509918	2447	-0.833	0.000000000000000	29.0541
rs11251295	cg26507521	10	10	2563183	2564866	1683	-0.833	0.000000000000000	29.0358
rs1528441	cg23363182	2	2	181462647	181467187	4540	-0.833	0.000000000000000	29.0289
rs10170028	cg00011239	2	2	20875320	20876220	900	-0.833	0.000000000000000	29.0250
rs114845562	cg05857999	6	6	31648403	31650760	2357	-0.833	0.000000000000000	29.0202
rs9389237	cg22676075	6	6	135203779	135203613	166	-0.832	0.000000000000000	28.9677
rs2248754	cg01966334	2	2	128375722	128378434	2712	0.832	0.000000000000000	28.9385
rs878893	cg06609049	19	19	2781325	2785107	3782	0.832	0.000000000000000	28.9328
rs10956997	cg04035553	8	8	143757600	143757498	102	0.832	0.000000000000000	28.9014
rs28422510	cg17770813	6	6	170483502	170484120	618	0.831	0.000000000000000	28.8419
rs2060387	cg01517571	1	1	55089316	55089959	643	-0.831	0.000000000000000	28.7909
rs256184	cg16593333	12	12	96514632	96514873	241	-0.830	0.000000000000000	28.6955
rs9378751	cg08155050	6	6	2973736	2972435	1301	0.830	0.000000000000000	28.6544
rs3763469	cg24406898	7	7	94021475	94023308	1833	-0.829	0.000000000000000	28.5730
rs34766854	cg08457232	10	10	1135757	1135600	157	0.829	0.000000000000000	28.5623
rs854769	cg04398451	17	17	18019011	18023971	4960	0.829	0.000000000000000	28.5401
rs11054172	cg25677688	12	12	11176820	11176386	434	0.829	0.000000000000000	28.5209
rs4658633	cg09033006	1	1	244517238	244517177	61	-0.829	0.000000000000000	28.5013
rs4792260	cg05945230	17	17	12425843	12425767	76	-0.828	0.000000000000000	28.4433
rs417972	cg20042731	21	21	47342274	47344932	2658	0.828	0.000000000000000	28.3790
rs61779295	cg16080552	1	1	59043453	59043199	254	0.828	0.000000000000000	28.3662
rs4244214	cg01156747	7	7	120429	120659	230	0.827	0.000000000000000	28.3585
rs9418761	cg19572051	10	10	128806888	128810484	3596	0.827	0.000000000000000	28.3551
rs3902834	cg09712682	16	16	10646797	10647275	478	0.827	0.000000000000000	28.3439
rs262661	cg24578937	1	1	2086645	2090814	4169	-0.826	0.000000000000000	28.2023
rs7557660	cg06150148	2	2	100897214	100902129	4915	-0.826	0.000000000000000	28.1415
rs10946771	cg11924638	6	6	25403477	25408223	4746	0.826	0.000000000000000	28.1340
rs2608627	cg00462104	6	6	52625041	52628844	3803	0.826	0.000000000000000	28.1264
rs12450365	cg07142009	17	17	6657654	6656315	1339	-0.826	0.000000000000000	28.1196
rs12636296	cg04553112	3	3	125709050	125709451	401	0.826	0.000000000000000	28.1147
rs274721	cg10857441	5	5	6719164	6722123	2959	-0.825	0.000000000000000	28.1077
rs12806158	cg10261205	11	11	287407	289927	2520	-0.825	0.000000000000000	28.1026
rs3924637	cg01091514	4	4	184645661	184644613	1048	0.825	0.000000000000000	28.0930
rs66886645	cg06242242	7	7	763853	766104	2251	-0.825	0.000000000000000	28.0565
rs2246771	cg13752114	3	3	195487737	195489708	1971	0.824	0.000000000000000	27.9422
rs7572153	cg12508715	2	2	242662761	242658688	4073	-0.824	0.000000000000000	27.9109
rs2804914	cg02206980	6	6	13570252	13574034	3782	0.824	0.000000000000000	27.8836
rs2453648	cg00191853	8	8	101174089	101177733	3644	-0.824	0.000000000000000	27.8817
rs2610767	cg19488149	6	6	89322239	89322387	148	0.824	0.000000000000000	27.8747
rs2099916	cg03713963	17	17	1060421	1062968	2547	0.823	0.000000000000000	27.8538
rs8137422	cg21055910	22	22	37774085	37774038	47	-0.823	0.000000000000000	27.8537
rs13174518	cg15595755	5	5	1867732	1867978	246	-0.823	0.000000000000000	27.8291
rs474909	cg10669878	12	12	31770249	31768811	1438	0.823	0.000000000000000	27.8142
rs9348121	cg05624396	6	6	166755012	166759420	4408	0.822	0.000000000000000	27.7232
rs116437176	cg26504835	6	6	31143639	31143710	71	0.822	0.000000000000000	27.6718
rs2809823	cg09408571	1	1	101003762	101003634	128	-0.821	0.000000000000000	27.6257
rs4838774	cg12738763	10	10	134898843	134898887	44	-0.821	0.000000000000000	27.5647
rs2858027	cg10518850	4	4	3506933	3510409	3476	0.821	0.000000000000000	27.5501
rs3787885	cg08320524	21	21	39641285	39644354	3069	0.821	0.000000000000000	27.5495
rs2066590	cg20293942	13	13	50701190	50701256	66	-0.821	0.000000000000000	27.5492
rs3758758	cg26138821	11	11	89956588	89956704	116	0.821	0.000000000000000	27.5393
rs59135086	cg27048067	8	8	673024	674560	1536	-0.821	0.000000000000000	27.5186
rs2066590	cg23104954	13	13	50701190	50701501	311	-0.821	0.000000000000000	27.5073
rs1980652	cg00101728	6	6	2952155	2953027	872	-0.820	0.000000000000000	27.4788
rs4788162	cg05645661	16	16	29330963	29329490	1473	0.820	0.000000000000000	27.4740
rs12636296	cg18479299	3	3	125709050	125709523	473	0.820	0.000000000000000	27.4666
rs114845562	cg25417675	6	6	31648403	31651059	2656	-0.820	0.000000000000000	27.4614
rs6000157	cg01613294	22	22	36557623	36557607	16	-0.820	0.000000000000000	27.4156
rs521708	cg19746982	18	18	77552696	77552568	128	0.820	0.000000000000000	27.3952
rs35621498	cg25456020	17	17	158754	159130	376	-0.819	0.000000000000000	27.3728
rs6510823	cg21098892	19	19	533872	534887	1015	-0.819	0.000000000000000	27.3528
rs9686314	cg00299286	5	5	180478190	180478185	5	0.819	0.000000000000000	27.3326
rs680564	cg27074582	2	2	240114368	240114406	38	-0.819	0.000000000000000	27.3010
rs9535551	cg23118561	13	13	51565316	51565237	79	0.819	0.000000000000000	27.2924
rs4569516	cg26207766	2	2	242762838	242763794	956	-0.818	0.000000000000000	27.2618
rs61779295	cg17210938	1	1	59043453	59043173	280	0.818	0.000000000000000	27.2300
rs11018720	cg23502204	11	11	87905301	87905295	6	-0.818	0.000000000000000	27.2265
rs2578424	cg16564132	7	7	47189026	47193871	4845	0.818	0.000000000000000	27.2144
rs114845562	cg07455790	6	6	31648403	31650735	2332	-0.818	0.000000000000000	27.1980
rs9826313	cg24033633	3	3	57943818	57945695	1877	0.818	0.000000000000000	27.1577
rs9269693	cg07984380	6	6	32546866	32547019	153	0.817	0.000000000000000	27.1226
rs1251079	cg22875332	1	1	76189445	76189707	262	0.817	0.000000000000000	27.1211
rs1328602	cg14240646	10	10	27529916	27532245	2329	0.817	0.000000000000000	27.0913
rs11216825	cg16805553	11	11	118099617	118100503	886	0.817	0.000000000000000	27.0782
rs75208378	cg00007215	17	17	21416316	21416281	35	-0.817	0.000000000000000	27.0716
rs9611170	cg24399712	22	22	39784845	39784796	49	0.816	0.000000000000000	26.9951
rs1872670	cg27202236	16	16	29328866	29329433	567	0.816	0.000000000000000	26.9823
rs1550279	cg04349084	8	8	23600854	23602677	1823	0.816	0.000000000000000	26.9795
rs17708682	cg11042320	5	5	149529999	149534497	4498	0.816	0.000000000000000	26.9234
rs164011	cg09812376	17	17	74273165	74270190	2975	0.815	0.000000000000000	26.9002
rs7853212	cg09976142	9	9	130955238	130955436	198	-0.815	0.000000000000000	26.8707
rs6547591	cg12391643	2	2	85317347	85316997	350	0.815	0.000000000000000	26.8676
rs940675	cg23006519	2	2	121221206	121223740	2534	0.815	0.000000000000000	26.8543
rs10853104	cg10950924	17	17	47092076	47092072	4	-0.815	0.000000000000000	26.8456
rs731245	cg23881368	13	13	47472266	47472343	77	-0.814	0.000000000000000	26.7495
rs4845677	cg09359103	1	1	154838050	154839909	1859	-0.814	0.000000000000000	26.7379
rs6912441	cg05672967	6	6	169252255	169256475	4220	-0.814	0.000000000000000	26.7131
rs4925367	cg03199926	20	20	60860916	60860733	183	0.814	0.000000000000000	26.6987
rs34629504	cg25251562	2	2	3704794	3704773	21	0.813	0.000000000000000	26.6242
rs12269237	cg26540559	10	10	102445994	102447443	1449	-0.813	0.000000000000000	26.5851
rs520500	cg20943999	11	11	85451938	85453669	1731	-0.812	0.000000000000000	26.5611
rs9692271	cg21341645	7	7	155088948	155091523	2575	0.812	0.000000000000000	26.5610
rs4793991	cg00947319	17	17	47001801	47005597	3796	-0.812	0.000000000000000	26.5379
rs61779295	cg01821018	1	1	59043453	59043280	173	0.812	0.000000000000000	26.5229
rs798549	cg23627948	7	7	2760750	2760692	58	0.812	0.000000000000000	26.5067
rs7932452	cg22785492	11	11	35538430	35542580	4150	0.812	0.000000000000000	26.4952
rs61876202	cg24654028	11	11	8854673	8854482	191	-0.811	0.000000000000000	26.4568
rs59941027	cg22307444	8	8	670092	672057	1965	0.811	0.000000000000000	26.4485
rs66707405	cg19775763	3	3	194787592	194786989	603	0.811	0.000000000000000	26.3871
rs6596409	cg19880597	5	5	136965661	136965606	55	-0.811	0.000000000000000	26.3635
rs4880108	cg04922188	9	9	139523472	139527675	4203	0.811	0.000000000000000	26.3571
rs3792607	cg09976051	4	4	178361621	178362394	773	-0.811	0.000000000000000	26.3569
rs6456081	cg07750638	6	6	166802299	166807114	4815	-0.810	0.000000000000000	26.3196
rs522145	cg05751310	16	16	88963856	88963738	118	0.810	0.000000000000000	26.3072
rs58048858	cg20356637	15	15	67355486	67356310	824	-0.810	0.000000000000000	26.3001
rs1359414	cg06205333	1	1	112161635	112161618	17	-0.810	0.000000000000000	26.2927
rs1654468	cg22459517	19	19	55584193	55587193	3000	0.810	0.000000000000000	26.2815
rs255027	cg11303630	5	5	178774860	178776243	1383	-0.810	0.000000000000000	26.2813
rs62076142	cg03065899	17	17	80920765	80920376	389	0.810	0.000000000000000	26.2773
rs116687226	cg02389040	6	6	31654732	31650786	3946	0.810	0.000000000000000	26.2471
rs2253833	cg23024343	7	7	107205669	107201750	3919	-0.809	0.000000000000000	26.1905
rs6446526	cg08695418	4	4	6726070	6729199	3129	0.809	0.000000000000000	26.1840
rs12592250	cg07352416	15	15	78650756	78651749	993	0.809	0.000000000000000	26.1745
rs522145	cg03178541	16	16	88963856	88963798	58	0.809	0.000000000000000	26.1604
rs2960836	cg16145915	7	7	1202980	1198662	4318	0.809	0.000000000000000	26.1453
rs143788953	cg03198009	6	6	29643877	29648604	4727	-0.809	0.000000000000000	26.1359
rs10883500	cg07570687	10	10	102238324	102243282	4958	-0.809	0.000000000000000	26.1280
rs7653344	cg05401945	3	3	56586371	56590734	4363	-0.808	0.000000000000000	26.1052
rs117534060	cg17213462	6	6	29790905	29795411	4506	-0.808	0.000000000000000	26.1024
rs72703980	cg04181038	4	4	183729202	183730758	1556	0.808	0.000000000000000	26.0809
rs11559146	cg19149522	7	7	6621277	6616423	4854	0.808	0.000000000000000	26.0574
rs55895668	cg20784950	8	8	145001031	145002522	1491	-0.808	0.000000000000000	26.0288
rs2074225	cg10158843	11	11	60776306	60776172	134	0.807	0.000000000000000	25.9532
rs1411273	cg11343894	1	1	153602435	153599704	2731	0.807	0.000000000000000	25.9421
rs1411273	cg13946767	1	1	153602435	153599671	2764	0.807	0.000000000000000	25.9357
rs56334578	cg10173586	8	8	145020025	145020593	568	-0.807	0.000000000000000	25.9121
rs2427246	cg13770153	20	20	60517047	60521292	4245	0.806	0.000000000000000	25.8722
rs9811920	cg27384355	3	3	99844293	99844353	60	-0.806	0.000000000000000	25.8528
rs7158350	cg19818308	14	14	75946814	75946745	69	-0.806	0.000000000000000	25.8501
rs2651838	cg11525052	11	11	2319531	2321955	2424	-0.806	0.000000000000000	25.8238
rs1474182	cg13919466	1	1	32136398	32135498	900	0.806	0.000000000000000	25.8182
rs593257	cg18229457	1	1	58621708	58622038	330	0.806	0.000000000000000	25.8053
rs7941054	cg01663953	11	11	86129021	86133777	4756	-0.805	0.000000000000000	25.7442
rs10745704	cg08922308	12	12	95226936	95226993	57	-0.805	0.000000000000000	25.7316
rs10064596	cg09060608	5	5	178983748	178986726	2978	-0.805	0.000000000000000	25.7245
rs3794723	cg23957736	17	17	80529495	80530229	734	-0.805	0.000000000000000	25.6885
rs7423	cg05872129	22	22	39781429	39784769	3340	-0.804	0.000000000000000	25.6541
rs10821016	cg21171704	9	9	95521888	95525381	3493	0.804	0.000000000000000	25.6188
rs3743884	cg26944245	16	16	420678	421049	371	0.804	0.000000000000000	25.6041
rs62018585	cg25498107	15	15	41096605	41100233	3628	-0.804	0.000000000000000	25.5933
rs9269693	cg23905789	6	6	32546866	32549935	3069	0.804	0.000000000000000	25.5931
rs4843648	cg26764761	16	16	87682180	87682142	38	0.803	0.000000000000000	25.5760
rs4838774	cg12537405	10	10	134898843	134898881	38	-0.803	0.000000000000000	25.5392
rs11652817	cg11076954	17	17	1508641	1508444	197	0.803	0.000000000000000	25.5166
rs3785989	cg08154101	17	17	9130197	9130094	103	-0.803	0.000000000000000	25.4955
rs61776719	cg17077180	1	1	38461319	38461687	368	-0.803	0.000000000000000	25.4821
rs117923841	cg07368061	17	17	44086100	44090862	4762	0.803	0.000000000000000	25.4708
rs11653726	cg19190016	17	17	81025298	81025684	386	0.802	0.000000000000000	25.4533
rs6937877	cg17172308	6	6	168533648	168533631	17	-0.802	0.000000000000000	25.4473
rs58730603	cg20223687	7	7	158054764	158059142	4378	-0.802	0.000000000000000	25.4261
rs2839204	cg12516959	21	21	47716547	47718080	1533	-0.802	0.000000000000000	25.3995
rs7111341	cg08241307	11	11	2213166	2212225	941	0.802	0.000000000000000	25.3882
rs4731435	cg26209990	7	7	127912044	127911258	786	0.801	0.000000000000000	25.3636
rs428183	cg02254261	7	7	158962061	158964346	2285	0.801	0.000000000000000	25.3613
rs6789147	cg14180696	3	3	194088911	194089473	562	-0.801	0.000000000000000	25.3504
rs114845562	cg18576957	6	6	31648403	31651020	2617	-0.801	0.000000000000000	25.3434
rs9356624	cg03881738	6	6	170549177	170547103	2074	0.801	0.000000000000000	25.3194
rs10407212	cg22038059	19	19	18699445	18699342	103	-0.801	0.000000000000000	25.3190
rs28559805	cg17270519	12	12	132925960	132923339	2621	-0.801	0.000000000000000	25.3130
rs73558067	cg21170085	9	9	137645662	137645730	68	0.801	0.000000000000000	25.2857
rs1999324	cg15636421	21	21	33241083	33242495	1412	0.801	0.000000000000000	25.2753
rs1651891	cg22838050	19	19	868620	872690	4070	0.801	0.000000000000000	25.2738
rs4890901	cg12555907	18	18	74846355	74845422	933	0.801	0.000000000000000	25.2648
rs6010749	cg05085169	20	20	61442043	61443751	1708	-0.800	0.000000000000000	25.2294
rs6889917	cg25438517	5	5	77149970	77146796	3174	-0.800	0.000000000000000	25.2220
rs4569516	cg03455424	2	2	242762838	242763982	1144	-0.800	0.000000000000000	25.1840
rs2550272	cg23170091	3	3	195486633	195490094	3461	0.800	0.000000000000000	25.1752
rs12126081	cg21868798	1	1	199478856	199481399	2543	-0.800	0.000000000000000	25.1590
rs6059869	cg21427119	20	20	30128553	30132790	4237	0.799	0.000000000000000	25.1471
rs9747114	cg13876325	17	17	16195036	16190098	4938	0.799	0.000000000000000	25.1421
rs11884219	cg04883911	2	2	208976975	208977452	477	0.799	0.000000000000000	25.1131
rs6962998	cg05124021	7	7	157487013	157487066	53	0.799	0.000000000000000	25.1004
rs2620630	cg02938066	8	8	145658155	145657956	199	0.799	0.000000000000000	25.0763
rs73223559	cg09727148	21	21	43563895	43560719	3176	0.799	0.000000000000000	25.0690
rs36984	cg21964798	5	5	1502285	1503259	974	0.799	0.000000000000000	25.0612
rs77034830	cg06108374	8	8	19317081	19319031	1950	-0.799	0.000000000000000	25.0606
rs56039511	cg10866700	4	4	1603970	1600828	3142	-0.799	0.000000000000000	25.0476
rs1361048	cg18346412	1	1	111928394	111929363	969	-0.798	0.000000000000000	25.0225
rs6009803	cg03648724	22	22	50051007	50052294	1287	0.798	0.000000000000000	25.0023
rs57472801	cg05468559	10	10	134322756	134319257	3499	-0.798	0.000000000000000	24.9788
rs7303138	cg15027294	12	12	1609593	1609537	56	-0.798	0.000000000000000	24.9668
rs4535497	cg13592947	5	5	1107428	1111049	3621	-0.798	0.000000000000000	24.9638
rs3729838	cg06478143	19	19	55668310	55669059	749	0.797	0.000000000000000	24.9340
rs4658818	cg24361198	1	1	242000426	242002464	2038	0.797	0.000000000000000	24.8884
rs7729225	cg09660878	5	5	77142829	77142695	134	-0.797	0.000000000000000	24.8585
rs1445561	cg08595989	8	8	81827801	81827712	89	-0.797	0.000000000000000	24.8516
rs2279574	cg08802841	12	12	89745477	89748726	3249	0.796	0.000000000000000	24.8344
rs2817171	cg26426080	1	1	3039148	3039210	62	0.796	0.000000000000000	24.7899
rs13174518	cg03686964	5	5	1867732	1868279	547	-0.796	0.000000000000000	24.7653
rs1411273	cg00012362	1	1	153602435	153599487	2948	0.796	0.000000000000000	24.7567
rs6561557	cg04663916	13	13	50265810	50265991	181	-0.796	0.000000000000000	24.7466
rs1565163	cg25918947	17	17	41361342	41365094	3752	0.795	0.000000000000000	24.7089
rs6500516	cg02566224	16	16	89147282	89149764	2482	0.795	0.000000000000000	24.6989
rs2272804	cg01808030	22	22	45809624	45809952	328	-0.795	0.000000000000000	24.6861
rs4849873	cg21406402	2	2	121221823	121223847	2024	-0.795	0.000000000000000	24.6804
rs10422233	cg23264413	19	19	43705396	43710277	4881	-0.795	0.000000000000000	24.6696
rs74002905	cg25009498	17	17	80562219	80562120	99	-0.794	0.000000000000000	24.6313
rs10781585	cg27286337	10	10	134553369	134555280	1911	0.794	0.000000000000000	24.6255
rs114845562	cg06460587	6	6	31648403	31650930	2527	-0.793	0.000000000000000	24.5276
rs1536760	cg18696361	13	13	114913677	114913265	412	-0.793	0.000000000000000	24.5157
rs5997629	cg03868770	22	22	30782089	30783737	1648	-0.793	0.000000000000000	24.4910
rs11652817	cg09329516	17	17	1508641	1508261	380	0.793	0.000000000000000	24.4570
rs557264	cg27001894	10	10	13022684	13022624	60	0.792	0.000000000000000	24.4252
rs11123765	cg15544633	2	2	99768064	99771531	3467	-0.792	0.000000000000000	24.4217
rs1848044	cg27289463	11	11	110649270	110649234	36	-0.792	0.000000000000000	24.4192
rs74860689	cg22771759	13	13	24902506	24902376	130	-0.792	0.000000000000000	24.4183
rs72704934	cg05065964	14	14	101694172	101694170	2	-0.791	0.000000000000000	24.3096
rs60984070	cg04546413	19	19	29218682	29218101	581	0.791	0.000000000000000	24.3048
rs34870178	cg04103514	19	19	14889103	14889425	322	-0.791	0.000000000000000	24.3030
rs2124246	cg05299278	17	17	33885431	33885742	311	-0.791	0.000000000000000	24.2706
rs1060491	cg10092770	20	20	61665817	61668397	2580	-0.791	0.000000000000000	24.2688
rs73277062	cg07223935	17	17	85842	85413	429	0.791	0.000000000000000	24.2563
snp_11_68139960	cg17970341	11	11	68139960	68139725	235	-0.793	0.000000000000000	24.2515
rs562971	cg18562198	1	1	84525789	84524127	1662	-0.791	0.000000000000000	24.2417
rs2272658	cg16499645	8	8	145651262	145654854	3592	0.791	0.000000000000000	24.2411
rs6714827	cg19371706	2	2	23653929	23652036	1893	-0.791	0.000000000000000	24.2275
rs6010749	cg20901426	20	20	61442043	61443715	1672	-0.790	0.000000000000000	24.2245
rs2074174	cg25234359	19	19	18699990	18699219	771	-0.790	0.000000000000000	24.2143
rs4909153	cg20235871	7	7	158046054	158047359	1305	-0.790	0.000000000000000	24.1842
rs7948284	cg16476427	11	11	107582885	107582876	9	0.790	0.000000000000000	24.1819
rs12598652	cg01810329	16	16	89230316	89234490	4174	0.790	0.000000000000000	24.1743
rs11651707	cg16886414	17	17	78849310	78851149	1839	0.790	0.000000000000000	24.1671
rs7111341	cg08005462	11	11	2213166	2212133	1033	0.790	0.000000000000000	24.1306
rs56039511	cg27207756	4	4	1603970	1607291	3321	0.789	0.000000000000000	24.1169
rs116252966	cg03024860	9	9	136657348	136657884	536	0.789	0.000000000000000	24.1121
rs1818813	cg25485091	18	18	61313803	61312367	1436	-0.789	0.000000000000000	24.1116
rs12530713	cg11557463	7	7	79754656	79754567	89	-0.789	0.000000000000000	24.1081
rs731245	cg05506829	13	13	47472266	47472349	83	-0.789	0.000000000000000	24.1005
rs424549	cg10141789	7	7	101804222	101807411	3189	0.789	0.000000000000000	24.0885
rs4563249	cg20891558	2	2	74354016	74357851	3835	0.789	0.000000000000000	24.0489
rs4735895	cg07234876	8	8	600729	600039	690	0.788	0.000000000000000	24.0238
rs61782184	cg21385522	1	1	16150976	16154831	3855	0.788	0.000000000000000	23.9672
rs11259652	cg10616319	10	10	15468750	15468812	62	-0.788	0.000000000000000	23.9549
rs2259504	cg25089982	13	13	114193102	114195710	2608	-0.788	0.000000000000000	23.9420
rs2074225	cg19307003	11	11	60776306	60775715	591	0.788	0.000000000000000	23.9280
rs9356521	cg06687504	6	6	167259083	167263454	4371	0.787	0.000000000000000	23.9170
rs4843648	cg03834411	16	16	87682180	87682036	144	0.787	0.000000000000000	23.9071
rs2279574	cg15296664	12	12	89745477	89748773	3296	0.787	0.000000000000000	23.8985
rs6937708	cg14037397	6	6	775505	775503	2	-0.787	0.000000000000000	23.8608
rs2975216	cg01527407	14	14	105713134	105714153	1019	-0.786	0.000000000000000	23.8140
rs11682717	cg22681709	2	2	178499240	178499509	269	-0.786	0.000000000000000	23.8134
rs62018585	cg13045913	15	15	41096605	41100308	3703	-0.786	0.000000000000000	23.7989
rs339392	cg04547181	19	19	6722022	6721855	167	-0.786	0.000000000000000	23.7963
rs3765327	cg03433313	16	16	819719	819064	655	0.786	0.000000000000000	23.7854
rs3864	cg15292110	13	13	97488349	97488358	9	0.786	0.000000000000000	23.7769
rs35445101	cg08269402	6	6	32546879	32549631	2752	-0.786	0.000000000000000	23.7702
rs4909153	cg06497408	7	7	158046054	158046838	784	-0.786	0.000000000000000	23.7525
rs9506193	cg05122437	13	13	30055026	30055092	66	0.786	0.000000000000000	23.7517
rs339392	cg14279361	19	19	6722022	6721955	67	-0.786	0.000000000000000	23.7362
rs10275401	cg18402987	7	7	1213943	1209562	4381	0.785	0.000000000000000	23.7044
rs4653319	cg06917450	1	1	38155699	38156652	953	-0.785	0.000000000000000	23.7009
rs13344462	cg12119625	19	19	54106756	54106789	33	0.785	0.000000000000000	23.6911
rs888652	cg09496634	16	16	87712366	87712353	13	0.785	0.000000000000000	23.6818
rs10409392	cg00667525	19	19	18699333	18699118	215	0.785	0.000000000000000	23.6743
rs1863140	cg25654952	7	7	7861045	7861342	297	-0.784	0.000000000000000	23.5997
rs17137242	cg03649125	16	16	4798072	4802469	4397	-0.784	0.000000000000000	23.5893
rs9419103	cg02981003	10	10	134915832	134917911	2079	0.784	0.000000000000000	23.5732
rs9931605	cg00534468	16	16	81579491	81579629	138	0.783	0.000000000000000	23.4687
rs12404105	cg03585734	1	1	15596180	15598865	2685	-0.783	0.000000000000000	23.4472
rs13002299	cg15059639	2	2	171219649	171220061	412	-0.783	0.000000000000000	23.4457
rs11127318	cg21862353	2	2	1804461	1801628	2833	0.782	0.000000000000000	23.4164
rs5014007	cg14062261	7	7	156731756	156736159	4403	-0.782	0.000000000000000	23.4035
rs143788953	cg15708526	6	6	29643877	29648271	4394	-0.782	0.000000000000000	23.3976
rs61734374	cg02673002	11	11	74457056	74459317	2261	-0.782	0.000000000000000	23.3946
snp_12_133558006	cg25751054	12	12	133558006	133559763	1757	0.782	0.000000000000000	23.3817
rs1049302	cg22138327	13	13	27998769	27999177	408	0.782	0.000000000000000	23.3802
rs13174518	cg14773178	5	5	1867732	1868261	529	-0.781	0.000000000000000	23.3427
rs12903325	cg13399903	15	15	50353277	50352288	989	-0.781	0.000000000000000	23.3416
rs13136172	cg00555420	4	4	16218496	16214868	3628	0.781	0.000000000000000	23.3395
rs2803341	cg03396347	1	1	1878628	1875803	2825	-0.781	0.000000000000000	23.3283
rs867479	cg06589239	7	7	959118	961457	2339	0.781	0.000000000000000	23.3232
rs16970851	cg05924882	15	15	40885107	40883034	2073	-0.781	0.000000000000000	23.2766
rs4294092	cg03958363	7	7	1589056	1587692	1364	-0.781	0.000000000000000	23.2716
rs10064596	cg05457628	5	5	178983748	178986728	2980	-0.781	0.000000000000000	23.2649
rs116683932	cg24237397	6	6	29136980	29141678	4698	-0.781	0.000000000000000	23.2639
rs6434098	cg23482132	2	2	153415376	153415027	349	-0.780	0.000000000000000	23.2431
rs2816627	cg27165867	14	14	105736109	105738592	2483	-0.780	0.000000000000000	23.2340
rs8137258	cg17814680	22	22	20135961	20134676	1285	0.780	0.000000000000000	23.2207
rs664910	cg08036172	3	3	127474030	127473609	421	0.780	0.000000000000000	23.2151
rs4770131	cg13730219	13	13	21897468	21896301	1167	-0.780	0.000000000000000	23.2104
rs61776719	cg18451016	1	1	38461319	38461880	561	-0.780	0.000000000000000	23.1917
rs13392762	cg27223728	2	2	70784661	70784562	99	0.780	0.000000000000000	23.1864
rs4563249	cg05890377	2	2	74354016	74357713	3697	0.780	0.000000000000000	23.1864
rs886427	cg05737682	16	16	3023605	3021802	1803	-0.780	0.000000000000000	23.1829
rs11229656	cg18551877	11	11	58607494	58612087	4593	0.779	0.000000000000000	23.1464
rs2279574	cg12414174	12	12	89745477	89748895	3418	0.778	0.000000000000000	23.0558
rs11736410	cg00071950	4	4	10017241	10020882	3641	-0.778	0.000000000000000	23.0509
rs11120872	cg13951223	1	1	6008686	6011309	2623	0.778	0.000000000000000	23.0469
rs401681	cg06550200	5	5	1322087	1325588	3501	-0.778	0.000000000000000	23.0408
rs1617058	cg08247887	10	10	44394465	44394566	101	-0.778	0.000000000000000	22.9824
rs13037244	cg24112000	20	20	60947212	60950667	3455	0.778	0.000000000000000	22.9782
rs5762824	cg23772226	22	22	29222930	29225779	2849	0.777	0.000000000000000	22.9669
rs1056534	cg03115019	17	17	80708601	80708279	322	0.777	0.000000000000000	22.9651
rs34862781	cg13286116	11	11	13305263	13302098	3165	0.777	0.000000000000000	22.9628
rs1125872	cg21690450	13	13	102273822	102276634	2812	-0.777	0.000000000000000	22.9511
rs13337037	cg08509907	16	16	31478711	31477327	1384	0.777	0.000000000000000	22.9482
rs3760410	cg23247955	17	17	48471597	48475522	3925	0.777	0.000000000000000	22.9361
rs2742243	cg06632098	10	10	43601749	43605906	4157	0.777	0.000000000000000	22.9193
rs62172494	cg07336099	2	2	140025686	140029691	4005	-0.777	0.000000000000000	22.8922
rs11120872	cg22356839	1	1	6008686	6011302	2616	0.777	0.000000000000000	22.8825
rs1933295	cg19022814	1	1	62107021	62107477	456	-0.776	0.000000000000000	22.8697
rs12599065	cg07737292	16	16	56896036	56892460	3576	-0.776	0.000000000000000	22.8614
rs112730707	cg00555438	3	3	195582353	195578280	4073	0.776	0.000000000000000	22.8412
rs10773765	cg14604444	12	12	130767334	130766091	1243	-0.776	0.000000000000000	22.8332
rs7944394	cg06046490	11	11	323649	320940	2709	0.776	0.000000000000000	22.8219
rs3112225	cg00492362	2	2	95791528	95788963	2565	0.776	0.000000000000000	22.8166
rs7902103	cg13340899	10	10	7672799	7670827	1972	-0.776	0.000000000000000	22.8105
rs8082389	cg03168497	17	17	48583652	48586147	2495	0.776	0.000000000000000	22.7909
rs2250625	cg00635590	19	19	2270099	2273706	3607	-0.776	0.000000000000000	22.7883
rs11251963	cg18196295	10	10	418676	418757	81	0.775	0.000000000000000	22.7720
rs28378405	cg24085801	12	12	132940611	132943117	2506	0.775	0.000000000000000	22.7664
rs4143566	cg15806569	2	2	1771399	1771408	9	-0.775	0.000000000000000	22.7596
rs1356661	cg14626521	3	3	140575579	140578726	3147	-0.775	0.000000000000000	22.7589
rs13121822	cg19312667	4	4	25090362	25090491	129	-0.775	0.000000000000000	22.7565
rs7701755	cg00585072	5	5	140182101	140186983	4882	-0.775	0.000000000000000	22.7332
rs6889917	cg11012412	5	5	77149970	77147141	2829	-0.775	0.000000000000000	22.7241
rs41315846	cg05767404	1	1	247712303	247712591	288	0.775	0.000000000000000	22.7131
rs11843664	cg24476569	13	13	95951339	95954382	3043	0.775	0.000000000000000	22.7101
rs10229846	cg24499411	7	7	47580116	47580247	131	-0.775	0.000000000000000	22.7095
rs692963	cg02487331	1	1	146547985	146550467	2482	0.774	0.000000000000000	22.6876
rs6708233	cg20638140	2	2	107469718	107469723	5	0.774	0.000000000000000	22.6859
rs4983537	cg24943514	14	14	105183641	105187356	3715	-0.774	0.000000000000000	22.6636
rs532440	cg19643109	6	6	160697628	160697625	3	0.774	0.000000000000000	22.6427
rs62242358	cg02578087	3	3	8668240	8671361	3121	-0.774	0.000000000000000	22.6381
rs2240517	cg05370662	1	1	44171266	44172378	1112	-0.774	0.000000000000000	22.6361
rs2816627	cg13114125	14	14	105736109	105738426	2317	-0.774	0.000000000000000	22.6334
rs10848703	cg19995117	12	12	2882250	2880862	1388	-0.774	0.000000000000000	22.6324
rs35188965	cg22772691	5	5	1104938	1104195	743	0.774	0.000000000000000	22.6168
rs895074	cg07733481	3	3	122694400	122694286	114	0.773	0.000000000000000	22.5910
rs6032541	cg23252815	20	20	44420280	44420276	4	-0.773	0.000000000000000	22.5901
rs11210937	cg04131194	1	1	44405563	44405267	296	-0.773	0.000000000000000	22.5523
rs1454987	cg25898192	15	15	33420146	33418895	1251	-0.773	0.000000000000000	22.5427
rs3809109	cg07314988	11	11	290233	289774	459	-0.773	0.000000000000000	22.5381
rs2272804	cg23503501	22	22	45809624	45809793	169	-0.773	0.000000000000000	22.5379
rs13171927	cg16293892	5	5	77140654	77142620	1966	0.773	0.000000000000000	22.5216
rs11694779	cg20793665	2	2	232549258	232549224	34	0.772	0.000000000000000	22.4868
rs41315846	cg27573991	1	1	247712303	247712512	209	0.772	0.000000000000000	22.4633
rs2233244	cg08716584	11	11	60152531	60157161	4630	0.772	0.000000000000000	22.4507
rs933399	cg10833066	12	12	111807499	111807467	32	-0.772	0.000000000000000	22.4441
rs7174099	cg17847044	15	15	42099059	42102381	3322	-0.772	0.000000000000000	22.4440
rs9373311	cg15052665	6	6	141804925	141804349	576	-0.772	0.000000000000000	22.4380
rs7524321	cg06974143	1	1	159907362	159907515	153	-0.771	0.000000000000000	22.4098
rs692963	cg03229033	1	1	146547985	146550796	2811	0.771	0.000000000000000	22.4050
rs35997646	cg12725760	1	1	192869356	192873912	4556	-0.771	0.000000000000000	22.3913
rs11885797	cg05194412	2	2	137005737	137003533	2204	0.771	0.000000000000000	22.3751
rs11882334	cg12756686	19	19	29222000	29218302	3698	0.771	0.000000000000000	22.3720
rs62214453	cg20383624	21	21	46784330	46785334	1004	-0.771	0.000000000000000	22.3354
rs9846167	cg19876987	3	3	14257978	14258049	71	0.771	0.000000000000000	22.3324
rs7714366	cg24948829	5	5	169867337	169867148	189	-0.770	0.000000000000000	22.3203
rs7104929	cg01741372	11	11	784340	783889	451	0.770	0.000000000000000	22.3142
rs9517353	cg02088785	13	13	99219153	99223336	4183	-0.770	0.000000000000000	22.3088
rs11986393	cg10439896	8	8	144150944	144154986	4042	-0.770	0.000000000000000	22.2640
rs1559446	cg04072301	16	16	88975332	88975960	628	-0.770	0.000000000000000	22.2580
rs7904294	cg00753039	10	10	134968541	134969141	600	-0.769	0.000000000000000	22.2258
rs10055405	cg22857025	5	5	265666	266934	1268	-0.769	0.000000000000000	22.1990
rs10906941	cg25368482	10	10	47655994	47653939	2055	-0.769	0.000000000000000	22.1677
rs4883557	cg05053403	12	12	133120906	133120676	230	0.769	0.000000000000000	22.1641
rs12150031	cg04665204	17	17	79420224	79420424	200	-0.769	0.000000000000000	22.1473
rs3889759	cg11579907	6	6	151414325	151412213	2112	-0.769	0.000000000000000	22.1458
rs4874170	cg00021855	8	8	144690014	144690956	942	-0.769	0.000000000000000	22.1443
rs11623546	cg11829633	14	14	104269098	104273589	4491	-0.768	0.000000000000000	22.1270
rs78896566	cg21495349	7	7	1080182	1081344	1162	-0.768	0.000000000000000	22.0848
rs35935560	cg01430970	17	17	79908807	79905219	3588	-0.768	0.000000000000000	22.0810
rs61895104	cg13308137	11	11	47527795	47528955	1160	-0.768	0.000000000000000	22.0798
rs4699605	cg03676636	4	4	99064379	99064102	277	0.768	0.000000000000000	22.0737
rs4902214	cg18771300	14	14	63670903	63671737	834	-0.768	0.000000000000000	22.0605
rs12636296	cg06494592	3	3	125709050	125709126	76	0.767	0.000000000000000	22.0472
rs1263493	cg14029686	4	4	2763903	2765767	1864	0.767	0.000000000000000	22.0270
rs4964609	cg25345738	12	12	108075138	108078835	3697	-0.767	0.000000000000000	22.0229
rs12939375	cg11673840	17	17	47089717	47092156	2439	-0.767	0.000000000000000	22.0046
rs1411273	cg02331910	1	1	153602435	153599831	2604	0.767	0.000000000000000	22.0030
rs8065163	cg22878535	17	17	78431598	78431627	29	-0.767	0.000000000000000	21.9981
rs4558575	cg03282107	2	2	62522105	62521430	675	0.767	0.000000000000000	21.9945
rs766242	cg02253535	21	21	45151472	45147292	4180	0.767	0.000000000000000	21.9864
rs57017816	cg03382370	16	16	1122170	1122047	123	-0.767	0.000000000000000	21.9852
rs112730707	cg20917491	3	3	195582353	195578259	4094	0.767	0.000000000000000	21.9768
rs10840219	cg19695805	11	11	9388289	9385645	2644	0.767	0.000000000000000	21.9661
rs13152425	cg22105103	4	4	187894726	187893119	1607	0.766	0.000000000000000	21.9463
rs2269494	cg26444097	4	4	2428094	2432313	4219	-0.766	0.000000000000000	21.9275
rs17444839	cg09553982	10	10	77875690	77875676	14	-0.766	0.000000000000000	21.9212
rs645279	cg07061783	6	6	25880494	25882402	1908	0.766	0.000000000000000	21.9015
rs4924520	cg21153102	15	15	41254529	41252147	2382	-0.766	0.000000000000000	21.8992
rs60984070	cg03161606	19	19	29218682	29218774	92	0.766	0.000000000000000	21.8865
rs10252404	cg03188948	7	7	1209607	1209495	112	-0.765	0.000000000000000	21.8626
rs2074868	cg13984289	17	17	10221661	10220829	832	-0.765	0.000000000000000	21.8461
rs1993451	cg08330950	12	12	125137009	125140249	3240	0.765	0.000000000000000	21.8399
rs1621111	cg20748132	12	12	125217821	125217707	114	-0.765	0.000000000000000	21.8215
rs12942850	cg10115918	17	17	80927320	80922807	4513	0.765	0.000000000000000	21.8058
rs1980652	cg05082466	6	6	2952155	2953123	968	-0.764	0.000000000000000	21.7567
rs2587880	cg02433656	16	16	56322652	56322654	2	-0.764	0.000000000000000	21.7401
rs693960	cg07745373	11	11	58941450	58941415	35	0.764	0.000000000000000	21.7193
rs10915577	cg26840333	1	1	4710486	4711419	933	-0.764	0.000000000000000	21.7192
rs7320553	cg07022442	13	13	21861226	21864356	3130	0.764	0.000000000000000	21.7149
rs61683006	cg03829194	16	16	874933	875571	638	0.763	0.000000000000000	21.6915
rs2069443	cg27087150	7	7	150755173	150756527	1354	0.763	0.000000000000000	21.6777
rs113394007	cg02275226	11	11	134608758	134608598	160	-0.763	0.000000000000000	21.6770
rs1977834	cg14060519	10	10	95221307	95222867	1560	0.763	0.000000000000000	21.6708
rs2278478	cg11695684	2	2	233391463	233391265	198	-0.763	0.000000000000000	21.6486
rs635299	cg14061069	19	19	46274171	46274453	282	0.763	0.000000000000000	21.6450
rs1363563	cg18060909	5	5	150533754	150534782	1028	-0.762	0.000000000000000	21.5872
rs73252314	cg24289452	6	6	170231119	170231220	101	-0.762	0.000000000000000	21.5539
rs80000801	cg17427491	7	7	190361	190423	62	-0.762	0.000000000000000	21.5503
rs4537857	cg01903420	13	13	27292666	27295928	3262	0.762	0.000000000000000	21.5372
rs1174659	cg23961843	1	1	183620363	183623675	3312	0.761	0.000000000000000	21.5157
rs789990	cg07777347	3	3	194361863	194361833	30	-0.761	0.000000000000000	21.5149
rs73220080	cg05005217	8	8	25316227	25317638	1411	-0.761	0.000000000000000	21.5143
rs2246771	cg01310397	3	3	195487737	195490033	2296	0.761	0.000000000000000	21.5070
rs8066107	cg13768055	17	17	66675	65505	1170	-0.761	0.000000000000000	21.4793
rs4789817	cg27136344	17	17	80607989	80606911	1078	0.761	0.000000000000000	21.4652
rs846672	cg03640110	7	7	122630180	122635026	4846	-0.761	0.000000000000000	21.4496
rs2066590	cg20733077	13	13	50701190	50700845	345	-0.761	0.000000000000000	21.4457
snp_6_29642978	cg12463578	6	6	29642978	29644756	1778	0.760	0.000000000000000	21.4387
rs4782867	cg07978099	16	16	83985307	83986941	1634	0.760	0.000000000000000	21.3999
rs4690218	cg04106633	4	4	1043971	1044584	613	-0.760	0.000000000000000	21.3702
rs10422762	cg16000463	19	19	36157167	36157677	510	-0.760	0.000000000000000	21.3654
rs6693149	cg20432732	1	1	19446587	19451037	4450	0.759	0.000000000000000	21.3267
rs71503774	cg13727085	10	10	134827186	134823902	3284	-0.759	0.000000000000000	21.3255
rs12776659	cg26597838	10	10	834057	835615	1558	-0.759	0.000000000000000	21.3082
rs7958266	cg11119694	12	12	70634617	70634349	268	0.759	0.000000000000000	21.2736
rs28406830	cg24249390	15	15	90294747	90295951	1204	-0.758	0.000000000000000	21.2713
rs11770116	cg07017242	7	7	128048194	128047441	753	0.758	0.000000000000000	21.2559
rs4726571	cg21785750	7	7	142424782	142428317	3535	-0.758	0.000000000000000	21.2443
rs4862746	cg27532560	4	4	187877154	187881888	4734	0.758	0.000000000000000	21.2221
rs4880189	cg09305224	9	9	139923265	139927245	3980	0.758	0.000000000000000	21.2092
rs2874641	cg06852293	17	17	11460264	11459507	757	-0.758	0.000000000000000	21.2059
rs34972090	cg13301601	7	7	775075	774633	442	0.758	0.000000000000000	21.1948
rs4233027	cg10623802	1	1	1908703	1913544	4841	-0.757	0.000000000000000	21.1796
rs8043943	cg16701003	16	16	89025596	89028210	2614	-0.757	0.000000000000000	21.1794
rs77985051	cg04985582	21	21	15641704	15645988	4284	-0.757	0.000000000000000	21.1577
rs6545430	cg23486701	2	2	54788276	54789491	1215	-0.757	0.000000000000000	21.1526
rs4984289	cg12036633	15	15	63760569	63758958	1611	-0.757	0.000000000000000	21.1521
rs12806158	cg10411146	11	11	287407	289966	2559	-0.757	0.000000000000000	21.1412
rs4802561	cg10667338	19	19	49617130	49617042	88	0.757	0.000000000000000	21.1358
rs2749035	cg15290848	6	6	52633933	52629418	4515	0.757	0.000000000000000	21.1349
rs612529	cg17783317	19	19	54567253	54567123	130	0.757	0.000000000000000	21.1205
rs2910313	cg09052108	5	5	140553581	140557253	3672	0.757	0.000000000000000	21.1191
rs1800976	cg14019050	9	9	107690709	107690770	61	-0.757	0.000000000000000	21.1099
rs11677829	cg17916432	2	2	208988519	208989209	690	-0.756	0.000000000000000	21.0598
rs713946	cg05992904	22	22	48891376	48892994	1618	0.756	0.000000000000000	21.0301
rs7774863	cg19937878	6	6	13296206	13296149	57	-0.756	0.000000000000000	21.0234
rs4480192	cg14613195	9	9	20997090	20996718	372	-0.755	0.000000000000000	21.0155
rs2246771	cg07341007	3	3	195487737	195489909	2172	0.755	0.000000000000000	21.0059
rs116253737	cg18280909	6	6	29719899	29723301	3402	0.755	0.000000000000000	21.0037
rs1242331	cg13078931	1	1	53392908	53397458	4550	0.755	0.000000000000000	20.9910
rs10172708	cg01745370	2	2	109060169	109065127	4958	0.755	0.000000000000000	20.9899
snp_19_55245738	cg26736736	19	19	55245738	55247716	1978	-0.755	0.000000000000000	20.9789
rs1880347	cg21260733	3	3	197822541	197826510	3969	0.755	0.000000000000000	20.9683
rs10207508	cg19074292	2	2	106232863	106233078	215	-0.755	0.000000000000000	20.9674
rs3791936	cg03323067	2	2	218768422	218767655	767	0.755	0.000000000000000	20.9666
rs72671236	cg11256186	1	1	42288685	42288825	140	-0.755	0.000000000000000	20.9523
rs12200095	cg12887840	6	6	11216726	11218486	1760	-0.755	0.000000000000000	20.9479
rs754710	cg02817932	16	16	85683171	85683584	413	0.755	0.000000000000000	20.9403
rs78896566	cg24642844	7	7	1080182	1081250	1068	-0.754	0.000000000000000	20.9293
rs2286988	cg05372444	7	7	76142536	76145672	3136	-0.754	0.000000000000000	20.9213
rs8110698	cg07612827	19	19	7004532	7005180	648	-0.754	0.000000000000000	20.9094
rs36975	cg08282812	5	5	1505096	1505402	306	0.754	0.000000000000000	20.8938
rs734657	cg18131582	1	1	183912319	183912305	14	-0.754	0.000000000000000	20.8923
rs11751600	cg25738786	6	6	170532873	170532786	87	0.754	0.000000000000000	20.8801
snp_11_67380771	cg00290607	11	11	67380771	67383545	2774	-0.754	0.000000000000000	20.8736
rs62334644	cg13949093	5	5	3758427	3761535	3108	-0.754	0.000000000000000	20.8593
rs10427098	cg23991482	19	19	2327403	2324439	2964	-0.753	0.000000000000000	20.8421
rs62405459	cg00514575	5	5	180227032	180231155	4123	-0.753	0.000000000000000	20.8402
rs608132	cg13000080	2	2	75041538	75043142	1604	-0.753	0.000000000000000	20.8303
rs10516107	cg18693985	5	5	173348156	173351052	2896	0.753	0.000000000000000	20.8254
rs741060	cg00413030	7	7	158942937	158947138	4201	-0.753	0.000000000000000	20.8240
rs3919904	cg24142603	8	8	72752882	72753888	1006	-0.753	0.000000000000000	20.8219
rs3742130	cg18967835	13	13	99907341	99907350	9	-0.753	0.000000000000000	20.8026
rs4294092	cg18705808	7	7	1589056	1588284	772	-0.753	0.000000000000000	20.7934
rs11127318	cg26094651	2	2	1804461	1802045	2416	0.753	0.000000000000000	20.7782
rs35188965	cg00509649	5	5	1104938	1103848	1090	0.753	0.000000000000000	20.7777
rs115377111	cg19325793	6	6	33081979	33082165	186	-0.752	0.000000000000000	20.7626
rs2295734	cg10395519	6	6	151413828	151412304	1524	0.752	0.000000000000000	20.7434
rs9370689	cg24233211	6	6	13999545	14002749	3204	-0.752	0.000000000000000	20.7271
rs483042	cg08773314	2	2	239335320	239334832	488	0.752	0.000000000000000	20.7180
rs34296882	cg27029450	22	22	50098333	50098074	259	0.752	0.000000000000000	20.7070
rs10781644	cg14602393	12	12	133342067	133343405	1338	0.751	0.000000000000000	20.6812
rs2770972	cg04607322	5	5	180588977	180587716	1261	-0.751	0.000000000000000	20.6771
rs224168	cg00375444	16	16	926221	923658	2563	-0.751	0.000000000000000	20.6748
rs11716265	cg09456493	3	3	160602111	160603506	1395	0.751	0.000000000000000	20.6392
rs939538	cg17093855	17	17	72830398	72834959	4561	0.751	0.000000000000000	20.6288
rs28414241	cg05090351	10	10	126851739	126851162	577	0.751	0.000000000000000	20.6156
rs34992211	cg12791136	2	2	242930562	242927773	2789	-0.751	0.000000000000000	20.6134
rs2239307	cg09300795	16	16	4042449	4042428	21	0.751	0.000000000000000	20.6125
rs8066620	cg03255749	17	17	738853	739405	552	-0.751	0.000000000000000	20.6095
rs10744473	cg06777732	12	12	131113973	131118426	4453	0.750	0.000000000000000	20.5968
rs1881847	cg23398560	7	7	144571200	144571754	554	-0.750	0.000000000000000	20.5803
rs62011260	cg06161540	16	16	1358561	1361806	3245	0.750	0.000000000000000	20.5764
rs4735895	cg07685180	8	8	600729	600429	300	0.750	0.000000000000000	20.5496
rs34262244	cg16744531	19	19	17905907	17905626	281	-0.750	0.000000000000000	20.5475
rs6540429	cg24299847	1	1	207547253	207544840	2413	0.750	0.000000000000000	20.5297
rs10118804	cg14192188	9	9	135586105	135586036	69	0.749	0.000000000000000	20.5134
rs13236972	cg01981960	7	7	101272853	101274037	1184	0.749	0.000000000000000	20.5110
rs4802561	cg08382737	19	19	49617130	49617001	129	0.749	0.000000000000000	20.5068
rs4735895	cg02524346	8	8	600729	600233	496	0.749	0.000000000000000	20.5039
rs2816055	cg18795169	1	1	18898248	18902165	3917	-0.749	0.000000000000000	20.4993
rs4680257	cg25117092	3	3	150949240	150948274	966	0.749	0.000000000000000	20.4955
rs2074225	cg04046629	11	11	60776306	60775831	475	0.749	0.000000000000000	20.4830
rs114845562	cg04386400	6	6	31648403	31651158	2755	-0.749	0.000000000000000	20.4696
rs492488	cg11879188	9	9	136144960	136149908	4948	0.749	0.000000000000000	20.4680
rs4950357	cg00044796	1	1	146556146	146552390	3756	0.748	0.000000000000000	20.4197
rs10199829	cg01273330	2	2	28602911	28605224	2313	0.748	0.000000000000000	20.4017
rs2817137	cg21609526	1	1	3105160	3105151	9	-0.748	0.000000000000000	20.3960
rs60686235	cg09404119	5	5	570055	565486	4569	-0.748	0.000000000000000	20.3893
rs2272587	cg18872420	14	14	78023519	78023429	90	0.748	0.000000000000000	20.3876
rs62433138	cg00431813	7	7	1050877	1051703	826	0.748	0.000000000000000	20.3837
rs2307014	cg17084751	11	11	6949029	6953558	4529	0.748	0.000000000000000	20.3808
rs61776719	cg09847153	1	1	38461319	38461540	221	-0.747	0.000000000000000	20.3509
rs2601495	cg19404813	2	2	208990345	208988932	1413	-0.747	0.000000000000000	20.3509
rs61835719	cg15501526	10	10	2543390	2543763	373	0.747	0.000000000000000	20.3372
rs145826074	cg16444607	2	2	173057068	173061858	4790	-0.747	0.000000000000000	20.3321
rs2651838	cg02056751	11	11	2319531	2320647	1116	-0.747	0.000000000000000	20.3016
rs4735895	cg23958373	8	8	600729	599963	766	0.747	0.000000000000000	20.2975
rs116003093	cg16055526	6	6	33082267	33083287	1020	-0.747	0.000000000000000	20.2914
rs1333212	cg16197188	10	10	84556125	84559420	3295	-0.746	0.000000000000000	20.2622
rs113833242	cg11541678	22	22	50506235	50506001	234	0.746	0.000000000000000	20.2536
rs11766986	cg15641398	7	7	1267600	1266616	984	-0.746	0.000000000000000	20.2205
rs690082	cg24786174	18	18	74116668	74118243	1575	0.746	0.000000000000000	20.2153
rs2956540	cg05256605	5	5	121409180	121412184	3004	-0.746	0.000000000000000	20.2020
rs6688580	cg09107053	1	1	230985781	230985709	72	0.746	0.000000000000000	20.2017
rs10821016	cg01028796	9	9	95521888	95525261	3373	0.745	0.000000000000000	20.1970
rs10887024	cg27030141	10	10	123688152	123688359	207	0.745	0.000000000000000	20.1864
rs1812214	cg13045555	8	8	105344070	105342365	1705	-0.745	0.000000000000000	20.1623
rs35188965	cg12146829	5	5	1104938	1107855	2917	0.745	0.000000000000000	20.1288
rs10906564	cg26984593	10	10	14052026	14051636	390	-0.745	0.000000000000000	20.1228
rs17553284	cg15988970	13	13	43597706	43597736	30	0.744	0.000000000000000	20.1167
rs2855816	cg23003117	6	6	31466879	31466177	702	-0.744	0.000000000000000	20.1094
rs2106800	cg23391107	17	17	45924046	45924227	181	0.744	0.000000000000000	20.1088
rs113859809	cg17830204	7	7	99815491	99819110	3619	0.744	0.000000000000000	20.1037
rs11547267	cg06477444	19	19	50411395	50411521	126	-0.744	0.000000000000000	20.1032
rs4653319	cg12339802	1	1	38155699	38156545	846	-0.744	0.000000000000000	20.0968
rs12921918	cg05344293	16	16	84627187	84627507	320	0.744	0.000000000000000	20.0950
rs2431043	cg10070864	15	15	57659991	57664490	4499	0.744	0.000000000000000	20.0877
rs6768588	cg18770216	3	3	124487335	124491657	4322	0.744	0.000000000000000	20.0775
rs798536	cg19346786	7	7	2766383	2764209	2174	0.744	0.000000000000000	20.0668
rs55895668	cg04757492	8	8	145001031	145003862	2831	-0.744	0.000000000000000	20.0646
rs2095719	cg16169675	13	13	113591722	113594722	3000	0.744	0.000000000000000	20.0571
rs72703980	cg25539556	4	4	183729202	183733276	4074	-0.744	0.000000000000000	20.0484
rs11076846	cg03833378	16	16	4801419	4802600	1181	-0.744	0.000000000000000	20.0413
rs11657479	cg05266212	17	17	45822901	45822969	68	-0.743	0.000000000000000	20.0296
rs2599437	cg13554818	19	19	43979439	43979316	123	0.743	0.000000000000000	20.0137
rs2534685	cg04825215	6	6	31462245	31466722	4477	0.743	0.000000000000000	20.0048
rs2502067	cg26254345	10	10	2976374	2971684	4690	0.743	0.000000000000000	20.0023
rs114845562	cg02169713	6	6	31648403	31651094	2691	-0.743	0.000000000000000	19.9834
rs10838893	cg02574844	11	11	5955099	5959923	4824	0.743	0.000000000000000	19.9700
rs62111967	cg24800175	19	19	13350437	13345599	4838	-0.742	0.000000000000000	19.9588
rs2286988	cg02847425	7	7	76142536	76145280	2744	0.742	0.000000000000000	19.9425
rs12122827	cg26347746	1	1	202172769	202172848	79	-0.742	0.000000000000000	19.9304
rs12319958	cg02715879	12	12	133046239	133045926	313	0.742	0.000000000000000	19.9054
rs641293	cg22192069	6	6	13300368	13305324	4956	-0.742	0.000000000000000	19.9050
rs6558531	cg19131313	8	8	1707566	1704013	3553	-0.742	0.000000000000000	19.8993
rs7578940	cg04731861	2	2	219083318	219085781	2463	0.742	0.000000000000000	19.8914
rs11758742	cg05935904	6	6	170405021	170405014	7	0.742	0.000000000000000	19.8834
rs10853104	cg22947322	17	17	47092076	47091978	98	-0.741	0.000000000000000	19.8555
rs4759790	cg06189670	12	12	131296390	131300783	4393	-0.741	0.000000000000000	19.8514
rs17551822	cg10973622	2	2	86422416	86423274	858	-0.741	0.000000000000000	19.8438
rs10512645	cg26840437	5	5	1850220	1851071	851	0.741	0.000000000000000	19.8370
rs60870990	cg00645579	11	11	613742	617140	3398	0.741	0.000000000000000	19.8318
rs10006358	cg10197305	4	4	125490	125112	378	0.741	0.000000000000000	19.8305
rs11655845	cg15293063	17	17	75378954	75379504	550	0.741	0.000000000000000	19.8242
rs9365604	cg18405330	6	6	164171914	164171960	46	0.741	0.000000000000000	19.8067
rs7179953	cg00540400	15	15	79121776	79124168	2392	0.740	0.000000000000000	19.7863
rs2070589	cg19536664	17	17	6900362	6899085	1277	0.740	0.000000000000000	19.7810
rs6464080	cg00323915	7	7	150260388	150264987	4599	0.740	0.000000000000000	19.7723
rs11547658	cg27266060	8	8	22089477	22091797	2320	-0.740	0.000000000000000	19.7639
rs13096318	cg13444374	3	3	39425757	39421801	3956	0.740	0.000000000000000	19.7432
rs4958709	cg07181209	5	5	153583303	153585979	2676	0.739	0.000000000000000	19.7238
rs9365604	cg18403080	6	6	164171914	164171682	232	0.739	0.000000000000000	19.7170
rs7421885	cg15506703	2	2	242847364	242844601	2763	0.739	0.000000000000000	19.6815
rs4751141	cg09252806	10	10	131669890	131669630	260	-0.739	0.000000000000000	19.6796
rs13219432	cg00509249	6	6	109614905	109615579	674	0.739	0.000000000000000	19.6751
rs13236972	cg06206357	7	7	101272853	101274027	1174	0.738	0.000000000000000	19.6242
rs28366297	cg24760581	6	6	32560829	32557970	2859	0.738	0.000000000000000	19.6201
rs10845469	cg20141578	12	12	12225207	12225262	55	-0.738	0.000000000000000	19.6142
rs2576573	cg07080864	8	8	57357975	57359956	1981	0.738	0.000000000000000	19.5781
rs1361789	cg07216884	1	1	219960912	219964455	3543	0.737	0.000000000000000	19.5457
rs61779295	cg16699148	1	1	59043453	59043255	198	0.737	0.000000000000000	19.5107
rs10824800	cg17334937	10	10	54538310	54538305	5	-0.737	0.000000000000000	19.5086
rs55934553	cg25834613	7	7	1914059	1915315	1256	0.737	0.000000000000000	19.4996
rs74254240	cg08134671	19	19	2542094	2542837	743	-0.737	0.000000000000000	19.4943
rs34636900	cg15043113	5	5	3790706	3790687	19	-0.736	0.000000000000000	19.4928
rs2641959	cg06182923	1	1	33985353	33985406	53	0.736	0.000000000000000	19.4893
rs2373929	cg01068407	7	7	150714812	150714809	3	-0.736	0.000000000000000	19.4804
rs73135821	cg03999872	20	20	62275845	62272968	2877	0.736	0.000000000000000	19.4797
rs12916769	cg20117256	15	15	78723347	78726576	3229	-0.736	0.000000000000000	19.4763
rs10758189	cg13443165	9	9	33125804	33130375	4571	-0.736	0.000000000000000	19.4748
rs919482	cg06372353	4	4	147095630	147095635	5	-0.736	0.000000000000000	19.4648
rs8065136	cg09841001	17	17	79455342	79455736	394	-0.736	0.000000000000000	19.4519
rs884943	cg01056242	12	12	131622506	131622739	233	0.736	0.000000000000000	19.4286
rs3847018	cg13264672	7	7	39993262	39993440	178	-0.736	0.000000000000000	19.4223
rs9989009	cg16749629	12	12	66458362	66459807	1445	-0.735	0.000000000000000	19.4033
rs4677708	cg25512381	3	3	195337198	195342063	4865	0.735	0.000000000000000	19.4009
rs1247454	cg13324103	10	10	29945013	29948428	3415	-0.735	0.000000000000000	19.4004
rs11766986	cg15679892	7	7	1267600	1267057	543	-0.735	0.000000000000000	19.3920
rs705379	cg21856205	7	7	94953895	94953877	18	-0.735	0.000000000000000	19.3881
rs55645459	cg11356552	12	12	131383648	131387360	3712	0.735	0.000000000000000	19.3815
rs12299478	cg00772774	12	12	132699769	132704101	4332	0.735	0.000000000000000	19.3811
rs2064587	cg11657817	20	20	23433602	23433608	6	-0.735	0.000000000000000	19.3769
rs2846059	cg05868564	11	11	123351341	123351497	156	0.735	0.000000000000000	19.3651
rs2279574	cg05589489	12	12	89745477	89748821	3344	0.735	0.000000000000000	19.3635
rs2908776	cg08681685	16	16	53407506	53407594	88	0.735	0.000000000000000	19.3630
rs11678980	cg16506815	2	2	162101261	162101123	138	-0.735	0.000000000000000	19.3502
rs1124639	cg17644776	2	2	200775744	200775616	128	-0.734	0.000000000000000	19.3383
rs11216569	cg22335223	11	11	117699377	117698911	466	0.734	0.000000000000000	19.3306
rs2270052	cg08027265	7	7	2291399	2291960	561	0.734	0.000000000000000	19.3306
rs7324447	cg00054352	13	13	114889995	114891672	1677	-0.734	0.000000000000000	19.3294
rs36983	cg09885622	5	5	1503046	1504991	1945	0.734	0.000000000000000	19.3290
rs61563761	cg26353507	19	19	58011841	58010513	1328	-0.734	0.000000000000000	19.3279
rs7727015	cg17560009	5	5	185498	181726	3772	0.734	0.000000000000000	19.3183
rs2817171	cg09271661	1	1	3039148	3039059	89	0.734	0.000000000000000	19.3151
rs2647395	cg17737388	1	1	85728664	85724454	4210	-0.734	0.000000000000000	19.3119
rs3827266	cg22240348	21	21	46975848	46975805	43	0.734	0.000000000000000	19.3035
rs1935434	cg25019378	6	6	158746050	158749367	3317	-0.734	0.000000000000000	19.2923
rs853195	cg06716730	17	17	35848255	35851459	3204	-0.734	0.000000000000000	19.2919
rs61998861	cg05042606	14	14	104993974	104992432	1542	0.734	0.000000000000000	19.2897
rs769238	cg23574427	4	4	122744942	122746245	1303	0.734	0.000000000000000	19.2837
rs28417835	cg06216103	12	12	132697824	132696682	1142	-0.734	0.000000000000000	19.2812
rs11929331	cg00315563	3	3	182238534	182243039	4505	-0.734	0.000000000000000	19.2712
rs10931459	cg27211696	2	2	191394124	191398769	4645	0.733	0.000000000000000	19.2621
rs4690196	cg22718636	4	4	960713	961658	945	-0.733	0.000000000000000	19.2574
rs10931459	cg11845111	2	2	191394124	191398756	4632	0.733	0.000000000000000	19.2569
rs66898918	cg12717203	4	4	125848	124342	1506	0.733	0.000000000000000	19.2430
rs1060491	cg02380750	20	20	61665817	61661411	4406	0.733	0.000000000000000	19.2408
rs2028533	cg11062466	8	8	58056695	58055876	819	0.733	0.000000000000000	19.2332
rs12820727	cg14918019	12	12	129575767	129573603	2164	-0.733	0.000000000000000	19.2222
rs2264056	cg05280794	17	17	1040680	1040653	27	-0.733	0.000000000000000	19.2154
rs7992586	cg10466351	13	13	47735343	47735162	181	0.733	0.000000000000000	19.2141
rs12714416	cg27237671	2	2	671939	676223	4284	0.733	0.000000000000000	19.2089
rs35326339	cg10775039	10	10	50507975	50507214	761	0.733	0.000000000000000	19.2071
rs1476859	cg13482309	9	9	125391127	125391138	11	-0.733	0.000000000000000	19.1970
rs13330781	cg26635836	16	16	88235601	88237832	2231	-0.732	0.000000000000000	19.1875
rs8048703	cg01858712	16	16	12157067	12156525	542	0.732	0.000000000000000	19.1860
rs7853212	cg10071929	9	9	130955238	130955135	103	-0.732	0.000000000000000	19.1739
rs148449460	cg13011109	5	5	167950932	167955758	4826	0.732	0.000000000000000	19.1729
rs663677	cg26543816	4	4	38182674	38180741	1933	-0.732	0.000000000000000	19.1524
rs17647023	cg24114444	5	5	74062358	74062053	305	0.732	0.000000000000000	19.1459
rs4428726	cg14598338	9	9	96623559	96623480	79	0.732	0.000000000000000	19.1202
rs4896384	cg25399239	6	6	139009809	139013092	3283	0.732	0.000000000000000	19.1169
rs10175445	cg13906689	2	2	232472141	232472389	248	-0.732	0.000000000000000	19.1150
rs11982641	cg23723486	7	7	101361842	101361745	97	0.731	0.000000000000000	19.1108
rs1776255	cg12751644	20	20	60527964	60527061	903	0.731	0.000000000000000	19.1017
rs62222929	cg12746016	22	22	49560073	49560550	477	0.731	0.000000000000000	19.1015
rs12122827	cg06825163	1	1	202172769	202172912	143	-0.731	0.000000000000000	19.0971
rs116084136	cg12397463	6	6	33127143	33128825	1682	-0.731	0.000000000000000	19.0968
rs3923265	cg06901238	17	17	77707120	77706717	403	0.731	0.000000000000000	19.0953
rs4676076	cg14966782	2	2	109812126	109812089	37	0.731	0.000000000000000	19.0929
rs72704934	cg06741336	14	14	101694172	101696494	2322	-0.731	0.000000000000000	19.0823
rs12122827	cg05044291	1	1	202172769	202172867	98	-0.731	0.000000000000000	19.0782
rs10876072	cg06489912	12	12	51013559	51015475	1916	0.731	0.000000000000000	19.0755
rs726311	cg20934520	17	17	34838547	34838488	59	0.731	0.000000000000000	19.0736
snp_10_45600385	cg03955764	10	10	45600385	45604781	4396	0.731	0.000000000000000	19.0577
rs6510873	cg03605761	19	19	664931	663973	958	0.731	0.000000000000000	19.0507
rs114845562	cg02304584	6	6	31648403	31650790	2387	-0.731	0.000000000000000	19.0459
rs10853104	cg07075026	17	17	47092076	47091521	555	-0.730	0.000000000000000	19.0388
rs8074002	cg18593317	17	17	14198259	14198368	109	-0.730	0.000000000000000	19.0362
rs147284291	cg27626240	6	6	32025326	32030123	4797	-0.730	0.000000000000000	19.0268
rs10818454	cg13527921	9	9	100819940	100819928	12	-0.730	0.000000000000000	19.0125
rs2475433	cg13473803	10	10	103048354	103048104	250	0.730	0.000000000000000	19.0116
rs28514926	cg10180050	10	10	129196401	129194434	1967	0.730	0.000000000000000	18.9995
rs908744	cg13918804	1	1	2038893	2043761	4868	-0.729	0.000000000000000	18.9630
rs3130260	cg06375761	6	6	33278816	33280408	1592	-0.729	0.000000000000000	18.9334
rs4775608	cg00520135	15	15	63331940	63333846	1906	-0.729	0.000000000000000	18.9324
rs66898918	cg20320494	4	4	125848	124232	1616	0.729	0.000000000000000	18.9145
rs2430419	cg25731401	2	2	10575788	10572392	3396	0.729	0.000000000000000	18.9114
rs7816488	cg20585841	8	8	102729403	102729926	523	0.729	0.000000000000000	18.9085
rs6779395	cg13668339	3	3	67701430	67704244	2814	0.728	0.000000000000000	18.8784
rs2564863	cg12822818	11	11	112096646	112096781	135	-0.728	0.000000000000000	18.8731
rs6937877	cg20992785	6	6	168533648	168533507	141	-0.728	0.000000000000000	18.8626
rs13001660	cg06850787	2	2	716367	716357	10	-0.728	0.000000000000000	18.8339
rs34267871	cg27550441	16	16	14529078	14530550	1472	-0.728	0.000000000000000	18.8336
rs104903	cg15698299	3	3	52230475	52233019	2544	-0.727	0.000000000000000	18.7962
rs2008053	cg11494091	17	17	61954918	61959527	4609	-0.727	0.000000000000000	18.7892
snp_3_40491986	cg09455208	3	3	40491986	40491958	28	-0.729	0.000000000000000	18.7709
rs886427	cg04696391	16	16	3023605	3021794	1811	-0.727	0.000000000000000	18.7505
rs1056534	cg00809820	17	17	80708601	80708513	88	0.726	0.000000000000000	18.7303
rs116194834	cg16958594	6	6	30880757	30882708	1951	0.726	0.000000000000000	18.7285
rs612529	cg08479752	19	19	54567253	54567279	26	0.726	0.000000000000000	18.7266
rs2439377	cg24382249	15	15	66946920	66947171	251	-0.726	0.000000000000000	18.7132
rs3752547	cg04199779	1	1	9294903	9294473	430	0.726	0.000000000000000	18.7066
rs62056168	cg23277328	17	17	211004	211482	478	-0.726	0.000000000000000	18.6893
rs251732	cg02562761	16	16	4310468	4307906	2562	0.725	0.000000000000000	18.6661
rs6849732	cg27339282	4	4	139838079	139840514	2435	0.725	0.000000000000000	18.6599
rs763128	cg06623630	22	22	50018045	50017776	269	0.725	0.000000000000000	18.6572
rs4563249	cg01017244	2	2	74354016	74357527	3511	0.725	0.000000000000000	18.6563
rs57281145	cg13173255	8	8	1153022	1156483	3461	-0.725	0.000000000000000	18.6445
rs2411151	cg02848875	15	15	64383215	64387786	4571	-0.725	0.000000000000000	18.6263
rs12024377	cg03061435	1	1	205537858	205537833	25	-0.725	0.000000000000000	18.6184
rs61998861	cg18563133	14	14	104993974	104992441	1533	0.725	0.000000000000000	18.6138
rs12599013	cg01959050	16	16	4167739	4170088	2349	-0.724	0.000000000000000	18.5949
rs6488426	cg06202470	12	12	11700290	11700489	199	-0.724	0.000000000000000	18.5942
rs7037873	cg13979562	9	9	138967601	138967844	243	-0.724	0.000000000000000	18.5668
rs4077810	cg03575939	16	16	31340909	31345277	4368	-0.724	0.000000000000000	18.5636
rs12947571	cg02031712	17	17	113794	113799	5	0.724	0.000000000000000	18.5451
rs3786047	cg24831541	17	17	4615098	4613045	2053	0.724	0.000000000000000	18.5341
rs6087526	cg03864128	20	20	32398295	32398023	272	0.724	0.000000000000000	18.5245
rs4148939	cg07888661	10	10	73762662	73759402	3260	-0.724	0.000000000000000	18.5240
rs6087526	cg03355213	20	20	32398295	32398230	65	0.723	0.000000000000000	18.5210
rs35244030	cg15852320	12	12	3229074	3232207	3133	-0.723	0.000000000000000	18.5082
rs2934814	cg02107279	5	5	14872689	14870749	1940	0.723	0.000000000000000	18.4994
rs2145154	cg21123519	14	14	69095847	69095679	168	-0.723	0.000000000000000	18.4973
rs7339081	cg07926092	13	13	79235501	79233506	1995	0.723	0.000000000000000	18.4957
rs12472245	cg04941313	2	2	66770553	66770400	153	0.723	0.000000000000000	18.4732
rs3785100	cg04539111	16	16	67997920	67997858	62	0.723	0.000000000000000	18.4603
rs11060115	cg01290755	12	12	129554644	129554587	57	-0.723	0.000000000000000	18.4587
rs3130981	cg06321045	6	6	31083813	31088343	4530	-0.723	0.000000000000000	18.4569
rs9890200	cg18945744	17	17	48624523	48628573	4050	-0.722	0.000000000000000	18.4451
rs7608524	cg07689252	2	2	242710236	242714016	3780	0.722	0.000000000000000	18.4429
rs73033992	cg20026582	6	6	166267780	166268781	1001	0.722	0.000000000000000	18.4418
rs11103523	cg14227731	9	9	137669908	137673708	3800	0.722	0.000000000000000	18.4368
rs2457382	cg22872349	15	15	81407517	81410745	3228	0.722	0.000000000000000	18.4221
snp_17_4541042	cg23873735	17	17	4541042	4539072	1970	0.722	0.000000000000000	18.4194
rs541899	cg18522231	3	3	196704026	196705629	1603	-0.722	0.000000000000000	18.4147
rs17447903	cg23707590	6	6	158028337	158028962	625	0.722	0.000000000000000	18.3943
rs7494316	cg02248514	14	14	32842066	32842070	4	-0.721	0.000000000000000	18.3753
rs2279575	cg22480875	12	12	77417344	77417567	223	-0.721	0.000000000000000	18.3740
snp_1_197897945	cg00114966	1	1	197897945	197893920	4025	-0.721	0.000000000000000	18.3518
rs3768919	cg21843262	2	2	44512971	44513757	786	0.721	0.000000000000000	18.3419
rs116341575	cg03251349	6	6	30100040	30104916	4876	-0.721	0.000000000000000	18.3400
rs11674969	cg22595526	2	2	735825	740718	4893	0.721	0.000000000000000	18.3362
rs11662959	cg25872816	18	18	74168978	74168914	64	-0.721	0.000000000000000	18.3336
rs7587469	cg22332049	2	2	240609956	240609875	81	-0.721	0.000000000000000	18.3225
rs57506457	cg16958524	3	3	119191975	119187511	4464	-0.721	0.000000000000000	18.3178
rs9554039	cg26772116	13	13	28012908	28016624	3716	0.720	0.000000000000000	18.2950
rs4318649	cg11266682	4	4	10016815	10021025	4210	-0.720	0.000000000000000	18.2931
rs257361	cg10881242	5	5	171057133	171057282	149	-0.720	0.000000000000000	18.2812
rs35150201	cg00795791	7	7	135346262	135346062	200	0.720	0.000000000000000	18.2723
rs2162943	cg27113347	16	16	89760652	89760585	67	0.720	0.000000000000000	18.2581
rs11922963	cg25664220	3	3	72786336	72788482	2146	0.720	0.000000000000000	18.2580
rs4980959	cg12013258	12	12	772673	776351	3678	-0.720	0.000000000000000	18.2480
rs1559332	cg10047845	16	16	87182581	87184939	2358	0.720	0.000000000000000	18.2450
rs10946787	cg21367769	6	6	25646839	25651194	4355	0.720	0.000000000000000	18.2407
rs57953994	cg04602696	16	16	88846803	88846723	80	-0.720	0.000000000000000	18.2376
rs17018009	cg12573791	2	2	3828093	3828286	193	-0.719	0.000000000000000	18.2317
rs7010327	cg11774624	8	8	41480509	41480639	130	-0.719	0.000000000000000	18.2310
rs2280996	cg05127548	1	1	33583188	33585747	2559	-0.719	0.000000000000000	18.2270
rs11808512	cg03712798	1	1	156548586	156548584	2	-0.719	0.000000000000000	18.2250
rs742046	cg20933634	6	6	27739254	27740509	1255	-0.719	0.000000000000000	18.2225
rs9521758	cg08009184	13	13	111089773	111090742	969	-0.719	0.000000000000000	18.2209
rs9843728	cg01448562	3	3	133501407	133502909	1502	-0.719	0.000000000000000	18.2104
snp_6_10534374	cg09195098	6	6	10534374	10529972	4402	0.719	0.000000000000000	18.1984
rs35004	cg00461022	5	5	16617903	16618052	149	-0.719	0.000000000000000	18.1984
rs1800976	cg13430450	9	9	107690709	107691064	355	-0.719	0.000000000000000	18.1977
rs17753220	cg10403394	15	15	63349726	63349192	534	0.719	0.000000000000000	18.1888
rs2906929	cg05147654	7	7	157446134	157448565	2431	0.719	0.000000000000000	18.1822
rs7711597	cg04156016	5	5	1873064	1868137	4927	-0.719	0.000000000000000	18.1746
rs67175660	cg12437481	16	16	419512	420112	600	-0.718	0.000000000000000	18.1637
rs2162491	cg02291164	14	14	59296247	59296302	55	0.718	0.000000000000000	18.1609
rs3758758	cg22332266	11	11	89956588	89956777	189	0.718	0.000000000000000	18.1606
rs6548056	cg10075506	2	2	1813322	1817351	4029	0.718	0.000000000000000	18.1516
rs35373536	cg20325200	1	1	24665774	24667622	1848	-0.718	0.000000000000000	18.1483
rs34980052	cg25822783	12	12	133047979	133050826	2847	-0.718	0.000000000000000	18.1470
rs3785391	cg26685404	16	16	23956629	23957272	643	0.718	0.000000000000000	18.1235
rs5752002	cg07303801	22	22	25205719	25202037	3682	0.718	0.000000000000000	18.1227
rs10795297	cg17470449	10	10	766378	769945	3567	0.718	0.000000000000000	18.1203
rs6849732	cg24019078	4	4	139838079	139840467	2388	0.718	0.000000000000000	18.1160
rs4795529	cg05054006	17	17	28443549	28443555	6	-0.718	0.000000000000000	18.1139
rs57533288	cg25755851	1	1	9334993	9335794	801	-0.718	0.000000000000000	18.0995
rs2390257	cg12926910	7	7	20191507	20192967	1460	-0.717	0.000000000000000	18.0823
rs10064596	cg00080972	5	5	178983748	178986291	2543	-0.717	0.000000000000000	18.0786
rs58221971	cg18690282	5	5	14250626	14251621	995	-0.717	0.000000000000000	18.0745
rs595982	cg19746536	19	19	49378245	49375674	2571	-0.717	0.000000000000000	18.0475
rs114988582	cg10967176	6	6	32010272	32013699	3427	-0.717	0.000000000000000	18.0468
rs7387891	cg16886403	8	8	143475927	143471632	4295	0.717	0.000000000000000	18.0375
rs2694705	cg19683551	12	12	131915987	131919784	3797	0.717	0.000000000000000	18.0366
rs8022027	cg11145643	14	14	100834982	100839818	4836	-0.716	0.000000000000000	18.0223
rs861019	cg23283495	1	1	209975386	209979779	4393	-0.716	0.000000000000000	18.0210
rs284863	cg03210827	10	10	104571436	104574906	3470	0.716	0.000000000000000	18.0150
rs2651838	cg19766471	11	11	2319531	2322802	3271	-0.716	0.000000000000000	18.0133
rs2279574	cg05403689	12	12	89745477	89748932	3455	0.716	0.000000000000000	18.0084
rs40566	cg17335387	5	5	55828578	55828740	162	0.716	0.000000000000000	18.0062
rs4708703	cg08727239	6	6	168633994	168634096	102	-0.716	0.000000000000000	17.9960
rs2395655	cg24425727	6	6	36645696	36645648	48	-0.716	0.000000000000000	17.9806
rs7319450	cg01819759	13	13	79232299	79234251	1952	-0.716	0.000000000000000	17.9715
rs653242	cg13077366	18	18	34908580	34908626	46	-0.716	0.000000000000000	17.9668
snp_2_103037744	cg13897122	2	2	103037744	103039542	1798	0.718	0.000000000000000	17.9655
rs2748434	cg26810230	10	10	134948723	134948300	423	0.716	0.000000000000000	17.9640
rs116084136	cg16604233	6	6	33127143	33128923	1780	0.716	0.000000000000000	17.9545
rs2070873	cg26872792	12	12	120763440	120763815	375	-0.715	0.000000000000000	17.9517
rs9843728	cg16414030	3	3	133501407	133502952	1545	-0.715	0.000000000000000	17.9486
rs276204	cg10074506	10	10	106035313	106035131	182	0.715	0.000000000000000	17.9481
rs10439159	cg11321181	19	19	17718298	17721489	3191	-0.715	0.000000000000000	17.9480
rs2249778	cg18309776	14	14	96136794	96136522	272	-0.715	0.000000000000000	17.9471
rs2524288	cg01505878	11	11	61686336	61690927	4591	-0.715	0.000000000000000	17.9462
rs11855930	cg05239308	15	15	90788884	90793056	4172	0.715	0.000000000000000	17.9316
rs2402189	cg14314026	14	14	93170901	93170534	367	-0.715	0.000000000000000	17.9262
rs2984618	cg11399254	1	1	47690438	47694517	4079	0.715	0.000000000000000	17.9251
rs12044149	cg12940439	1	1	67600686	67600707	21	0.715	0.000000000000000	17.8874
rs6456711	cg26414841	6	6	26302572	26305744	3172	-0.714	0.000000000000000	17.8759
rs480643	cg18148349	10	10	131400308	131404694	4386	-0.714	0.000000000000000	17.8698
rs1866729	cg02750262	18	18	72916232	72916776	544	-0.714	0.000000000000000	17.8615
rs56039519	cg04282912	19	19	46328057	46333015	4958	-0.714	0.000000000000000	17.8606
rs3130260	cg13638257	6	6	33278816	33280436	1620	-0.714	0.000000000000000	17.8596
rs4790648	cg05992628	17	17	4483186	4487117	3931	0.714	0.000000000000000	17.8566
rs4987091	cg22757362	10	10	43716707	43721445	4738	0.714	0.000000000000000	17.8545
rs1045631	cg01065977	19	19	18545786	18549689	3903	-0.714	0.000000000000000	17.8513
rs12409898	cg06935979	1	1	232941153	232941706	553	-0.714	0.000000000000000	17.8454
rs239258	cg02707152	11	11	64981472	64980819	653	0.714	0.000000000000000	17.8440
rs2788496	cg23730037	7	7	158596060	158596552	492	-0.714	0.000000000000000	17.8426
rs12581512	cg06287003	12	12	125622262	125626642	4380	0.714	0.000000000000000	17.8360
rs2908776	cg10144400	16	16	53407506	53407678	172	0.714	0.000000000000000	17.8286
rs11605576	cg10133725	11	11	64981522	64981081	441	-0.714	0.000000000000000	17.8254
rs1077846	cg24027965	2	2	149894956	149894786	170	0.714	0.000000000000000	17.8213
rs55818808	cg16663891	3	3	66574912	66575472	560	-0.714	0.000000000000000	17.8196
rs11237197	cg26830558	11	11	69874758	69874845	87	-0.713	0.000000000000000	17.8088
rs7960731	cg01363734	12	12	117482840	117482953	113	-0.713	0.000000000000000	17.8039
rs116723490	cg21228792	6	6	29079156	29079991	835	0.713	0.000000000000000	17.8030
rs2271608	cg05395366	17	17	78899458	78895273	4185	-0.713	0.000000000000000	17.7924
rs62037118	cg02597199	15	15	101093955	101098829	4874	-0.713	0.000000000000000	17.7857
rs2967449	cg24909706	19	19	37016325	37020332	4007	0.713	0.000000000000000	17.7814
rs11575008	cg15436354	19	19	8117869	8117875	6	0.713	0.000000000000000	17.7713
rs4867403	cg11565786	5	5	31941331	31944970	3639	0.713	0.000000000000000	17.7471
rs4789817	cg13639189	17	17	80607989	80606880	1109	0.712	0.000000000000000	17.7413
rs10866290	cg24794857	4	4	187114479	187113578	901	-0.712	0.000000000000000	17.7297
rs2159116	cg03809021	16	16	89831510	89831123	387	-0.712	0.000000000000000	17.7261
rs1835851	cg10200451	8	8	130353227	130353282	55	-0.712	0.000000000000000	17.7026
rs117341011	cg08496953	17	17	42729500	42733527	4027	-0.712	0.000000000000000	17.6993
rs8101970	cg10370574	19	19	1835625	1840461	4836	-0.712	0.000000000000000	17.6990
rs10859991	cg25229172	12	12	96336394	96336121	273	0.712	0.000000000000000	17.6814
rs12619154	cg09552548	2	2	232539179	232538286	893	0.712	0.000000000000000	17.6791
rs10275401	cg23708337	7	7	1213943	1209742	4201	0.711	0.000000000000000	17.6636
rs7207327	cg13874070	17	17	27351726	27347053	4673	0.711	0.000000000000000	17.6600
rs7625369	cg08144588	3	3	3080452	3080327	125	0.711	0.000000000000000	17.6557
rs239258	cg03219657	11	11	64981472	64981125	347	0.711	0.000000000000000	17.6495
rs2816627	cg24387101	14	14	105736109	105738663	2554	-0.711	0.000000000000000	17.6439
rs2639458	cg14963928	1	1	40387336	40392088	4752	-0.711	0.000000000000000	17.6313
rs7774952	cg18764771	6	6	116380909	116381957	1048	0.711	0.000000000000000	17.6282
rs900949	cg21827317	3	3	136751674	136751795	121	0.711	0.000000000000000	17.6182
rs12133533	cg27233192	1	1	5922834	5925859	3025	0.710	0.000000000000000	17.5929
rs7207327	cg07406897	17	17	27351726	27347178	4548	0.710	0.000000000000000	17.5824
rs5758830	cg02935298	22	22	43038408	43036734	1674	0.710	0.000000000000000	17.5780
rs6481817	cg00146027	10	10	33299247	33299147	100	-0.710	0.000000000000000	17.5667
rs35386092	cg03379477	17	17	185021	185227	206	-0.710	0.000000000000000	17.5596
rs861019	cg21951975	1	1	209975386	209979733	4347	-0.710	0.000000000000000	17.5538
rs57994257	cg03012280	15	15	41096922	41098255	1333	-0.709	0.000000000000000	17.5327
rs7207327	cg24689895	17	17	27351726	27346926	4800	0.709	0.000000000000000	17.5311
rs12939375	cg18128536	17	17	47089717	47092178	2461	-0.709	0.000000000000000	17.5297
rs74802407	cg04718853	6	6	33401158	33401192	34	-0.709	0.000000000000000	17.5153
rs10786705	cg10872209	10	10	104477705	104475308	2397	0.709	0.000000000000000	17.4929
rs35064782	cg11663144	21	21	46674360	46675770	1410	0.709	0.000000000000000	17.4787
rs6556001	cg04192740	5	5	171603769	171605778	2009	0.709	0.000000000000000	17.4782
rs1560020	cg15975750	12	12	101112181	101112277	96	0.709	0.000000000000000	17.4719
rs6591178	cg25363789	11	11	64944965	64949878	4913	-0.708	0.000000000000000	17.4704
rs3130981	cg24735489	6	6	31083813	31088352	4539	-0.708	0.000000000000000	17.4660
rs11101914	cg13750264	10	10	134910629	134910540	89	-0.708	0.000000000000000	17.4496
rs7274810	cg06590120	20	20	60523925	60520027	3898	0.708	0.000000000000000	17.4486
rs2534685	cg11964823	6	6	31462245	31466726	4481	0.708	0.000000000000000	17.4459
rs11580430	cg05455036	1	1	202833085	202828149	4936	-0.708	0.000000000000000	17.4413
rs13003061	cg15506890	2	2	3482722	3487001	4279	-0.708	0.000000000000000	17.4226
rs6553051	cg09351881	4	4	188190117	188190184	67	-0.708	0.000000000000000	17.4221
rs1423148	cg08155325	5	5	140857798	140857813	15	-0.708	0.000000000000000	17.4203
rs603412	cg04087271	1	1	20915418	20915334	84	-0.708	0.000000000000000	17.4169
rs1551129	cg20693854	2	2	2653008	2653005	3	0.708	0.000000000000000	17.4150
rs2909633	cg24536782	8	8	218518	216659	1859	0.708	0.000000000000000	17.4144
rs2286988	cg16453056	7	7	76142536	76145632	3096	-0.708	0.000000000000000	17.4088
rs883062	cg22816091	1	1	42609867	42611670	1803	0.708	0.000000000000000	17.4074
rs71505665	cg03680517	10	10	43633321	43632967	354	-0.708	0.000000000000000	17.4066
rs13233747	cg17240725	7	7	73149302	73149356	54	-0.707	0.000000000000000	17.4015
rs2788093	cg11731671	1	1	2995633	2995604	29	-0.707	0.000000000000000	17.3941
rs628301	cg07102913	5	5	140593256	140593443	187	-0.707	0.000000000000000	17.3885
rs2467253	cg05176970	17	17	723034	724273	1239	-0.707	0.000000000000000	17.3853
rs4893970	cg27490568	2	2	178485053	178487706	2653	0.707	0.000000000000000	17.3635
rs8037724	cg09788352	15	15	68519855	68522666	2811	0.707	0.000000000000000	17.3591
rs731245	cg24320398	13	13	47472266	47472158	108	-0.707	0.000000000000000	17.3565
rs12348227	cg01413354	9	9	136017592	136017755	163	-0.707	0.000000000000000	17.3541
rs11682931	cg15577373	2	2	48641313	48642414	1101	-0.707	0.000000000000000	17.3466
rs4414468	cg24447866	15	15	29032599	29034942	2343	-0.707	0.000000000000000	17.3428
rs9518036	cg26574777	13	13	100925044	100927476	2432	-0.707	0.000000000000000	17.3424
rs10794318	cg17165241	11	11	403880	400385	3495	0.707	0.000000000000000	17.3418
rs13173911	cg02160872	5	5	214413	212506	1907	0.707	0.000000000000000	17.3370
rs3827266	cg25211403	21	21	46975848	46975897	49	0.706	0.000000000000000	17.3341
rs7530096	cg14164839	1	1	26820218	26823481	3263	0.706	0.000000000000000	17.3336
rs7162269	cg00868766	15	15	40364928	40364524	404	-0.706	0.000000000000000	17.3258
rs10902457	cg22244940	12	12	132335034	132335942	908	0.706	0.000000000000000	17.3226
rs28712669	cg07256493	12	12	132897572	132897371	201	-0.706	0.000000000000000	17.3189
rs11766468	cg06100570	7	7	2082604	2078988	3616	0.706	0.000000000000000	17.2978
rs304442	cg01355957	10	10	91171972	91175165	3193	-0.706	0.000000000000000	17.2817
rs59332477	cg21404700	2	2	220417266	220415535	1731	-0.706	0.000000000000000	17.2700
rs61779295	cg19813884	1	1	59043453	59043370	83	0.705	0.000000000000000	17.2683
rs4683300	cg02527881	3	3	46934292	46936655	2363	0.705	0.000000000000000	17.2682
rs1993451	cg17322044	12	12	125137009	125140105	3096	0.705	0.000000000000000	17.2590
rs11240751	cg20240347	1	1	204462050	204465584	3534	-0.705	0.000000000000000	17.2577
rs7188282	cg05873017	16	16	1422191	1426992	4801	-0.705	0.000000000000000	17.2537
rs7081735	cg20407834	10	10	129797056	129797019	37	-0.705	0.000000000000000	17.2517
rs4408680	cg18771570	2	2	154143725	154143768	43	0.705	0.000000000000000	17.2482
rs7827530	cg00144039	8	8	790684	789924	760	0.705	0.000000000000000	17.2457
rs59886220	cg09044981	16	16	82826578	82827677	1099	-0.705	0.000000000000000	17.2432
rs2279575	cg07679219	12	12	77417344	77417738	394	-0.705	0.000000000000000	17.2390
rs8082389	cg00901687	17	17	48583652	48585270	1618	0.705	0.000000000000000	17.2217
rs6062393	cg03213289	20	20	61663230	61660250	2980	-0.705	0.000000000000000	17.2090
rs6456711	cg13736514	6	6	26302572	26305472	2900	-0.705	0.000000000000000	17.2051
rs13268271	cg20180562	8	8	55468753	55470341	1588	-0.704	0.000000000000000	17.1964
rs6937877	cg05422022	6	6	168533648	168533689	41	-0.704	0.000000000000000	17.1951
rs6712556	cg03263543	2	2	236674050	236673440	610	0.704	0.000000000000000	17.1905
rs73312621	cg05867499	7	7	4849142	4848814	328	0.704	0.000000000000000	17.1878
rs7774952	cg15226275	6	6	116380909	116381976	1067	0.704	0.000000000000000	17.1832
rs10409392	cg15428479	19	19	18699333	18698825	508	0.704	0.000000000000000	17.1505
rs1261715	cg21978579	18	18	6918008	6920624	2616	0.704	0.000000000000000	17.1473
rs8106337	cg15132673	19	19	39993591	39998199	4608	0.704	0.000000000000000	17.1421
rs2498810	cg13581362	14	14	105283021	105287326	4305	-0.703	0.000000000000000	17.1282
rs1812214	cg17696517	8	8	105344070	105343133	937	-0.703	0.000000000000000	17.1087
rs10264723	cg19272540	7	7	15054370	15055459	1089	-0.703	0.000000000000000	17.0703
rs34980052	cg07099606	12	12	133047979	133051136	3157	-0.702	0.000000000000000	17.0573
rs13003061	cg15541040	2	2	3482722	3486749	4027	-0.702	0.000000000000000	17.0546
rs4796532	cg25657222	17	17	6556326	6556270	56	0.702	0.000000000000000	17.0537
rs10773765	cg27633287	12	12	130767334	130766243	1091	-0.702	0.000000000000000	17.0526
rs2246771	cg18918831	3	3	195487737	195489782	2045	0.702	0.000000000000000	17.0393
rs10906564	cg03179435	10	10	14052026	14051821	205	-0.702	0.000000000000000	17.0384
rs61909095	cg03885818	12	12	2301189	2299830	1359	0.702	0.000000000000000	17.0291
rs11838776	cg15455643	13	13	111040681	111040242	439	-0.702	0.000000000000000	17.0195
rs6517046	cg26648185	21	21	32926897	32927013	116	0.702	0.000000000000000	17.0187
rs76695825	cg11553311	5	5	66538714	66541588	2874	0.702	0.000000000000000	17.0175
rs34365165	cg01109535	16	16	24856208	24856104	104	-0.702	0.000000000000000	17.0058
rs7187880	cg16372632	16	16	55795048	55794595	453	-0.702	0.000000000000000	17.0034
rs114845562	cg20435535	6	6	31648403	31651151	2748	-0.701	0.000000000000000	16.9855
rs7090409	cg23771949	10	10	134164622	134165390	768	-0.701	0.000000000000000	16.9801
rs6539583	cg27012421	12	12	77088881	77092891	4010	-0.701	0.000000000000000	16.9663
rs117864137	cg15213650	19	19	4983304	4984614	1310	-0.701	0.000000000000000	16.9656
rs221042	cg20430773	1	1	16529818	16534157	4339	-0.701	0.000000000000000	16.9562
rs3746709	cg11954355	20	20	57393941	57393844	97	-0.701	0.000000000000000	16.9543
rs9900526	cg19776793	17	17	79224127	79225974	1847	-0.701	0.000000000000000	16.9540
rs4792819	cg10701640	17	17	43247957	43249399	1442	0.701	0.000000000000000	16.9424
rs10422233	cg18883538	19	19	43705396	43709754	4358	-0.701	0.000000000000000	16.9374
rs1812214	cg04554929	8	8	105344070	105342491	1579	-0.700	0.000000000000000	16.9273
rs3781953	cg06679296	11	11	1949184	1949032	152	-0.700	0.000000000000000	16.9246
rs4984834	cg04536393	16	16	1476465	1479150	2685	-0.700	0.000000000000000	16.9220
rs114845562	cg13740929	6	6	31648403	31651291	2888	-0.700	0.000000000000000	16.8909
rs6815197	cg01609139	4	4	152235810	152235970	160	0.700	0.000000000000000	16.8829
rs3810595	cg11361387	22	22	19949644	19949873	229	0.700	0.000000000000000	16.8739
rs13004252	cg23555395	2	2	238035408	238036564	1156	0.699	0.000000000000000	16.8592
rs11657321	cg22114424	17	17	77116851	77112021	4830	0.699	0.000000000000000	16.8571
rs112058931	cg11601932	3	3	195576719	195578011	1292	-0.699	0.000000000000000	16.8563
rs28550432	cg08008072	16	16	1524261	1524255	6	-0.699	0.000000000000000	16.8438
rs7339081	cg05295671	13	13	79235501	79234353	1148	0.699	0.000000000000000	16.8408
rs8082389	cg03611598	17	17	48583652	48586076	2424	0.699	0.000000000000000	16.8387
rs295113	cg14106933	2	2	201197816	201194453	3363	-0.699	0.000000000000000	16.8324
rs67596972	cg15462411	17	17	79357486	79361621	4135	0.699	0.000000000000000	16.8266
rs5994334	cg00607058	22	22	31091934	31090071	1863	0.699	0.000000000000000	16.8228
rs11146591	cg12319143	10	10	134726864	134726771	93	-0.699	0.000000000000000	16.8129
rs2278440	cg08551532	19	19	39993415	39998270	4855	0.699	0.000000000000000	16.8068
rs2853562	cg14854850	12	12	48236386	48237752	1366	-0.698	0.000000000000000	16.7906
rs4233461	cg12733254	1	1	26681306	26682999	1693	-0.698	0.000000000000000	16.7691
rs533756	cg24607783	3	3	146187121	146187037	84	0.698	0.000000000000000	16.7657
rs1980532	cg19196401	6	6	110720209	110721138	929	-0.698	0.000000000000000	16.7638
rs2240045	cg07588442	11	11	60670846	60673866	3020	0.698	0.000000000000000	16.7630
rs35188965	cg22172143	5	5	1104938	1107837	2899	0.698	0.000000000000000	16.7589
rs116687226	cg01297670	6	6	31654732	31651070	3662	0.698	0.000000000000000	16.7537
rs7786850	cg01679206	7	7	73248572	73253049	4477	0.697	0.000000000000000	16.7388
rs1997761	cg07501748	1	1	11661209	11661969	760	0.697	0.000000000000000	16.7373
rs12473450	cg06360820	2	2	242991746	242988706	3040	0.697	0.000000000000000	16.7355
rs12979536	cg23268197	19	19	17930289	17932244	1955	0.697	0.000000000000000	16.7329
rs2803332	cg17747265	1	1	1875513	1875780	267	0.697	0.000000000000000	16.7036
rs4716350	cg15288329	6	6	170268754	170268691	63	-0.697	0.000000000000000	16.7025
rs4790648	cg18102738	17	17	4483186	4487109	3923	0.697	0.000000000000000	16.6995
rs10008187	cg20814179	4	4	941017	940893	124	0.697	0.000000000000000	16.6942
rs7303138	cg27504582	12	12	1609593	1609490	103	-0.697	0.000000000000000	16.6927
rs6711212	cg01084189	2	2	134865157	134865337	180	-0.697	0.000000000000000	16.6860
rs6701018	cg09506600	1	1	248100333	248100228	105	-0.697	0.000000000000000	16.6815
rs9924275	cg03406106	16	16	81253637	81254169	532	0.697	0.000000000000000	16.6789
rs34707996	cg01823510	2	2	242776273	242776354	81	-0.697	0.000000000000000	16.6773
rs13386174	cg14458575	2	2	238375494	238380390	4896	0.696	0.000000000000000	16.6712
rs10064596	cg19626725	5	5	178983748	178986131	2383	-0.696	0.000000000000000	16.6692
rs6031782	cg07046101	20	20	43383832	43379501	4331	0.696	0.000000000000000	16.6680
rs12148057	cg08198488	15	15	63331509	63333792	2283	-0.696	0.000000000000000	16.6659
rs4806144	cg23661676	19	19	35866421	35861862	4559	-0.696	0.000000000000000	16.6633
rs11666403	cg11993925	19	19	44305326	44307056	1730	-0.696	0.000000000000000	16.6432
rs705379	cg19678392	7	7	94953895	94953810	85	-0.696	0.000000000000000	16.6431
rs34965401	cg00738934	8	8	78991957	78996279	4322	0.696	0.000000000000000	16.6209
rs2701136	cg23020795	12	12	52789140	52788318	822	-0.696	0.000000000000000	16.6145
rs4653978	cg06261630	1	1	228738446	228741351	2905	0.695	0.000000000000000	16.6090
rs10008187	cg08222618	4	4	941017	941054	37	0.695	0.000000000000000	16.5936
rs11251295	cg26898531	10	10	2563183	2563965	782	-0.695	0.000000000000000	16.5921
rs12460842	cg18910313	19	19	10222195	10222409	214	-0.695	0.000000000000000	16.5685
rs9616332	cg20744362	22	22	50047678	50050164	2486	0.695	0.000000000000000	16.5650
rs239258	cg02780017	11	11	64981472	64981227	245	0.695	0.000000000000000	16.5525
rs2447027	cg27572370	10	10	14003363	14002394	969	0.695	0.000000000000000	16.5515
rs2280708	cg01208243	10	10	124769219	124769187	32	-0.695	0.000000000000000	16.5478
rs10191674	cg17052675	2	2	3827891	3827356	535	0.694	0.000000000000000	16.5362
rs11125093	cg27485075	2	2	47054981	47054963	18	0.694	0.000000000000000	16.5309
rs2817137	cg00254258	1	1	3105160	3105189	29	-0.694	0.000000000000000	16.5306
rs11733064	cg08644045	4	4	3495283	3495341	58	-0.694	0.000000000000000	16.5160
rs13252842	cg25434864	8	8	83354648	83353753	895	0.694	0.000000000000000	16.5076
rs55829933	cg01905967	5	5	172185556	172185201	355	-0.694	0.000000000000000	16.5066
rs4342945	cg19421346	10	10	133751657	133753058	1401	-0.694	0.000000000000000	16.5066
rs11909118	cg22643217	21	21	32252110	32253964	1854	-0.694	0.000000000000000	16.5061
rs7162269	cg20592017	15	15	40364928	40364740	188	-0.694	0.000000000000000	16.5014
rs2059820	cg15974673	19	19	7922672	7926970	4298	0.694	0.000000000000000	16.4920
rs1470520	cg14679668	8	8	102128423	102130344	1921	-0.694	0.000000000000000	16.4904
rs2066590	cg01404873	13	13	50701190	50701050	140	-0.694	0.000000000000000	16.4854
rs1545854	cg16248515	3	3	156840138	156840234	96	0.693	0.000000000000000	16.4823
rs13152414	cg03647317	4	4	187894710	187891568	3142	-0.693	0.000000000000000	16.4807
rs388033	cg00734124	6	6	167177037	167177712	675	-0.693	0.000000000000000	16.4756
rs35064782	cg06618935	21	21	46674360	46677482	3122	0.693	0.000000000000000	16.4715
rs884943	cg26922917	12	12	131622506	131622584	78	0.693	0.000000000000000	16.4473
rs3130260	cg14419102	6	6	33278816	33280400	1584	-0.693	0.000000000000000	16.4429
rs780103	cg02592271	2	2	27661020	27665507	4487	0.693	0.000000000000000	16.4415
rs12806158	cg24431515	11	11	287407	290447	3040	-0.693	0.000000000000000	16.4378
rs28485415	cg17366294	4	4	99060340	99064904	4564	-0.693	0.000000000000000	16.4289
rs35188965	cg18997983	5	5	1104938	1109031	4093	0.693	0.000000000000000	16.4224
rs4746040	cg20418394	10	10	72253926	72254335	409	-0.693	0.000000000000000	16.4216
rs13262975	cg19413350	8	8	57352136	57351067	1069	-0.692	0.000000000000000	16.4107
rs353537	cg03776060	9	9	133976387	133972575	3812	0.692	0.000000000000000	16.4094
rs34422243	cg20956390	14	14	104736311	104734475	1836	-0.692	0.000000000000000	16.3819
rs8065597	cg27005118	17	17	13969396	13972210	2814	0.692	0.000000000000000	16.3813
rs3785614	cg12509712	17	17	66270603	66270134	469	0.692	0.000000000000000	16.3742
rs8076470	cg24438145	17	17	48625828	48624694	1134	0.692	0.000000000000000	16.3686
rs11678980	cg12727138	2	2	162101261	162102947	1686	0.692	0.000000000000000	16.3659
rs12133557	cg22614927	1	1	24191219	24195587	4368	0.692	0.000000000000000	16.3635
rs2621999	cg09663323	2	2	130954662	130956255	1593	-0.691	0.000000000000000	16.3431
rs7748135	cg12582777	6	6	165658029	165658423	394	-0.691	0.000000000000000	16.3249
rs11146269	cg08754478	10	10	133761820	133766260	4440	0.691	0.000000000000000	16.3058
rs4257763	cg11459648	5	5	138714159	138714337	178	-0.691	0.000000000000000	16.3031
rs1706821	cg21244086	15	15	45477012	45479462	2450	0.691	0.000000000000000	16.2985
rs3781953	cg06503573	11	11	1949184	1949039	145	-0.690	0.000000000000000	16.2863
rs2970080	cg16651780	16	16	81035533	81037892	2359	-0.690	0.000000000000000	16.2767
rs2855038	cg20896063	11	11	5272154	5274883	2729	-0.690	0.000000000000000	16.2733
rs62189268	cg02272831	2	2	239962138	239962921	783	0.690	0.000000000000000	16.2683
snp_1_228359775	cg01200585	1	1	228359775	228362443	2668	-0.690	0.000000000000000	16.2668
rs35188965	cg09050160	5	5	1104938	1107577	2639	0.690	0.000000000000000	16.2605
rs1866729	cg11568697	18	18	72916232	72916393	161	-0.690	0.000000000000000	16.2552
rs28719704	cg14384748	12	12	132860056	132859951	105	0.690	0.000000000000000	16.2539
rs4690196	cg07007312	4	4	960713	961505	792	-0.690	0.000000000000000	16.2519
rs2145154	cg02299497	14	14	69095847	69095570	277	-0.690	0.000000000000000	16.2504
rs9657879	cg24249248	7	7	150436197	150434541	1656	-0.690	0.000000000000000	16.2436
rs7763067	cg17829936	6	6	132909617	132910681	1064	0.690	0.000000000000000	16.2417
rs6899968	cg07746628	6	6	56235826	56236668	842	-0.690	0.000000000000000	16.2384
rs3743884	cg08923669	16	16	420678	420230	448	-0.689	0.000000000000000	16.2248
rs2745967	cg27526649	1	1	208128722	208132004	3282	0.689	0.000000000000000	16.2242
rs3128295	cg03732007	1	1	2068480	2071316	2836	-0.689	0.000000000000000	16.1981
rs10755057	cg20489909	2	2	242710662	242711046	384	-0.689	0.000000000000000	16.1971
rs7229872	cg03356492	18	18	35060691	35062538	1847	0.689	0.000000000000000	16.1890
rs2456049	cg00316803	15	15	76480427	76480434	7	0.689	0.000000000000000	16.1872
rs2233093	cg16667508	20	20	43933196	43936853	3657	-0.689	0.000000000000000	16.1763
rs3020333	cg22157087	6	6	152010254	152012887	2633	0.688	0.000000000000000	16.1662
rs12934261	cg27075654	16	16	1504215	1503444	771	0.688	0.000000000000000	16.1644
rs7072842	cg15361215	10	10	120872425	120873630	1205	0.688	0.000000000000000	16.1621
rs12701429	cg13153353	7	7	4178437	4175865	2572	0.688	0.000000000000000	16.1530
rs11744389	cg03873049	5	5	149623606	149625194	1588	0.688	0.000000000000000	16.1495
rs4647934	cg03446427	4	4	1016279	1019985	3706	-0.688	0.000000000000000	16.1494
rs157929	cg15745530	7	7	130582222	130582288	66	-0.688	0.000000000000000	16.1314
rs112730707	cg06047990	3	3	195582353	195578040	4313	0.688	0.000000000000000	16.1309
rs4257763	cg26929925	5	5	138714159	138714136	23	-0.688	0.000000000000000	16.1227
rs4735895	cg26554054	8	8	600729	600488	241	0.688	0.000000000000000	16.1217
rs11706136	cg11236746	3	3	33098055	33096255	1800	0.688	0.000000000000000	16.1207
rs1989260	cg09901733	17	17	1727420	1731852	4432	-0.688	0.000000000000000	16.1179
rs72856259	cg25110423	6	6	41068500	41068646	146	0.688	0.000000000000000	16.1161
rs2016844	cg00186954	11	11	8938934	8933980	4954	-0.688	0.000000000000000	16.1155
rs13130981	cg03461641	4	4	26453966	26454190	224	0.688	0.000000000000000	16.1052
rs9900175	cg05730038	17	17	8702847	8702698	149	-0.687	0.000000000000000	16.1043
rs30229	cg06916001	16	16	14404222	14403004	1218	-0.687	0.000000000000000	16.0998
rs72927725	cg10800620	2	2	196393864	196398826	4962	0.687	0.000000000000000	16.0945
rs796064	cg23907051	2	2	101729682	101730305	623	0.687	0.000000000000000	16.0898
rs1980532	cg00083206	6	6	110720209	110721305	1096	-0.687	0.000000000000000	16.0896
rs11090501	cg17187762	22	22	28066905	28070120	3215	0.687	0.000000000000000	16.0833
rs623596	cg23058319	1	1	33631761	33631017	744	0.687	0.000000000000000	16.0811
rs4894125	cg16982199	2	2	177418602	177418664	62	-0.687	0.000000000000000	16.0692
rs34138336	cg06582575	6	6	163144929	163149167	4238	0.687	0.000000000000000	16.0653
rs3852562	cg16917193	12	12	54085750	54089295	3545	-0.687	0.000000000000000	16.0617
rs883885	cg14413466	17	17	79171158	79170920	238	-0.687	0.000000000000000	16.0555
rs114875745	cg01975734	6	6	30421555	30421327	228	-0.687	0.000000000000000	16.0491
rs10479762	cg04593460	7	7	2045351	2045488	137	0.687	0.000000000000000	16.0469
rs7687961	cg09526685	4	4	187122009	187126073	4064	-0.687	0.000000000000000	16.0467
rs6965571	cg02955377	7	7	150434472	150434640	168	-0.687	0.000000000000000	16.0464
rs4268033	cg04633141	7	7	1583673	1588319	4646	0.686	0.000000000000000	16.0362
rs2075521	cg18249108	16	16	21222941	21222939	2	0.686	0.000000000000000	16.0297
rs3132301	cg00753924	9	9	137294030	137298813	4783	-0.686	0.000000000000000	16.0291
rs934824	cg18346707	2	2	231732132	231732249	117	0.686	0.000000000000000	16.0200
rs6935753	cg02828016	6	6	24644500	24646676	2176	0.686	0.000000000000000	16.0168
rs4746864	cg12450708	10	10	71341200	71341259	59	-0.686	0.000000000000000	16.0151
rs884057	cg10070101	17	17	78961616	78963290	1674	0.686	0.000000000000000	16.0086
rs2296805	cg24815792	6	6	42928758	42927959	799	0.686	0.000000000000000	16.0086
rs11655179	cg07156820	17	17	54818802	54821256	2454	0.686	0.000000000000000	16.0083
rs2028533	cg08219700	8	8	58056695	58056026	669	0.686	0.000000000000000	16.0073
rs1993451	cg08336425	12	12	125137009	125140167	3158	0.686	0.000000000000000	16.0015
rs6749422	cg01884057	2	2	25150011	25150051	40	0.686	0.000000000000000	15.9884
rs6445534	cg27294008	3	3	52743384	52748359	4975	-0.686	0.000000000000000	15.9832
rs260501	cg08291996	19	19	58790807	58791159	352	0.685	0.000000000000000	15.9770
rs4789775	cg00910503	17	17	80391905	80393666	1761	-0.685	0.000000000000000	15.9726
rs12462562	cg12259537	19	19	58517681	58514694	2987	0.685	0.000000000000000	15.9698
rs10769973	cg09997546	11	11	8928615	8931473	2858	0.685	0.000000000000000	15.9682
rs7902103	cg00997801	10	10	7672799	7671259	1540	-0.685	0.000000000000000	15.9676
rs10418024	cg18838701	19	19	55669778	55668612	1166	-0.685	0.000000000000000	15.9656
rs9329410	cg00546078	1	1	1039268	1043888	4620	0.685	0.000000000000000	15.9620
rs11808199	cg14660726	1	1	221049618	221047545	2073	-0.685	0.000000000000000	15.9582
rs35188965	cg08830157	5	5	1104938	1107192	2254	0.685	0.000000000000000	15.9435
rs883739	cg02332537	3	3	46538018	46540019	2001	0.685	0.000000000000000	15.9251
rs12044149	cg17833169	1	1	67600686	67600547	139	0.684	0.000000000000000	15.9142
rs12806158	cg18727742	11	11	287407	288301	894	0.684	0.000000000000000	15.9094
rs1890802	cg24478129	1	1	246592913	246592123	790	0.684	0.000000000000000	15.9072
rs638150	cg12743638	22	22	20192586	20192485	101	0.684	0.000000000000000	15.9071
rs17466573	cg12251126	8	8	6878837	6876695	2142	0.684	0.000000000000000	15.9006
rs3809109	cg08596595	11	11	290233	290292	59	-0.684	0.000000000000000	15.8942
rs9903387	cg01824284	17	17	79415973	79420436	4463	-0.684	0.000000000000000	15.8942
rs5757573	cg25676471	22	22	39633622	39633497	125	0.684	0.000000000000000	15.8919
rs11669230	cg02993606	19	19	38802989	38803369	380	-0.684	0.000000000000000	15.8888
rs10281945	cg17467898	7	7	2288820	2289054	234	-0.684	0.000000000000000	15.8859
rs13068989	cg01353941	3	3	191781574	191781655	81	0.684	0.000000000000000	15.8804
rs9369695	cg02130027	6	6	47440565	47444894	4329	-0.684	0.000000000000000	15.8702
rs314335	cg27396824	7	7	100388041	100391799	3758	-0.684	0.000000000000000	15.8644
rs1043420	cg16836678	11	11	76836439	76836460	21	0.684	0.000000000000000	15.8623
rs72856259	cg04346459	6	6	41068500	41068666	166	0.683	0.000000000000000	15.8545
rs4690293	cg17689763	4	4	706101	710664	4563	-0.683	0.000000000000000	15.8349
rs9806013	cg07062130	14	14	47117760	47121033	3273	-0.683	0.000000000000000	15.8341
rs7727015	cg23462129	5	5	185498	185589	91	-0.683	0.000000000000000	15.8319
rs2498810	cg14152268	14	14	105283021	105287427	4406	-0.683	0.000000000000000	15.8224
rs2908775	cg09744766	16	16	53407736	53407421	315	0.683	0.000000000000000	15.8131
rs541899	cg21434132	3	3	196704026	196705742	1716	-0.683	0.000000000000000	15.8096
rs11649807	cg14553881	17	17	79357995	79361650	3655	0.683	0.000000000000000	15.8069
rs2237454	cg08586669	7	7	50723933	50727761	3828	0.683	0.000000000000000	15.8058
rs868751	cg04414720	1	1	150669414	150670196	782	-0.683	0.000000000000000	15.8058
rs4984923	cg09551544	16	16	798622	796782	1840	0.683	0.000000000000000	15.8054
rs424079	cg24577455	1	1	2071340	2069012	2328	0.683	0.000000000000000	15.8021
rs8060693	cg09381666	16	16	88757839	88757816	23	0.683	0.000000000000000	15.7992
rs369012	cg04431054	5	5	126850962	126853024	2062	0.682	0.000000000000000	15.7950
rs4646563	cg12031962	15	15	58353335	58353849	514	0.682	0.000000000000000	15.7903
rs7806362	cg16688582	7	7	28386703	28386631	72	-0.682	0.000000000000000	15.7839
rs11097066	cg02394698	4	4	86596984	86594376	2608	-0.682	0.000000000000000	15.7799
rs2377613	cg20609883	10	10	49860153	49863421	3268	-0.682	0.000000000000000	15.7797
rs10064596	cg22764044	5	5	178983748	178986830	3082	-0.682	0.000000000000000	15.7782
rs6009803	cg21714878	22	22	50051007	50052407	1400	0.682	0.000000000000000	15.7742
rs34476979	cg01761236	14	14	102988111	102990251	2140	-0.682	0.000000000000000	15.7737
rs10901392	cg05963179	10	10	127198879	127203074	4195	0.682	0.000000000000000	15.7713
rs11078659	cg03762994	17	17	6903944	6899332	4612	-0.682	0.000000000000000	15.7704
rs6496638	cg21152753	15	15	90719458	90717994	1464	-0.682	0.000000000000000	15.7690
rs75351461	cg06102403	20	20	30458612	30458708	96	0.682	0.000000000000000	15.7675
snp_19_17600308	cg17132030	19	19	17600308	17599784	524	0.682	0.000000000000000	15.7622
rs2101613	cg05652533	10	10	134002767	134000287	2480	-0.682	0.000000000000000	15.7581
rs73007347	cg23385669	19	19	10650649	10650655	6	-0.682	0.000000000000000	15.7528
rs1158564	cg10180092	3	3	171002654	171002363	291	-0.682	0.000000000000000	15.7515
rs9456453	cg27059970	6	6	160255719	160257897	2178	-0.681	0.000000000000000	15.7290
rs2606759	cg16028117	3	3	11349494	11348436	1058	-0.681	0.000000000000000	15.7142
rs12409898	cg00951395	1	1	232941153	232941775	622	-0.681	0.000000000000000	15.7099
rs1866729	cg21330207	18	18	72916232	72916311	79	-0.681	0.000000000000000	15.7061
rs10854161	cg04517722	19	19	17905619	17905589	30	0.681	0.000000000000000	15.6966
rs8044739	cg05457730	16	16	86795440	86795490	50	-0.681	0.000000000000000	15.6963
rs61958118	cg00495681	13	13	53170226	53174319	4093	0.681	0.000000000000000	15.6913
rs2964035	cg26139975	5	5	173811579	173811684	105	-0.681	0.000000000000000	15.6892
rs7549294	cg15718594	1	1	212877460	212874742	2718	0.681	0.000000000000000	15.6862
rs10949683	cg19027985	7	7	157785716	157785628	88	-0.681	0.000000000000000	15.6791
rs74773833	cg08145989	4	4	7228392	7228442	50	0.681	0.000000000000000	15.6764
rs10153656	cg07855242	2	2	1836815	1841068	4253	0.680	0.000000000000000	15.6664
rs3130260	cg26083458	6	6	33278816	33280424	1608	-0.680	0.000000000000000	15.6603
rs4149576	cg10589094	12	12	6449115	6452596	3481	0.680	0.000000000000000	15.6563
rs3785100	cg09117114	16	16	67997920	67998030	110	0.680	0.000000000000000	15.6554
rs10910046	cg19257562	1	1	2041155	2043853	2698	0.680	0.000000000000000	15.6548
rs2025630	cg19372952	6	6	87881267	87884827	3560	-0.680	0.000000000000000	15.6427
rs12411041	cg01518906	1	1	1014864	1013276	1588	0.680	0.000000000000000	15.6412
rs4861633	cg27112742	4	4	185699632	185696749	2883	0.680	0.000000000000000	15.6373
rs2814162	cg16365187	10	10	134001748	134000377	1371	-0.680	0.000000000000000	15.6319
rs114111075	cg20636526	6	6	32300374	32305145	4771	0.680	0.000000000000000	15.6298
rs12441543	cg20900050	15	15	31689543	31689509	34	-0.680	0.000000000000000	15.6297
rs12411306	cg16346588	10	10	242830	242978	148	-0.679	0.000000000000000	15.6068
rs4879907	cg21212076	9	9	35566752	35564052	2700	0.679	0.000000000000000	15.6067
rs115704051	cg17857094	6	6	30906348	30907280	932	-0.679	0.000000000000000	15.6065
rs34629504	cg00999904	2	2	3704794	3704751	43	0.679	0.000000000000000	15.5990
rs257361	cg01354046	5	5	171057133	171057339	206	-0.679	0.000000000000000	15.5976
rs4690196	cg20456258	4	4	960713	962124	1411	-0.679	0.000000000000000	15.5927
rs1529385	cg25325322	2	2	85073697	85073715	18	-0.679	0.000000000000000	15.5917
rs2683249	cg27045999	15	15	81421590	81426544	4954	-0.679	0.000000000000000	15.5917
rs61779295	cg13443627	1	1	59043453	59043070	383	0.679	0.000000000000000	15.5902
rs11134456	cg12932211	5	5	156349362	156351010	1648	0.679	0.000000000000000	15.5858
rs6565531	cg12472449	17	17	79023380	79022879	501	-0.679	0.000000000000000	15.5848
rs4411505	cg04477635	16	16	20334679	20336583	1904	-0.679	0.000000000000000	15.5728
rs67687416	cg20512669	14	14	104765145	104768421	3276	-0.679	0.000000000000000	15.5663
rs4630763	cg04034577	2	2	241838504	241836375	2129	-0.679	0.000000000000000	15.5607
rs11237372	cg09721595	11	11	77771253	77773924	2671	0.679	0.000000000000000	15.5550
snp_11_67380771	cg24690094	11	11	67380771	67383802	3031	-0.679	0.000000000000000	15.5548
rs58655904	cg19767548	11	11	18432190	18433554	1364	0.678	0.000000000000000	15.5482
rs67175660	cg26913058	16	16	419512	419975	463	-0.678	0.000000000000000	15.5453
rs78199530	cg05480110	3	3	195532790	195534854	2064	-0.678	0.000000000000000	15.5368
rs11748963	cg09156097	5	5	138730037	138729283	754	-0.678	0.000000000000000	15.5306
rs3810595	cg23601416	22	22	19949644	19950040	396	0.678	0.000000000000000	15.5288
rs10781644	cg25939853	12	12	133342067	133343428	1361	0.678	0.000000000000000	15.5257
rs7630293	cg16970087	3	3	184411713	184414027	2314	-0.678	0.000000000000000	15.5213
rs55637147	cg17560283	11	11	57111396	57111564	168	-0.678	0.000000000000000	15.5179
rs61617169	cg18713687	3	3	195490284	195489789	495	-0.678	0.000000000000000	15.5145
rs58655904	cg14332815	11	11	18432190	18433564	1374	0.678	0.000000000000000	15.5051
rs11864678	cg04703221	16	16	69962481	69967063	4582	-0.678	0.000000000000000	15.4951
rs10511304	cg26315918	3	3	111793957	111793950	7	-0.677	0.000000000000000	15.4781
rs74288775	cg10348826	3	3	194787548	194786218	1330	0.677	0.000000000000000	15.4722
rs62189537	cg20627572	2	2	239995884	239991813	4071	-0.677	0.000000000000000	15.4670
rs11090630	cg15911859	22	22	45814646	45810043	4603	0.677	0.000000000000000	15.4631
rs11043242	cg13699009	12	12	122356293	122356056	237	-0.677	0.000000000000000	15.4507
rs61928562	cg21158075	12	12	11303985	11306136	2151	0.677	0.000000000000000	15.4475
rs17170017	cg03538079	7	7	34874209	34874196	13	0.677	0.000000000000000	15.4447
rs1800909	cg04220482	8	8	63951312	63952370	1058	-0.677	0.000000000000000	15.4423
rs9954674	cg16313807	18	18	77719208	77723226	4018	-0.677	0.000000000000000	15.4414
rs34510678	cg10680621	5	5	139064835	139069449	4614	0.677	0.000000000000000	15.4395
rs3745453	cg18576835	19	19	13942221	13944261	2040	-0.677	0.000000000000000	15.4368
rs4028634	cg16308533	17	17	40835649	40838983	3334	-0.676	0.000000000000000	15.4340
rs62214350	cg02119792	21	21	47010518	47010818	300	-0.676	0.000000000000000	15.4336
snp_2_177037183	cg26754761	2	2	177037183	177040938	3755	-0.676	0.000000000000000	15.4152
rs7801111	cg17889682	7	7	95401417	95402733	1316	0.676	0.000000000000000	15.4132
rs1045631	cg06953865	19	19	18545786	18549723	3937	-0.676	0.000000000000000	15.4088
rs2492506	cg22156852	1	1	112940944	112945682	4738	0.676	0.000000000000000	15.4060
rs37838	cg22508957	16	16	3509754	3507546	2208	-0.676	0.000000000000000	15.3891
rs7107912	cg15531562	11	11	65603252	65601754	1498	0.676	0.000000000000000	15.3872
rs681390	cg26104986	11	11	75274630	75275303	673	0.676	0.000000000000000	15.3832
rs1886119	cg03812309	1	1	46936077	46938281	2204	-0.676	0.000000000000000	15.3784
rs1536760	cg14782152	13	13	114913677	114913410	267	-0.676	0.000000000000000	15.3781
rs2271915	cg25413575	17	17	80867333	80870577	3244	-0.675	0.000000000000000	15.3684
rs2108353	cg07235057	7	7	50704247	50700296	3951	0.675	0.000000000000000	15.3594
rs11782267	cg17920646	8	8	211877	216578	4701	-0.675	0.000000000000000	15.3500
rs73439311	cg20435485	22	22	50753334	50753068	266	-0.675	0.000000000000000	15.3403
rs7774952	cg26893134	6	6	116380909	116381904	995	0.675	0.000000000000000	15.3395
rs7220047	cg19825371	17	17	79450794	79454562	3768	0.675	0.000000000000000	15.3385
rs9549599	cg11462099	13	13	113540395	113540512	117	0.675	0.000000000000000	15.3363
rs11078659	cg03760483	17	17	6903944	6899297	4647	-0.675	0.000000000000000	15.3336
rs940675	cg11455444	2	2	121221206	121223947	2741	0.675	0.000000000000000	15.3331
rs5025771	cg13105904	14	14	24898780	24900044	1264	-0.675	0.000000000000000	15.3284
rs10742995	cg11269103	11	11	6978448	6976223	2225	0.675	0.000000000000000	15.3271
rs13234864	cg16451475	7	7	5288801	5293120	4319	-0.675	0.000000000000000	15.3234
rs4408680	cg07563363	2	2	154143725	154143677	48	0.675	0.000000000000000	15.3205
rs2036866	cg12796332	1	1	63906965	63906933	32	-0.675	0.000000000000000	15.3182
rs2908776	cg04506728	16	16	53407506	53407722	216	0.675	0.000000000000000	15.3177
rs10112386	cg20982046	8	8	74281152	74282931	1779	-0.674	0.000000000000000	15.3096
rs4964609	cg00632811	12	12	108075138	108078821	3683	-0.674	0.000000000000000	15.3087
rs17547917	cg02070205	10	10	30718303	30722105	3802	0.674	0.000000000000000	15.3082
rs13303033	cg05505459	1	1	914940	911995	2945	0.674	0.000000000000000	15.3067
rs3816683	cg01345055	4	4	781001	781041	40	-0.674	0.000000000000000	15.3012
rs75575580	cg20784693	2	2	239982092	239984030	1938	-0.674	0.000000000000001	15.2960
rs56322244	cg00422566	10	10	133979255	133983911	4656	0.674	0.000000000000001	15.2934
rs11251295	cg15812177	10	10	2563183	2563644	461	-0.674	0.000000000000001	15.2763
rs112370206	cg21252483	19	19	49396623	49399788	3165	-0.674	0.000000000000001	15.2694
rs7942908	cg10803034	11	11	3179253	3178188	1065	0.674	0.000000000000001	15.2661
rs3761449	cg25457927	22	22	38595615	38595422	193	0.674	0.000000000000001	15.2577
rs34894392	cg13298116	11	11	62374821	62369859	4962	0.674	0.000000000000001	15.2572
rs11231155	cg02958126	11	11	62365619	62370246	4627	0.673	0.000000000000001	15.2533
rs7462690	cg02018764	8	8	2122689	2122276	413	-0.673	0.000000000000001	15.2516
rs72922963	cg07484739	2	2	177356250	177356020	230	-0.673	0.000000000000001	15.2469
snp_3_52730946	cg00139496	3	3	52730946	52731124	178	0.676	0.000000000000001	15.2416
rs7011932	cg02642126	8	8	141046622	141046516	106	-0.673	0.000000000000001	15.2413
rs59136511	cg20311846	4	4	77354030	77356250	2220	0.673	0.000000000000001	15.2351
rs28710291	cg17628894	11	11	805302	804452	850	0.673	0.000000000000001	15.2340
rs8057431	cg02844852	16	16	84839954	84840283	329	0.673	0.000000000000001	15.2288
rs12550717	cg00629382	8	8	10266706	10268916	2210	-0.673	0.000000000000001	15.2287
rs4818018	cg24341911	21	21	40694072	40689521	4551	0.673	0.000000000000001	15.2060
rs7664198	cg27208536	4	4	8290708	8292328	1620	-0.673	0.000000000000001	15.2035
rs10175462	cg11763394	2	2	113988492	113992921	4429	-0.672	0.000000000000001	15.1886
rs557929	cg22671717	1	1	146545301	146548657	3356	-0.672	0.000000000000001	15.1741
rs4028634	cg21433558	17	17	40835649	40837037	1388	-0.672	0.000000000000001	15.1733
rs7667483	cg05906530	4	4	139478632	139481751	3119	-0.672	0.000000000000001	15.1695
rs37838	cg21433313	16	16	3509754	3507492	2262	-0.672	0.000000000000001	15.1674
rs57017816	cg04913730	16	16	1122170	1121907	263	-0.672	0.000000000000001	15.1453
rs28624558	cg10342016	8	8	57802716	57802622	94	0.672	0.000000000000001	15.1405
rs12343516	cg09586646	9	9	123603469	123605570	2101	0.671	0.000000000000001	15.1303
rs10417412	cg17848348	19	19	10766798	10766748	50	-0.671	0.000000000000001	15.1299
rs4501375	cg07747251	5	5	1864800	1868357	3557	0.671	0.000000000000001	15.1269
rs71350479	cg00918181	18	18	11945597	11947875	2278	0.671	0.000000000000001	15.1241
rs4647934	cg10417631	4	4	1016279	1020012	3733	-0.671	0.000000000000001	15.0982
rs3803687	cg12064134	16	16	90020341	90016061	4280	0.671	0.000000000000001	15.0913
rs7708103	cg08871495	5	5	177410416	177413021	2605	-0.671	0.000000000000001	15.0888
rs28563908	cg00226984	2	2	239045808	239047305	1497	-0.671	0.000000000000001	15.0875
rs9365604	cg10464773	6	6	164171914	164171506	408	0.671	0.000000000000001	15.0838
rs12038657	cg22674798	1	1	3093302	3096360	3058	0.671	0.000000000000001	15.0835
rs10870140	cg14003265	9	9	139796419	139796499	80	0.671	0.000000000000001	15.0823
rs58655904	cg07093428	11	11	18432190	18433500	1310	0.671	0.000000000000001	15.0809
rs58655904	cg11821245	11	11	18432190	18433683	1493	0.671	0.000000000000001	15.0808
rs11656141	cg26726230	17	17	79223558	79225857	2299	-0.670	0.000000000000001	15.0776
rs1146631	cg00170796	1	1	76250636	76251537	901	-0.670	0.000000000000001	15.0744
rs11766986	cg05886620	7	7	1267600	1266180	1420	-0.670	0.000000000000001	15.0741
rs8082389	cg11440486	17	17	48583652	48585216	1564	0.670	0.000000000000001	15.0677
rs12752801	cg06532546	1	1	2886466	2886654	188	-0.670	0.000000000000001	15.0627
rs10479762	cg07556911	7	7	2045351	2044787	564	0.670	0.000000000000001	15.0611
rs2260732	cg06069407	13	13	114187801	114187548	253	0.670	0.000000000000001	15.0602
rs4883557	cg14078579	12	12	133120906	133120548	358	0.670	0.000000000000001	15.0592
rs6548056	cg20302572	2	2	1813322	1817891	4569	0.670	0.000000000000001	15.0553
rs9700058	cg12694142	1	1	28216623	28217105	482	-0.670	0.000000000000001	15.0502
rs7685182	cg21593628	4	4	40892200	40890812	1388	-0.670	0.000000000000001	15.0470
rs7774952	cg05304507	6	6	116380909	116381966	1057	0.670	0.000000000000001	15.0368
rs111316676	cg12420107	5	5	140089483	140090300	817	-0.670	0.000000000000001	15.0334
rs3130260	cg05700142	6	6	33278816	33280454	1638	-0.670	0.000000000000001	15.0265
rs257361	cg11620716	5	5	171057133	171057078	55	-0.670	0.000000000000001	15.0235
rs3130260	cg18353226	6	6	33278816	33280390	1574	-0.669	0.000000000000001	15.0178
rs13330781	cg00274640	16	16	88235601	88238863	3262	-0.669	0.000000000000001	15.0166
rs6441923	cg10512202	3	3	45648797	45649293	496	0.669	0.000000000000001	15.0114
rs10848481	cg02280200	12	12	290204	286620	3584	0.669	0.000000000000001	14.9947
rs6950818	cg17306686	7	7	157235364	157230923	4441	0.669	0.000000000000001	14.9863
rs9684671	cg19757535	4	4	185368838	185369108	270	0.669	0.000000000000001	14.9820
rs7043551	cg14219918	9	9	127248424	127249562	1138	-0.669	0.000000000000001	14.9700
rs3815325	cg21224286	12	12	1905091	1909916	4825	0.668	0.000000000000001	14.9644
rs7339081	cg21838488	13	13	79235501	79234435	1066	0.668	0.000000000000001	14.9638
rs35150201	cg23117316	7	7	135346262	135346802	540	0.668	0.000000000000001	14.9483
rs360735	cg01044637	3	3	13083947	13082751	1196	0.668	0.000000000000001	14.9453
rs1377942	cg09768983	4	4	183938795	183935060	3735	-0.668	0.000000000000001	14.9437
snp_19_55245738	cg16315155	19	19	55245738	55249794	4056	0.668	0.000000000000001	14.9396
rs1277778	cg27072251	13	13	112666364	112669429	3065	0.668	0.000000000000001	14.9360
rs705379	cg17330251	7	7	94953895	94953956	61	-0.668	0.000000000000001	14.9342
rs11120290	cg22796363	1	1	214474945	214477063	2118	-0.668	0.000000000000001	14.9231
rs7827048	cg07118000	8	8	37656183	37656246	63	0.668	0.000000000000001	14.9174
rs12036349	cg20320823	1	1	247697447	247697502	55	-0.668	0.000000000000001	14.9140
rs28366297	cg24071943	6	6	32560829	32557321	3508	-0.667	0.000000000000001	14.9018
rs342292	cg27576694	7	7	106370644	106372161	1517	0.667	0.000000000000001	14.9012
rs3889597	cg05564608	5	5	178208953	178208957	4	-0.667	0.000000000000001	14.8929
rs7625369	cg13916117	3	3	3080452	3080338	114	0.667	0.000000000000001	14.8926
rs56050876	cg07356745	10	10	86260364	86259688	676	-0.667	0.000000000000001	14.8873
rs58048858	cg02486855	15	15	67355486	67356942	1456	-0.667	0.000000000000001	14.8850
rs9562076	cg22792048	13	13	114915125	114911579	3546	-0.667	0.000000000000001	14.8792
rs11766986	cg11715858	7	7	1267600	1267228	372	-0.667	0.000000000000001	14.8734
rs62410377	cg26367031	3	3	178985374	178984747	627	-0.667	0.000000000000001	14.8671
rs921534	cg08996805	3	3	11010058	11010256	198	-0.667	0.000000000000001	14.8619
rs350210	cg26974444	16	16	12212689	12214807	2118	0.667	0.000000000000001	14.8587
rs12376130	cg13631094	9	9	94620277	94619684	593	0.667	0.000000000000001	14.8556
rs2007	cg02354658	5	5	95149655	95151391	1736	0.667	0.000000000000001	14.8552
rs59941027	cg18002480	8	8	670092	672007	1915	0.667	0.000000000000001	14.8539
rs62205790	cg00892567	20	20	56324085	56323934	151	-0.666	0.000000000000001	14.8478
rs1242329	cg08859206	1	1	53396850	53392774	4076	0.666	0.000000000000001	14.8440
rs55901738	cg14794799	5	5	179741374	179740188	1186	-0.666	0.000000000000001	14.8408
rs1977336	cg26110733	1	1	111769391	111773180	3789	0.666	0.000000000000001	14.8374
snp_4_186318926	cg26741686	4	4	186318926	186318356	570	0.666	0.000000000000001	14.8343
rs625513	cg25278576	11	11	118555719	118559966	4247	-0.666	0.000000000000001	14.8311
rs12934261	cg07622957	16	16	1504215	1503662	553	0.666	0.000000000000001	14.8297
rs7101995	cg21909526	11	11	45704991	45705263	272	-0.666	0.000000000000001	14.8265
rs9901693	cg25885038	17	17	56606915	56607967	1052	-0.666	0.000000000000002	14.8148
rs4746040	cg25204955	10	10	72253926	72254314	388	-0.666	0.000000000000002	14.8094
rs9528514	cg11921111	13	13	62884953	62884315	638	-0.666	0.000000000000002	14.8054
rs11785522	cg08344634	8	8	1935003	1938530	3527	-0.666	0.000000000000002	14.7970
rs878619	cg13438549	17	17	48633271	48633206	65	-0.666	0.000000000000002	14.7967
rs6672334	cg24362829	1	1	178454768	178455607	839	-0.666	0.000000000000002	14.7948
rs13238708	cg07921348	7	7	23630951	23635741	4790	0.665	0.000000000000002	14.7915
rs2956908	cg22787604	8	8	1511700	1509810	1890	-0.665	0.000000000000002	14.7864
rs56317829	cg23683012	15	15	78364444	78369302	4858	0.665	0.000000000000002	14.7832
rs10175462	cg21550016	2	2	113988492	113992930	4438	-0.665	0.000000000000002	14.7825
rs10864778	cg06585893	1	1	230882248	230883552	1304	-0.665	0.000000000000002	14.7805
rs2839126	cg10873781	21	21	47561041	47560729	312	0.665	0.000000000000002	14.7703
rs7545542	cg22029157	1	1	209979635	209979665	30	0.665	0.000000000000002	14.7659
rs8065136	cg04763450	17	17	79455342	79455576	234	-0.665	0.000000000000002	14.7587
rs2253040	cg12094174	6	6	31461778	31466187	4409	0.665	0.000000000000002	14.7569
rs10060686	cg03848127	5	5	100126219	100126093	126	-0.665	0.000000000000002	14.7549
rs3749154	cg05195017	2	2	242757119	242758725	1606	0.665	0.000000000000002	14.7545
rs4665431	cg07205203	2	2	28938168	28940400	2232	0.665	0.000000000000002	14.7533
rs10903405	cg03183215	10	10	1249498	1252341	2843	-0.665	0.000000000000002	14.7500
rs1842145	cg10360323	17	17	41434990	41437877	2887	0.665	0.000000000000002	14.7490
rs6799583	cg15732221	3	3	183670126	183675117	4991	-0.665	0.000000000000002	14.7448
rs34859518	cg17916960	15	15	79450422	79447300	3122	-0.665	0.000000000000002	14.7438
rs10905791	cg22851864	10	10	5688085	5688470	385	0.665	0.000000000000002	14.7402
rs16873519	cg27631597	5	5	75898611	75903397	4786	-0.665	0.000000000000002	14.7381
rs7207327	cg11956953	17	17	27351726	27347092	4634	0.664	0.000000000000002	14.7325
rs948360	cg12062782	11	11	66106725	66102686	4039	0.664	0.000000000000002	14.7303
rs2788093	cg12436196	1	1	2995633	2995301	332	-0.664	0.000000000000002	14.7282
rs28458260	cg11144986	12	12	132932975	132935765	2790	-0.664	0.000000000000002	14.7274
rs11668905	cg22351833	19	19	35326220	35330007	3787	-0.664	0.000000000000002	14.7244
rs4696702	cg04003903	4	4	8604016	8601549	2467	0.664	0.000000000000002	14.7243
rs9475361	cg22446264	6	6	13769505	13766814	2691	0.664	0.000000000000002	14.7228
rs12806158	cg08829299	11	11	287407	288305	898	0.664	0.000000000000002	14.7227
rs56151817	cg15177211	7	7	75567456	75567469	13	0.664	0.000000000000002	14.7224
rs9900526	cg23939642	17	17	79224127	79225757	1630	-0.664	0.000000000000002	14.7179
rs2070589	cg02493798	17	17	6900362	6899577	785	0.664	0.000000000000002	14.7115
rs58655904	cg05740244	11	11	18432190	18434015	1825	0.664	0.000000000000002	14.7089
rs754469	cg14601210	7	7	155671277	155671264	13	0.664	0.000000000000002	14.7069
rs34365165	cg00339695	16	16	24856208	24857497	1289	-0.664	0.000000000000002	14.7015
rs2576573	cg09015433	8	8	57357975	57359970	1995	0.664	0.000000000000002	14.7009
rs1468905	cg15928398	3	3	186648045	186647950	95	-0.664	0.000000000000002	14.6975
rs224168	cg02852419	16	16	926221	923712	2509	-0.664	0.000000000000002	14.6944
rs62522556	cg14598846	8	8	145005450	145008909	3459	0.664	0.000000000000002	14.6930
rs1650893	cg01213455	5	5	179280379	179280345	34	0.663	0.000000000000002	14.6714
rs8048206	cg10465839	16	16	1583634	1584050	416	0.663	0.000000000000002	14.6601
rs73102328	cg02144874	2	2	239047832	239047336	496	-0.663	0.000000000000002	14.6575
rs6510480	cg02017155	19	19	35845739	35849393	3654	0.663	0.000000000000002	14.6553
rs11236213	cg25880958	11	11	74394369	74394337	32	0.663	0.000000000000002	14.6527
rs114845562	cg25769566	6	6	31648403	31651278	2875	-0.663	0.000000000000002	14.6508
rs1925663	cg25098401	1	1	152653506	152658407	4901	0.663	0.000000000000002	14.6502
rs4709651	cg08821968	6	6	163198013	163200038	2025	-0.663	0.000000000000002	14.6442
rs13173064	cg09164108	5	5	43002823	43007320	4497	-0.663	0.000000000000002	14.6363
rs11078659	cg09737314	17	17	6903944	6899359	4585	-0.663	0.000000000000002	14.6357
rs7259294	cg02770843	19	19	29218292	29214454	3838	0.663	0.000000000000002	14.6354
rs1271034	cg17380795	3	3	122377197	122379686	2489	0.663	0.000000000000002	14.6322
rs10890384	cg25369262	1	1	46649046	46649132	86	-0.663	0.000000000000002	14.6313
rs6683604	cg05694621	1	1	66765778	66767231	1453	0.663	0.000000000000002	14.6288
rs8048206	cg08296037	16	16	1583634	1584118	484	0.663	0.000000000000002	14.6270
rs7395567	cg15465743	11	11	1413056	1413145	89	-0.663	0.000000000000002	14.6236
rs10876556	cg21351852	12	12	54758960	54758973	13	-0.663	0.000000000000002	14.6229
rs331010	cg15660573	17	17	547124	549704	2580	0.662	0.000000000000002	14.6192
rs11607954	cg11271329	11	11	1714688	1715569	881	0.662	0.000000000000002	14.6161
rs11046050	cg11510247	12	12	21593809	21590784	3025	-0.662	0.000000000000002	14.6109
rs7833402	cg20816077	8	8	2005346	2005503	157	-0.662	0.000000000000002	14.6108
rs6936543	cg07646791	6	6	166667545	166667648	103	0.662	0.000000000000002	14.6104
rs336417	cg19660806	8	8	585488	588740	3252	0.662	0.000000000000002	14.6104
rs10088494	cg01427849	8	8	59822473	59826463	3990	0.662	0.000000000000003	14.6000
rs726311	cg05553348	17	17	34838547	34838590	43	0.662	0.000000000000003	14.5963
rs11862246	cg16507357	16	16	1419691	1423012	3321	0.662	0.000000000000003	14.5960
rs10241557	cg01083148	7	7	105705134	105705154	20	0.662	0.000000000000003	14.5884
rs56753811	cg01726073	22	22	39966094	39966085	9	0.662	0.000000000000003	14.5868
rs3819183	cg17512904	4	4	101107476	101107472	4	0.662	0.000000000000003	14.5821
rs11243763	cg05061804	9	9	135280525	135282417	1892	-0.662	0.000000000000003	14.5800
rs58795053	cg03335128	1	1	1730413	1731415	1002	0.662	0.000000000000003	14.5781
rs2877078	cg07529122	21	21	47052296	47054539	2243	0.662	0.000000000000003	14.5759
rs12352785	cg14161821	9	9	6956850	6955559	1291	-0.662	0.000000000000003	14.5739
rs8012514	cg12096759	14	14	95998366	96002581	4215	-0.662	0.000000000000003	14.5737
rs876606	cg02642549	5	5	77801083	77805886	4803	-0.661	0.000000000000003	14.5623
rs2651838	cg22210337	11	11	2319531	2322808	3277	-0.661	0.000000000000003	14.5608
rs3788262	cg12379764	21	21	47805012	47803548	1464	-0.661	0.000000000000003	14.5603
snp_7_37998822	cg18806707	7	7	37998822	37998416	406	-0.661	0.000000000000003	14.5554
rs2246949	cg12555086	10	10	91004668	91002590	2078	-0.661	0.000000000000003	14.5503
rs873358	cg00523161	2	2	11888819	11888753	66	0.661	0.000000000000003	14.5433
rs1062391	cg13282195	8	8	144662353	144660772	1581	0.661	0.000000000000003	14.5433
rs30227	cg16484042	16	16	14405428	14403405	2023	-0.661	0.000000000000003	14.5385
rs883885	cg11345693	17	17	79171158	79170810	348	-0.661	0.000000000000003	14.5363
rs6886203	cg13022905	5	5	147696850	147699892	3042	0.661	0.000000000000003	14.5297
rs12221875	cg02771260	11	11	59834298	59836817	2519	-0.661	0.000000000000003	14.5225
rs116341575	cg06195293	6	6	30100040	30104885	4845	-0.661	0.000000000000003	14.5171
rs36631	cg00864768	19	19	54691414	54692102	688	-0.661	0.000000000000003	14.5160
rs13132531	cg01623050	4	4	14346331	14341676	4655	-0.660	0.000000000000003	14.5063
rs35609453	cg19908611	7	7	1331691	1333912	2221	0.660	0.000000000000003	14.5013
rs13234864	cg06595212	7	7	5288801	5293333	4532	-0.660	0.000000000000003	14.4985
rs62478464	cg17216092	7	7	141532962	141536997	4035	-0.660	0.000000000000003	14.4938
rs1933295	cg25131544	1	1	62107021	62107624	603	-0.660	0.000000000000003	14.4876
snp_15_48054099	cg16110827	15	15	48054099	48056943	2844	0.660	0.000000000000003	14.4840
rs12609708	cg24327262	19	19	46927520	46929907	2387	0.660	0.000000000000003	14.4761
rs17440909	cg06895913	5	5	58957831	58957910	79	0.660	0.000000000000003	14.4699
rs2965293	cg15765251	19	19	888384	888814	430	0.660	0.000000000000003	14.4658
rs1045823	cg01637125	14	14	77582579	77587383	4804	-0.660	0.000000000000003	14.4628
rs12828013	cg04548204	12	12	9158317	9162872	4555	0.660	0.000000000000003	14.4617
rs765466	cg07725163	6	6	72124994	72121351	3643	0.660	0.000000000000003	14.4593
rs35364389	cg18190219	22	22	46760086	46762943	2857	-0.660	0.000000000000004	14.4544
rs9460053	cg02525939	6	6	170440336	170441337	1001	-0.660	0.000000000000004	14.4532
rs11252290	cg26499095	10	10	461989	464042	2053	0.659	0.000000000000004	14.4520
rs5030904	cg14418922	10	10	70829276	70824840	4436	0.659	0.000000000000004	14.4497
rs8109067	cg08531263	19	19	53365154	53361164	3990	0.659	0.000000000000004	14.4495
rs35328001	cg09715285	2	2	220108423	220108267	156	0.659	0.000000000000004	14.4457
rs3752821	cg05580415	17	17	80554346	80553970	376	0.659	0.000000000000004	14.4427
rs6131989	cg07722360	20	20	17691406	17691454	48	-0.659	0.000000000000004	14.4362
rs4902214	cg13199429	14	14	63670903	63670711	192	0.659	0.000000000000004	14.4353
rs3768490	cg25593510	1	1	110259016	110254662	4354	0.659	0.000000000000004	14.4286
rs12401379	cg12718519	1	1	2058580	2058417	163	-0.659	0.000000000000004	14.4216
rs2237219	cg27395391	6	6	16375252	16375082	170	0.659	0.000000000000004	14.4203
rs34866559	cg15212455	7	7	39166071	39170539	4468	-0.659	0.000000000000004	14.4196
rs4478173	cg03216867	4	4	8275817	8275039	778	0.659	0.000000000000004	14.4136
rs34894392	cg11742103	11	11	62374821	62369870	4951	0.659	0.000000000000004	14.4098
rs608444	cg15212210	11	11	118986630	118986793	163	-0.659	0.000000000000004	14.4058
rs10810524	cg14263021	9	9	16036646	16039921	3275	-0.658	0.000000000000004	14.3864
rs8101625	cg25692507	19	19	5866073	5866076	3	0.658	0.000000000000004	14.3845
rs2076311	cg15407213	6	6	33145369	33145550	181	0.658	0.000000000000004	14.3807
rs10112386	cg21550804	8	8	74281152	74282865	1713	-0.658	0.000000000000004	14.3796
rs7396777	cg05327844	11	11	328652	330872	2220	-0.658	0.000000000000004	14.3779
rs925738	cg07673080	2	2	240241255	240241154	101	0.658	0.000000000000004	14.3767
rs35722931	cg06423252	10	10	115856450	115861227	4777	0.658	0.000000000000004	14.3752
rs12190180	cg13266496	6	6	110716181	110720918	4737	0.658	0.000000000000004	14.3733
rs13306902	cg02802289	7	7	160086	160024	62	-0.658	0.000000000000004	14.3728
rs55810138	cg14695566	19	19	721194	720793	401	-0.658	0.000000000000004	14.3678
rs71544730	cg04162299	7	7	111825720	111825813	93	0.658	0.000000000000004	14.3674
rs62377898	cg08393937	5	5	78275186	78277492	2306	-0.658	0.000000000000004	14.3641
rs8048206	cg07639376	16	16	1583634	1584516	882	0.658	0.000000000000004	14.3635
rs7987644	cg00931874	13	13	113274195	113274535	340	-0.658	0.000000000000004	14.3584
rs6073537	cg25301532	20	20	43378270	43378953	683	0.658	0.000000000000004	14.3513
rs13306879	cg05726195	7	7	155000929	154997174	3755	-0.658	0.000000000000005	14.3435
rs2992021	cg00701051	1	1	145390305	145385391	4914	0.658	0.000000000000005	14.3426
rs190087	cg26955290	17	17	7015109	7015607	498	-0.657	0.000000000000005	14.3405
rs112058931	cg01079515	3	3	195576719	195576629	90	0.657	0.000000000000005	14.3273
rs7553195	cg16680214	1	1	154837796	154839983	2187	0.657	0.000000000000005	14.3242
rs2390535	cg19644145	7	7	21485278	21488742	3464	-0.657	0.000000000000005	14.3193
rs9882812	cg08048268	3	3	133506127	133502702	3425	-0.657	0.000000000000005	14.3066
rs7041806	cg14240647	9	9	139648298	139651685	3387	0.657	0.000000000000005	14.3062
rs62286198	cg24119469	4	4	1626195	1625181	1014	-0.657	0.000000000000005	14.3020
rs73312621	cg08799816	7	7	4849142	4854126	4984	0.657	0.000000000000005	14.3003
rs1036972	cg23477460	3	3	66846010	66848765	2755	0.657	0.000000000000005	14.2950
rs2272785	cg11973900	1	1	175161599	175162310	711	0.657	0.000000000000005	14.2930
rs12123650	cg05945425	1	1	18694036	18694737	701	0.657	0.000000000000005	14.2884
rs12714167	cg03171300	2	2	86312176	86307199	4977	0.657	0.000000000000005	14.2876
rs35535169	cg01979481	7	7	158938783	158938780	3	-0.656	0.000000000000005	14.2846
rs11919327	cg15543551	3	3	192440510	192445202	4692	-0.656	0.000000000000005	14.2797
rs10202154	cg02116856	2	2	223802060	223806495	4435	0.656	0.000000000000005	14.2788
rs10432306	cg15150836	19	19	5892743	5892726	17	0.656	0.000000000000005	14.2783
rs11130098	cg11219411	3	3	46661926	46661640	286	-0.656	0.000000000000005	14.2761
rs780103	cg12648201	2	2	27661020	27665141	4121	0.656	0.000000000000005	14.2760
rs317687	cg22375663	12	12	69724909	69725435	526	0.656	0.000000000000005	14.2731
rs549941	cg13488811	11	11	128685354	128685313	41	0.656	0.000000000000005	14.2729
rs74482866	cg08478685	2	2	10473362	10471301	2061	-0.656	0.000000000000005	14.2689
rs4028634	cg11629889	17	17	40835649	40839022	3373	-0.656	0.000000000000005	14.2667
rs10016409	cg01614237	4	4	6660656	6660771	115	0.656	0.000000000000005	14.2654
rs396660	cg04071440	6	6	29646165	29648275	2110	-0.656	0.000000000000005	14.2608
rs12692408	cg23452752	2	2	10574296	10572946	1350	-0.656	0.000000000000006	14.2471
rs255166	cg05818605	7	7	30770309	30768346	1963	-0.656	0.000000000000006	14.2460
rs77051823	cg23495837	4	4	3475390	3480318	4928	0.656	0.000000000000006	14.2399
rs1964835	cg24644448	2	2	114387907	114383268	4639	-0.656	0.000000000000006	14.2398
rs1491823	cg26870460	11	11	6948139	6947759	380	0.656	0.000000000000006	14.2373
rs645279	cg15691649	6	6	25880494	25882328	1834	0.656	0.000000000000006	14.2360
rs2734510	cg01821149	11	11	1948961	1949090	129	-0.656	0.000000000000006	14.2330
rs7559969	cg24674087	2	2	15724122	15728531	4409	-0.656	0.000000000000006	14.2311
rs28662066	cg16348003	1	1	153594169	153589781	4388	-0.655	0.000000000000006	14.2217
rs495203	cg22535403	9	9	136145240	136150032	4792	-0.655	0.000000000000006	14.2192
rs35681	cg08489410	3	3	10329377	10329245	132	-0.655	0.000000000000006	14.2181
rs72820301	cg01431140	17	17	35115966	35118924	2958	-0.655	0.000000000000006	14.2075
rs55676409	cg20620751	13	13	112979242	112979998	756	0.655	0.000000000000006	14.1953
rs4790380	cg20485733	17	17	2796390	2798136	1746	-0.655	0.000000000000006	14.1901
rs2615141	cg06383247	2	2	6640423	6636145	4278	0.655	0.000000000000006	14.1883
rs2272785	cg08873628	1	1	175161599	175162347	748	0.655	0.000000000000007	14.1831
rs7560684	cg10885338	2	2	106682705	106682640	65	0.654	0.000000000000007	14.1689
rs28368508	cg27022201	7	7	644857	647622	2765	0.654	0.000000000000007	14.1627
rs13079063	cg18487916	3	3	52744460	52748469	4009	0.654	0.000000000000007	14.1619
snp_1_1069482	cg05528516	1	1	1069482	1070040	558	-0.654	0.000000000000007	14.1420
rs2722280	cg26679912	7	7	37991802	37991986	184	0.654	0.000000000000007	14.1356
rs62187803	cg21930842	2	2	241630032	241631663	1631	0.654	0.000000000000007	14.1353
rs45600937	cg27049344	2	2	60678501	60678956	455	0.654	0.000000000000007	14.1328
rs112048359	cg01455550	17	17	39144082	39143980	102	0.654	0.000000000000007	14.1285
rs55895668	cg22258045	8	8	145001031	145002534	1503	-0.654	0.000000000000008	14.1249
rs12511919	cg25817503	4	4	7788858	7788342	516	0.654	0.000000000000008	14.1214
rs7207327	cg26078513	17	17	27351726	27347260	4466	0.653	0.000000000000008	14.1203
rs3801065	cg05669845	7	7	4307664	4303193	4471	0.653	0.000000000000008	14.1149
rs4796556	cg04115740	17	17	6691017	6690948	69	-0.653	0.000000000000008	14.1090
rs4648739	cg24503109	1	1	1894284	1897585	3301	0.653	0.000000000000008	14.1086
rs11773351	cg08234178	7	7	150030963	150035390	4427	-0.653	0.000000000000008	14.0965
rs1317060	cg05624577	15	15	81406415	81411055	4640	0.653	0.000000000000008	14.0941
rs896955	cg19357499	8	8	144658370	144660631	2261	0.653	0.000000000000008	14.0919
rs17128235	cg12622242	8	8	19199688	19203257	3569	0.653	0.000000000000008	14.0919
rs10957691	cg23732024	8	8	74906729	74903801	2928	-0.653	0.000000000000008	14.0868
rs1410755	cg18052606	13	13	97872879	97876459	3580	-0.653	0.000000000000008	14.0855
rs10896428	cg25852095	11	11	68870544	68866783	3761	-0.653	0.000000000000008	14.0798
rs882311	cg10241608	10	10	1229548	1226699	2849	0.653	0.000000000000008	14.0784
rs2779736	cg13880654	9	9	6779505	6779450	55	0.653	0.000000000000008	14.0754
rs6664059	cg00300879	1	1	26500082	26503847	3765	-0.653	0.000000000000008	14.0733
rs114184762	cg09397044	6	6	33094258	33091751	2507	-0.653	0.000000000000008	14.0712
rs9510812	cg24659858	13	13	24265931	24270321	4390	0.652	0.000000000000009	14.0583
rs36027499	cg11200797	1	1	1015126	1016470	1344	-0.652	0.000000000000009	14.0522
rs11127323	cg09757250	2	2	1735964	1732454	3510	0.652	0.000000000000009	14.0496
rs9902795	cg02452435	17	17	71188283	71188192	91	0.652	0.000000000000009	14.0412
rs10132035	cg05294930	14	14	72221115	72220937	178	-0.652	0.000000000000009	14.0406
rs7652260	cg19278414	3	3	50571585	50570733	852	-0.652	0.000000000000009	14.0393
rs73102328	cg01623771	2	2	239047832	239047774	58	-0.652	0.000000000000009	14.0360
rs4759453	cg24838063	12	12	130824565	130822603	1962	0.652	0.000000000000009	14.0281
rs2281906	cg09553448	9	9	133996439	134000424	3985	0.652	0.000000000000010	14.0186
rs8050330	cg02466173	16	16	30824970	30829666	4696	-0.652	0.000000000000010	14.0178
rs1546026	cg03983476	2	2	10832167	10830698	1469	0.651	0.000000000000010	14.0117
rs73152714	cg14410518	7	7	65999628	66001814	2186	-0.651	0.000000000000010	14.0109
rs9319480	cg04251828	16	16	75254435	75252744	1691	-0.651	0.000000000000010	13.9984
snp_5_5305675	cg09588888	5	5	5305675	5303564	2111	-0.651	0.000000000000010	13.9971
rs61852610	cg22502715	1	1	247173356	247171572	1784	-0.651	0.000000000000010	13.9924
rs2238622	cg13044136	19	19	3060498	3062883	2385	0.651	0.000000000000010	13.9919
rs1433061	cg13593090	19	19	9546306	9546723	417	-0.651	0.000000000000010	13.9901
rs34983978	cg14078157	9	9	128169170	128172775	3605	0.651	0.000000000000010	13.9880
rs35333452	cg14256022	10	10	134214852	134216452	1600	0.651	0.000000000000011	13.9747
rs269913	cg13425888	19	19	55481669	55476669	5000	0.651	0.000000000000011	13.9655
rs10087276	cg15257489	8	8	49430684	49430059	625	0.651	0.000000000000011	13.9636
rs62104395	cg02639181	2	2	8977487	8978042	555	-0.650	0.000000000000011	13.9560
rs115866444	cg24694606	6	6	29979797	29977956	1841	0.650	0.000000000000011	13.9530
rs3781907	cg10859442	11	11	73716469	73716367	102	0.650	0.000000000000011	13.9520
rs4746040	cg01464515	10	10	72253926	72254323	397	-0.650	0.000000000000011	13.9452
rs7359045	cg22991506	14	14	50473239	50468241	4998	0.650	0.000000000000011	13.9452
rs715454	cg21530649	7	7	32115042	32111237	3805	-0.650	0.000000000000011	13.9423
rs1678269	cg10842314	4	4	8206481	8207058	577	0.650	0.000000000000011	13.9418
rs71373536	cg06100756	17	17	43221808	43221575	233	-0.650	0.000000000000011	13.9401
rs12034497	cg09183124	1	1	173092191	173092323	132	0.650	0.000000000000011	13.9400
rs2514681	cg06636551	8	8	101225559	101224915	644	0.650	0.000000000000012	13.9355
rs9809344	cg19280785	3	3	134342758	134340945	1813	-0.650	0.000000000000012	13.9281
rs11078659	cg12262378	17	17	6903944	6899522	4422	-0.650	0.000000000000012	13.9231
rs9865069	cg06506868	3	3	197645103	197648437	3334	-0.650	0.000000000000012	13.9190
rs12534107	cg22027267	7	7	51544523	51544518	5	0.650	0.000000000000012	13.9112
rs9924275	cg07091758	16	16	81253637	81254209	572	0.650	0.000000000000012	13.9061
rs57350083	cg26748578	2	2	65212362	65217211	4849	0.649	0.000000000000013	13.9015
rs154268	cg13345558	5	5	40795868	40796738	870	-0.649	0.000000000000013	13.9012
rs4950357	cg11576274	1	1	146556146	146552552	3594	0.649	0.000000000000013	13.8986
rs11599885	cg01011367	10	10	124797507	124798692	1185	0.649	0.000000000000013	13.8922
rs10788823	cg13498757	1	1	152161648	152161927	279	0.649	0.000000000000013	13.8907
rs2513380	cg05130482	8	8	98271030	98271949	919	0.649	0.000000000000013	13.8901
rs26503	cg11214001	5	5	96078309	96078430	121	0.649	0.000000000000013	13.8891
rs11592541	cg12771178	10	10	50338241	50342081	3840	-0.649	0.000000000000013	13.8851
rs34365165	cg04756594	16	16	24856208	24857601	1393	-0.649	0.000000000000013	13.8819
rs9442797	cg20067138	6	6	73184445	73188890	4445	-0.649	0.000000000000013	13.8818
rs11250184	cg15426459	8	8	11816161	11813211	2950	-0.649	0.000000000000013	13.8727
rs11017726	cg27346510	10	10	132907772	132911037	3265	-0.649	0.000000000000014	13.8687
rs3923059	cg07450552	5	5	138775173	138775419	246	-0.649	0.000000000000014	13.8661
rs115265805	cg05701418	6	6	30131546	30131361	185	-0.649	0.000000000000014	13.8659
rs2743326	cg27133230	20	20	43939981	43941404	1423	-0.649	0.000000000000014	13.8517
rs10261806	cg18992848	7	7	144532104	144531951	153	-0.648	0.000000000000014	13.8494
rs1052706	cg12432006	17	17	71192663	71192905	242	-0.648	0.000000000000014	13.8403
rs6460055	cg12169661	7	7	73187517	73183394	4123	-0.648	0.000000000000014	13.8396
rs8080680	cg23936215	17	17	63555609	63560528	4919	-0.648	0.000000000000015	13.8339
rs4665829	cg04944784	2	2	26398768	26401820	3052	-0.648	0.000000000000015	13.8274
rs13003061	cg12156873	2	2	3482722	3487412	4690	-0.648	0.000000000000015	13.8236
rs56297009	cg05030553	21	21	44064038	44061403	2635	0.648	0.000000000000015	13.8230
rs12905362	cg07696006	15	15	74533379	74528563	4816	0.648	0.000000000000015	13.8187
rs7628448	cg16606324	3	3	10146828	10149918	3090	-0.648	0.000000000000015	13.8182
rs13318052	cg18026197	3	3	126418746	126422536	3790	0.648	0.000000000000015	13.8163
rs7497536	cg00425431	15	15	90787936	90792223	4287	0.648	0.000000000000015	13.8148
rs73102328	cg17079034	2	2	239047832	239047280	552	-0.648	0.000000000000015	13.8107
rs4920347	cg26220594	1	1	19111725	19110978	747	-0.648	0.000000000000016	13.8050
rs11951829	cg08604223	5	5	75899903	75903700	3797	-0.648	0.000000000000016	13.8036
rs551145	cg05496603	6	6	44237448	44237813	365	-0.648	0.000000000000016	13.8026
rs6985688	cg02490460	8	8	1360633	1365502	4869	0.647	0.000000000000016	13.7876
rs4233230	cg10962762	1	1	228075647	228075749	102	0.647	0.000000000000016	13.7850
rs114845562	cg11991824	6	6	31648403	31651283	2880	-0.647	0.000000000000016	13.7850
rs2906929	cg00720339	7	7	157446134	157448944	2810	0.647	0.000000000000017	13.7800
rs8033863	cg22063206	15	15	102039669	102037097	2572	0.647	0.000000000000017	13.7783
rs4848532	cg07017331	2	2	119768536	119769455	919	-0.647	0.000000000000017	13.7765
rs12413155	cg15086228	10	10	134810401	134809962	439	0.647	0.000000000000017	13.7700
rs1275221	cg19471655	19	19	51487067	51487109	42	0.647	0.000000000000017	13.7674
rs12143941	cg25025181	1	1	246374361	246378510	4149	0.647	0.000000000000017	13.7673
rs513552	cg06767142	11	11	63819653	63821400	1747	0.647	0.000000000000017	13.7650
rs12463989	cg18022917	2	2	233395029	233391274	3755	0.647	0.000000000000018	13.7462
rs56344095	cg01909245	11	11	1873232	1873757	525	-0.646	0.000000000000018	13.7421
rs11076846	cg16755475	16	16	4801419	4802990	1571	-0.646	0.000000000000018	13.7366
rs2045332	cg00996827	1	1	2842319	2838805	3514	-0.646	0.000000000000019	13.7284
rs1411273	cg02573566	1	1	153602435	153599479	2956	0.646	0.000000000000019	13.7241
rs71436423	cg00367615	13	13	31480720	31480979	259	-0.646	0.000000000000019	13.7224
rs7395773	cg05626073	11	11	970503	971527	1024	-0.646	0.000000000000019	13.7137
rs113258795	cg04011338	2	2	238776736	238777587	851	0.646	0.000000000000020	13.7053
rs2296573	cg01732984	13	13	48575587	48575859	272	0.646	0.000000000000020	13.7004
rs6457998	cg12612465	6	6	37532727	37533112	385	0.646	0.000000000000020	13.6963
rs4295576	cg19553910	7	7	151038334	151038594	260	-0.646	0.000000000000020	13.6946
rs12972833	cg01413790	19	19	35325494	35330180	4686	-0.646	0.000000000000020	13.6911
rs71436423	cg00570269	13	13	31480720	31480942	222	-0.645	0.000000000000021	13.6880
rs516626	cg03802191	1	1	234615018	234615169	151	0.645	0.000000000000021	13.6804
rs117515152	cg01917080	12	12	1771464	1772504	1040	0.645	0.000000000000021	13.6804
rs62038399	cg09830162	16	16	1884656	1889614	4958	0.645	0.000000000000021	13.6767
rs9584787	cg15185986	13	13	98919220	98919378	158	-0.645	0.000000000000021	13.6696
rs3118207	cg26366091	1	1	111768576	111770274	1698	-0.645	0.000000000000022	13.6669
rs8039404	cg04815973	15	15	74267180	74267168	12	0.645	0.000000000000022	13.6609
rs34645674	cg26946803	6	6	170481934	170485891	3957	0.645	0.000000000000022	13.6592
rs36027499	cg22044028	1	1	1015126	1015392	266	-0.645	0.000000000000022	13.6551
rs1873503	cg18233544	10	10	134043994	134046237	2243	0.645	0.000000000000022	13.6499
rs35128070	cg19350270	2	2	162929732	162929832	100	-0.645	0.000000000000023	13.6456
rs9362220	cg27039625	6	6	86154351	86159096	4745	0.645	0.000000000000023	13.6429
rs11020657	cg24554151	11	11	93880904	93885823	4919	-0.645	0.000000000000023	13.6427
rs11206430	cg02959988	1	1	40075367	40075124	243	-0.644	0.000000000000023	13.6311
snp_17_77481725	cg10357728	17	17	77481725	77482061	336	0.644	0.000000000000023	13.6307
rs12280103	cg13075444	11	11	33680371	33680427	56	0.644	0.000000000000024	13.6163
rs10283445	cg13476313	9	9	127243637	127244764	1127	0.644	0.000000000000024	13.6149
rs3790411	cg06419659	1	1	153602861	153600132	2729	-0.644	0.000000000000024	13.6138
snp_4_187879958	cg06074448	4	4	187879958	187884817	4859	0.644	0.000000000000025	13.6066
rs6679046	cg04364728	1	1	850371	845810	4561	-0.644	0.000000000000025	13.6002
rs73064015	cg20187049	3	3	28984533	28982939	1594	0.644	0.000000000000025	13.5941
rs780103	cg17158414	2	2	27661020	27665306	4286	0.644	0.000000000000026	13.5926
rs2272804	cg18180155	22	22	45809624	45809454	170	-0.644	0.000000000000026	13.5919
rs4401050	cg16484020	16	16	23217402	23217411	9	-0.644	0.000000000000026	13.5884
rs4789775	cg15220605	17	17	80391905	80393595	1690	-0.644	0.000000000000026	13.5877
rs17018014	cg07307994	2	2	3829098	3828216	882	-0.644	0.000000000000026	13.5862
rs491700	cg12285184	6	6	167171838	167173343	1505	-0.643	0.000000000000026	13.5802
rs36051332	cg10662479	20	20	44418011	44420225	2214	-0.643	0.000000000000026	13.5794
rs9854196	cg05542785	3	3	196255862	196255998	136	0.643	0.000000000000026	13.5769
rs11641943	cg04384112	16	16	75339295	75339383	88	-0.643	0.000000000000027	13.5670
rs10455503	cg01393985	6	6	89927426	89927651	225	-0.643	0.000000000000027	13.5659
rs13419	cg23622162	10	10	73059389	73059249	140	-0.643	0.000000000000028	13.5533
rs28816458	cg25070075	15	15	27079083	27083993	4910	-0.643	0.000000000000028	13.5523
rs9897850	cg05215272	17	17	6899118	6899095	23	0.643	0.000000000000028	13.5519
rs7767851	cg10068034	6	6	110678109	110678920	811	0.643	0.000000000000028	13.5514
rs34138336	cg21926612	6	6	163144929	163149169	4240	0.643	0.000000000000028	13.5481
rs12509422	cg16201418	4	4	61370610	61367032	3578	0.643	0.000000000000029	13.5441
rs7485855	cg08087969	12	12	132657786	132657669	117	-0.643	0.000000000000029	13.5427
rs2036084	cg18155888	1	1	2269881	2266591	3290	-0.643	0.000000000000029	13.5408
rs896854	cg18059933	8	8	95960511	95962463	1952	0.643	0.000000000000029	13.5399
rs10824800	cg03716984	10	10	54538310	54538505	195	-0.643	0.000000000000029	13.5396
rs11751600	cg24454932	6	6	170532873	170532633	240	0.643	0.000000000000029	13.5356
rs11618278	cg04976759	13	13	112668848	112669393	545	-0.643	0.000000000000029	13.5340
rs1490691	cg12661092	10	10	98860760	98861029	269	0.643	0.000000000000029	13.5336
rs446488	cg21211680	2	2	195365	198530	3165	-0.642	0.000000000000029	13.5306
rs28444218	cg24826020	4	4	38066438	38070998	4560	-0.642	0.000000000000030	13.5218
rs4660192	cg01193554	1	1	41842350	41846683	4333	0.642	0.000000000000030	13.5204
rs12490834	cg05589046	3	3	13742435	13742034	401	0.642	0.000000000000030	13.5161
rs7690851	cg24478034	4	4	155433663	155433727	64	-0.642	0.000000000000031	13.5093
rs4144670	cg20541456	5	5	156697654	156696520	1134	0.642	0.000000000000031	13.5066
rs2290150	cg26826339	8	8	24366020	24366086	66	0.642	0.000000000000031	13.5024
rs349687	cg18991165	5	5	143847131	143847362	231	-0.642	0.000000000000032	13.5016
rs11678980	cg13854012	2	2	162101261	162103682	2421	0.642	0.000000000000032	13.4962
rs9825571	cg08481491	3	3	125900161	125900108	53	-0.642	0.000000000000032	13.4901
rs1277778	cg25918510	13	13	112666364	112669546	3182	0.642	0.000000000000032	13.4898
rs73312621	cg02779037	7	7	4849142	4848683	459	0.642	0.000000000000033	13.4873
rs4751365	cg16126754	10	10	133154905	133156058	1153	-0.642	0.000000000000033	13.4851
rs7974490	cg03428945	12	12	125817411	125819597	2186	0.642	0.000000000000033	13.4844
rs11067836	cg20169823	12	12	116354673	116354837	164	-0.641	0.000000000000033	13.4796
rs115523581	cg13831136	6	6	30070178	30070342	164	0.641	0.000000000000034	13.4706
snp_17_78861684	cg16018154	17	17	78861684	78863570	1886	0.641	0.000000000000034	13.4693
rs6073537	cg17848838	20	20	43378270	43379406	1136	0.641	0.000000000000034	13.4666
rs768361	cg15377887	21	21	42440714	42440661	53	0.641	0.000000000000034	13.4650
rs10483877	cg11805027	14	14	77182302	77186584	4282	0.641	0.000000000000035	13.4603
rs62410377	cg00862290	3	3	178985374	178984973	401	-0.641	0.000000000000035	13.4592
rs10082491	cg27200406	10	10	10304418	10308858	4440	0.641	0.000000000000035	13.4573
rs72659581	cg21507807	13	13	114884168	114888458	4290	-0.641	0.000000000000035	13.4547
rs2278440	cg03807316	19	19	39993415	39998290	4875	0.641	0.000000000000035	13.4530
rs138487256	cg26922678	6	6	30417689	30420981	3292	-0.641	0.000000000000035	13.4527
rs11146300	cg05225065	10	10	134084925	134082460	2465	-0.641	0.000000000000035	13.4520
rs448835	cg03770907	19	19	56442967	56443824	857	-0.641	0.000000000000036	13.4478
rs59135086	cg26684319	8	8	673024	672406	618	-0.641	0.000000000000036	13.4457
rs72666338	cg22860775	1	1	26483905	26488712	4807	0.641	0.000000000000036	13.4403
rs115370182	cg16118803	6	6	29629344	29629716	372	-0.641	0.000000000000036	13.4396
rs919907	cg15215830	11	11	126003742	125999805	3937	0.641	0.000000000000037	13.4341
rs2718756	cg07493704	2	2	109147838	109147721	117	0.641	0.000000000000037	13.4305
rs13182617	cg03630710	5	5	134839587	134844273	4686	0.641	0.000000000000037	13.4292
rs8017358	cg22974151	14	14	24525274	24528108	2834	0.640	0.000000000000038	13.4243
rs1132005	cg14115884	9	9	139296927	139300582	3655	-0.640	0.000000000000039	13.4128
rs6754085	cg23959977	2	2	242510779	242509493	1286	0.640	0.000000000000039	13.4127
rs8080625	cg11859384	17	17	80115447	80120422	4975	0.640	0.000000000000039	13.4127
rs71526018	cg21239317	7	7	23637902	23640510	2608	-0.640	0.000000000000039	13.4126
rs10759192	cg13481969	9	9	99447888	99449345	1457	0.640	0.000000000000039	13.4125
rs12975856	cg03681644	19	19	3609376	3611840	2464	0.640	0.000000000000039	13.4050
rs934822	cg02806733	2	2	231731975	231731972	3	-0.640	0.000000000000040	13.3946
rs4432844	cg10220068	5	5	179769964	179770007	43	-0.640	0.000000000000041	13.3919
rs12189352	cg14868212	5	5	79535101	79535328	227	0.640	0.000000000000041	13.3884
rs111357851	cg05863683	7	7	1911381	1912471	1090	0.640	0.000000000000041	13.3877
rs61821715	cg07139329	1	1	201708386	201708558	172	0.640	0.000000000000041	13.3830
rs1678269	cg04370174	4	4	8206481	8207250	769	0.640	0.000000000000042	13.3764
rs4028634	cg07871971	17	17	40835649	40839766	4117	-0.639	0.000000000000042	13.3754
rs2992021	cg24874173	1	1	145390305	145385677	4628	0.639	0.000000000000042	13.3742
rs8104762	cg17376813	19	19	750173	750024	149	-0.639	0.000000000000043	13.3714
rs6061101	cg23929284	20	20	30604823	30605916	1093	-0.639	0.000000000000043	13.3623
rs55810138	cg02804100	19	19	721194	720993	201	-0.639	0.000000000000044	13.3536
rs11685606	cg24079051	2	2	239137274	239140485	3211	0.639	0.000000000000045	13.3472
rs12622834	cg00568384	2	2	173538547	173539262	715	-0.639	0.000000000000045	13.3465
rs2651838	cg21027517	11	11	2319531	2322507	2976	-0.639	0.000000000000045	13.3447
rs1057835	cg05638439	16	16	712867	711235	1632	-0.639	0.000000000000047	13.3325
rs6558442	cg08687507	8	8	1255329	1250400	4929	0.639	0.000000000000047	13.3304
rs896955	cg16316162	8	8	144658370	144660157	1787	0.639	0.000000000000047	13.3296
rs2163856	cg01850179	19	19	10344594	10340795	3799	0.639	0.000000000000047	13.3293
rs12080794	cg16553238	1	1	9151325	9154254	2929	0.639	0.000000000000047	13.3284
rs11935409	cg01777861	4	4	56019139	56023843	4704	-0.638	0.000000000000049	13.3118
rs59601467	cg22384356	8	8	124193488	124195192	1704	-0.638	0.000000000000049	13.3102
rs10175462	cg19083407	2	2	113988492	113993142	4650	-0.638	0.000000000000049	13.3086
rs111625739	cg27006947	7	7	63928582	63924280	4302	0.638	0.000000000000049	13.3078
rs11686644	cg19051912	2	2	241346908	241350704	3796	0.638	0.000000000000049	13.3072
rs4807656	cg16505953	19	19	4853681	4851963	1718	-0.638	0.000000000000049	13.3069
rs5770772	cg08425796	22	22	50981214	50981121	93	-0.638	0.000000000000051	13.2965
snp_10_11780074	cg11103390	10	10	11780074	11784920	4846	0.637	0.000000000000054	13.2637
rs1128874	cg13741927	9	9	139323424	139327495	4071	-0.637	0.000000000000055	13.2629
rs2977278	cg00954039	1	1	17538952	17539133	181	0.637	0.000000000000055	13.2620
rs2672874	cg26714263	17	17	78858122	78860511	2389	0.637	0.000000000000055	13.2572
rs7079970	cg00215017	10	10	134820347	134818683	1664	-0.637	0.000000000000055	13.2567
rs2711976	cg25546253	4	4	39034786	39038565	3779	-0.637	0.000000000000055	13.2563
rs59513960	cg10616776	2	2	232478974	232479924	950	-0.637	0.000000000000056	13.2554
rs7935184	cg16836250	11	11	87224867	87224821	46	0.637	0.000000000000056	13.2526
rs4788548	cg06353428	16	16	71655361	71660113	4752	0.637	0.000000000000056	13.2511
rs10112386	cg17118775	8	8	74281152	74282812	1660	-0.637	0.000000000000057	13.2460
rs114728067	cg00523604	6	6	32220918	32223341	2423	-0.637	0.000000000000057	13.2417
rs894661	cg10608948	17	17	6476662	6478486	1824	0.637	0.000000000000058	13.2374
rs73046323	cg16658412	7	7	1882795	1883420	625	-0.637	0.000000000000058	13.2364
rs7775711	cg26846943	6	6	112161786	112165062	3276	-0.637	0.000000000000059	13.2327
rs9380628	cg23492779	6	6	36926375	36928572	2197	0.637	0.000000000000059	13.2314
rs10853104	cg20966754	17	17	47092076	47091339	737	-0.637	0.000000000000059	13.2299
rs34838337	cg21111471	11	11	63870892	63871000	108	0.637	0.000000000000059	13.2270
rs4792336	cg01678701	17	17	8252466	8250623	1843	0.637	0.000000000000059	13.2257
rs56092845	cg14942906	11	11	67383557	67384040	483	0.637	0.000000000000060	13.2218
rs2637678	cg11045746	6	6	116787378	116783807	3571	0.636	0.000000000000060	13.2210
rs9366927	cg16773067	6	6	37027232	37027357	125	-0.636	0.000000000000061	13.2182
rs116620177	cg02188185	6	6	30036471	30039524	3053	-0.636	0.000000000000061	13.2126
rs541899	cg05547895	3	3	196704026	196705855	1829	-0.636	0.000000000000062	13.2082
rs10276893	cg00475322	7	7	920301	917719	2582	-0.636	0.000000000000064	13.1955
rs1208533	cg03020916	16	16	893279	897192	3913	0.636	0.000000000000065	13.1885
rs2457543	cg06190046	16	16	83983867	83986382	2515	0.636	0.000000000000065	13.1872
rs11880140	cg25273451	19	19	7538117	7538218	101	-0.636	0.000000000000065	13.1867
rs114756435	cg13349035	6	6	33048542	33048310	232	0.636	0.000000000000065	13.1860
rs12795628	cg24490227	11	11	133925600	133928292	2692	-0.636	0.000000000000065	13.1855
rs2975216	cg23347250	14	14	105713134	105713866	732	-0.636	0.000000000000066	13.1837
rs72852291	cg00476955	11	11	3645520	3648013	2493	0.636	0.000000000000066	13.1810
rs28788559	cg11072645	7	7	157750706	157754746	4040	0.636	0.000000000000067	13.1739
rs1004699	cg11744817	6	6	166877118	166876826	292	0.636	0.000000000000067	13.1711
[truncated: 20,412 more rows]
