# Supplementary material for: Passive and active DNA methylation and the interplay with genetic variation in gene regulation
Source: eLife. 2013 Jun 4;2:e00523. doi: 10.7554/eLife.00523 (PMC3673336; doi:10.7554/eLife.00523)
Supplement: Table 1—source data 1. — Significant eQTL, mQTL and eQTM associations found in each cell-type. DOI: http://dx.doi.org/10.7554/eLife.00523.012 [file elife00523s001.zip › GENCORD2_ASSOCIATIONS/GENCORD2_MQTL_FDR10_T_66]

SNP_label	METHYL_ID	SNP_chromosome	METHYL_chromosome	SNP_location	METHYL_location	Distance	rvalue	pvalue	-log10(pvalue)
rs2153333	cg03955764	10	10	45599997	45604781	4784	-0.935	0.000000000000000	29.8229
rs255027	cg11303630	5	5	178774860	178776243	1383	-0.934	0.000000000000000	29.6044
rs10409392	cg00667525	19	19	18699333	18699118	215	0.933	0.000000000000000	29.3831
rs1251079	cg22875332	1	1	76189445	76189707	262	0.931	0.000000000000000	28.9741
rs7915431	cg22757362	10	10	43721481	43721445	36	0.930	0.000000000000000	28.8426
rs6955702	cg19214707	7	7	3157702	3157722	20	-0.930	0.000000000000000	28.8366
rs72695734	cg19504605	8	8	144335344	144339106	3762	-0.930	0.000000000000000	28.8366
rs10892226	cg16805553	11	11	118096618	118100503	3885	0.930	0.000000000000000	28.7787
rs12368452	cg09035930	12	12	129277164	129282057	4893	-0.929	0.000000000000000	28.6478
rs6747366	cg20846728	2	2	1838964	1843184	4220	-0.929	0.000000000000000	28.5926
rs10911720	cg11066601	1	1	185375148	185373486	1662	0.929	0.000000000000000	28.5675
rs11237372	cg09721595	11	11	77771253	77773924	2671	0.929	0.000000000000000	28.5290
rs2279575	cg22480875	12	12	77417344	77417567	223	-0.929	0.000000000000000	28.5249
rs6740044	cg14017402	2	2	86227341	86225602	1739	-0.928	0.000000000000000	28.4797
rs1436138	cg18271897	17	17	75316880	75316784	96	0.928	0.000000000000000	28.3403
rs1445685	cg27586797	5	5	13665834	13664584	1250	0.926	0.000000000000000	28.1053
rs28538839	cg02964324	7	7	43291340	43291318	22	-0.926	0.000000000000000	27.9700
rs486584	cg24851651	11	11	66358126	66362959	4833	-0.925	0.000000000000000	27.9247
rs251731	cg02562761	16	16	4310709	4307906	2803	-0.925	0.000000000000000	27.8910
rs2872246	cg01324343	3	3	183738460	183735012	3448	0.925	0.000000000000000	27.8595
rs884943	cg01056242	12	12	131622506	131622739	233	0.924	0.000000000000000	27.7108
rs1445562	cg08595989	8	8	81827893	81827712	181	-0.924	0.000000000000000	27.6988
rs72867447	cg13286116	11	11	13301875	13302098	223	-0.923	0.000000000000000	27.5109
rs12592250	cg07352416	15	15	78650756	78651749	993	0.922	0.000000000000000	27.3916
rs12250042	cg18766900	10	10	11574424	11574616	192	0.922	0.000000000000000	27.3842
rs4792260	cg05945230	17	17	12425843	12425767	76	-0.922	0.000000000000000	27.3072
rs9903623	cg05528899	17	17	56117	57120	1003	-0.921	0.000000000000000	27.1714
rs9903623	cg26536949	17	17	56117	57053	936	-0.921	0.000000000000000	27.1714
rs10409392	cg25234359	19	19	18699333	18699219	114	0.921	0.000000000000000	27.1592
rs783781	cg15621178	5	5	148663119	148663537	418	0.921	0.000000000000000	27.1163
rs3923265	cg13679714	17	17	77707120	77706946	174	0.920	0.000000000000000	27.0855
rs4147103	cg25303761	1	1	31255905	31256028	123	0.919	0.000000000000000	26.8958
rs731245	cg24118521	13	13	47472266	47472330	64	-0.919	0.000000000000000	26.8641
rs8059821	cg01097406	16	16	89675068	89675127	59	-0.919	0.000000000000000	26.7801
rs314335	cg27396824	7	7	100388041	100391799	3758	-0.919	0.000000000000000	26.7745
rs10172708	cg01745370	2	2	109060169	109065127	4958	0.919	0.000000000000000	26.7745
rs7520509	cg18346412	1	1	111927094	111929363	2269	0.918	0.000000000000000	26.7488
rs2289917	cg06181187	2	2	209010891	209010896	5	0.918	0.000000000000000	26.7113
rs1941397	cg24647015	11	11	114189367	114191367	2000	0.918	0.000000000000000	26.6624
rs12024377	cg03061435	1	1	205537858	205537833	25	-0.918	0.000000000000000	26.6537
rs9476544	cg20218040	6	6	14369814	14369697	117	-0.918	0.000000000000000	26.6208
rs731245	cg15692052	13	13	47472266	47472250	16	-0.917	0.000000000000000	26.5443
rs9576176	cg19272349	13	13	37679535	37681255	1720	0.917	0.000000000000000	26.5368
rs17551822	cg10973622	2	2	86422416	86423274	858	-0.917	0.000000000000000	26.5113
rs1251079	cg03433033	1	1	76189445	76189801	356	0.916	0.000000000000000	26.4164
rs10932241	cg24664470	2	2	208976955	208976933	22	-0.916	0.000000000000000	26.4104
rs9550182	cg15756319	13	13	113296344	113296447	103	-0.916	0.000000000000000	26.4104
rs9550182	cg00557959	13	13	113296344	113296414	70	-0.916	0.000000000000000	26.4104
rs645279	cg03264133	6	6	25880494	25882463	1969	0.916	0.000000000000000	26.4063
rs111494113	cg21028142	17	17	79578655	79581711	3056	0.916	0.000000000000000	26.4011
rs731245	cg18200810	13	13	47472266	47472200	66	-0.916	0.000000000000000	26.3874
rs884943	cg26922917	12	12	131622506	131622584	78	0.916	0.000000000000000	26.3630
rs11678980	cg16506815	2	2	162101261	162101123	138	-0.916	0.000000000000000	26.3548
rs2395655	cg24425727	6	6	36645696	36645648	48	-0.916	0.000000000000000	26.3430
rs12315014	cg08236123	12	12	132219792	132219811	19	0.916	0.000000000000000	26.3118
rs1565163	cg25918947	17	17	41361342	41365094	3752	0.916	0.000000000000000	26.3094
rs1999324	cg15636421	21	21	33241083	33242495	1412	0.916	0.000000000000000	26.2945
rs6935753	cg16906346	6	6	24644500	24646782	2282	0.916	0.000000000000000	26.2747
rs2734510	cg06679296	11	11	1948961	1949032	71	-0.916	0.000000000000000	26.2735
rs9550182	cg12351768	13	13	113296344	113296192	152	-0.915	0.000000000000000	26.2445
rs3816257	cg04028464	17	17	78074446	78073854	592	0.915	0.000000000000000	26.1760
snp_1_162382645	cg01062020	1	1	162382645	162382848	203	0.915	0.000000000000000	26.1640
rs6808742	cg24257776	3	3	47051512	47051546	34	-0.914	0.000000000000000	26.0825
rs731245	cg23881368	13	13	47472266	47472343	77	-0.914	0.000000000000000	26.0792
rs9550047	cg19891452	13	13	112978706	112978703	3	-0.914	0.000000000000000	26.0454
rs7045572	cg14631576	9	9	95137964	95140430	2466	0.914	0.000000000000000	26.0290
rs6032541	cg23252815	20	20	44420280	44420276	4	-0.914	0.000000000000000	26.0290
rs12125737	cg26840333	1	1	4706755	4711419	4664	-0.914	0.000000000000000	26.0043
rs645279	cg03517284	6	6	25880494	25882590	2096	0.914	0.000000000000000	26.0017
rs2796298	cg03816081	10	10	29576177	29577743	1566	-0.914	0.000000000000000	25.9761
rs61782184	cg21385522	1	1	16150976	16154831	3855	0.913	0.000000000000000	25.9275
rs4646563	cg12031962	15	15	58353335	58353849	514	0.913	0.000000000000000	25.8427
rs4909218	cg01191920	7	7	158217482	158217561	79	-0.912	0.000000000000000	25.7783
rs11892316	cg12391643	2	2	85316596	85316997	401	-0.912	0.000000000000000	25.7730
rs10829605	cg07638938	10	10	131344413	131348599	4186	-0.912	0.000000000000000	25.7606
rs7303138	cg27504582	12	12	1609593	1609490	103	-0.912	0.000000000000000	25.7265
rs2749035	cg15290848	6	6	52633933	52629418	4515	0.912	0.000000000000000	25.6999
rs3924637	cg01091514	4	4	184645661	184644613	1048	0.911	0.000000000000000	25.6489
rs10744473	cg08164151	12	12	131113973	131118432	4459	0.911	0.000000000000000	25.6258
rs10884916	cg00817464	10	10	111658925	111662876	3951	0.911	0.000000000000000	25.6171
rs12328100	cg03171300	2	2	86307128	86307199	71	-0.911	0.000000000000000	25.5673
rs12302886	cg13435792	12	12	15088651	15092434	3783	0.911	0.000000000000000	25.5460
rs11061291	cg13586425	12	12	131518875	131519906	1031	-0.911	0.000000000000000	25.5312
rs3743104	cg07179000	15	15	33023985	33023586	399	-0.910	0.000000000000000	25.4376
rs1559446	cg04072301	16	16	88975332	88975960	628	-0.910	0.000000000000000	25.4376
rs3731900	cg03878190	2	2	220046975	220047358	383	-0.910	0.000000000000000	25.4376
rs10845469	cg20141578	12	12	12225207	12225262	55	-0.910	0.000000000000000	25.4150
rs116464335	cg13081526	6	6	32445079	32449961	4882	-0.910	0.000000000000000	25.4150
rs10191674	cg17052675	2	2	3827891	3827356	535	0.910	0.000000000000000	25.4017
rs2576573	cg07080864	8	8	57357975	57359956	1981	0.910	0.000000000000000	25.3937
rs7853212	cg09976142	9	9	130955238	130955436	198	-0.909	0.000000000000000	25.3415
rs3829784	cg11763914	14	14	76967707	76967670	37	-0.909	0.000000000000000	25.3162
snp_2_133090137	cg04722349	2	2	133090137	133090251	114	-0.909	0.000000000000000	25.2910
rs617829	cg07618780	2	2	240142864	240142806	58	0.909	0.000000000000000	25.2578
rs900949	cg21827317	3	3	136751674	136751795	121	0.909	0.000000000000000	25.2448
rs645279	cg12310025	6	6	25880494	25882481	1987	0.909	0.000000000000000	25.2293
rs7701755	cg00585072	5	5	140182101	140186983	4882	-0.909	0.000000000000000	25.2289
rs4659218	cg16322792	1	1	120161317	120165303	3986	-0.908	0.000000000000000	25.1959
rs3008366	cg06550582	10	10	135040148	135039948	200	-0.908	0.000000000000000	25.1546
rs7771405	cg24207161	6	6	155460597	155464712	4115	0.907	0.000000000000000	25.0642
rs1328602	cg14240646	10	10	27529916	27532245	2329	0.907	0.000000000000000	25.0507
rs2803332	cg03396347	1	1	1875513	1875803	290	0.907	0.000000000000000	25.0256
rs10853104	cg11673840	17	17	47092076	47092156	80	-0.907	0.000000000000000	24.9736
rs3792607	cg09976051	4	4	178361621	178362394	773	-0.906	0.000000000000000	24.9077
rs3135145	cg02754929	4	4	3299504	3295736	3768	-0.906	0.000000000000000	24.8896
rs4796533	cg21358336	17	17	6556538	6558440	1902	-0.906	0.000000000000000	24.8800
rs35386092	cg03226844	17	17	185021	185102	81	-0.906	0.000000000000000	24.8605
rs731245	cg06020661	13	13	47472266	47472138	128	-0.906	0.000000000000000	24.8532
rs4942855	cg08779649	13	13	50195096	50194554	542	-0.906	0.000000000000000	24.8422
rs7774952	cg15226275	6	6	116380909	116381976	1067	0.906	0.000000000000000	24.8380
rs9535274	cg03651054	13	13	50194394	50194643	249	-0.906	0.000000000000000	24.8117
rs705379	cg07404485	7	7	94953895	94953653	242	-0.906	0.000000000000000	24.8006
rs10409392	cg15428479	19	19	18699333	18698825	508	0.905	0.000000000000000	24.7827
rs5769126	cg16154810	22	22	47135205	47135258	53	0.905	0.000000000000000	24.7678
rs262669	cg05340048	1	1	2082489	2084319	1830	-0.905	0.000000000000000	24.7405
rs6032541	cg10662479	20	20	44420280	44420225	55	-0.905	0.000000000000000	24.6924
rs2803332	cg17747265	1	1	1875513	1875780	267	0.905	0.000000000000000	24.6918
rs1124639	cg17644776	2	2	200775744	200775616	128	-0.905	0.000000000000000	24.6918
rs3782191	cg01363734	12	12	117480701	117482953	2252	-0.905	0.000000000000000	24.6860
rs4736369	cg10596483	8	8	143751698	143751796	98	0.905	0.000000000000000	24.6857
rs4736369	cg24634471	8	8	143751698	143751801	103	0.905	0.000000000000000	24.6844
rs35386092	cg02938172	17	17	185021	185152	131	-0.905	0.000000000000000	24.6737
rs10799468	cg06769377	1	1	228350941	228350860	81	-0.904	0.000000000000000	24.6306
rs2789422	cg15641364	1	1	159892088	159892206	118	-0.904	0.000000000000000	24.6208
rs10942920	cg16375999	5	5	79604392	79605222	830	-0.904	0.000000000000000	24.6070
rs7524321	cg06974143	1	1	159907362	159907515	153	-0.904	0.000000000000000	24.5709
rs3861041	cg07083272	10	10	72084573	72084636	63	0.904	0.000000000000000	24.5450
snp_1_197897945	cg00114966	1	1	197897945	197893920	4025	-0.904	0.000000000000000	24.5345
rs1983176	cg07142009	17	17	6655861	6656315	454	0.904	0.000000000000000	24.5282
rs11016987	cg04043455	10	10	131668978	131669461	483	0.904	0.000000000000000	24.5243
rs11649807	cg15462411	17	17	79357995	79361621	3626	0.903	0.000000000000000	24.5010
rs62065492	cg18200150	17	17	30822607	30822561	46	0.903	0.000000000000000	24.4896
rs9550047	cg20923605	13	13	112978706	112978683	23	-0.903	0.000000000000000	24.4825
rs1963858	cg17679604	5	5	115789599	115790387	788	-0.903	0.000000000000000	24.4442
rs12920764	cg01195214	16	16	1362187	1362243	56	-0.903	0.000000000000000	24.4379
rs11863911	cg02978505	16	16	85292418	85292322	96	0.903	0.000000000000000	24.4130
rs2099916	cg03713963	17	17	1060421	1062968	2547	0.903	0.000000000000000	24.4062
rs6677965	cg01427815	1	1	165811729	165811984	255	0.903	0.000000000000000	24.3747
rs34159543	cg01466491	19	19	10518941	10523363	4422	-0.902	0.000000000000000	24.3605
rs548854	cg15971518	11	11	57159189	57159174	15	0.902	0.000000000000000	24.3426
rs66886645	cg05729249	7	7	763853	766119	2266	-0.902	0.000000000000000	24.3330
rs3759115	cg21745287	12	12	123464279	123464511	232	0.902	0.000000000000000	24.3108
rs4845677	cg09359103	1	1	154838050	154839909	1859	-0.902	0.000000000000000	24.2915
rs3745802	cg14061069	19	19	46271177	46274453	3276	0.902	0.000000000000000	24.2872
rs13079063	cg18487916	3	3	52744460	52748469	4009	0.902	0.000000000000000	24.2796
rs2804914	cg02206980	6	6	13570252	13574034	3782	0.902	0.000000000000000	24.2499
rs11731570	cg06713675	4	4	122718994	122721982	2988	0.902	0.000000000000000	24.2499
rs4674257	cg06547715	2	2	218988774	218990976	2202	0.902	0.000000000000000	24.2467
rs13198549	cg12285184	6	6	167173697	167173343	354	-0.901	0.000000000000000	24.2121
rs3755724	cg16791134	3	3	12200906	12200856	50	0.901	0.000000000000000	24.2098
rs11678980	cg13854012	2	2	162101261	162103682	2421	0.901	0.000000000000000	24.2073
rs4896384	cg07185983	6	6	139009809	139012860	3051	0.901	0.000000000000000	24.2027
rs3130260	cg14419102	6	6	33278816	33280400	1584	-0.901	0.000000000000000	24.1590
rs9911857	cg04354002	17	17	8774188	8777762	3574	0.901	0.000000000000000	24.1569
rs12972833	cg22351833	19	19	35325494	35330007	4513	-0.901	0.000000000000000	24.1298
rs4790648	cg05992628	17	17	4483186	4487117	3931	0.901	0.000000000000000	24.1156
rs2100643	cg23489630	19	19	44642053	44645078	3025	0.901	0.000000000000000	24.1106
rs681390	cg26104986	11	11	75274630	75275303	673	0.901	0.000000000000000	24.1106
rs6935753	cg02828016	6	6	24644500	24646676	2176	0.901	0.000000000000000	24.1069
rs743241	cg06888746	10	10	105517162	105517764	602	0.900	0.000000000000000	24.0965
rs7774952	cg18764771	6	6	116380909	116381957	1048	0.900	0.000000000000000	24.0803
rs9521758	cg08009184	13	13	111089773	111090742	969	-0.900	0.000000000000000	24.0710
rs28624558	cg10342016	8	8	57802716	57802622	94	0.900	0.000000000000000	24.0483
rs3787239	cg27589058	20	20	45802729	45804311	1582	0.900	0.000000000000000	24.0426
rs2809823	cg06223162	1	1	101003762	101003688	74	-0.900	0.000000000000000	24.0094
rs731245	cg05506829	13	13	47472266	47472349	83	-0.900	0.000000000000000	23.9796
rs9448880	cg08355045	6	6	80783559	80787529	3970	0.900	0.000000000000000	23.9750
rs512243	cg01354046	5	5	171060613	171057339	3274	0.899	0.000000000000000	23.9556
rs10876073	cg13294447	12	12	51025910	51029261	3351	-0.899	0.000000000000000	23.9306
rs59086897	cg01884057	2	2	25145173	25150051	4878	-0.899	0.000000000000000	23.9276
rs705379	cg20119798	7	7	94953895	94954144	249	-0.899	0.000000000000000	23.9262
rs1124639	cg23649088	2	2	200775744	200775458	286	-0.899	0.000000000000000	23.9256
rs4902214	cg18771300	14	14	63670903	63671737	834	-0.899	0.000000000000000	23.8781
rs3786782	cg12489353	19	19	48228615	48231499	2884	-0.899	0.000000000000000	23.8742
rs3902834	cg05731801	16	16	10646797	10647200	403	0.899	0.000000000000000	23.8716
rs28663069	cg07874755	8	8	703854	703701	153	-0.899	0.000000000000000	23.8589
rs6808742	cg22292345	3	3	47051512	47051533	21	-0.899	0.000000000000000	23.8519
rs57592469	cg05090351	10	10	126850489	126851162	673	0.898	0.000000000000000	23.8330
rs3735840	cg02938066	8	8	145653006	145657956	4950	0.898	0.000000000000000	23.8182
rs1886119	cg03812309	1	1	46936077	46938281	2204	-0.898	0.000000000000000	23.8165
rs2748434	cg26810230	10	10	134948723	134948300	423	0.898	0.000000000000000	23.8024
rs11122172	cg10324224	1	1	231111477	231115997	4520	0.898	0.000000000000000	23.7789
rs658036	cg10624860	11	11	75945625	75945841	216	0.898	0.000000000000000	23.7533
rs10233153	cg06963709	7	7	155151869	155150793	1076	-0.898	0.000000000000000	23.7458
rs10824800	cg17334937	10	10	54538310	54538305	5	-0.898	0.000000000000000	23.7323
rs3130260	cg06375761	6	6	33278816	33280408	1592	-0.898	0.000000000000000	23.7199
rs4810439	cg17848838	20	20	43377870	43379406	1536	0.897	0.000000000000000	23.6958
rs7987644	cg03198010	13	13	113274195	113274482	287	-0.897	0.000000000000000	23.6902
rs4724821	cg06242242	7	7	762544	766104	3560	-0.897	0.000000000000000	23.6724
rs2439377	cg24382249	15	15	66946920	66947171	251	-0.897	0.000000000000000	23.6411
rs7774952	cg26893134	6	6	116380909	116381904	995	0.897	0.000000000000000	23.6312
rs2842864	cg25208724	1	1	156159217	156163844	4627	-0.897	0.000000000000000	23.6295
rs2734510	cg06503573	11	11	1948961	1949039	78	-0.897	0.000000000000000	23.6216
rs871052	cg24476569	13	13	95950740	95954382	3642	0.897	0.000000000000000	23.6100
rs11054172	cg25677688	12	12	11176820	11176386	434	0.897	0.000000000000000	23.6054
rs2809823	cg09408571	1	1	101003762	101003634	128	-0.896	0.000000000000000	23.5772
rs1494494	cg16705929	2	2	238534577	238539204	4627	0.896	0.000000000000000	23.5686
rs7853212	cg10071929	9	9	130955238	130955135	103	-0.896	0.000000000000000	23.5593
rs10118804	cg14192188	9	9	135586105	135586036	69	0.896	0.000000000000000	23.5546
snp_7_76125276	cg15798862	7	7	76125276	76129360	4084	-0.896	0.000000000000000	23.5545
rs9301983	cg25740925	13	13	95252147	95254690	2543	-0.896	0.000000000000000	23.5468
rs4909153	cg20235871	7	7	158046054	158047359	1305	-0.896	0.000000000000000	23.5468
rs10203711	cg14580085	2	2	239553368	239553406	38	0.896	0.000000000000000	23.5073
rs10737515	cg16553119	1	1	165599460	165599451	9	-0.896	0.000000000000000	23.5006
rs76695825	cg11553311	5	5	66538714	66541588	2874	0.896	0.000000000000000	23.4985
rs11738388	cg16079430	5	5	10853986	10856757	2771	0.896	0.000000000000000	23.4783
rs731245	cg24320398	13	13	47472266	47472158	108	-0.896	0.000000000000000	23.4742
rs7179953	cg00540400	15	15	79121776	79124168	2392	0.895	0.000000000000000	23.4535
rs7649902	cg24524379	3	3	46598893	46600244	1351	0.895	0.000000000000000	23.4522
rs1800976	cg14019050	9	9	107690709	107690770	61	-0.895	0.000000000000000	23.4397
rs2070723	cg00255919	5	5	131823187	131827918	4731	0.895	0.000000000000000	23.4342
rs55895668	cg22822867	8	8	145001031	145004144	3113	-0.895	0.000000000000000	23.4020
rs13262975	cg19413350	8	8	57352136	57351067	1069	-0.895	0.000000000000000	23.3936
rs4537857	cg01903420	13	13	27292666	27295928	3262	0.895	0.000000000000000	23.3727
rs28415193	cg09690118	11	11	1216440	1213284	3156	0.895	0.000000000000000	23.3692
rs908744	cg13918804	1	1	2038893	2043761	4868	-0.895	0.000000000000000	23.3585
rs9986768	cg20441701	7	7	21466395	21466380	15	0.895	0.000000000000000	23.3564
rs10937924	cg14583973	4	4	3374898	3374767	131	-0.895	0.000000000000000	23.3426
rs9972954	cg07283582	17	17	63771050	63770753	297	-0.894	0.000000000000000	23.2862
rs8057850	cg10047845	16	16	87180953	87184939	3986	0.894	0.000000000000000	23.2738
rs7763067	cg17829936	6	6	132909617	132910681	1064	0.894	0.000000000000000	23.2591
rs11727212	cg27207756	4	4	1606921	1607291	370	-0.894	0.000000000000000	23.2395
rs10932241	cg04883911	2	2	208976955	208977452	497	-0.894	0.000000000000000	23.2393
rs7515210	cg18126320	1	1	230896093	230896051	42	-0.894	0.000000000000000	23.2381
rs12470560	cg23719516	2	2	102868840	102870456	1616	-0.894	0.000000000000000	23.2340
rs2977788	cg05787038	8	8	6822556	6826392	3836	0.894	0.000000000000000	23.2269
rs731938	cg11799593	12	12	68843191	68845869	2678	-0.894	0.000000000000000	23.2136
rs257361	cg10881242	5	5	171057133	171057282	149	-0.893	0.000000000000000	23.1866
rs73033363	cg16145915	7	7	1203631	1198662	4969	0.893	0.000000000000000	23.1825
rs615980	cg08642342	6	6	79283869	79288261	4392	0.893	0.000000000000000	23.1752
rs888652	cg09496634	16	16	87712366	87712353	13	0.893	0.000000000000000	23.1725
rs10824800	cg03716984	10	10	54538310	54538505	195	-0.893	0.000000000000000	23.1644
rs7146468	cg02257953	14	14	54817696	54816093	1603	-0.893	0.000000000000000	23.1469
rs2272804	cg01808030	22	22	45809624	45809952	328	-0.893	0.000000000000000	23.1323
rs3792620	cg13469425	4	4	48171116	48175353	4237	-0.893	0.000000000000000	23.1284
rs9828229	cg27104695	3	3	15345924	15345841	83	0.893	0.000000000000000	23.1126
rs13002299	cg15059639	2	2	171219649	171220061	412	-0.893	0.000000000000000	23.0920
rs958234	cg05505103	11	11	109784515	109785847	1332	0.893	0.000000000000000	23.0902
rs9593345	cg07937631	13	13	79181318	79184529	3211	-0.893	0.000000000000000	23.0868
rs4724821	cg11064039	7	7	762544	766100	3556	-0.892	0.000000000000000	23.0843
rs10045004	cg19880597	5	5	136964657	136965606	949	-0.892	0.000000000000000	23.0754
rs1811564	cg11310087	19	19	42310919	42315447	4528	0.892	0.000000000000000	23.0706
rs60741050	cg26540559	10	10	102445512	102447443	1931	-0.892	0.000000000000000	23.0698
rs1132005	cg14115884	9	9	139296927	139300582	3655	-0.892	0.000000000000000	23.0670
rs10859991	cg25229172	12	12	96336394	96336121	273	0.892	0.000000000000000	23.0638
rs2599437	cg13554818	19	19	43979439	43979316	123	0.892	0.000000000000000	23.0623
rs376371	cg22863700	5	5	28923422	28928346	4924	-0.892	0.000000000000000	23.0584
rs5997629	cg03868770	22	22	30782089	30783737	1648	-0.892	0.000000000000000	23.0434
rs2272658	cg16499645	8	8	145651262	145654854	3592	0.892	0.000000000000000	23.0402
rs2492355	cg19684190	10	10	54759202	54759379	177	-0.892	0.000000000000000	23.0400
rs61928562	cg21158075	12	12	11303985	11306136	2151	0.892	0.000000000000000	23.0253
rs3847018	cg13264672	7	7	39993262	39993440	178	-0.892	0.000000000000000	23.0238
rs7633004	cg20892840	3	3	156875341	156879058	3717	0.892	0.000000000000000	23.0171
rs2839204	cg09417038	21	21	47716547	47716443	104	-0.892	0.000000000000000	23.0057
rs11547658	cg27266060	8	8	22089477	22091797	2320	-0.892	0.000000000000000	22.9999
rs11101368	cg15881404	10	10	49730920	49732637	1717	0.892	0.000000000000000	22.9955
rs2280821	cg24833027	8	8	1897900	1897969	69	0.892	0.000000000000000	22.9864
rs2842864	cg24450063	1	1	156159217	156163899	4682	-0.892	0.000000000000000	22.9757
rs11649849	cg00901687	17	17	48582276	48585270	2994	-0.892	0.000000000000000	22.9642
rs10794973	cg26254345	10	10	2973943	2971684	2259	-0.892	0.000000000000000	22.9640
rs10906541	cg07629776	10	10	13971726	13972210	484	-0.892	0.000000000000000	22.9631
rs2814452	cg27555617	10	10	134406401	134411295	4894	-0.891	0.000000000000000	22.9552
rs1423148	cg08155325	5	5	140857798	140857813	15	-0.891	0.000000000000000	22.9495
rs2296805	cg24815792	6	6	42928758	42927959	799	0.891	0.000000000000000	22.8890
rs35064782	cg06618935	21	21	46674360	46677482	3122	0.891	0.000000000000000	22.8733
rs4896384	cg25399239	6	6	139009809	139013092	3283	0.891	0.000000000000000	22.8502
rs3128295	cg03732007	1	1	2068480	2071316	2836	-0.890	0.000000000000000	22.8289
rs6027935	cg21158163	20	20	59541186	59542578	1392	0.890	0.000000000000000	22.8239
rs1202566	cg09107053	1	1	230988134	230985709	2425	-0.890	0.000000000000000	22.8237
rs2296805	cg04706597	6	6	42928758	42927940	818	0.890	0.000000000000000	22.7943
rs2395655	cg11920449	6	6	36645696	36645608	88	-0.890	0.000000000000000	22.7851
rs28628588	cg14143304	9	9	132228469	132228647	178	-0.890	0.000000000000000	22.7838
rs6087526	cg03355213	20	20	32398295	32398230	65	0.890	0.000000000000000	22.7772
rs8057431	cg02844852	16	16	84839954	84840283	329	0.890	0.000000000000000	22.7727
rs4790648	cg18102738	17	17	4483186	4487109	3923	0.890	0.000000000000000	22.7635
rs6587706	cg07796016	1	1	152780012	152779584	428	0.890	0.000000000000000	22.7532
rs1550007	cg03958363	7	7	1582875	1587692	4817	0.890	0.000000000000000	22.7423
rs4406078	cg19978674	4	4	57521325	57523826	2501	0.889	0.000000000000000	22.7189
rs4687551	cg18404041	3	3	52823448	52824283	835	0.889	0.000000000000000	22.6950
rs11036431	cg05133853	11	11	5265680	5265008	672	-0.889	0.000000000000000	22.6915
rs6665423	cg03985478	1	1	19595892	19596472	580	-0.889	0.000000000000000	22.6800
rs6726511	cg23912081	2	2	4156818	4156091	727	-0.889	0.000000000000000	22.6643
rs6077768	cg14398557	20	20	1092456	1095840	3384	0.889	0.000000000000000	22.6542
rs320109	cg04850017	11	11	63680045	63683019	2974	0.889	0.000000000000000	22.6376
rs1560953	cg24524099	7	7	157638790	157643007	4217	0.889	0.000000000000000	22.6084
rs17035465	cg09399716	2	2	46890294	46890238	56	-0.889	0.000000000000000	22.6078
rs4789817	cg27136344	17	17	80607989	80606911	1078	0.888	0.000000000000000	22.6026
rs1933295	cg08035234	1	1	62107021	62107430	409	-0.888	0.000000000000000	22.5802
rs651398	cg16261676	10	10	80446485	80446507	22	-0.888	0.000000000000000	22.5802
rs11669003	cg18458558	19	19	2946407	2946365	42	0.888	0.000000000000000	22.5726
rs12737855	cg14168295	1	1	204912843	204912819	24	0.888	0.000000000000000	22.5491
rs6912441	cg05672967	6	6	169252255	169256475	4220	-0.888	0.000000000000000	22.5270
rs521708	cg19746982	18	18	77552696	77552568	128	0.888	0.000000000000000	22.5230
rs9977234	cg19533416	21	21	42855564	42860217	4653	-0.888	0.000000000000000	22.5217
rs10840219	cg19695805	11	11	9388289	9385645	2644	0.888	0.000000000000000	22.5204
rs12401379	cg12718519	1	1	2058580	2058417	163	-0.888	0.000000000000000	22.5060
rs962197	cg05304361	19	19	55600026	55599320	706	-0.888	0.000000000000000	22.5029
rs10853104	cg22947322	17	17	47092076	47091978	98	-0.888	0.000000000000000	22.4985
rs9890200	cg16312900	17	17	48624523	48628397	3874	-0.888	0.000000000000000	22.4899
rs401681	cg06550200	5	5	1322087	1325588	3501	-0.887	0.000000000000000	22.4798
rs2106800	cg23391107	17	17	45924046	45924227	181	0.887	0.000000000000000	22.4788
rs2808580	cg18815120	1	1	231509259	231512676	3417	0.887	0.000000000000000	22.4763
rs10744473	cg06777732	12	12	131113973	131118426	4453	0.887	0.000000000000000	22.4703
rs74254240	cg08134671	19	19	2542094	2542837	743	-0.887	0.000000000000000	22.4639
rs6561557	cg04663916	13	13	50265810	50265991	181	-0.887	0.000000000000000	22.4617
rs10847758	cg01909103	12	12	129574533	129572610	1923	0.887	0.000000000000000	22.4480
rs909685	cg24268161	22	22	39747671	39747459	212	0.887	0.000000000000000	22.4471
rs3130981	cg24735489	6	6	31083813	31088352	4539	-0.887	0.000000000000000	22.4402
rs1980652	cg00101728	6	6	2952155	2953027	872	-0.887	0.000000000000000	22.4373
rs8042370	cg06100161	15	15	60987957	60987894	63	-0.887	0.000000000000000	22.4373
rs6027935	cg19181528	20	20	59541186	59542589	1403	0.887	0.000000000000000	22.4366
rs116194834	cg16958594	6	6	30880757	30882708	1951	0.887	0.000000000000000	22.3924
rs13262975	cg09654669	8	8	57352136	57350985	1151	-0.887	0.000000000000000	22.3828
rs690082	cg24786174	18	18	74116668	74118243	1575	0.887	0.000000000000000	22.3762
rs6755905	cg03938978	2	2	103048207	103052716	4509	-0.887	0.000000000000000	22.3722
rs1359414	cg06205333	1	1	112161635	112161618	17	-0.886	0.000000000000000	22.3637
rs12595136	cg22541341	15	15	68877152	68879032	1880	0.886	0.000000000000000	22.3557
rs1365362	cg01726295	7	7	135937676	135938950	1274	0.886	0.000000000000000	22.3537
rs4569516	cg03455424	2	2	242762838	242763982	1144	-0.886	0.000000000000000	22.3490
rs2304715	cg20070768	15	15	74284406	74285128	722	-0.886	0.000000000000000	22.3465
rs4143566	cg15806569	2	2	1771399	1771408	9	-0.886	0.000000000000000	22.3120
rs8110698	cg07612827	19	19	7004532	7005180	648	-0.886	0.000000000000000	22.3075
rs2283638	cg01359822	21	21	40176111	40176597	486	0.886	0.000000000000000	22.3032
rs2734510	cg01821149	11	11	1948961	1949090	129	-0.886	0.000000000000000	22.3004
rs10853104	cg18128536	17	17	47092076	47092178	102	-0.886	0.000000000000000	22.2961
rs5472	cg23815491	16	16	72088467	72088622	155	0.886	0.000000000000000	22.2695
rs7523605	cg17722354	1	1	115902284	115906724	4440	-0.886	0.000000000000000	22.2689
snp_1_2058783	cg23803603	1	1	2058783	2058230	553	-0.886	0.000000000000000	22.2615
rs7811467	cg00413030	7	7	158947092	158947138	46	-0.885	0.000000000000000	22.2562
rs10233153	cg14927855	7	7	155151869	155151427	442	-0.885	0.000000000000000	22.2543
rs2982390	cg24699146	1	1	24147830	24152579	4749	-0.885	0.000000000000000	22.2326
rs705379	cg19678392	7	7	94953895	94953810	85	-0.885	0.000000000000000	22.2128
rs854769	cg04398451	17	17	18019011	18023971	4960	0.885	0.000000000000000	22.2042
rs35386092	cg04248279	17	17	185021	184833	188	-0.885	0.000000000000000	22.1987
rs3822233	cg26689483	4	4	17511347	17513197	1850	-0.885	0.000000000000000	22.1921
rs2576573	cg09015433	8	8	57357975	57359970	1995	0.885	0.000000000000000	22.1906
rs10051765	cg06060754	5	5	176799992	176797920	2072	-0.885	0.000000000000000	22.1800
rs10051765	cg16006841	5	5	176799992	176797999	1993	-0.885	0.000000000000000	22.1800
rs557264	cg27001894	10	10	13022684	13022624	60	0.885	0.000000000000000	22.1757
rs1234612	cg26893861	17	17	41840802	41843967	3165	-0.885	0.000000000000000	22.1728
rs164011	cg09812376	17	17	74273165	74270190	2975	0.885	0.000000000000000	22.1701
rs3130260	cg18353226	6	6	33278816	33280390	1574	-0.885	0.000000000000000	22.1668
rs3787885	cg08320524	21	21	39641285	39644354	3069	0.885	0.000000000000000	22.1518
rs964296	cg16303742	3	3	15536833	15540471	3638	0.885	0.000000000000000	22.1484
rs10883500	cg07570687	10	10	102238324	102243282	4958	-0.885	0.000000000000000	22.1438
rs1571526	cg15185986	13	13	98918488	98919378	890	-0.884	0.000000000000000	22.1348
rs3130981	cg06321045	6	6	31083813	31088343	4530	-0.884	0.000000000000000	22.1115
rs2339635	cg08321600	12	12	111284872	111284527	345	-0.884	0.000000000000000	22.1115
rs1620927	cg03085949	7	7	154953588	154958558	4970	-0.884	0.000000000000000	22.1032
rs3902834	cg09712682	16	16	10646797	10647275	478	0.884	0.000000000000000	22.0966
rs11866792	cg03402351	16	16	11759483	11759492	9	0.884	0.000000000000000	22.0962
rs2064587	cg11657817	20	20	23433602	23433608	6	-0.884	0.000000000000000	22.0932
rs55895668	cg08090367	8	8	145001031	145005311	4280	-0.884	0.000000000000000	22.0793
rs623713	cg07531248	16	16	873141	875410	2269	0.884	0.000000000000000	22.0724
rs878893	cg06609049	19	19	2781325	2785107	3782	0.884	0.000000000000000	22.0677
rs10936997	cg26367031	3	3	178985197	178984747	450	-0.884	0.000000000000000	22.0612
rs1812214	cg17696517	8	8	105344070	105343133	937	-0.884	0.000000000000000	22.0611
rs12636296	cg18479299	3	3	125709050	125709523	473	0.884	0.000000000000000	22.0510
rs2382955	cg04878745	8	8	144613172	144614425	1253	0.883	0.000000000000000	21.9957
rs11214594	cg05590274	11	11	113259332	113262625	3293	0.883	0.000000000000000	21.9776
rs3760410	cg23247955	17	17	48471597	48475522	3925	0.883	0.000000000000000	21.9695
rs9896388	cg21989425	17	17	28667579	28667441	138	-0.883	0.000000000000000	21.9541
rs1933295	cg19022814	1	1	62107021	62107477	456	-0.883	0.000000000000000	21.9387
rs4569516	cg26207766	2	2	242762838	242763794	956	-0.883	0.000000000000000	21.9341
rs2442819	cg02253499	3	3	12599189	12602046	2857	-0.883	0.000000000000000	21.9271
rs8070741	cg11698647	17	17	79042975	79041480	1495	0.883	0.000000000000000	21.9255
rs347590	cg01331196	3	3	11289561	11287078	2483	0.883	0.000000000000000	21.9240
rs73220080	cg05005217	8	8	25316227	25317638	1411	-0.883	0.000000000000000	21.9178
rs731245	cg09798090	13	13	47472266	47472140	126	-0.882	0.000000000000000	21.9085
rs2854614	cg25363622	10	10	72648083	72648567	484	0.882	0.000000000000000	21.9049
snp_6_141804098	cg15052665	6	6	141804098	141804349	251	0.882	0.000000000000000	21.8955
rs174555	cg07689907	11	11	61579760	61582574	2814	0.882	0.000000000000000	21.8839
rs2512420	cg26346210	8	8	98610706	98610507	199	0.882	0.000000000000000	21.8762
rs7464436	cg09584650	8	8	2002029	2002012	17	0.882	0.000000000000000	21.8477
rs2279575	cg07679219	12	12	77417344	77417738	394	-0.882	0.000000000000000	21.8400
rs705379	cg17330251	7	7	94953895	94953956	61	-0.882	0.000000000000000	21.8378
rs28971165	cg03087880	16	16	49661703	49666012	4309	-0.882	0.000000000000000	21.8265
rs2548978	cg15329133	5	5	135464131	135467951	3820	0.882	0.000000000000000	21.8265
rs7633004	cg21178254	3	3	156875341	156879083	3742	0.882	0.000000000000000	21.8249
rs10417412	cg17848348	19	19	10766798	10766748	50	-0.882	0.000000000000000	21.8241
rs6445534	cg27294008	3	3	52743384	52748359	4975	-0.882	0.000000000000000	21.8235
rs17312996	cg15709065	3	3	134094894	134090737	4157	-0.881	0.000000000000000	21.7945
rs61990134	cg19453686	14	14	92334242	92334271	29	-0.881	0.000000000000000	21.7863
rs4726571	cg21785750	7	7	142424782	142428317	3535	-0.881	0.000000000000000	21.7823
rs1980652	cg05082466	6	6	2952155	2953123	968	-0.881	0.000000000000000	21.7773
rs12343516	cg14255062	9	9	123603469	123606675	3206	0.881	0.000000000000000	21.7752
rs12343516	cg21717724	9	9	123603469	123604514	1045	0.881	0.000000000000000	21.7752
rs2647395	cg17737388	1	1	85728664	85724454	4210	-0.881	0.000000000000000	21.7594
rs2293759	cg05195017	2	2	242758475	242758725	250	-0.881	0.000000000000000	21.7576
rs3786047	cg22654677	17	17	4615098	4612450	2648	0.881	0.000000000000000	21.7563
rs10206101	cg04034577	2	2	241835543	241836375	832	-0.881	0.000000000000000	21.7377
rs11690349	cg26014723	2	2	71054245	71055476	1231	-0.881	0.000000000000000	21.7367
rs4802561	cg08382737	19	19	49617130	49617001	129	0.881	0.000000000000000	21.7145
rs9686314	cg00299286	5	5	180478190	180478185	5	0.881	0.000000000000000	21.7135
rs34154753	cg26446294	2	2	130558371	130559194	823	0.881	0.000000000000000	21.7078
rs2272804	cg23503501	22	22	45809624	45809793	169	-0.881	0.000000000000000	21.7031
rs2162491	cg02291164	14	14	59296247	59296302	55	0.880	0.000000000000000	21.6929
rs4809140	cg19051117	19	19	21765434	21767566	2132	-0.880	0.000000000000000	21.6685
rs11678980	cg00599163	2	2	162101261	162100495	766	-0.880	0.000000000000000	21.6681
rs7545542	cg23283495	1	1	209979635	209979779	144	0.880	0.000000000000000	21.6626
rs1021156	cg07654569	8	8	79575804	79577796	1992	0.880	0.000000000000000	21.6545
rs10254438	cg02301128	7	7	127790172	127792165	1993	-0.880	0.000000000000000	21.6545
rs4880352	cg01458105	10	10	134045675	134045514	161	0.880	0.000000000000000	21.6380
rs4897754	cg15491439	10	10	133652987	133657199	4212	-0.880	0.000000000000000	21.6343
rs9580094	cg26751406	13	13	21951162	21951631	469	-0.880	0.000000000000000	21.6278
rs6009803	cg21714878	22	22	50051007	50052407	1400	0.880	0.000000000000000	21.6267
rs11623546	cg11829633	14	14	104269098	104273589	4491	-0.880	0.000000000000000	21.6219
rs4257763	cg26929925	5	5	138714159	138714136	23	-0.880	0.000000000000000	21.6197
rs61907087	cg23063825	12	12	297409	298151	742	-0.880	0.000000000000000	21.6126
rs3760532	cg18631330	17	17	79897449	79899941	2492	-0.880	0.000000000000000	21.6121
rs4795529	cg05054006	17	17	28443549	28443555	6	-0.880	0.000000000000000	21.6106
rs34894301	cg19188572	15	15	59945107	59950012	4905	-0.880	0.000000000000000	21.6096
rs7253075	cg02770843	19	19	29219442	29214454	4988	0.880	0.000000000000000	21.6091
rs13303369	cg08029603	1	1	852875	854824	1949	0.880	0.000000000000000	21.6077
rs55901738	cg13944838	5	5	179741374	179740914	460	0.880	0.000000000000000	21.5956
rs2964035	cg26139975	5	5	173811579	173811684	105	-0.879	0.000000000000000	21.5772
rs61179054	cg19893132	12	12	125425192	125425209	17	0.879	0.000000000000000	21.5757
rs12783321	cg25323057	10	10	88733275	88730481	2794	0.879	0.000000000000000	21.5321
rs4659218	cg11530693	1	1	120161317	120165357	4040	-0.879	0.000000000000000	21.5296
rs11649849	cg03168497	17	17	48582276	48586147	3871	-0.879	0.000000000000000	21.5231
rs504285	cg19318330	21	21	44783382	44782872	510	-0.879	0.000000000000000	21.5066
rs55895668	cg21900799	8	8	145001031	145004388	3357	-0.879	0.000000000000000	21.5036
rs11727212	cg20708141	4	4	1606921	1606861	60	-0.879	0.000000000000000	21.5030
rs11186258	cg03086067	10	10	82368522	82368399	123	-0.879	0.000000000000000	21.4975
rs3787885	cg12746557	21	21	39641285	39644332	3047	0.879	0.000000000000000	21.4947
rs35188965	cg09050160	5	5	1104938	1107577	2639	0.879	0.000000000000000	21.4946
rs6579818	cg08513547	5	5	150318810	150323558	4748	0.879	0.000000000000000	21.4928
rs4782867	cg07978099	16	16	83985307	83986941	1634	0.879	0.000000000000000	21.4924
rs7703176	cg08333606	5	5	134601708	134601773	65	0.879	0.000000000000000	21.4875
rs4790410	cg19078123	17	17	2917348	2917358	10	0.878	0.000000000000000	21.4657
rs8043943	cg16701003	16	16	89025596	89028210	2614	-0.878	0.000000000000000	21.4594
rs2816055	cg18795169	1	1	18898248	18902165	3917	-0.878	0.000000000000000	21.4538
rs2818400	cg27145048	10	10	134069131	134068464	667	0.878	0.000000000000000	21.4509
rs12156167	cg24911891	8	8	142403414	142405051	1637	-0.878	0.000000000000000	21.4352
rs55895668	cg20784950	8	8	145001031	145002522	1491	-0.878	0.000000000000000	21.4315
rs4257763	cg11459648	5	5	138714159	138714337	178	-0.878	0.000000000000000	21.4062
rs1007648	cg11281224	4	4	60004266	60001000	3266	-0.878	0.000000000000000	21.3959
rs371671	cg16474696	19	19	13870153	13875014	4861	-0.878	0.000000000000000	21.3818
rs10254823	cg22785672	7	7	44081569	44083650	2081	0.877	0.000000000000000	21.3697
rs55901738	cg23248424	5	5	179741374	179741104	270	0.877	0.000000000000000	21.3661
rs12828013	cg04548204	12	12	9158317	9162872	4555	0.877	0.000000000000000	21.3438
rs700415	cg07876788	7	7	134845313	134849633	4320	-0.877	0.000000000000000	21.3430
rs3756663	cg26267481	5	5	33440306	33440240	66	-0.877	0.000000000000000	21.3336
rs12920764	cg06161540	16	16	1362187	1361806	381	-0.877	0.000000000000000	21.3288
rs4917280	cg26003909	8	8	143101963	143102224	261	-0.877	0.000000000000000	21.3285
rs4746864	cg12450708	10	10	71341200	71341259	59	-0.877	0.000000000000000	21.2954
rs617104	cg08822897	11	11	64258890	64258103	787	0.877	0.000000000000000	21.2844
rs570781	cg24607783	3	3	146186807	146187037	230	0.877	0.000000000000000	21.2787
rs6561557	cg03658251	13	13	50265810	50265850	40	-0.876	0.000000000000000	21.2538
rs34000567	cg03847932	3	3	73045223	73045556	333	-0.876	0.000000000000000	21.2274
rs10105114	cg21238284	8	8	127889918	127889295	623	0.876	0.000000000000000	21.2106
rs6907183	cg05419581	6	6	155463286	155464121	835	0.876	0.000000000000000	21.1977
rs817153	cg14424376	9	9	98510231	98513318	3087	0.876	0.000000000000000	21.1891
rs232847	cg16699148	1	1	59038549	59043255	4706	0.876	0.000000000000000	21.1890
rs17791184	cg00614011	8	8	120431964	120436479	4515	0.876	0.000000000000000	21.1818
rs13433400	cg24372256	21	21	43526418	43528868	2450	-0.876	0.000000000000000	21.1789
rs4941781	cg09527515	13	13	31748103	31752488	4385	-0.876	0.000000000000000	21.1781
rs2783626	cg15622158	1	1	26501044	26504019	2975	0.876	0.000000000000000	21.1776
rs28729119	cg16761754	14	14	105123946	105127242	3296	-0.876	0.000000000000000	21.1768
rs236321	cg08237401	1	1	94055890	94057789	1899	-0.876	0.000000000000000	21.1728
rs726311	cg05553348	17	17	34838547	34838590	43	0.875	0.000000000000000	21.1567
rs11160088	cg05157625	14	14	93148797	93153553	4756	-0.875	0.000000000000000	21.1506
rs12149212	cg01765164	16	16	84952724	84953424	700	0.875	0.000000000000000	21.1371
rs2460947	cg02082929	2	2	109065858	109068933	3075	-0.875	0.000000000000000	21.1302
rs10923444	cg01778345	1	1	118424269	118427435	3166	-0.875	0.000000000000000	21.1081
rs2984618	cg11399254	1	1	47690438	47694517	4079	0.875	0.000000000000000	21.1075
rs3130981	cg23505644	6	6	31083813	31088434	4621	-0.875	0.000000000000000	21.0968
rs11997442	cg19435547	8	8	141271744	141275160	3416	0.875	0.000000000000000	21.0915
rs55901738	cg23221052	5	5	179741374	179740743	631	0.875	0.000000000000000	21.0886
rs962197	cg10016788	19	19	55600026	55599029	997	-0.875	0.000000000000000	21.0840
rs2641959	cg06182923	1	1	33985353	33985406	53	0.875	0.000000000000000	21.0729
rs6984468	cg19414122	8	8	18896703	18896631	72	-0.875	0.000000000000000	21.0723
rs732314	cg01459453	1	1	169599254	169599212	42	0.875	0.000000000000000	21.0617
rs342290	cg27576694	7	7	106367604	106372161	4557	0.875	0.000000000000000	21.0604
rs232847	cg16080552	1	1	59038549	59043199	4650	0.874	0.000000000000000	21.0472
rs232847	cg19813884	1	1	59038549	59043370	4821	0.874	0.000000000000000	21.0472
rs56305291	cg19624444	7	7	2048706	2048497	209	-0.874	0.000000000000000	21.0337
rs4925367	cg03199926	20	20	60860916	60860733	183	0.874	0.000000000000000	21.0249
rs3729838	cg18838701	19	19	55668310	55668612	302	0.874	0.000000000000000	21.0220
rs1116450	cg03213289	20	20	61658210	61660250	2040	-0.874	0.000000000000000	21.0193
rs2296805	cg16682276	6	6	42928758	42928056	702	0.874	0.000000000000000	21.0057
rs10818454	cg13527921	9	9	100819940	100819928	12	-0.874	0.000000000000000	21.0008
rs11731570	cg11979875	4	4	122718994	122721721	2727	0.874	0.000000000000000	20.9951
rs2631367	cg14196790	5	5	131705458	131705035	423	-0.874	0.000000000000000	20.9876
rs2070589	cg05215272	17	17	6900362	6899095	1267	0.874	0.000000000000000	20.9827
rs4699605	cg03676636	4	4	99064379	99064102	277	0.874	0.000000000000000	20.9757
rs871052	cg26751094	13	13	95950740	95954534	3794	0.874	0.000000000000000	20.9726
rs3130260	cg26083458	6	6	33278816	33280424	1608	-0.874	0.000000000000000	20.9696
rs10903361	cg08457232	10	10	1130756	1135600	4844	-0.874	0.000000000000000	20.9694
rs1800797	cg05265849	7	7	22766221	22767390	1169	0.874	0.000000000000000	20.9643
rs4802561	cg10667338	19	19	49617130	49617042	88	0.873	0.000000000000000	20.9358
rs8065136	cg04763450	17	17	79455342	79455576	234	-0.873	0.000000000000000	20.9324
rs6906885	cg07856975	6	6	36361118	36356162	4956	-0.873	0.000000000000000	20.9236
rs982293	cg16109731	1	1	221891343	221891307	36	-0.873	0.000000000000000	20.9132
rs75208378	cg00007215	17	17	21416316	21416281	35	-0.873	0.000000000000000	20.9116
rs9486467	cg06623918	6	6	96971803	96969491	2312	0.873	0.000000000000000	20.9095
rs764433	cg10608948	17	17	6478512	6478486	26	0.873	0.000000000000000	20.9082
rs4145763	cg19259013	1	1	165795244	165795263	19	-0.873	0.000000000000000	20.9047
rs12606309	cg15375321	18	18	74496159	74496335	176	0.873	0.000000000000000	20.8887
rs769238	cg23574427	4	4	122744942	122746245	1303	0.873	0.000000000000000	20.8842
rs115327279	cg07243138	11	11	105165121	105169034	3913	-0.873	0.000000000000000	20.8839
rs868751	cg04414720	1	1	150669414	150670196	782	-0.873	0.000000000000000	20.8718
rs8066107	cg13768055	17	17	66675	65505	1170	-0.873	0.000000000000000	20.8699
rs2595233	cg16975599	3	3	158962830	158962761	69	-0.873	0.000000000000000	20.8694
rs1791977	cg13820391	11	11	121835389	121835505	116	0.873	0.000000000000000	20.8669
rs34965401	cg00738934	8	8	78991957	78996279	4322	0.873	0.000000000000000	20.8669
rs2564863	cg12822818	11	11	112096646	112096781	135	-0.873	0.000000000000000	20.8661
rs12972833	cg01413790	19	19	35325494	35330180	4686	-0.873	0.000000000000000	20.8653
rs1957841	cg09271279	14	14	89588834	89588740	94	0.873	0.000000000000000	20.8525
rs10853104	cg10950924	17	17	47092076	47092072	4	-0.872	0.000000000000000	20.8464
rs11206430	cg02959988	1	1	40075367	40075124	243	-0.872	0.000000000000000	20.8421
rs8065597	cg27005118	17	17	13969396	13972210	2814	0.872	0.000000000000000	20.8401
rs940675	cg23006519	2	2	121221206	121223740	2534	0.872	0.000000000000000	20.8372
rs11060115	cg01290755	12	12	129554644	129554587	57	-0.872	0.000000000000000	20.8299
rs2697151	cg07626033	3	3	11033905	11036898	2993	0.872	0.000000000000000	20.8253
rs6014698	cg00169354	20	20	54923160	54922827	333	0.872	0.000000000000000	20.7943
rs896853	cg20039814	8	8	95960855	95962383	1528	0.872	0.000000000000000	20.7854
rs2075521	cg18249108	16	16	21222941	21222939	2	0.872	0.000000000000000	20.7691
rs1055919	cg16505953	19	19	4852137	4851963	174	-0.872	0.000000000000000	20.7655
rs73263339	cg03664916	16	16	89674575	89674560	15	-0.872	0.000000000000000	20.7539
rs7303138	cg15027294	12	12	1609593	1609537	56	-0.872	0.000000000000000	20.7528
rs8024508	cg20691595	15	15	38182230	38184354	2124	-0.871	0.000000000000000	20.7448
rs617829	cg06223736	2	2	240142864	240142694	170	0.871	0.000000000000000	20.7433
rs371671	cg25755428	19	19	13870153	13875111	4958	-0.871	0.000000000000000	20.7358
rs59941027	cg22307444	8	8	670092	672057	1965	0.871	0.000000000000000	20.7278
rs3790696	cg24482350	1	1	120309148	120310021	873	-0.871	0.000000000000000	20.7183
rs9809344	cg19280785	3	3	134342758	134340945	1813	-0.871	0.000000000000000	20.7110
rs16970851	cg05924882	15	15	40885107	40883034	2073	-0.871	0.000000000000000	20.6971
rs9365604	cg18403080	6	6	164171914	164171682	232	0.871	0.000000000000000	20.6926
rs1242331	cg27535305	1	1	53392908	53392650	258	-0.871	0.000000000000000	20.6912
rs12530946	cg23583168	7	7	148887942	148888333	391	-0.871	0.000000000000000	20.6885
rs940675	cg21406402	2	2	121221206	121223847	2641	0.871	0.000000000000000	20.6869
rs1364752	cg22121647	7	7	134840567	134845376	4809	0.871	0.000000000000000	20.6791
rs11777775	cg08863473	8	8	143162402	143162400	2	-0.871	0.000000000000000	20.6760
rs8019136	cg23511824	14	14	54819621	54816172	3449	0.871	0.000000000000000	20.6723
rs1121878	cg18496212	3	3	69797326	69797108	218	-0.871	0.000000000000000	20.6556
rs12919799	cg05126388	16	16	49668955	49670144	1189	0.871	0.000000000000000	20.6533
rs2074225	cg04046629	11	11	60776306	60775831	475	0.870	0.000000000000000	20.6458
rs9937597	cg03957547	16	16	9523574	9524433	859	0.870	0.000000000000000	20.6369
rs6059869	cg21427119	20	20	30128553	30132790	4237	0.870	0.000000000000000	20.6340
rs12636296	cg04553112	3	3	125709050	125709451	401	0.870	0.000000000000000	20.6277
rs12472245	cg04941313	2	2	66770553	66770400	153	0.870	0.000000000000000	20.6253
rs11146947	cg03665089	12	12	133020339	133020273	66	-0.870	0.000000000000000	20.6251
rs1972989	cg02452435	17	17	71187273	71188192	919	0.870	0.000000000000000	20.6165
rs10937924	cg18352616	4	4	3374898	3374830	68	-0.870	0.000000000000000	20.6165
rs798549	cg23627948	7	7	2760750	2760692	58	0.870	0.000000000000000	20.6122
rs1077846	cg24027965	2	2	149894956	149894786	170	0.870	0.000000000000000	20.6027
rs868718	cg22674798	1	1	3096355	3096360	5	0.870	0.000000000000000	20.6018
rs2240517	cg05370662	1	1	44171266	44172378	1112	-0.870	0.000000000000000	20.6015
rs5757573	cg25676471	22	22	39633622	39633497	125	0.870	0.000000000000000	20.5994
rs7774952	cg05304507	6	6	116380909	116381966	1057	0.870	0.000000000000000	20.5873
rs532439	cg15964523	11	11	66469032	66469143	111	-0.870	0.000000000000000	20.5873
rs1617058	cg08247887	10	10	44394465	44394566	101	-0.870	0.000000000000000	20.5808
rs10439159	cg11321181	19	19	17718298	17721489	3191	-0.870	0.000000000000000	20.5800
rs10901392	cg05963179	10	10	127198879	127203074	4195	0.870	0.000000000000000	20.5709
rs10199829	cg01273330	2	2	28602911	28605224	2313	0.870	0.000000000000000	20.5674
rs2734510	cg18032502	11	11	1948961	1949113	152	-0.870	0.000000000000000	20.5638
rs726311	cg20934520	17	17	34838547	34838488	59	0.870	0.000000000000000	20.5600
rs4706079	cg05283184	6	6	79615208	79620031	4823	0.869	0.000000000000000	20.5400
rs185493	cg13399791	5	5	177991258	177986646	4612	0.869	0.000000000000000	20.5392
rs4627572	cg04202892	2	2	111873378	111875749	2371	-0.869	0.000000000000000	20.5304
rs10830448	cg07449543	11	11	89953291	89956708	3417	0.869	0.000000000000000	20.5281
rs4843648	cg26764761	16	16	87682180	87682142	38	0.869	0.000000000000000	20.5189
rs71505665	cg03680517	10	10	43633321	43632967	354	-0.869	0.000000000000000	20.5170
rs2016844	cg00186954	11	11	8938934	8933980	4954	-0.869	0.000000000000000	20.5063
rs1550279	cg04349084	8	8	23600854	23602677	1823	0.869	0.000000000000000	20.5012
rs541899	cg18522231	3	3	196704026	196705629	1603	-0.869	0.000000000000000	20.4896
rs55901738	cg02891314	5	5	179741374	179741120	254	0.869	0.000000000000000	20.4889
rs11595341	cg23211310	10	10	50119031	50120250	1219	0.869	0.000000000000000	20.4865
rs7714366	cg24948829	5	5	169867337	169867148	189	-0.869	0.000000000000000	20.4843
snp_3_94238988	cg16274205	3	3	94238988	94243571	4583	0.869	0.000000000000000	20.4817
rs9506193	cg05122437	13	13	30055026	30055092	66	0.869	0.000000000000000	20.4770
rs2470192	cg19558802	15	15	51695653	51695713	60	0.869	0.000000000000000	20.4753
rs6889917	cg11012412	5	5	77149970	77147141	2829	-0.869	0.000000000000000	20.4742
rs55678639	cg06441398	11	11	70316391	70317455	1064	-0.869	0.000000000000000	20.4737
rs12772820	cg11344164	10	10	101873824	101878520	4696	-0.869	0.000000000000000	20.4700
rs6591178	cg25363789	11	11	64944965	64949878	4913	-0.869	0.000000000000000	20.4695
rs2727563	cg12978800	7	7	151403129	151403164	35	0.869	0.000000000000000	20.4547
rs4926069	cg25368482	10	10	47655445	47653939	1506	0.869	0.000000000000000	20.4512
rs11649788	cg13639189	17	17	80602050	80606880	4830	0.868	0.000000000000000	20.4318
rs1812214	cg13045555	8	8	105344070	105342365	1705	-0.868	0.000000000000000	20.4176
rs59086897	cg15423357	2	2	25145173	25149977	4804	-0.868	0.000000000000000	20.4175
rs35759638	cg11062672	11	11	111808876	111809961	1085	-0.868	0.000000000000000	20.4085
rs7961436	cg18924562	12	12	10242865	10242785	80	0.868	0.000000000000000	20.4085
rs12873626	cg04646842	13	13	94107813	94107224	589	0.868	0.000000000000000	20.3960
rs940675	cg11455444	2	2	121221206	121223947	2741	0.868	0.000000000000000	20.3918
rs8065136	cg09841001	17	17	79455342	79455736	394	-0.868	0.000000000000000	20.3863
rs7557660	cg06150148	2	2	100897214	100902129	4915	-0.868	0.000000000000000	20.3717
rs865483	cg06716730	17	17	35851177	35851459	282	0.868	0.000000000000000	20.3617
rs11247706	cg27182070	1	1	28213983	28218282	4299	-0.868	0.000000000000000	20.3592
rs4683300	cg02527881	3	3	46934292	46936655	2363	0.868	0.000000000000000	20.3588
rs2301943	cg06958216	7	7	2394316	2393524	792	0.867	0.000000000000000	20.3507
rs40363	cg21433313	16	16	3509056	3507492	1564	-0.867	0.000000000000000	20.3495
rs4535497	cg13592947	5	5	1107428	1111049	3621	-0.867	0.000000000000000	20.3407
rs58543155	cg11005552	10	10	105643244	105648138	4894	-0.867	0.000000000000000	20.3385
rs35722931	cg06423252	10	10	115856450	115861227	4777	0.867	0.000000000000000	20.3361
rs13337037	cg08509907	16	16	31478711	31477327	1384	0.867	0.000000000000000	20.3353
rs4428726	cg13679303	9	9	96623559	96623674	115	0.867	0.000000000000000	20.3102
rs11248036	cg14024328	4	4	714367	719362	4995	-0.867	0.000000000000000	20.3079
rs11202278	cg23837265	10	10	88729314	88730407	1093	-0.867	0.000000000000000	20.2934
rs9378751	cg06945625	6	6	2973736	2972184	1552	0.867	0.000000000000000	20.2934
rs28971165	cg07089942	16	16	49661703	49666504	4801	-0.867	0.000000000000000	20.2883
rs2250625	cg00635590	19	19	2270099	2273706	3607	-0.867	0.000000000000000	20.2856
rs8033577	cg05129572	15	15	56138416	56138634	218	0.867	0.000000000000000	20.2812
rs232847	cg01821018	1	1	59038549	59043280	4731	0.867	0.000000000000000	20.2784
rs232847	cg17210938	1	1	59038549	59043173	4624	0.867	0.000000000000000	20.2784
rs6962998	cg05124021	7	7	157487013	157487066	53	0.867	0.000000000000000	20.2753
rs9930225	cg07129803	16	16	88370667	88370583	84	-0.867	0.000000000000000	20.2633
rs11736410	cg11266682	4	4	10017241	10021025	3784	-0.867	0.000000000000000	20.2619
rs12636296	cg06494592	3	3	125709050	125709126	76	0.867	0.000000000000000	20.2606
rs539846	cg18494902	15	15	40397936	40398565	629	0.867	0.000000000000000	20.2556
rs35188965	cg00509649	5	5	1104938	1103848	1090	0.866	0.000000000000000	20.2540
rs349687	cg18991165	5	5	143847131	143847362	231	-0.866	0.000000000000000	20.2483
rs2286988	cg18792536	7	7	76142536	76145562	3026	0.866	0.000000000000000	20.2426
rs7494316	cg02248514	14	14	32842066	32842070	4	-0.866	0.000000000000000	20.2417
rs232847	cg04863005	1	1	59038549	59043208	4659	0.866	0.000000000000000	20.2292
rs6434098	cg23482132	2	2	153415376	153415027	349	-0.866	0.000000000000000	20.2204
rs31190	cg04431054	5	5	126857714	126853024	4690	-0.866	0.000000000000000	20.2128
rs705379	cg21856205	7	7	94953895	94953877	18	-0.866	0.000000000000000	20.2010
rs7545542	cg21951975	1	1	209979635	209979733	98	0.866	0.000000000000000	20.1925
rs12348227	cg01413354	9	9	136017592	136017755	163	-0.866	0.000000000000000	20.1884
rs75806260	cg10000492	8	8	15496638	15496541	97	-0.866	0.000000000000000	20.1871
rs9611170	cg11247378	22	22	39784845	39784982	137	0.866	0.000000000000000	20.1804
rs4331407	cg05855948	18	18	24231712	24234966	3254	0.866	0.000000000000000	20.1677
rs6840580	cg16301894	4	4	129389738	129389744	6	0.866	0.000000000000000	20.1671
rs12636296	cg15145296	3	3	125709050	125709740	690	0.865	0.000000000000000	20.1565
rs55678639	cg10851168	11	11	70316391	70317508	1117	-0.865	0.000000000000000	20.1389
rs11736410	cg00071950	4	4	10017241	10020882	3641	-0.865	0.000000000000000	20.1366
rs13171927	cg16293892	5	5	77140654	77142620	1966	0.865	0.000000000000000	20.1222
rs7104929	cg01741372	11	11	784340	783889	451	0.865	0.000000000000000	20.1149
rs7987644	cg09785958	13	13	113274195	113274490	295	-0.865	0.000000000000000	20.1079
rs9378751	cg08155050	6	6	2973736	2972435	1301	0.865	0.000000000000000	20.0854
rs710010	cg13972423	14	14	59183573	59183596	23	0.865	0.000000000000000	20.0821
rs3130260	cg11796996	6	6	33278816	33280159	1343	-0.864	0.000000000000000	20.0508
rs117515152	cg01917080	12	12	1771464	1772504	1040	0.864	0.000000000000000	20.0418
rs2084810	cg00409696	2	2	106649198	106646656	2542	-0.864	0.000000000000000	20.0372
rs1056534	cg03115019	17	17	80708601	80708279	322	0.864	0.000000000000000	20.0362
rs4796556	cg04115740	17	17	6691017	6690948	69	-0.864	0.000000000000000	20.0194
rs1491823	cg04053776	11	11	6948139	6947353	786	0.864	0.000000000000000	20.0124
rs13171927	cg09660878	5	5	77140654	77142695	2041	0.864	0.000000000000000	20.0082
rs55934553	cg25834613	7	7	1914059	1915315	1256	0.864	0.000000000000000	20.0032
rs4880351	cg16106427	10	10	134045287	134045609	322	0.864	0.000000000000000	20.0032
rs28550432	cg08008072	16	16	1524261	1524255	6	-0.864	0.000000000000000	19.9935
rs115950730	cg24237397	6	6	29139786	29141678	1892	-0.864	0.000000000000000	19.9807
rs116723490	cg21228792	6	6	29079156	29079991	835	0.864	0.000000000000000	19.9795
rs8060693	cg09381666	16	16	88757839	88757816	23	0.864	0.000000000000000	19.9710
rs9832997	cg21529591	3	3	14596032	14596904	872	-0.864	0.000000000000000	19.9682
rs541899	cg11488033	3	3	196704026	196705898	1872	-0.863	0.000000000000000	19.9569
rs2788860	cg03461641	4	4	26453435	26454190	755	-0.863	0.000000000000000	19.9549
rs10830448	cg26138821	11	11	89953291	89956704	3413	0.863	0.000000000000000	19.9474
rs6446526	cg08695418	4	4	6726070	6729199	3129	0.863	0.000000000000000	19.9473
rs2427246	cg18761221	20	20	60517047	60518478	1431	-0.863	0.000000000000000	19.9467
rs34140650	cg11236311	7	7	105170965	105172168	1203	-0.863	0.000000000000000	19.9422
rs17277107	cg15488457	2	2	213869354	213870487	1133	0.863	0.000000000000000	19.9159
rs7987644	cg00931874	13	13	113274195	113274535	340	-0.863	0.000000000000000	19.9052
rs896853	cg16049864	8	8	95960855	95962084	1229	0.863	0.000000000000000	19.8994
rs11200264	cg27030141	10	10	123685862	123688359	2497	-0.863	0.000000000000000	19.8991
rs73277062	cg07223935	17	17	85842	85413	429	0.863	0.000000000000000	19.8738
rs6009803	cg03648724	22	22	50051007	50052294	1287	0.862	0.000000000000000	19.8716
rs12164218	cg04338863	8	8	33669658	33670619	961	-0.862	0.000000000000000	19.8611
rs2145154	cg21123519	14	14	69095847	69095679	168	-0.862	0.000000000000000	19.8487
rs603412	cg04087271	1	1	20915418	20915334	84	-0.862	0.000000000000000	19.8471
rs705379	cg04871131	7	7	94953895	94954202	307	-0.862	0.000000000000000	19.8401
rs3129317	cg00060484	4	4	3287655	3287598	57	-0.862	0.000000000000000	19.8393
rs10737354	cg19308769	1	1	31289919	31289850	69	-0.862	0.000000000000000	19.8315
rs1571855	cg05061804	9	9	135282055	135282417	362	0.862	0.000000000000000	19.8247
rs73439311	cg20435485	22	22	50753334	50753068	266	-0.862	0.000000000000000	19.8206
rs45602939	cg08371391	20	20	19738695	19739935	1240	-0.862	0.000000000000000	19.8183
rs10830448	cg09488196	11	11	89953291	89956718	3427	0.862	0.000000000000000	19.8163
rs4985687	cg06683719	17	17	5674127	5673550	577	-0.862	0.000000000000000	19.7994
rs11016987	cg05636467	10	10	131668978	131669406	428	0.862	0.000000000000000	19.7935
rs7989315	cg26020695	13	13	46356335	46355841	494	-0.861	0.000000000000000	19.7750
rs6849732	cg24019078	4	4	139838079	139840467	2388	0.861	0.000000000000000	19.7688
rs12727433	cg22333259	1	1	19394724	19394757	33	0.861	0.000000000000000	19.7568
rs669340	cg26763362	17	17	18263957	18266135	2178	0.861	0.000000000000000	19.7555
rs4291001	cg18129178	5	5	148519187	148520854	1667	0.861	0.000000000000000	19.7387
rs4796817	cg00945209	17	17	76802648	76801579	1069	-0.861	0.000000000000000	19.7378
rs8066620	cg13583272	17	17	738853	739376	523	-0.861	0.000000000000000	19.7359
rs260501	cg08291996	19	19	58790807	58791159	352	0.861	0.000000000000000	19.7279
rs2272587	cg18872420	14	14	78023519	78023429	90	0.861	0.000000000000000	19.7193
rs3755724	cg07357827	3	3	12200906	12200835	71	0.861	0.000000000000000	19.7177
rs8131151	cg13043815	21	21	33864692	33867551	2859	0.861	0.000000000000000	19.7156
rs568526	cg10074506	10	10	106033439	106035131	1692	-0.861	0.000000000000000	19.7132
rs705379	cg01874867	7	7	94953895	94954059	164	-0.861	0.000000000000000	19.7095
rs13236972	cg06206357	7	7	101272853	101274027	1174	0.861	0.000000000000000	19.6889
rs10830448	cg26834418	11	11	89953291	89957033	3742	0.861	0.000000000000000	19.6866
rs60984070	cg04546413	19	19	29218682	29218101	581	0.860	0.000000000000000	19.6801
rs12460187	cg22459517	19	19	55586790	55587193	403	0.860	0.000000000000000	19.6766
rs7207327	cg11956953	17	17	27351726	27347092	4634	0.860	0.000000000000000	19.6766
rs6568426	cg02270332	6	6	106471281	106475062	3781	0.860	0.000000000000000	19.6650
rs62018585	cg25498107	15	15	41096605	41100233	3628	-0.860	0.000000000000000	19.6555
rs1116450	cg08045932	20	20	61658210	61659980	1770	-0.860	0.000000000000000	19.6532
rs6765805	cg14209346	3	3	5625761	5625835	74	0.860	0.000000000000000	19.6466
rs7786850	cg01679206	7	7	73248572	73253049	4477	0.860	0.000000000000000	19.6420
rs7502563	cg18425700	17	17	78921793	78925278	3485	0.860	0.000000000000000	19.6398
rs11259652	cg10616319	10	10	15468750	15468812	62	-0.860	0.000000000000000	19.6333
rs56334578	cg10173586	8	8	145020025	145020593	568	-0.860	0.000000000000000	19.6331
rs2296573	cg01732984	13	13	48575587	48575859	272	0.860	0.000000000000000	19.6318
rs60984070	cg03161606	19	19	29218682	29218774	92	0.860	0.000000000000000	19.6250
rs11997442	cg12443985	8	8	141271744	141275107	3363	0.860	0.000000000000000	19.6225
rs4857847	cg06705862	3	3	128153721	128151236	2485	0.860	0.000000000000000	19.6203
rs417972	cg20042731	21	21	47342274	47344932	2658	0.860	0.000000000000000	19.6201
rs6464125	cg09205595	7	7	150785012	150782539	2473	0.860	0.000000000000000	19.6086
snp_1_110055209	cg08367326	1	1	110055209	110052010	3199	0.860	0.000000000000000	19.5980
rs6708233	cg20638140	2	2	107469718	107469723	5	0.859	0.000000000000000	19.5907
rs1835851	cg10200451	8	8	130353227	130353282	55	-0.859	0.000000000000000	19.5804
rs11255996	cg26603656	10	10	5670832	5671107	275	-0.859	0.000000000000000	19.5768
rs10418024	cg06478143	19	19	55669778	55669059	719	-0.859	0.000000000000000	19.5756
rs4974667	cg12674840	4	4	2277639	2275801	1838	-0.859	0.000000000000000	19.5718
rs2233244	cg08716584	11	11	60152531	60157161	4630	0.859	0.000000000000000	19.5605
rs115186928	cg15094605	6	6	29427520	29429346	1826	-0.859	0.000000000000000	19.5569
rs80000801	cg17427491	7	7	190361	190423	62	-0.859	0.000000000000000	19.5554
rs7821930	cg14866167	8	8	130089946	130089463	483	0.859	0.000000000000000	19.5450
rs7207327	cg26078513	17	17	27351726	27347260	4466	0.859	0.000000000000000	19.5382
rs7548958	cg10782019	1	1	29097837	29102153	4316	-0.859	0.000000000000000	19.5374
rs11078659	cg02493798	17	17	6903944	6899577	4367	-0.859	0.000000000000000	19.5259
rs129414	cg05855065	22	22	43623353	43623455	102	0.859	0.000000000000000	19.5227
rs2070589	cg19536664	17	17	6900362	6899085	1277	0.859	0.000000000000000	19.5224
rs11649807	cg14553881	17	17	79357995	79361650	3655	0.859	0.000000000000000	19.5092
rs11016987	cg09252806	10	10	131668978	131669630	652	0.859	0.000000000000000	19.5066
rs10937924	cg22655196	4	4	3374898	3374909	11	-0.859	0.000000000000000	19.5058
rs11770911	cg14762436	7	7	24913874	24917750	3876	0.858	0.000000000000000	19.4927
rs2427246	cg13770153	20	20	60517047	60521292	4245	0.858	0.000000000000000	19.4892
rs11062145	cg03885818	12	12	2297353	2299830	2477	-0.858	0.000000000000000	19.4835
rs3829161	cg02250046	10	10	101825160	101825185	25	-0.858	0.000000000000000	19.4818
rs13233747	cg17240725	7	7	73149302	73149356	54	-0.858	0.000000000000000	19.4816
rs705379	cg05342682	7	7	94953895	94953680	215	-0.858	0.000000000000000	19.4732
rs1858828	cg15335139	3	3	50242387	50242325	62	0.858	0.000000000000000	19.4715
rs731245	cg07075299	13	13	47472266	47472360	94	-0.858	0.000000000000000	19.4677
rs623713	cg04544033	16	16	873141	875257	2116	0.858	0.000000000000000	19.4666
rs62477463	cg11539066	8	8	1764342	1764618	276	0.858	0.000000000000000	19.4588
rs56234977	cg20927656	12	12	7861596	7863229	1633	-0.858	0.000000000000000	19.4569
rs3024731	cg00898013	13	13	113818708	113819073	365	0.858	0.000000000000000	19.4363
rs841603	cg17270887	12	12	27311482	27311431	51	-0.858	0.000000000000000	19.4300
rs17713712	cg01832662	14	14	86081893	86086389	4496	0.858	0.000000000000000	19.4235
rs12499260	cg06737308	4	4	185021580	185021514	66	0.858	0.000000000000000	19.4225
rs3762422	cg13606994	1	1	44400532	44402422	1890	0.858	0.000000000000000	19.4211
rs1736564	cg05376227	1	1	171110055	171111193	1138	0.858	0.000000000000000	19.4127
rs7207327	cg24689895	17	17	27351726	27346926	4800	0.857	0.000000000000000	19.4014
rs12986109	cg26843498	19	19	2360967	2361574	607	-0.857	0.000000000000000	19.4012
rs12221875	cg02771260	11	11	59834298	59836817	2519	-0.857	0.000000000000000	19.4006
rs4501375	cg03686964	5	5	1864800	1868279	3479	0.857	0.000000000000000	19.3980
rs12581512	cg06287003	12	12	125622262	125626642	4380	0.857	0.000000000000000	19.3964
rs2941741	cg22157087	6	6	152008982	152012887	3905	-0.857	0.000000000000000	19.3942
rs867479	cg06589239	7	7	959118	961457	2339	0.857	0.000000000000000	19.3924
rs241943	cg02663382	19	19	38306885	38308458	1573	-0.857	0.000000000000000	19.3907
rs62018585	cg13045913	15	15	41096605	41100308	3703	-0.857	0.000000000000000	19.3866
rs60938951	cg16958524	3	3	119186222	119187511	1289	-0.857	0.000000000000000	19.3864
rs579721	cg18774435	11	11	59834318	59838540	4222	0.857	0.000000000000000	19.3862
rs1560953	cg22216157	7	7	157638790	157643037	4247	0.857	0.000000000000000	19.3748
rs10264063	cg19272540	7	7	15053193	15055459	2266	-0.857	0.000000000000000	19.3743
rs455863	cg04768501	3	3	9956279	9956823	544	0.857	0.000000000000000	19.3629
rs4909153	cg06497408	7	7	158046054	158046838	784	-0.857	0.000000000000000	19.3613
rs11632233	cg02390801	15	15	74524730	74528565	3835	-0.857	0.000000000000000	19.3565
rs2296805	cg23093754	6	6	42928758	42928079	679	0.857	0.000000000000000	19.3488
rs7614462	cg15543551	3	3	192440779	192445202	4423	-0.857	0.000000000000000	19.3425
rs17653344	cg24921943	5	5	171847674	171847617	57	0.857	0.000000000000000	19.3363
rs6122086	cg10092770	20	20	61664528	61668397	3869	0.857	0.000000000000000	19.3326
rs10064596	cg09060608	5	5	178983748	178986726	2978	-0.857	0.000000000000000	19.3297
rs60833263	cg22772691	5	5	1100831	1104195	3364	-0.857	0.000000000000000	19.3272
rs4880351	cg25969878	10	10	134045287	134045913	626	0.857	0.000000000000000	19.3220
rs933399	cg10833066	12	12	111807499	111807467	32	-0.856	0.000000000000000	19.2938
rs1936627	cg00028022	1	1	246985181	246984573	608	-0.856	0.000000000000000	19.2920
rs11855930	cg05239308	15	15	90788884	90793056	4172	0.856	0.000000000000000	19.2880
rs2236605	cg23474190	21	21	38936279	38937109	830	-0.856	0.000000000000000	19.2872
rs7412396	cg09365446	1	1	150666797	150670422	3625	-0.856	0.000000000000000	19.2526
rs480643	cg18148349	10	10	131400308	131404694	4386	-0.856	0.000000000000000	19.2465
rs7503007	cg12432006	17	17	71189069	71192905	3836	-0.856	0.000000000000000	19.2454
rs35386092	cg03379477	17	17	185021	185227	206	-0.856	0.000000000000000	19.2351
rs11855930	cg12931523	15	15	90788884	90793003	4119	0.856	0.000000000000000	19.2314
rs8059821	cg10303721	16	16	89675068	89674435	633	-0.855	0.000000000000000	19.2289
rs2074225	cg10158843	11	11	60776306	60776172	134	0.855	0.000000000000000	19.2255
rs10074606	cg03716591	5	5	1649764	1653609	3845	-0.855	0.000000000000000	19.2241
rs4478173	cg03216867	4	4	8275817	8275039	778	0.855	0.000000000000000	19.2095
rs9912037	cg14780427	17	17	78750348	78754372	4024	0.855	0.000000000000000	19.1934
rs9378751	cg21995203	6	6	2973736	2972180	1556	0.855	0.000000000000000	19.1913
snp_4_186318926	cg26741686	4	4	186318926	186318356	570	0.855	0.000000000000000	19.1894
rs705379	cg04155289	7	7	94953895	94953770	125	-0.855	0.000000000000000	19.1885
snp_10_30725748	cg02070205	10	10	30725748	30722105	3643	-0.855	0.000000000000000	19.1876
rs13266938	cg27134251	8	8	1366970	1365049	1921	0.855	0.000000000000000	19.1814
rs67631072	cg17077180	1	1	38461821	38461687	134	0.855	0.000000000000000	19.1803
rs2704568	cg05962382	2	2	130340755	130345044	4289	-0.855	0.000000000000000	19.1628
rs896853	cg18059933	8	8	95960855	95962463	1608	0.855	0.000000000000000	19.1613
rs6815197	cg01609139	4	4	152235810	152235970	160	0.855	0.000000000000000	19.1529
rs9539476	cg11921111	13	13	62884251	62884315	64	-0.855	0.000000000000000	19.1477
rs4664423	cg08475827	2	2	152266311	152266230	81	0.855	0.000000000000000	19.1425
rs13236972	cg01981960	7	7	101272853	101274037	1184	0.854	0.000000000000000	19.1351
rs12122827	cg05044291	1	1	202172769	202172867	98	-0.854	0.000000000000000	19.1339
rs2070589	cg03762994	17	17	6900362	6899332	1030	0.854	0.000000000000000	19.1275
rs250626	cg22508957	16	16	3511892	3507546	4346	-0.854	0.000000000000000	19.1270
rs3729838	cg04045009	19	19	55668310	55667663	647	0.854	0.000000000000000	19.1072
rs1056534	cg00809820	17	17	80708601	80708513	88	0.854	0.000000000000000	19.0896
rs10853104	cg07075026	17	17	47092076	47091521	555	-0.854	0.000000000000000	19.0806
rs2222996	cg12549411	21	21	41029831	41032864	3033	0.854	0.000000000000000	19.0767
rs40566	cg17335387	5	5	55828578	55828740	162	0.854	0.000000000000000	19.0720
rs2233093	cg16667508	20	20	43933196	43936853	3657	-0.854	0.000000000000000	19.0650
rs9355564	cg26535992	6	6	166671839	166671495	344	-0.854	0.000000000000000	19.0650
rs11251295	cg15812177	10	10	2563183	2563644	461	-0.854	0.000000000000000	19.0647
snp_4_186318926	cg06914837	4	4	186318926	186318163	763	0.854	0.000000000000000	19.0590
rs12898649	cg07350262	15	15	86094221	86098611	4390	0.853	0.000000000000000	19.0506
rs4902214	cg13199429	14	14	63670903	63670711	192	0.853	0.000000000000000	19.0467
rs9515199	cg05272587	13	13	111033704	111038400	4696	0.853	0.000000000000000	19.0387
rs4809140	cg14396421	19	19	21765434	21769190	3756	-0.853	0.000000000000000	19.0384
rs56400819	cg00245850	8	8	143925374	143925513	139	0.853	0.000000000000000	19.0347
rs6464080	cg08960815	7	7	150260388	150264767	4379	0.853	0.000000000000000	19.0346
rs541899	cg05547895	3	3	196704026	196705855	1829	-0.853	0.000000000000000	19.0152
rs12879500	cg00681462	14	14	75801084	75800724	360	-0.853	0.000000000000000	19.0074
rs58730603	cg20223687	7	7	158054764	158059142	4378	-0.853	0.000000000000000	18.9827
rs62075991	cg19825371	17	17	79459113	79454562	4551	-0.853	0.000000000000000	18.9802
rs9298153	cg21436572	8	8	70619256	70623422	4166	0.853	0.000000000000000	18.9739
rs539846	cg02313495	15	15	40397936	40398007	71	0.853	0.000000000000000	18.9691
rs6591335	cg04465784	11	11	67976812	67976953	141	0.852	0.000000000000000	18.9653
rs6673130	cg21690725	1	1	233081593	233086060	4467	0.852	0.000000000000000	18.9651
rs8074002	cg18593317	17	17	14198259	14198368	109	-0.852	0.000000000000000	18.9596
rs13058122	cg09692492	22	22	23740098	23744717	4619	0.852	0.000000000000000	18.9568
rs2681010	cg01051003	2	2	23196895	23193506	3389	0.852	0.000000000000000	18.9549
rs114830578	cg09364338	6	6	30434448	30434523	75	0.852	0.000000000000000	18.9521
rs28591316	cg05986168	8	8	41524425	41529109	4684	0.852	0.000000000000000	18.9508
rs10418024	cg15047026	19	19	55669778	55673544	3766	-0.852	0.000000000000000	18.9470
rs2296805	cg27588902	6	6	42928758	42928151	607	0.852	0.000000000000000	18.9455
rs72720296	cg23336702	8	8	134582497	134585815	3318	-0.852	0.000000000000000	18.9450
rs6743199	cg20264106	2	2	102003125	102003229	104	0.852	0.000000000000000	18.9371
rs35611779	cg08206881	2	2	12317284	12317357	73	-0.852	0.000000000000000	18.9361
rs28626601	cg07869434	19	19	49059525	49061702	2177	-0.852	0.000000000000000	18.9261
rs1999708	cg22940152	20	20	62671777	62669102	2675	0.852	0.000000000000000	18.9197
rs2554394	cg15564896	15	15	84289844	84287328	2516	0.852	0.000000000000000	18.9166
rs2804914	cg01064902	6	6	13570252	13574091	3839	-0.852	0.000000000000000	18.9122
rs7207327	cg07406897	17	17	27351726	27347178	4548	0.852	0.000000000000000	18.9112
rs2447027	cg27572370	10	10	14003363	14002394	969	0.852	0.000000000000000	18.8999
rs5768679	cg05992904	22	22	48892847	48892994	147	0.852	0.000000000000000	18.8948
rs2063455	cg20647799	2	2	465082	465172	90	-0.852	0.000000000000000	18.8828
rs4793237	cg23758822	17	17	41436595	41437982	1387	0.852	0.000000000000000	18.8821
rs67343126	cg07703358	7	7	138701496	138702117	621	-0.851	0.000000000000000	18.8753
rs116522248	cg03432955	6	6	29792011	29795501	3490	0.851	0.000000000000000	18.8751
rs8052780	cg26950739	16	16	89182926	89183275	349	0.851	0.000000000000000	18.8692
rs1047207	cg17279839	7	7	150037660	150038598	938	0.851	0.000000000000000	18.8675
rs11237197	cg26830558	11	11	69874758	69874845	87	-0.851	0.000000000000000	18.8670
rs7793499	cg07883117	7	7	101004484	101005846	1362	0.851	0.000000000000000	18.8619
rs4782867	cg06190046	16	16	83985307	83986382	1075	0.851	0.000000000000000	18.8562
rs4294221	cg13568432	8	8	61787779	61789077	1298	-0.851	0.000000000000000	18.8509
rs10897277	cg00685014	11	11	62210198	62212195	1997	0.851	0.000000000000000	18.8491
rs6460055	cg12169661	7	7	73187517	73183394	4123	-0.851	0.000000000000000	18.8453
rs58048858	cg20356637	15	15	67355486	67356310	824	-0.851	0.000000000000000	18.8448
rs28710291	cg17628894	11	11	805302	804452	850	0.851	0.000000000000000	18.8322
rs9326077	cg22082780	1	1	68452192	68452167	25	-0.851	0.000000000000000	18.8309
rs11130643	cg26110898	3	3	58423288	58419937	3351	-0.851	0.000000000000000	18.8307
rs1885034	cg09841842	14	14	51975146	51974848	298	-0.851	0.000000000000000	18.7995
rs317687	cg22375663	12	12	69724909	69725435	526	0.851	0.000000000000000	18.7994
rs10732441	cg05332483	10	10	130959040	130959684	644	0.851	0.000000000000000	18.7962
rs4964609	cg25345738	12	12	108075138	108078835	3697	-0.850	0.000000000000000	18.7910
rs10745704	cg08922308	12	12	95226936	95226993	57	-0.850	0.000000000000000	18.7878
rs2498810	cg14152268	14	14	105283021	105287427	4406	-0.850	0.000000000000000	18.7858
rs27555	cg25852941	5	5	34929368	34929231	137	0.850	0.000000000000000	18.7850
rs71503774	cg13727085	10	10	134827186	134823902	3284	-0.850	0.000000000000000	18.7763
rs2515328	cg19959041	11	11	115450936	115451985	1049	0.850	0.000000000000000	18.7762
rs6734609	cg11479811	2	2	241388272	241390486	2214	0.850	0.000000000000000	18.7597
rs484379	cg20641794	19	19	39925054	39927495	2441	-0.850	0.000000000000000	18.7396
rs10951929	cg26541218	7	7	47826281	47826387	106	-0.850	0.000000000000000	18.7366
rs541899	cg21434132	3	3	196704026	196705742	1716	-0.850	0.000000000000000	18.7301
rs2498807	cg13581362	14	14	105284772	105287326	2554	0.850	0.000000000000000	18.7293
rs13000249	cg03206401	2	2	130951754	130956119	4365	-0.850	0.000000000000000	18.7234
rs35445101	cg08269402	6	6	32546879	32549631	2752	-0.850	0.000000000000000	18.7137
rs10917516	cg05776630	1	1	20012714	20015027	2313	-0.849	0.000000000000000	18.7064
rs4930651	cg23845249	11	11	68859030	68861649	2619	0.849	0.000000000000000	18.6727
rs11236213	cg25880958	11	11	74394369	74394337	32	0.849	0.000000000000000	18.6715
rs2272785	cg11973900	1	1	175161599	175162310	711	0.849	0.000000000000000	18.6643
rs7183043	cg09155362	15	15	33487097	33487289	192	0.849	0.000000000000000	18.6590
rs4342945	cg19421346	10	10	133751657	133753058	1401	-0.849	0.000000000000000	18.6473
rs2292503	cg08016092	12	12	52979107	52979607	500	0.849	0.000000000000000	18.6436
rs35373536	cg20325200	1	1	24665774	24667622	1848	-0.849	0.000000000000000	18.6381
rs11101980	cg21451998	1	1	110193645	110198240	4595	-0.849	0.000000000000000	18.6370
rs6589224	cg19148410	11	11	111246832	111250352	3520	-0.849	0.000000000000000	18.6364
rs2663939	cg22872349	15	15	81410871	81410745	126	-0.849	0.000000000000000	18.6346
rs9378751	cg14248680	6	6	2973736	2972186	1550	0.849	0.000000000000000	18.6305
rs10233153	cg11937033	7	7	155151869	155150681	1188	-0.849	0.000000000000000	18.6294
rs2233093	cg20256260	20	20	43933196	43936981	3785	-0.849	0.000000000000000	18.6264
rs10789400	cg03035538	1	1	75140299	75139958	341	0.848	0.000000000000000	18.6141
rs28392808	cg26168224	5	5	2013477	2018326	4849	0.848	0.000000000000000	18.6141
rs7545542	cg22029157	1	1	209979635	209979665	30	0.848	0.000000000000000	18.6074
rs2622603	cg24207176	4	4	89077481	89079587	2106	-0.848	0.000000000000000	18.5916
rs16939395	cg00451054	8	8	77912887	77913321	434	-0.848	0.000000000000000	18.5853
rs62522556	cg14598846	8	8	145005450	145008909	3459	0.848	0.000000000000000	18.5832
rs1861804	cg00862290	3	3	178988834	178984973	3861	-0.848	0.000000000000000	18.5810
rs9611170	cg24399712	22	22	39784845	39784796	49	0.848	0.000000000000000	18.5807
rs4634868	cg16585132	1	1	38465315	38464943	372	0.848	0.000000000000000	18.5774
rs12614366	cg19326244	2	2	47075697	47075777	80	-0.848	0.000000000000000	18.5747
rs2477807	cg12002139	6	6	158478779	158478872	93	-0.848	0.000000000000000	18.5745
rs10254823	cg01100525	7	7	44081569	44083715	2146	0.848	0.000000000000000	18.5745
rs4501375	cg14773178	5	5	1864800	1868261	3461	0.848	0.000000000000000	18.5731
rs2278440	cg15132673	19	19	39993415	39998199	4784	0.848	0.000000000000000	18.5688
rs4690196	cg20456258	4	4	960713	962124	1411	-0.848	0.000000000000000	18.5557
rs10891232	cg08450021	11	11	111100110	111101517	1407	0.848	0.000000000000000	18.5420
rs7588942	cg26094651	2	2	1799691	1802045	2354	-0.848	0.000000000000000	18.5419
rs1332018	cg00297950	1	1	110282972	110282525	447	-0.848	0.000000000000000	18.5409
rs4501375	cg15595755	5	5	1864800	1867978	3178	0.848	0.000000000000000	18.5392
rs12980610	cg26858065	19	19	53930881	53932017	1136	0.847	0.000000000000000	18.5340
rs2060387	cg01517571	1	1	55089316	55089959	643	-0.847	0.000000000000000	18.5340
rs34000567	cg20540428	3	3	73045223	73045686	463	-0.847	0.000000000000000	18.5279
rs2313601	cg26303165	1	1	228398318	228401758	3440	-0.847	0.000000000000000	18.5272
rs798536	cg19346786	7	7	2766383	2764209	2174	0.847	0.000000000000000	18.5224
rs11727212	cg08089543	4	4	1606921	1607111	190	-0.847	0.000000000000000	18.5175
rs7795386	cg16063925	7	7	5122645	5120418	2227	-0.847	0.000000000000000	18.5155
rs63151761	cg18892169	1	1	150737776	150737762	14	0.847	0.000000000000000	18.5150
rs2291097	cg08727239	6	6	168629205	168634096	4891	-0.847	0.000000000000000	18.5148
rs437548	cg12548824	8	8	17555029	17554892	137	0.847	0.000000000000000	18.5148
rs3743884	cg26944245	16	16	420678	421049	371	0.847	0.000000000000000	18.5134
rs9366927	cg16773067	6	6	37027232	37027357	125	-0.847	0.000000000000000	18.4968
rs2153774	cg02822087	10	10	104881035	104885967	4932	0.847	0.000000000000000	18.4966
rs11191424	cg15744005	10	10	104625886	104629667	3781	0.847	0.000000000000000	18.4856
rs2001651	cg13229782	17	17	21179461	21179777	316	-0.847	0.000000000000000	18.4803
rs12149025	cg04187039	16	16	89049973	89048704	1269	-0.847	0.000000000000000	18.4798
rs10206101	cg07537917	2	2	241835543	241836409	866	-0.847	0.000000000000000	18.4757
rs6922865	cg04449473	6	6	36094188	36094917	729	0.847	0.000000000000000	18.4650
rs62496184	cg09816366	8	8	19319423	19319171	252	-0.847	0.000000000000000	18.4633
rs12925886	cg00274640	16	16	88240146	88238863	1283	0.847	0.000000000000000	18.4594
rs35188965	cg16163535	5	5	1104938	1107098	2160	0.847	0.000000000000000	18.4552
rs7610145	cg11867616	3	3	196253849	196256012	2163	-0.846	0.000000000000000	18.4518
rs4743163	cg13513229	9	9	100854920	100855205	285	-0.846	0.000000000000000	18.4484
rs2899297	cg25457927	22	22	38594668	38595422	754	-0.846	0.000000000000000	18.4473
rs116522248	cg17213462	6	6	29792011	29795411	3400	0.846	0.000000000000000	18.4365
rs242283	cg12350822	6	6	88030931	88032061	1130	0.846	0.000000000000000	18.4354
rs9878797	cg08193579	3	3	169529958	169529701	257	0.846	0.000000000000000	18.4353
rs6889917	cg25438517	5	5	77149970	77146796	3174	-0.846	0.000000000000000	18.4345
rs8101970	cg10370574	19	19	1835625	1840461	4836	-0.846	0.000000000000000	18.4308
rs62058039	cg17353900	17	17	10103771	10101010	2761	-0.846	0.000000000000000	18.4252
rs3759115	cg07644039	12	12	123464279	123464150	129	0.846	0.000000000000000	18.4230
rs12806158	cg07314988	11	11	287407	289774	2367	-0.846	0.000000000000000	18.4198
rs10064596	cg05457628	5	5	178983748	178986728	2980	-0.846	0.000000000000000	18.4140
rs12024377	cg03585778	1	1	205537858	205537837	21	-0.846	0.000000000000000	18.4110
rs969713	cg00704369	7	7	82000163	81996559	3604	0.846	0.000000000000000	18.4098
rs9604910	cg11438552	22	22	18919899	18919803	96	0.846	0.000000000000000	18.4081
rs2241165	cg01089249	2	2	171678379	171676553	1826	-0.846	0.000000000000000	18.4076
rs7423	cg05872129	22	22	39781429	39784769	3340	-0.846	0.000000000000000	18.3940
rs7958266	cg11119694	12	12	70634617	70634349	268	0.846	0.000000000000000	18.3914
rs116341575	cg03251349	6	6	30100040	30104916	4876	-0.846	0.000000000000000	18.3858
rs7218180	cg07993743	17	17	44927975	44928288	313	-0.846	0.000000000000000	18.3825
rs5760093	cg00024416	22	22	24240340	24240387	47	0.846	0.000000000000000	18.3770
rs10789400	cg03513964	1	1	75140299	75139746	553	0.845	0.000000000000000	18.3705
rs3822233	cg08808571	4	4	17511347	17513338	1991	-0.845	0.000000000000000	18.3669
rs3024731	cg18105134	13	13	113818708	113819100	392	0.845	0.000000000000000	18.3625
rs1040861	cg12761825	6	6	3023956	3023776	180	0.845	0.000000000000000	18.3599
rs1242331	cg05232215	1	1	53392908	53393825	917	-0.845	0.000000000000000	18.3580
rs10838848	cg04721828	11	11	48281472	48285200	3728	-0.845	0.000000000000000	18.3575
rs1993451	cg08330950	12	12	125137009	125140249	3240	0.845	0.000000000000000	18.3561
rs2074868	cg13984289	17	17	10221661	10220829	832	-0.845	0.000000000000000	18.3554
rs4900138	cg13225565	14	14	93104025	93106414	2389	0.845	0.000000000000000	18.3532
rs11150589	cg24033122	16	16	30482494	30485383	2889	-0.845	0.000000000000000	18.3523
rs116437176	cg26504835	6	6	31143639	31143710	71	0.845	0.000000000000000	18.3478
rs10409392	cg08615372	19	19	18699333	18699234	99	0.845	0.000000000000000	18.3452
rs1105697	cg24441899	7	7	4240699	4244372	3673	0.845	0.000000000000000	18.3444
rs11548102	cg08477332	1	1	153587256	153590243	2987	0.845	0.000000000000000	18.3419
rs4295576	cg03480605	7	7	151038334	151038446	112	-0.845	0.000000000000000	18.3409
rs10926341	cg22531801	1	1	235806794	235806070	724	0.845	0.000000000000000	18.3382
rs881347	cg05652533	10	10	134000130	134000287	157	0.845	0.000000000000000	18.3339
rs936266	cg03329597	3	3	108125614	108125523	91	0.845	0.000000000000000	18.3320
rs13149070	cg20616060	4	4	99479684	99479630	54	-0.845	0.000000000000000	18.3263
rs661289	cg06207961	1	1	108660984	108661230	246	0.845	0.000000000000000	18.3223
rs10858230	cg14149988	9	9	139047766	139048519	753	0.845	0.000000000000000	18.3045
rs138910	cg08909806	22	22	43550055	43548696	1359	-0.845	0.000000000000000	18.3013
rs35150201	cg23117316	7	7	135346262	135346802	540	0.845	0.000000000000000	18.3010
rs6456449	cg19988367	6	6	21808606	21808465	141	0.844	0.000000000000000	18.2817
rs2663939	cg05624577	15	15	81410871	81411055	184	-0.844	0.000000000000000	18.2756
rs7162269	cg20592017	15	15	40364928	40364740	188	-0.844	0.000000000000000	18.2709
rs2272785	cg08873628	1	1	175161599	175162347	748	0.844	0.000000000000000	18.2634
rs7179327	cg03197032	15	15	36707510	36708407	897	0.844	0.000000000000000	18.2619
rs34459139	cg10411146	11	11	285653	289966	4313	0.844	0.000000000000000	18.2573
rs9269693	cg07984380	6	6	32546866	32547019	153	0.844	0.000000000000000	18.2566
rs9979631	cg22990871	21	21	43377304	43377577	273	-0.844	0.000000000000000	18.2521
rs4481292	cg06886789	4	4	6298375	6299403	1028	0.844	0.000000000000000	18.2519
rs707184	cg11001536	5	5	153485826	153489773	3947	-0.844	0.000000000000000	18.2505
rs11766986	cg15641398	7	7	1267600	1266616	984	-0.844	0.000000000000000	18.2480
rs11766986	cg15679892	7	7	1267600	1267057	543	-0.844	0.000000000000000	18.2480
rs10741312	cg23743573	11	11	89862766	89867420	4654	0.844	0.000000000000000	18.2456
rs7672047	cg24890045	4	4	187580706	187580886	180	-0.844	0.000000000000000	18.2396
rs4658633	cg09033006	1	1	244517238	244517177	61	-0.844	0.000000000000000	18.2368
rs112493	cg07434944	11	11	1991603	1991814	211	0.844	0.000000000000000	18.2276
rs6680397	cg14011070	1	1	235810347	235811811	1464	0.844	0.000000000000000	18.2208
rs4665829	cg04944784	2	2	26398768	26401820	3052	-0.844	0.000000000000000	18.2203
snp_1_180886603	cg00864916	1	1	180886603	180886483	120	-0.844	0.000000000000000	18.2183
rs13173064	cg09164108	5	5	43002823	43007320	4497	-0.844	0.000000000000000	18.2160
rs11666403	cg11993925	19	19	44305326	44307056	1730	-0.844	0.000000000000000	18.2127
rs10064596	cg19626725	5	5	178983748	178986131	2383	-0.844	0.000000000000000	18.2104
rs76359866	cg14168080	7	7	157504613	157504135	478	0.844	0.000000000000000	18.2085
rs2935061	cg13824877	6	6	170453277	170453283	6	-0.843	0.000000000000000	18.2046
rs10747668	cg26875137	12	12	53737461	53738046	585	0.843	0.000000000000000	18.1997
rs4245630	cg09874992	1	1	31313752	31314608	856	-0.843	0.000000000000000	18.1955
rs28656016	cg26209990	7	7	127911305	127911258	47	0.843	0.000000000000000	18.1927
rs4880351	cg19754622	10	10	134045287	134045578	291	0.843	0.000000000000000	18.1844
rs67545510	cg04241075	1	1	46806242	46807263	1021	-0.843	0.000000000000000	18.1844
rs12522796	cg12637397	5	5	1229167	1229127	40	-0.843	0.000000000000000	18.1810
rs12692407	cg23452752	2	2	10573953	10572946	1007	-0.843	0.000000000000000	18.1740
rs884057	cg10070101	17	17	78961616	78963290	1674	0.843	0.000000000000000	18.1738
rs312466	cg12262378	17	17	6899221	6899522	301	0.843	0.000000000000000	18.1682
rs129414	cg17524478	22	22	43623353	43623494	141	0.843	0.000000000000000	18.1682
rs1056534	cg22325292	17	17	80708601	80708367	234	0.843	0.000000000000000	18.1673
rs66797733	cg06471380	2	2	240877917	240878436	519	-0.843	0.000000000000000	18.1610
rs13024441	cg15153684	2	2	10685243	10686963	1720	0.843	0.000000000000000	18.1598
rs4408680	cg18771570	2	2	154143725	154143768	43	0.843	0.000000000000000	18.1593
rs3130260	cg13638257	6	6	33278816	33280436	1620	-0.843	0.000000000000000	18.1592
rs1188724	cg04850211	1	1	228461129	228464232	3103	0.843	0.000000000000000	18.1579
rs28597377	cg12791136	2	2	242924751	242927773	3022	-0.843	0.000000000000000	18.1556
rs416568	cg03449857	6	6	29647628	29648623	995	0.843	0.000000000000000	18.1503
rs7218180	cg17881353	17	17	44927975	44928210	235	-0.843	0.000000000000000	18.1464
rs7853212	cg13642260	9	9	130955238	130955380	142	-0.843	0.000000000000000	18.1440
rs58419250	cg06343673	17	17	78773313	78778232	4919	0.843	0.000000000000000	18.1426
rs3765971	cg00546117	1	1	8445360	8445545	185	0.842	0.000000000000000	18.1224
rs11020657	cg24554151	11	11	93880904	93885823	4919	-0.842	0.000000000000000	18.1182
rs9876143	cg05044414	3	3	183731362	183734942	3580	0.842	0.000000000000000	18.1145
rs62187803	cg21930842	2	2	241630032	241631663	1631	0.842	0.000000000000000	18.1142
rs4787956	cg05013912	16	16	27378249	27378255	6	0.842	0.000000000000000	18.1131
rs9365604	cg18405330	6	6	164171914	164171960	46	0.842	0.000000000000000	18.1115
rs7530096	cg14164839	1	1	26820218	26823481	3263	0.842	0.000000000000000	18.1022
rs2278440	cg08551532	19	19	39993415	39998270	4855	0.842	0.000000000000000	18.1018
rs7904294	cg00753039	10	10	134968541	134969141	600	-0.842	0.000000000000000	18.0989
rs66931403	cg17017746	1	1	19181822	19183907	2085	0.842	0.000000000000000	18.0977
rs803090	cg13252152	7	7	101950500	101950701	201	-0.842	0.000000000000000	18.0935
rs2279990	cg24044560	2	2	28636740	28636791	51	-0.842	0.000000000000000	18.0893
rs2956540	cg05256605	5	5	121409180	121412184	3004	-0.842	0.000000000000000	18.0882
rs4257763	cg01742263	5	5	138714159	138714339	180	-0.842	0.000000000000000	18.0816
snp_11_67380771	cg00290607	11	11	67380771	67383545	2774	-0.842	0.000000000000000	18.0693
rs11061300	cg06093039	12	12	131523261	131527216	3955	-0.842	0.000000000000000	18.0612
rs2379178	cg04088932	2	2	235954162	235953856	306	0.842	0.000000000000000	18.0607
rs2272804	cg15911859	22	22	45809624	45810043	419	-0.842	0.000000000000000	18.0602
rs2744881	cg03856973	22	22	43740418	43740230	188	-0.842	0.000000000000000	18.0566
rs34186843	cg04896115	7	7	47673348	47674905	1557	-0.842	0.000000000000000	18.0565
rs11657388	cg05266212	17	17	45820707	45822969	2262	0.842	0.000000000000000	18.0525
rs9979100	cg07034561	21	21	43913370	43916159	2789	-0.842	0.000000000000000	18.0483
rs9298153	cg20211463	8	8	70619256	70623620	4364	0.842	0.000000000000000	18.0470
rs10064596	cg00080972	5	5	178983748	178986291	2543	-0.841	0.000000000000000	18.0307
rs9811920	cg27384355	3	3	99844293	99844353	60	-0.841	0.000000000000000	18.0230
rs10830448	cg22332266	11	11	89953291	89956777	3486	0.841	0.000000000000000	18.0204
rs7943546	cg00645579	11	11	612148	617140	4992	0.841	0.000000000000000	18.0172
rs4984609	cg00882281	15	15	96349079	96346592	2487	-0.841	0.000000000000000	18.0089
rs2910313	cg09052108	5	5	140553581	140557253	3672	0.841	0.000000000000000	18.0084
rs2453648	cg00191853	8	8	101174089	101177733	3644	-0.841	0.000000000000000	18.0061
rs4408680	cg07563363	2	2	154143725	154143677	48	0.841	0.000000000000000	18.0059
snp_9_133997861	cg09553448	9	9	133997861	134000424	2563	0.841	0.000000000000000	18.0028
rs1146631	cg00170796	1	1	76250636	76251537	901	-0.841	0.000000000000000	17.9979
rs190206	cg04795638	17	17	15464679	15468098	3419	0.841	0.000000000000000	17.9920
rs34629504	cg25251562	2	2	3704794	3704773	21	0.841	0.000000000000000	17.9747
rs2271915	cg25413575	17	17	80867333	80870577	3244	-0.841	0.000000000000000	17.9732
rs62022771	cg01389428	16	16	11593203	11594557	1354	0.841	0.000000000000000	17.9648
rs1925663	cg25098401	1	1	152653506	152658407	4901	0.841	0.000000000000000	17.9639
rs74254240	cg23854103	19	19	2542094	2543602	1508	-0.840	0.000000000000000	17.9628
rs1057835	cg05638439	16	16	712867	711235	1632	-0.840	0.000000000000000	17.9546
rs7229872	cg03356492	18	18	35060691	35062538	1847	0.840	0.000000000000000	17.9542
rs4244214	cg01156747	7	7	120429	120659	230	0.840	0.000000000000000	17.9425
rs31190	cg02762363	5	5	126857714	126852998	4716	-0.840	0.000000000000000	17.9330
rs3810306	cg19719312	19	19	12605955	12605925	30	-0.840	0.000000000000000	17.9320
rs6849732	cg27339282	4	4	139838079	139840514	2435	0.840	0.000000000000000	17.9270
rs214639	cg14011841	9	9	135733628	135733616	12	-0.840	0.000000000000000	17.9141
rs6548056	cg11454095	2	2	1813322	1817951	4629	0.840	0.000000000000000	17.9108
rs6446664	cg25664381	4	4	4577469	4577473	4	0.840	0.000000000000000	17.9065
rs1063902	cg14120436	15	15	52484950	52483498	1452	-0.840	0.000000000000000	17.9056
rs78154784	cg11303839	7	7	75405716	75405967	251	-0.840	0.000000000000000	17.9017
rs4925367	cg10925829	20	20	60860916	60860984	68	0.840	0.000000000000000	17.8980
rs7395773	cg05626073	11	11	970503	971527	1024	-0.840	0.000000000000000	17.8905
rs12422724	cg08799922	12	12	7244956	7245030	74	0.840	0.000000000000000	17.8882
rs116133930	cg06195293	6	6	30100570	30104885	4315	-0.839	0.000000000000000	17.8782
rs512243	cg11620716	5	5	171060613	171057078	3535	0.839	0.000000000000000	17.8753
rs3816683	cg01345055	4	4	781001	781041	40	-0.839	0.000000000000000	17.8638
rs11078659	cg21237687	17	17	6903944	6899380	4564	-0.839	0.000000000000000	17.8573
rs7216116	cg01320579	17	17	75405078	75405842	764	0.839	0.000000000000000	17.8573
rs1242331	cg08859206	1	1	53392908	53392774	134	-0.839	0.000000000000000	17.8539
rs4778924	cg17916960	15	15	79443363	79447300	3937	0.839	0.000000000000000	17.8501
rs532440	cg19643109	6	6	160697628	160697625	3	0.839	0.000000000000000	17.8472
rs72992	cg10052504	11	11	121243662	121243886	224	0.839	0.000000000000000	17.8404
rs12122827	cg06825163	1	1	202172769	202172912	143	-0.839	0.000000000000000	17.8403
rs7463256	cg14349055	8	8	23101620	23104193	2573	0.839	0.000000000000000	17.8373
rs4501375	cg04156016	5	5	1864800	1868137	3337	0.839	0.000000000000000	17.8347
rs57700074	cg06385583	2	2	12596552	12596843	291	0.839	0.000000000000000	17.8342
rs116219063	cg08065408	6	6	29517958	29520774	2816	0.839	0.000000000000000	17.8287
rs2732394	cg01189915	7	7	128096678	128095027	1651	-0.839	0.000000000000000	17.8256
rs9365604	cg10464773	6	6	164171914	164171506	408	0.839	0.000000000000000	17.8159
rs34921066	cg17322044	12	12	125135227	125140105	4878	-0.839	0.000000000000000	17.8146
rs1984165	cg01567173	1	1	240118265	240118350	85	-0.839	0.000000000000000	17.8112
rs1174659	cg23961843	1	1	183620363	183623675	3312	0.839	0.000000000000000	17.8074
rs7246262	cg04248312	19	19	17392483	17393744	1261	-0.838	0.000000000000000	17.8046
rs2576573	cg23350294	8	8	57357975	57359992	2017	0.838	0.000000000000000	17.8043
rs11869714	cg03611598	17	17	48587307	48586076	1231	0.838	0.000000000000000	17.7999
rs71465408	cg11245990	11	11	68617022	68621969	4947	0.838	0.000000000000000	17.7994
rs62048854	cg26562921	16	16	84760061	84760429	368	-0.838	0.000000000000000	17.7924
rs11067228	cg22830507	12	12	115094260	115095025	765	0.838	0.000000000000000	17.7905
rs10107388	cg04757492	8	8	145004944	145003862	1082	-0.838	0.000000000000000	17.7859
rs10401421	cg24322668	19	19	3834248	3838098	3850	0.838	0.000000000000000	17.7837
rs3181256	cg09822192	14	14	24800879	24801191	312	-0.838	0.000000000000000	17.7805
rs2663939	cg08662227	15	15	81410871	81411066	195	-0.838	0.000000000000000	17.7793
rs4268033	cg04633141	7	7	1583673	1588319	4646	0.838	0.000000000000000	17.7748
rs73454909	cg18616923	12	12	131246255	131246148	107	0.838	0.000000000000000	17.7693
rs4295576	cg19553910	7	7	151038334	151038594	260	-0.838	0.000000000000000	17.7577
rs9269693	cg23905789	6	6	32546866	32549935	3069	0.838	0.000000000000000	17.7481
rs3020837	cg26723707	7	7	142040446	142045216	4770	0.838	0.000000000000000	17.7451
rs4690196	cg22718636	4	4	960713	961658	945	-0.838	0.000000000000000	17.7445
rs55810138	cg14695566	19	19	721194	720793	401	-0.838	0.000000000000000	17.7377
rs1932366	cg17476910	1	1	147802277	147806172	3895	0.838	0.000000000000000	17.7317
rs2908776	cg08681685	16	16	53407506	53407594	88	0.837	0.000000000000000	17.7211
rs12939435	cg14181940	17	17	72463215	72463080	135	-0.837	0.000000000000000	17.7182
rs1567224	cg19116959	4	4	146840077	146841472	1395	-0.837	0.000000000000000	17.7162
rs11130098	cg11219411	3	3	46661926	46661640	286	-0.837	0.000000000000000	17.7147
rs10512645	cg26840437	5	5	1850220	1851071	851	0.837	0.000000000000000	17.7141
rs3809472	cg14582100	15	15	45694318	45693742	576	0.837	0.000000000000000	17.7074
rs11883967	cg08238215	2	2	66673862	66673985	123	-0.837	0.000000000000000	17.7072
rs4428726	cg14598338	9	9	96623559	96623480	79	0.837	0.000000000000000	17.6968
rs4294221	cg03598366	8	8	61787779	61789011	1232	-0.837	0.000000000000000	17.6964
rs7588942	cg21862353	2	2	1799691	1801628	1937	-0.837	0.000000000000000	17.6894
rs416568	cg15570656	6	6	29647628	29648628	1000	0.837	0.000000000000000	17.6835
rs4819067	cg26765260	21	21	46766502	46765797	705	0.837	0.000000000000000	17.6749
rs1233448	cg08662052	19	19	44762010	44764603	2593	0.837	0.000000000000000	17.6744
rs6427818	cg07138399	1	1	200267231	200272215	4984	0.837	0.000000000000000	17.6693
rs2974343	cg09913449	8	8	42400679	42400586	93	-0.837	0.000000000000000	17.6680
rs10112386	cg17118775	8	8	74281152	74282812	1660	-0.837	0.000000000000000	17.6666
rs72853154	cg15652532	2	2	30666530	30669759	3229	0.837	0.000000000000000	17.6666
rs10112386	cg21550804	8	8	74281152	74282865	1713	-0.837	0.000000000000000	17.6666
rs72853154	cg12454169	2	2	30666530	30669597	3067	0.837	0.000000000000000	17.6666
rs114845562	cg02389040	6	6	31648403	31650786	2383	-0.837	0.000000000000000	17.6584
snp_6_152434279	cg10433043	6	6	152434279	152432725	1554	0.837	0.000000000000000	17.6529
rs337623	cg24279243	4	4	38673845	38676559	2714	0.837	0.000000000000000	17.6499
rs28719704	cg14384748	12	12	132860056	132859951	105	0.836	0.000000000000000	17.6433
rs3815325	cg04012082	12	12	1905091	1905096	5	0.836	0.000000000000000	17.6406
rs4796817	cg10256330	17	17	76802648	76801775	873	-0.836	0.000000000000000	17.6361
rs7820364	cg25434864	8	8	83351557	83353753	2196	0.836	0.000000000000000	17.6279
rs17553284	cg15988970	13	13	43597706	43597736	30	0.836	0.000000000000000	17.6247
rs34038694	cg18863119	14	14	101512072	101512653	581	-0.836	0.000000000000000	17.6244
rs6739547	cg03594311	2	2	235454126	235453863	263	0.836	0.000000000000000	17.6242
rs10112386	cg20982046	8	8	74281152	74282931	1779	-0.836	0.000000000000000	17.6200
rs7111341	cg19586845	11	11	2213166	2211939	1227	0.836	0.000000000000000	17.6184
rs59135086	cg21650737	8	8	673024	674525	1501	-0.836	0.000000000000000	17.6137
rs11123765	cg15544633	2	2	99768064	99771531	3467	-0.836	0.000000000000000	17.6011
rs59135086	cg27048067	8	8	673024	674560	1536	-0.836	0.000000000000000	17.5978
rs9814392	cg15798837	3	3	54122092	54122146	54	0.836	0.000000000000000	17.5946
rs10771463	cg00504896	12	12	9432789	9437009	4220	-0.836	0.000000000000000	17.5943
rs2296805	cg09436375	6	6	42928758	42928200	558	0.836	0.000000000000000	17.5934
rs40363	cg00484396	16	16	3509056	3507460	1596	-0.836	0.000000000000000	17.5889
rs731245	cg09394608	13	13	47472266	47472429	163	-0.836	0.000000000000000	17.5884
rs6488897	cg06735598	12	12	124195483	124196148	665	0.836	0.000000000000000	17.5881
rs7749947	cg05931054	6	6	11654542	11654646	104	-0.836	0.000000000000000	17.5876
rs2927338	cg18354264	1	1	226407325	226411008	3683	-0.836	0.000000000000000	17.5836
rs6964617	cg11468861	7	7	157514367	157516767	2400	0.836	0.000000000000000	17.5822
rs9899295	cg24439686	17	17	76588684	76588724	40	0.836	0.000000000000000	17.5773
rs11198779	cg15361215	10	10	120872518	120873630	1112	0.835	0.000000000000000	17.5700
rs6589224	cg10694914	11	11	111246832	111250431	3599	-0.835	0.000000000000000	17.5697
rs10418024	cg03097995	19	19	55669778	55669091	687	-0.835	0.000000000000000	17.5639
rs61835719	cg15501526	10	10	2543390	2543763	373	0.835	0.000000000000000	17.5606
rs11882989	cg01380607	19	19	996437	996373	64	0.835	0.000000000000000	17.5539
rs940675	cg07412254	2	2	121221206	121223534	2328	0.835	0.000000000000000	17.5521
rs4726571	cg13939546	7	7	142424782	142428231	3449	-0.835	0.000000000000000	17.5450
rs7546523	cg00981070	1	1	2043792	2046702	2910	-0.835	0.000000000000000	17.5395
rs4883557	cg05053403	12	12	133120906	133120676	230	0.835	0.000000000000000	17.5346
rs62496184	cg26388668	8	8	19319423	19319212	211	-0.835	0.000000000000000	17.5326
rs149254567	cg21908344	17	17	17183479	17185060	1581	-0.835	0.000000000000000	17.5281
rs11649849	cg11440486	17	17	48582276	48585216	2940	-0.835	0.000000000000000	17.5178
rs416568	cg11747594	6	6	29647628	29648225	597	0.835	0.000000000000000	17.5132
rs11064141	cg12013258	12	12	774492	776351	1859	-0.835	0.000000000000000	17.5098
rs571780	cg13753488	9	9	136001763	136001623	140	-0.835	0.000000000000000	17.5055
rs3852562	cg16917193	12	12	54085750	54089295	3545	-0.834	0.000000000000000	17.4862
rs35628210	cg08188268	10	10	116630031	116634841	4810	0.834	0.000000000000000	17.4772
rs262661	cg24578937	1	1	2086645	2090814	4169	-0.834	0.000000000000000	17.4655
rs72696059	cg12759523	15	15	22923757	22923501	256	-0.834	0.000000000000000	17.4613
rs416568	cg03198009	6	6	29647628	29648604	976	0.834	0.000000000000000	17.4570
rs41315846	cg05767404	1	1	247712303	247712591	288	0.834	0.000000000000000	17.4558
rs7111341	cg08241307	11	11	2213166	2212225	941	0.834	0.000000000000000	17.4551
rs9661285	cg03939105	1	1	1590575	1589891	684	0.834	0.000000000000000	17.4551
rs259276	cg27413643	19	19	33160953	33165484	4531	0.834	0.000000000000000	17.4513
rs7944394	cg08596817	11	11	323649	320929	2720	0.834	0.000000000000000	17.4501
rs2838337	cg01579765	21	21	45072621	45077557	4936	-0.834	0.000000000000000	17.4483
rs10897277	cg16509239	11	11	62210198	62212431	2233	0.834	0.000000000000000	17.4477
rs9389237	cg22676075	6	6	135203779	135203613	166	-0.834	0.000000000000000	17.4427
rs474909	cg10669878	12	12	31770249	31768811	1438	0.834	0.000000000000000	17.4385
rs2296573	cg18221580	13	13	48575587	48575897	310	0.834	0.000000000000000	17.4356
rs2296805	cg24153763	6	6	42928758	42928144	614	0.834	0.000000000000000	17.4353
rs4362608	cg25815440	2	2	42133285	42134162	877	0.834	0.000000000000000	17.4216
rs10229846	cg05425699	7	7	47580116	47580148	32	-0.834	0.000000000000000	17.4181
rs1798637	cg12930392	3	3	196476639	196481615	4976	0.833	0.000000000000000	17.4112
rs935977	cg08222618	4	4	943540	941054	2486	-0.833	0.000000000000000	17.4082
rs796056	cg23907051	2	2	101735276	101730305	4971	-0.833	0.000000000000000	17.4017
rs846670	cg03640110	7	7	122631337	122635026	3689	-0.833	0.000000000000000	17.4007
rs3784484	cg27370471	15	15	101931852	101932559	707	-0.833	0.000000000000000	17.4004
rs873358	cg00523161	2	2	11888819	11888753	66	0.833	0.000000000000000	17.3972
rs62447179	cg01139861	7	7	50339609	50343298	3689	-0.833	0.000000000000000	17.3912
rs2275285	cg18237330	10	10	80766393	80767136	743	0.833	0.000000000000000	17.3880
rs1772024	cg26393534	14	14	101695220	101700091	4871	0.833	0.000000000000000	17.3863
rs660165	cg21717508	11	11	64788998	64793846	4848	0.833	0.000000000000000	17.3776
rs221042	cg20430773	1	1	16529818	16534157	4339	-0.833	0.000000000000000	17.3714
rs7992586	cg10466351	13	13	47735343	47735162	181	0.833	0.000000000000000	17.3684
rs8079333	cg00458337	17	17	45972272	45972499	227	0.833	0.000000000000000	17.3665
rs10199385	cg23940612	2	2	218898890	218898788	102	-0.833	0.000000000000000	17.3637
rs7655709	cg24862787	4	4	55499386	55499384	2	0.833	0.000000000000000	17.3585
rs2837922	cg15377887	21	21	42436112	42440661	4549	0.833	0.000000000000000	17.3558
rs4242817	cg20027784	11	11	1516692	1520631	3939	-0.833	0.000000000000000	17.3552
rs4950357	cg00044796	1	1	146556146	146552390	3756	0.833	0.000000000000000	17.3546
rs723744	cg04008843	18	18	29172476	29170928	1548	0.833	0.000000000000000	17.3517
rs4952073	cg01163837	2	2	31457981	31457287	694	0.833	0.000000000000000	17.3511
rs104903	cg15698299	3	3	52230475	52233019	2544	-0.833	0.000000000000000	17.3405
rs7565313	cg27665808	2	2	232054514	232055229	715	0.832	0.000000000000000	17.3331
rs2244181	cg00725089	1	1	38941104	38942403	1299	-0.832	0.000000000000000	17.3329
rs2425775	cg16565696	20	20	44833672	44834899	1227	0.832	0.000000000000000	17.3293
rs4775608	cg08198488	15	15	63331940	63333792	1852	-0.832	0.000000000000000	17.3268
rs35089092	cg02479211	13	13	111719291	111719677	386	0.832	0.000000000000000	17.3204
rs1128874	cg13741927	9	9	139323424	139327495	4071	-0.832	0.000000000000000	17.3204
rs13001660	cg06850787	2	2	716367	716357	10	-0.832	0.000000000000000	17.3163
rs6971067	cg16243079	7	7	142430059	142428294	1765	-0.832	0.000000000000000	17.3107
rs1980532	cg19196401	6	6	110720209	110721138	929	-0.832	0.000000000000000	17.3068
rs645279	cg07061783	6	6	25880494	25882402	1908	0.832	0.000000000000000	17.2999
rs11146947	cg00912164	12	12	133020339	133020327	12	-0.832	0.000000000000000	17.2994
rs40363	cg05754148	16	16	3509056	3507555	1501	-0.832	0.000000000000000	17.2976
rs11231155	cg13298116	11	11	62365619	62369859	4240	0.832	0.000000000000000	17.2964
rs13024441	cg09761224	2	2	10685243	10687042	1799	0.832	0.000000000000000	17.2934
rs9692271	cg21341645	7	7	155088948	155091523	2575	0.832	0.000000000000000	17.2845
rs3911100	cg14090822	1	1	204912100	204912731	631	-0.832	0.000000000000000	17.2721
rs6708081	cg14700679	2	2	9898039	9898228	189	-0.832	0.000000000000000	17.2696
rs1848044	cg27289463	11	11	110649270	110649234	36	-0.831	0.000000000000000	17.2635
rs2249491	cg00291837	1	1	55456436	55460884	4448	-0.831	0.000000000000000	17.2635
rs11146249	cg24779222	10	10	134020697	134020595	102	0.831	0.000000000000000	17.2635
rs11702347	cg19766460	21	21	43526454	43528205	1751	0.831	0.000000000000000	17.2635
rs13152425	cg11301795	4	4	187894726	187892539	2187	-0.831	0.000000000000000	17.2606
rs311392	cg06042504	8	8	55084782	55087323	2541	0.831	0.000000000000000	17.2596
rs4659987	cg26574680	1	1	235811238	235811860	622	0.831	0.000000000000000	17.2590
rs36123777	cg11359814	12	12	132970879	132972940	2061	-0.831	0.000000000000000	17.2584
rs9908207	cg21884568	17	17	78383175	78387621	4446	-0.831	0.000000000000000	17.2545
rs7993291	cg25921358	13	13	36916425	36921174	4749	0.831	0.000000000000000	17.2517
rs1776255	cg12751644	20	20	60527964	60527061	903	0.831	0.000000000000000	17.2515
rs7537646	cg13919466	1	1	32135495	32135498	3	0.831	0.000000000000000	17.2513
rs36022350	cg07178994	8	8	817092	816998	94	-0.831	0.000000000000000	17.2503
rs10887589	cg06895675	10	10	88134722	88137553	2831	0.831	0.000000000000000	17.2499
rs4351058	cg27434086	4	4	41218554	41218082	472	0.831	0.000000000000000	17.2460
rs2278440	cg03807316	19	19	39993415	39998290	4875	0.831	0.000000000000000	17.2448
rs7935184	cg16836250	11	11	87224867	87224821	46	0.831	0.000000000000000	17.2432
rs7359905	cg24759919	19	19	7701748	7702494	746	-0.831	0.000000000000000	17.2420
snp_12_133558006	cg25751054	12	12	133558006	133559763	1757	0.831	0.000000000000000	17.2367
rs2428815	cg24974729	11	11	67764663	67764320	343	-0.831	0.000000000000000	17.2323
rs4924522	cg21153102	15	15	41255153	41252147	3006	-0.831	0.000000000000000	17.2192
rs7201318	cg09898059	16	16	65319921	65315918	4003	0.831	0.000000000000000	17.2076
rs11073019	cg06903103	15	15	34505864	34506071	207	-0.831	0.000000000000000	17.2061
rs114845562	cg02304584	6	6	31648403	31650790	2387	-0.831	0.000000000000000	17.1998
rs4910384	cg14158968	11	11	11589711	11590474	763	-0.831	0.000000000000000	17.1961
rs11668332	cg24165747	19	19	42435736	42440198	4462	0.830	0.000000000000000	17.1880
rs2984618	cg10026317	1	1	47690438	47694919	4481	0.830	0.000000000000000	17.1863
rs7528886	cg15571882	1	1	95280643	95285252	4609	0.830	0.000000000000000	17.1849
rs1980532	cg00083206	6	6	110720209	110721305	1096	-0.830	0.000000000000000	17.1822
rs5997629	cg20112827	22	22	30782089	30783793	1704	-0.830	0.000000000000000	17.1812
rs6965571	cg24249248	7	7	150434472	150434541	69	-0.830	0.000000000000000	17.1715
rs28656016	cg20245362	7	7	127911305	127911367	62	0.830	0.000000000000000	17.1618
rs72917861	cg03321503	6	6	91315478	91320082	4604	0.830	0.000000000000000	17.1560
rs931371	cg04115878	12	12	131120844	131124403	3559	0.830	0.000000000000000	17.1538
rs11668332	cg08564522	19	19	42435736	42440079	4343	0.830	0.000000000000000	17.1504
rs4974621	cg03303774	4	4	1402580	1407052	4472	-0.830	0.000000000000000	17.1483
rs9348121	cg05624396	6	6	166755012	166759420	4408	0.830	0.000000000000000	17.1467
rs55817847	cg03848127	5	5	100121169	100126093	4924	0.830	0.000000000000000	17.1449
rs211593	cg25075347	6	6	133736218	133731801	4417	-0.830	0.000000000000000	17.1389
rs6456081	cg07750638	6	6	166802299	166807114	4815	-0.830	0.000000000000000	17.1357
rs6961510	cg26875135	7	7	1221289	1221192	97	-0.830	0.000000000000000	17.1331
rs4233027	cg04624458	1	1	1908703	1913527	4824	0.830	0.000000000000000	17.1214
rs4775608	cg00520135	15	15	63331940	63333846	1906	-0.830	0.000000000000000	17.1177
rs11766986	cg05886620	7	7	1267600	1266180	1420	-0.830	0.000000000000000	17.1176
rs4890901	cg12555907	18	18	74846355	74845422	933	0.829	0.000000000000000	17.1113
rs7366048	cg18451016	1	1	38463504	38461880	1624	-0.829	0.000000000000000	17.1091
rs10853966	cg03681644	19	19	3609005	3611840	2835	-0.829	0.000000000000000	17.1048
rs2373929	cg01068407	7	7	150714812	150714809	3	-0.829	0.000000000000000	17.1003
rs35188965	cg14596589	5	5	1104938	1107148	2210	0.829	0.000000000000000	17.0980
rs11625026	cg08111832	14	14	24869746	24868082	1664	0.829	0.000000000000000	17.0914
rs10064596	cg22764044	5	5	178983748	178986830	3082	-0.829	0.000000000000000	17.0874
rs1791686	cg04006266	11	11	66300463	66300458	5	0.829	0.000000000000000	17.0668
rs7010330	cg04892187	8	8	145036615	145040629	4014	-0.829	0.000000000000000	17.0647
rs4964609	cg00632811	12	12	108075138	108078821	3683	-0.829	0.000000000000000	17.0647
rs12409898	cg06935979	1	1	232941153	232941706	553	-0.829	0.000000000000000	17.0642
rs2721024	cg24980413	5	5	346610	346987	377	-0.829	0.000000000000000	17.0590
rs10947432	cg06253072	6	6	33676556	33679850	3294	-0.829	0.000000000000000	17.0554
rs10141053	cg19901468	14	14	105409907	105411992	2085	0.829	0.000000000000000	17.0530
rs9981687	cg09727148	21	21	43559827	43560719	892	-0.829	0.000000000000000	17.0511
rs7188282	cg05873017	16	16	1422191	1426992	4801	-0.829	0.000000000000000	17.0475
rs12290315	cg09375756	11	11	689116	692963	3847	0.829	0.000000000000000	17.0468
rs2743326	cg27133230	20	20	43939981	43941404	1423	-0.829	0.000000000000000	17.0450
rs807019	cg17339543	10	10	102772840	102772928	88	0.829	0.000000000000000	17.0447
rs75381768	cg04678462	8	8	143556156	143560821	4665	-0.829	0.000000000000000	17.0428
rs500659	cg05699373	11	11	60609412	60609308	104	-0.828	0.000000000000000	17.0397
snp_11_102638807	cg08804111	11	11	102638807	102638778	29	-0.828	0.000000000000000	17.0352
rs116522248	cg09865095	6	6	29792011	29795557	3546	0.828	0.000000000000000	17.0352
rs10107388	cg24891660	8	8	145004944	145003653	1291	-0.828	0.000000000000000	17.0322
rs11522282	cg21174903	9	9	140142949	140147188	4239	0.828	0.000000000000000	17.0308
rs4484569	cg03781731	7	7	73252900	73256416	3516	0.828	0.000000000000000	17.0302
rs11670142	cg08826281	19	19	49650471	49655176	4705	0.828	0.000000000000000	17.0270
rs4843384	cg00986610	16	16	86554468	86554580	112	0.828	0.000000000000000	17.0222
rs416568	cg15708526	6	6	29647628	29648271	643	0.828	0.000000000000000	17.0168
rs11202278	cg10376827	10	10	88729314	88730324	1010	-0.828	0.000000000000000	17.0134
rs3762116	cg25414209	13	13	36788529	36785834	2695	0.828	0.000000000000000	17.0124
rs10903387	cg00632125	10	10	1207809	1209447	1638	0.828	0.000000000000000	17.0106
rs35188965	cg08830157	5	5	1104938	1107192	2254	0.828	0.000000000000000	17.0086
rs2817137	cg00254258	1	1	3105160	3105189	29	-0.828	0.000000000000000	17.0019
rs7086293	cg08514558	10	10	81103247	81106712	3465	-0.828	0.000000000000000	16.9999
rs521708	cg06705017	18	18	77552696	77552402	294	0.828	0.000000000000000	16.9899
rs7936539	cg20249071	11	11	122689018	122684258	4760	-0.828	0.000000000000000	16.9863
rs11935409	cg01777861	4	4	56019139	56023843	4704	-0.828	0.000000000000000	16.9863
rs114845562	cg05857999	6	6	31648403	31650760	2357	-0.828	0.000000000000000	16.9856
rs9535551	cg23118561	13	13	51565316	51565237	79	0.828	0.000000000000000	16.9831
rs12591277	cg21152753	15	15	90718885	90717994	891	0.828	0.000000000000000	16.9769
rs4729205	cg18032014	7	7	95399229	95402431	3202	0.828	0.000000000000000	16.9730
rs77034830	cg06108374	8	8	19317081	19319031	1950	-0.827	0.000000000000000	16.9649
rs7503237	cg09794615	17	17	78894845	78895206	361	-0.827	0.000000000000000	16.9639
snp_11_67380771	cg14500267	11	11	67380771	67383377	2606	-0.827	0.000000000000000	16.9631
rs2286378	cg21224286	12	12	1909979	1909916	63	-0.827	0.000000000000000	16.9630
rs10900499	cg07713493	1	1	205473434	205473393	41	0.827	0.000000000000000	16.9517
rs10221550	cg15506703	2	2	242846306	242844601	1705	0.827	0.000000000000000	16.9504
rs1667618	cg20011983	2	2	74347666	74347215	451	0.827	0.000000000000000	16.9431
rs8048206	cg07639376	16	16	1583634	1584516	882	0.827	0.000000000000000	16.9415
rs73250892	cg24289452	6	6	170226789	170231220	4431	-0.827	0.000000000000000	16.9372
rs2145154	cg02299497	14	14	69095847	69095570	277	-0.827	0.000000000000000	16.9353
rs3810595	cg04856117	22	22	19949644	19949901	257	0.827	0.000000000000000	16.9348
rs6565531	cg12472449	17	17	79023380	79022879	501	-0.827	0.000000000000000	16.9310
rs114189803	cg00078025	9	9	117156059	117159975	3916	-0.827	0.000000000000000	16.9302
rs114845562	cg07455790	6	6	31648403	31650735	2332	-0.827	0.000000000000000	16.9248
rs4983579	cg15540371	14	14	105555396	105553520	1876	0.827	0.000000000000000	16.9233
rs6779395	cg11197418	3	3	67701430	67705285	3855	0.827	0.000000000000000	16.9232
rs9314323	cg13160058	8	8	26243136	26243215	79	-0.827	0.000000000000000	16.9208
rs2770972	cg04607322	5	5	180588977	180587716	1261	-0.827	0.000000000000000	16.9118
rs7614981	cg17372223	3	3	52566914	52568218	1304	-0.827	0.000000000000000	16.9113
rs28650940	cg18489755	3	3	183530978	183533873	2895	-0.827	0.000000000000000	16.9062
rs12620426	cg16795804	2	2	37379869	37384523	4654	0.827	0.000000000000000	16.8973
rs221042	cg03887218	1	1	16529818	16534349	4531	-0.826	0.000000000000000	16.8936
rs3901289	cg09507567	10	10	124027433	124027408	25	-0.826	0.000000000000000	16.8935
rs13171927	cg03619568	5	5	77140654	77139388	1266	0.826	0.000000000000000	16.8921
rs11136343	cg07980830	8	8	145058986	145063362	4376	0.826	0.000000000000000	16.8898
rs2427246	cg16423285	20	20	60517047	60520624	3577	0.826	0.000000000000000	16.8892
rs7486703	cg07389322	12	12	96337997	96336246	1751	-0.826	0.000000000000000	16.8820
rs1320520	cg12537329	13	13	113677789	113677777	12	-0.826	0.000000000000000	16.8733
snp_19_55245738	cg16315155	19	19	55245738	55249794	4056	0.826	0.000000000000000	16.8655
rs13173911	cg02160872	5	5	214413	212506	1907	0.826	0.000000000000000	16.8589
rs17744264	cg26853458	17	17	9801351	9805074	3723	0.826	0.000000000000000	16.8563
rs62069892	cg23552820	17	17	64270875	64272071	1196	0.826	0.000000000000000	16.8561
rs13162301	cg07181209	5	5	153582852	153585979	3127	0.826	0.000000000000000	16.8456
rs2241165	cg01089319	2	2	171678379	171676809	1570	-0.826	0.000000000000000	16.8384
rs2002420	cg04103514	19	19	14890848	14889425	1423	0.826	0.000000000000000	16.8352
rs2497982	cg06811094	1	1	200271498	200272112	614	0.826	0.000000000000000	16.8346
rs1872669	cg05645661	16	16	29328942	29329490	548	-0.826	0.000000000000000	16.8345
rs8048206	cg08296037	16	16	1583634	1584118	484	0.826	0.000000000000000	16.8255
rs1812214	cg23108931	8	8	105344070	105342351	1719	-0.826	0.000000000000000	16.8248
rs11766986	cg11715858	7	7	1267600	1267228	372	-0.826	0.000000000000000	16.8229
rs13111710	cg00809888	4	4	76859705	76862425	2720	-0.825	0.000000000000000	16.8144
rs1818813	cg25485091	18	18	61313803	61312367	1436	-0.825	0.000000000000000	16.8139
rs752047	cg14679668	8	8	102130291	102130344	53	0.825	0.000000000000000	16.8123
rs2279193	cg12771852	4	4	8357835	8354138	3697	-0.825	0.000000000000000	16.8103
rs4803107	cg17142898	19	19	53924273	53928496	4223	0.825	0.000000000000000	16.8084
rs2141259	cg11539674	7	7	127286897	127291444	4547	0.825	0.000000000000000	16.8064
rs4233230	cg10962762	1	1	228075647	228075749	102	0.825	0.000000000000000	16.8044
rs7290681	cg19346084	22	22	50492235	50496499	4264	0.825	0.000000000000000	16.8021
rs11102967	cg00908766	1	1	109817245	109817496	251	0.825	0.000000000000000	16.7918
rs9639027	cg09896999	7	7	6746738	6746977	239	0.825	0.000000000000000	16.7903
rs3007408	cg07018435	1	1	246857635	246860007	2372	0.825	0.000000000000000	16.7841
rs3752026	cg07438660	17	17	38804561	38805042	481	-0.825	0.000000000000000	16.7808
rs12822442	cg06204938	12	12	125005712	125005710	2	-0.825	0.000000000000000	16.7796
rs61734374	cg02673002	11	11	74457056	74459317	2261	-0.825	0.000000000000000	16.7786
rs73033992	cg22141696	6	6	166267780	166268631	851	0.825	0.000000000000000	16.7776
rs41315846	cg27573991	1	1	247712303	247712512	209	0.825	0.000000000000000	16.7709
rs562971	cg18562198	1	1	84525789	84524127	1662	-0.825	0.000000000000000	16.7665
rs169731	cg09681977	2	2	240152097	240153103	1006	0.825	0.000000000000000	16.7665
rs28422510	cg17770813	6	6	170483502	170484120	618	0.825	0.000000000000000	16.7648
rs9419582	cg04492858	10	10	133554066	133558786	4720	-0.825	0.000000000000000	16.7571
rs17444839	cg09553982	10	10	77875690	77875676	14	-0.825	0.000000000000000	16.7533
rs73178863	cg18002480	8	8	667020	672007	4987	0.825	0.000000000000000	16.7521
rs8521	cg11861562	11	11	117067699	117069780	2081	0.825	0.000000000000000	16.7493
rs651784	cg07737560	12	12	101473272	101470827	2445	0.824	0.000000000000000	16.7455
rs13007960	cg19506686	2	2	241085072	241085024	48	-0.824	0.000000000000000	16.7444
rs6564	cg12694142	1	1	28212975	28217105	4130	0.824	0.000000000000000	16.7399
rs12772820	cg11675881	10	10	101873824	101875138	1314	0.824	0.000000000000000	16.7342
rs11733064	cg08644045	4	4	3495283	3495341	58	-0.824	0.000000000000000	16.7296
rs10854161	cg16744531	19	19	17905619	17905626	7	0.824	0.000000000000000	16.7263
rs60833263	cg13681701	5	5	1100831	1103910	3079	-0.824	0.000000000000000	16.7260
rs12647209	cg21593628	4	4	40889453	40890812	1359	0.824	0.000000000000000	16.7252
rs2411151	cg02848875	15	15	64383215	64387786	4571	-0.824	0.000000000000000	16.7186
rs12464247	cg11695684	2	2	233391753	233391265	488	-0.824	0.000000000000000	16.7101
rs8521	cg10130564	11	11	117067699	117069849	2150	0.824	0.000000000000000	16.6962
rs41280035	cg21798802	22	22	38054038	38057573	3535	0.824	0.000000000000000	16.6940
rs9507305	cg22771759	13	13	24899424	24902376	2952	-0.824	0.000000000000000	16.6933
rs11862246	cg16507357	16	16	1419691	1423012	3321	0.824	0.000000000000000	16.6897
rs2272804	cg27634071	22	22	45809624	45809740	116	-0.824	0.000000000000000	16.6857
rs7975322	cg04488758	12	12	95946139	95945366	773	0.824	0.000000000000000	16.6852
rs13192798	cg24573321	6	6	69721161	69726000	4839	0.824	0.000000000000000	16.6834
rs66643547	cg27496296	17	17	79375315	79376536	1221	0.824	0.000000000000000	16.6831
rs2605137	cg09658183	17	17	18139400	18139506	106	0.824	0.000000000000000	16.6822
rs115465647	cg23584176	6	6	29364838	29365078	240	-0.823	0.000000000000000	16.6695
rs715454	cg21530649	7	7	32115042	32111237	3805	-0.823	0.000000000000000	16.6678
rs4729205	cg10281478	7	7	95399229	95402528	3299	0.823	0.000000000000000	16.6675
rs1560707	cg16900796	19	19	10750738	10755136	4398	-0.823	0.000000000000000	16.6654
rs2704568	cg05903289	2	2	130340755	130345205	4450	-0.823	0.000000000000000	16.6635
rs3825511	cg03763873	13	13	43566373	43565901	472	0.823	0.000000000000000	16.6635
rs2721024	cg04135110	5	5	346610	346695	85	-0.823	0.000000000000000	16.6623
snp_14_56583722	cg06744740	14	14	56583722	56584485	763	0.823	0.000000000000000	16.6606
rs4796817	cg20126656	17	17	76802648	76801712	936	-0.823	0.000000000000000	16.6575
rs3729838	cg19340950	19	19	55668310	55667446	864	0.823	0.000000000000000	16.6539
rs7197475	cg05768032	16	16	30642867	30646687	3820	0.823	0.000000000000000	16.6513
rs896853	cg13393036	8	8	95960855	95962371	1516	0.823	0.000000000000000	16.6509
rs11766986	cg15591276	7	7	1267600	1265851	1749	-0.823	0.000000000000000	16.6487
rs34108324	cg03971254	8	8	23143492	23143430	62	0.823	0.000000000000000	16.6473
rs3863145	cg03988700	5	5	1392711	1394296	1585	-0.823	0.000000000000000	16.6470
rs6436317	cg14280181	2	2	223291141	223291007	134	0.823	0.000000000000000	16.6389
rs11868505	cg17346650	17	17	80929148	80929145	3	0.823	0.000000000000000	16.6381
rs1765133	cg25418670	11	11	30339400	30344373	4973	-0.823	0.000000000000000	16.6330
rs6980456	cg03462130	7	7	5626348	5631268	4920	0.823	0.000000000000000	16.6330
rs34037390	cg22226398	1	1	235291652	235295459	3807	0.823	0.000000000000000	16.6301
rs4439983	cg22332049	2	2	240605188	240609875	4687	0.823	0.000000000000000	16.6281
rs11251295	cg26507521	10	10	2563183	2564866	1683	-0.823	0.000000000000000	16.6244
rs7162269	cg16650630	15	15	40364928	40364862	66	-0.823	0.000000000000000	16.6230
rs6937877	cg17172308	6	6	168533648	168533631	17	-0.823	0.000000000000000	16.6149
rs10875894	cg11067907	12	12	49314862	49319500	4638	-0.823	0.000000000000000	16.6127
rs2536075	cg16391727	7	7	151419602	151422838	3236	-0.822	0.000000000000000	16.6046
rs13005094	cg24599065	2	2	202092561	202093848	1287	-0.822	0.000000000000000	16.6037
rs114845562	cg25417675	6	6	31648403	31651059	2656	-0.822	0.000000000000000	16.6002
rs7497536	cg00425431	15	15	90787936	90792223	4287	0.822	0.000000000000000	16.5979
rs3773739	cg16894138	3	3	53268429	53270350	1921	-0.822	0.000000000000000	16.5976
rs10931430	cg00052932	2	2	190542186	190539778	2408	0.822	0.000000000000000	16.5929
rs7218180	cg20769177	17	17	44927975	44928516	541	-0.822	0.000000000000000	16.5910
rs1055637	cg27420674	19	19	49973784	49974121	337	0.822	0.000000000000000	16.5870
rs62483725	cg23024343	7	7	107201575	107201750	175	0.822	0.000000000000000	16.5843
rs4983537	cg24943514	14	14	105183641	105187356	3715	-0.822	0.000000000000000	16.5838
rs4838774	cg12738763	10	10	134898843	134898887	44	-0.822	0.000000000000000	16.5837
rs112058931	cg00555438	3	3	195576719	195578280	1561	-0.822	0.000000000000000	16.5837
rs4838774	cg12537405	10	10	134898843	134898881	38	-0.822	0.000000000000000	16.5837
rs28406830	cg24249390	15	15	90294747	90295951	1204	-0.822	0.000000000000000	16.5717
rs4729205	cg17889682	7	7	95399229	95402733	3504	0.822	0.000000000000000	16.5648
rs4843648	cg03834411	16	16	87682180	87682036	144	0.822	0.000000000000000	16.5648
rs693960	cg07745373	11	11	58941450	58941415	35	0.822	0.000000000000000	16.5646
rs4233230	cg13092405	1	1	228075647	228075423	224	0.822	0.000000000000000	16.5621
rs1695825	cg11156891	1	1	1364349	1366274	1925	-0.822	0.000000000000000	16.5508
rs12044149	cg17833169	1	1	67600686	67600547	139	0.822	0.000000000000000	16.5470
rs13171927	cg24853438	5	5	77140654	77139492	1162	0.822	0.000000000000000	16.5414
rs117341011	cg08496953	17	17	42729500	42733527	4027	-0.822	0.000000000000000	16.5350
rs35448187	cg12194929	8	8	63777052	63776755	297	-0.821	0.000000000000000	16.5319
rs2278094	cg09582351	12	12	29534492	29534625	133	-0.821	0.000000000000000	16.5293
rs34447234	cg18302890	10	10	1440517	1440572	55	0.821	0.000000000000000	16.5243
rs6600358	cg14519252	1	1	41397716	41397795	79	0.821	0.000000000000000	16.5158
rs1736060	cg12568669	8	8	11664738	11666485	1747	-0.821	0.000000000000000	16.5122
rs8020434	cg05151348	14	14	23559973	23561021	1048	0.821	0.000000000000000	16.5111
rs4806144	cg23661676	19	19	35866421	35861862	4559	-0.821	0.000000000000000	16.5058
rs10432306	cg15150836	19	19	5892743	5892726	17	0.821	0.000000000000000	16.5050
rs8070741	cg19159404	17	17	79042975	79041535	1440	0.821	0.000000000000000	16.5045
rs915034	cg01786973	9	9	127244955	127249749	4794	-0.821	0.000000000000000	16.5011
rs9630726	cg11178337	17	17	43068628	43065745	2883	-0.821	0.000000000000000	16.5004
rs492488	cg11879188	9	9	136144960	136149908	4948	0.821	0.000000000000000	16.4977
rs7101785	cg21156386	11	11	696437	692983	3454	-0.821	0.000000000000000	16.4936
rs12972833	cg26346108	19	19	35325494	35329641	4147	-0.821	0.000000000000000	16.4923
rs138487256	cg26922678	6	6	30417689	30420981	3292	-0.821	0.000000000000000	16.4879
rs3765327	cg03433313	16	16	819719	819064	655	0.821	0.000000000000000	16.4843
rs2278250	cg00049323	5	5	469765	472564	2799	0.821	0.000000000000000	16.4834
rs1882543	cg15890332	12	12	107067160	107067104	56	0.821	0.000000000000000	16.4799
rs2742243	cg06632098	10	10	43601749	43605906	4157	0.821	0.000000000000000	16.4790
rs10118245	cg03717367	9	9	139979592	139980219	627	0.821	0.000000000000000	16.4746
rs6537757	cg23032129	1	1	109936682	109941072	4390	0.821	0.000000000000000	16.4709
rs1850656	cg18109485	11	11	93749872	93754390	4518	-0.821	0.000000000000000	16.4704
rs6701018	cg09506600	1	1	248100333	248100228	105	-0.821	0.000000000000000	16.4689
rs62286198	cg24119469	4	4	1626195	1625181	1014	-0.821	0.000000000000000	16.4663
rs6501269	cg08012219	17	17	76913202	76913036	166	-0.821	0.000000000000000	16.4652
rs72820301	cg01431140	17	17	35115966	35118924	2958	-0.820	0.000000000000000	16.4604
rs322834	cg06714981	7	7	127712244	127716013	3769	0.820	0.000000000000000	16.4578
rs114845562	cg08624648	6	6	31648403	31651029	2626	-0.820	0.000000000000000	16.4562
rs12979536	cg23268197	19	19	17930289	17932244	1955	0.820	0.000000000000000	16.4540
rs114845562	cg02169713	6	6	31648403	31651094	2691	-0.820	0.000000000000000	16.4538
rs12051048	cg27144592	16	16	783864	783916	52	-0.820	0.000000000000000	16.4497
rs10151638	cg22841779	14	14	105761592	105766346	4754	0.820	0.000000000000000	16.4442
rs11216569	cg10997248	11	11	117699377	117699019	358	0.820	0.000000000000000	16.4419
rs1358087	cg02749148	3	3	126078890	126076844	2046	-0.820	0.000000000000000	16.4284
rs4879907	cg21212076	9	9	35566752	35564052	2700	0.820	0.000000000000000	16.4260
rs8065163	cg22878535	17	17	78431598	78431627	29	-0.820	0.000000000000000	16.4259
rs1275221	cg19471655	19	19	51487067	51487109	42	0.820	0.000000000000000	16.4185
rs7196574	cg02847766	16	16	2467027	2470641	3614	0.820	0.000000000000000	16.4122
rs2908776	cg10144400	16	16	53407506	53407678	172	0.820	0.000000000000000	16.4091
rs4492910	cg19463349	13	13	27318613	27316791	1822	-0.820	0.000000000000000	16.4060
rs520802	cg00433917	19	19	7915451	7915517	66	0.820	0.000000000000000	16.4031
rs7210574	cg12407791	17	17	73824121	73824354	233	0.820	0.000000000000000	16.3996
rs34058136	cg18155888	1	1	2263427	2266591	3164	0.820	0.000000000000000	16.3964
rs35997646	cg12725760	1	1	192869356	192873912	4556	-0.820	0.000000000000000	16.3941
rs17492375	cg01723706	4	4	124812897	124814442	1545	-0.819	0.000000000000000	16.3885
rs3743884	cg00101154	16	16	420678	420108	570	-0.819	0.000000000000000	16.3885
rs2253040	cg04825215	6	6	31461778	31466722	4944	0.819	0.000000000000000	16.3871
rs36055263	cg24348573	10	10	6018970	6020387	1417	-0.819	0.000000000000000	16.3780
rs12464679	cg07017331	2	2	119767322	119769455	2133	-0.819	0.000000000000000	16.3731
rs10462747	cg19770292	5	5	1864206	1868693	4487	-0.819	0.000000000000000	16.3703
rs2066938	cg21721566	12	12	121160615	121163144	2529	0.819	0.000000000000000	16.3690
rs6590339	cg15555017	11	11	128456352	128455958	394	0.819	0.000000000000000	16.3646
rs255027	cg20375093	5	5	178774860	178775192	332	0.819	0.000000000000000	16.3636
rs28485415	cg17366294	4	4	99060340	99064904	4564	-0.819	0.000000000000000	16.3622
rs914024	cg26938159	13	13	113313789	113313988	199	-0.819	0.000000000000000	16.3590
rs2278478	cg18022917	2	2	233391463	233391274	189	-0.819	0.000000000000000	16.3577
rs12047158	cg03585734	1	1	15596529	15598865	2336	-0.819	0.000000000000000	16.3575
rs653242	cg13077366	18	18	34908580	34908626	46	-0.819	0.000000000000000	16.3516
rs2498810	cg08111922	14	14	105283021	105287408	4387	-0.819	0.000000000000000	16.3465
rs2982390	cg09473613	1	1	24147830	24152604	4774	-0.819	0.000000000000000	16.3450
rs3785391	cg26685404	16	16	23956629	23957272	643	0.819	0.000000000000000	16.3407
rs239258	cg25010124	11	11	64981472	64981596	124	0.819	0.000000000000000	16.3400
rs2210913	cg17134153	1	1	157668993	157670328	1335	-0.819	0.000000000000000	16.3327
rs4233230	cg12623852	1	1	228075647	228075452	195	0.819	0.000000000000000	16.3301
rs9357004	cg13736514	6	6	26303319	26305472	2153	0.819	0.000000000000000	16.3276
rs13037244	cg24112000	20	20	60947212	60950667	3455	0.819	0.000000000000000	16.3267
rs1546026	cg03983476	2	2	10832167	10830698	1469	0.819	0.000000000000000	16.3263
rs12974617	cg06560912	19	19	56090493	56092605	2112	0.819	0.000000000000000	16.3252
rs2815238	cg04411442	1	1	217543384	217543379	5	-0.818	0.000000000000000	16.3218
rs10854161	cg04517722	19	19	17905619	17905589	30	0.818	0.000000000000000	16.3102
rs628301	cg19650706	5	5	140593256	140594406	1150	0.818	0.000000000000000	16.3097
rs6899452	cg26414841	6	6	26307651	26305744	1907	0.818	0.000000000000000	16.3080
rs8071086	cg24831541	17	17	4612866	4613045	179	-0.818	0.000000000000000	16.3059
rs892523	cg18705808	7	7	1583288	1588284	4996	0.818	0.000000000000000	16.3005
rs57017816	cg04913730	16	16	1122170	1121907	263	-0.818	0.000000000000000	16.2939
rs883739	cg02332537	3	3	46538018	46540019	2001	0.818	0.000000000000000	16.2921
rs114845562	cg01297670	6	6	31648403	31651070	2667	-0.818	0.000000000000000	16.2895
rs75351461	cg06102403	20	20	30458612	30458708	96	0.818	0.000000000000000	16.2666
rs11677829	cg25429719	2	2	208988519	208989324	805	-0.818	0.000000000000000	16.2637
rs10183150	cg08017756	2	2	100939117	100939284	167	-0.818	0.000000000000000	16.2604
rs11076808	cg01959050	16	16	4170104	4170088	16	-0.817	0.000000000000000	16.2440
rs112058931	cg20917491	3	3	195576719	195578259	1540	-0.817	0.000000000000000	16.2426
rs4501375	cg07747251	5	5	1864800	1868357	3557	0.817	0.000000000000000	16.2423
rs13111796	cg08906246	4	4	5165542	5167599	2057	-0.817	0.000000000000000	16.2356
rs2956908	cg27581191	8	8	1511700	1510409	1291	0.817	0.000000000000000	16.2325
rs7187880	cg16372632	16	16	55795048	55794595	453	-0.817	0.000000000000000	16.2309
rs840462	cg12580445	5	5	121418646	121414634	4012	-0.817	0.000000000000000	16.2293
rs1047207	cg27494647	7	7	150037660	150038898	1238	0.817	0.000000000000000	16.2241
rs2224835	cg16720578	14	14	54407022	54410717	3695	-0.817	0.000000000000000	16.2228
rs12122827	cg26347746	1	1	202172769	202172848	79	-0.817	0.000000000000000	16.2196
rs7710363	cg00558224	5	5	177589927	177591100	1173	-0.817	0.000000000000000	16.2175
rs7743128	cg24148304	6	6	7544073	7544377	304	0.817	0.000000000000000	16.2144
rs114845562	cg18576957	6	6	31648403	31651020	2617	-0.817	0.000000000000000	16.2131
rs2803991	cg06453172	10	10	134557068	134556979	89	-0.817	0.000000000000000	16.2065
rs9418761	cg06406458	10	10	128806888	128810499	3611	0.817	0.000000000000000	16.1884
rs303431	cg13289132	10	10	30717722	30722225	4503	0.817	0.000000000000000	16.1862
rs10257472	cg21900078	7	7	158296509	158301302	4793	-0.816	0.000000000000000	16.1858
rs6720815	cg13906689	2	2	232470836	232472389	1553	0.816	0.000000000000000	16.1775
rs62422235	cg07617317	6	6	118971913	118971624	289	-0.816	0.000000000000000	16.1690
rs4658818	cg24361198	1	1	242000426	242002464	2038	0.816	0.000000000000000	16.1680
rs1881847	cg23398560	7	7	144571200	144571754	554	-0.816	0.000000000000000	16.1668
rs7560224	cg24220031	2	2	73406182	73402428	3754	-0.816	0.000000000000000	16.1644
rs57323848	cg24693760	1	1	167507471	167509918	2447	-0.816	0.000000000000000	16.1529
rs13267552	cg15426459	8	8	11812454	11813211	757	0.816	0.000000000000000	16.1505
rs116522248	cg09430946	6	6	29792011	29795361	3350	0.816	0.000000000000000	16.1459
rs12983058	cg17923401	19	19	51642784	51644168	1384	0.816	0.000000000000000	16.1453
rs7188278	cg10995380	16	16	31482749	31484032	1283	0.816	0.000000000000000	16.1443
rs2852192	cg21560076	11	11	108426701	108422996	3705	0.816	0.000000000000000	16.1435
rs4894125	cg16982199	2	2	177418602	177418664	62	-0.816	0.000000000000000	16.1355
rs1049302	cg22138327	13	13	27998769	27999177	408	0.816	0.000000000000000	16.1298
rs11935409	cg09978860	4	4	56019139	56023921	4782	-0.816	0.000000000000000	16.1293
rs1937999	cg25193276	1	1	41898581	41901646	3065	0.816	0.000000000000000	16.1263
rs10897277	cg12857638	11	11	62210198	62212169	1971	0.816	0.000000000000000	16.1256
rs246133	cg07413957	16	16	69474116	69478081	3965	0.816	0.000000000000000	16.1224
rs3923265	cg01348922	17	17	77707120	77707012	108	0.816	0.000000000000000	16.1223
rs329272	cg13068698	7	7	35078006	35078082	76	-0.816	0.000000000000000	16.1190
rs4694868	cg12147198	4	4	47836873	47838169	1296	0.816	0.000000000000000	16.1182
rs2555595	cg07499182	13	13	33825641	33825496	145	0.815	0.000000000000000	16.1107
rs7253075	cg12756686	19	19	29219442	29218302	1140	-0.815	0.000000000000000	16.1101
rs56948869	cg16615211	3	3	44898345	44902933	4588	0.815	0.000000000000000	16.1097
rs2069443	cg27087150	7	7	150755173	150756527	1354	0.815	0.000000000000000	16.1029
rs2153159	cg23049448	6	6	10887932	10887980	48	0.815	0.000000000000000	16.0945
rs35746204	cg12131419	15	15	49350588	49353073	2485	-0.815	0.000000000000000	16.0835
rs7396777	cg12912872	11	11	328652	330536	1884	-0.815	0.000000000000000	16.0664
rs55810138	cg02804100	19	19	721194	720993	201	-0.815	0.000000000000000	16.0640
rs2817137	cg21609526	1	1	3105160	3105151	9	-0.815	0.000000000000000	16.0631
rs7175829	cg24594956	15	15	65588628	65592973	4345	-0.815	0.000000000000000	16.0568
rs5994334	cg00607058	22	22	31091934	31090071	1863	0.814	0.000000000000000	16.0483
rs117341011	cg02932314	17	17	42729500	42733698	4198	-0.814	0.000000000000000	16.0465
rs10823536	cg20621021	10	10	72161391	72163541	2150	-0.814	0.000000000000000	16.0421
rs2385887	cg11285496	5	5	81877771	81882123	4352	0.814	0.000000000000000	16.0383
rs2305916	cg14234302	19	19	50391301	50391354	53	-0.814	0.000000000000000	16.0376
rs7210574	cg07010633	17	17	73824121	73824396	275	0.814	0.000000000000000	16.0365
rs56297009	cg05030553	21	21	44064038	44061403	2635	0.814	0.000000000000000	16.0350
rs10762884	cg07745596	10	10	54540791	54538682	2109	0.814	0.000000000000000	16.0197
rs2070589	cg03404566	17	17	6900362	6899310	1052	0.814	0.000000000000000	16.0184
rs62477463	cg22461390	8	8	1764342	1764329	13	0.814	0.000000000000000	16.0135
rs71542548	cg07944445	7	7	155006112	155006275	163	0.814	0.000000000000000	16.0095
rs12272291	cg05059451	11	11	13010440	13011156	716	0.814	0.000000000000000	16.0068
rs9283650	cg23544996	3	3	182513351	182514833	1482	-0.814	0.000000000000000	16.0063
rs12074147	cg24920358	1	1	40203722	40204285	563	-0.814	0.000000000000000	15.9996
rs2239634	cg16229875	14	14	23588863	23589066	203	-0.814	0.000000000000000	15.9915
rs3753559	cg00321850	1	1	175162268	175162397	129	0.814	0.000000000000000	15.9912
rs114845562	cg06460587	6	6	31648403	31650930	2527	-0.814	0.000000000000000	15.9824
rs36006493	cg08608892	10	10	134871976	134872413	437	-0.813	0.000000000000000	15.9665
rs2363755	cg02609775	16	16	430292	430019	273	0.813	0.000000000000000	15.9659
rs62478464	cg17216092	7	7	141532962	141536997	4035	-0.813	0.000000000000000	15.9589
rs73033992	cg20026582	6	6	166267780	166268781	1001	0.813	0.000000000000000	15.9523
rs3741219	cg22172494	11	11	2016619	2017362	743	-0.813	0.000000000000000	15.9443
rs7927279	cg24383467	11	11	11892261	11893602	1341	-0.813	0.000000000000000	15.9402
rs2789422	cg22339338	1	1	159892088	159891638	450	-0.813	0.000000000000000	15.9359
rs12090215	cg15448220	1	1	150893660	150897856	4196	-0.813	0.000000000000000	15.9271
rs312466	cg03407747	17	17	6899221	6899364	143	0.813	0.000000000000000	15.9201
rs10892073	cg20608306	11	11	116969390	116969690	300	0.813	0.000000000000000	15.9193
rs12615565	cg09757250	2	2	1733418	1732454	964	-0.813	0.000000000000000	15.9184
rs4451921	cg02461011	15	15	90775643	90777825	2182	-0.812	0.000000000000000	15.9150
rs12707218	cg08016257	7	7	134830305	134833166	2861	0.812	0.000000000000000	15.9150
rs7950030	cg02081001	11	11	18720978	18720931	47	-0.812	0.000000000000000	15.9139
rs12891732	cg22990158	14	14	24799843	24802150	2307	-0.812	0.000000000000000	15.9080
rs28710291	cg20225915	11	11	805302	805726	424	0.812	0.000000000000000	15.9060
rs719913	cg09901733	17	17	1727298	1731852	4554	0.812	0.000000000000000	15.8980
rs9392686	cg21364607	6	6	5436520	5439460	2940	-0.812	0.000000000000000	15.8964
rs9503725	cg20867963	6	6	3742857	3743529	672	-0.812	0.000000000000000	15.8848
rs40363	cg01073479	16	16	3509056	3509474	418	-0.812	0.000000000000000	15.8802
rs2817171	cg26426080	1	1	3039148	3039210	62	0.812	0.000000000000000	15.8800
rs4862746	cg27532560	4	4	187877154	187881888	4734	0.812	0.000000000000000	15.8788
rs2908776	cg04506728	16	16	53407506	53407722	216	0.812	0.000000000000000	15.8718
rs4710697	cg02525939	6	6	170437931	170441337	3406	-0.812	0.000000000000000	15.8694
rs7816488	cg20585841	8	8	102729403	102729926	523	0.812	0.000000000000000	15.8687
rs7572563	cg23841280	2	2	234617236	234622113	4877	-0.812	0.000000000000000	15.8604
rs1045823	cg01637125	14	14	77582579	77587383	4804	-0.812	0.000000000000000	15.8599
rs7221533	cg06563943	17	17	71183992	71188271	4279	0.812	0.000000000000000	15.8547
rs485348	cg17016026	2	2	45203067	45203363	296	-0.811	0.000000000000000	15.8477
rs4950357	cg16700924	1	1	146556146	146552102	4044	0.811	0.000000000000000	15.8346
rs2608627	cg00462104	6	6	52625041	52628844	3803	0.811	0.000000000000000	15.8304
rs2070589	cg03760483	17	17	6900362	6899297	1065	0.811	0.000000000000000	15.8284
rs34510678	cg10680621	5	5	139064835	139069449	4614	0.811	0.000000000000000	15.8068
rs17018014	cg07307994	2	2	3829098	3828216	882	-0.811	0.000000000000000	15.8061
rs3791936	cg03323067	2	2	218768422	218767655	767	0.811	0.000000000000000	15.8057
rs112058931	cg06047990	3	3	195576719	195578040	1321	-0.811	0.000000000000000	15.8032
rs143864278	cg11445797	7	7	76353632	76358121	4489	0.811	0.000000000000000	15.8000
rs7274810	cg06590120	20	20	60523925	60520027	3898	0.811	0.000000000000000	15.7949
rs35188965	cg22172143	5	5	1104938	1107837	2899	0.811	0.000000000000000	15.7949
rs11078659	cg09737314	17	17	6903944	6899359	4585	-0.811	0.000000000000000	15.7933
rs1528441	cg23363182	2	2	181462647	181467187	4540	-0.811	0.000000000000000	15.7873
rs7855918	cg13476313	9	9	127239939	127244764	4825	-0.811	0.000000000000000	15.7856
rs11136299	cg22829325	8	8	144124512	144120484	4028	-0.810	0.000000000000000	15.7813
rs1801262	cg01897496	2	2	182543455	182545209	1754	0.810	0.000000000000000	15.7797
rs34361557	cg22601917	1	1	9290707	9294274	3567	0.810	0.000000000000000	15.7762
rs11605576	cg02707152	11	11	64981522	64980819	703	-0.810	0.000000000000000	15.7747
rs7339081	cg01819759	13	13	79235501	79234251	1250	0.810	0.000000000000000	15.7707
rs9854196	cg05542785	3	3	196255862	196255998	136	0.810	0.000000000000000	15.7691
rs12569334	cg12741441	1	1	63367987	63372303	4316	-0.810	0.000000000000000	15.7551
rs12714416	cg27237671	2	2	671939	676223	4284	0.810	0.000000000000000	15.7546
rs17240	cg11753711	7	7	142378491	142378117	374	-0.810	0.000000000000000	15.7463
rs7944394	cg06046490	11	11	323649	320940	2709	0.810	0.000000000000000	15.7456
rs114845562	cg04386400	6	6	31648403	31651158	2755	-0.810	0.000000000000000	15.7444
rs4935090	cg20129853	10	10	51491125	51489980	1145	0.810	0.000000000000000	15.7426
rs915034	cg14219918	9	9	127244955	127249562	4607	-0.810	0.000000000000000	15.7356
rs6428489	cg23627354	1	1	89457930	89459658	1728	-0.810	0.000000000000000	15.7326
rs12409898	cg00951395	1	1	232941153	232941775	622	-0.810	0.000000000000000	15.7313
rs61392094	cg22258713	8	8	144265378	144267518	2140	-0.810	0.000000000000000	15.7279
rs7186308	cg06505273	16	16	24848471	24850292	1821	0.810	0.000000000000000	15.7244
rs11136299	cg07770222	8	8	144124512	144120106	4406	-0.810	0.000000000000000	15.7215
rs6937877	cg05422022	6	6	168533648	168533689	41	-0.810	0.000000000000000	15.7198
rs74002905	cg25009498	17	17	80562219	80562120	99	-0.810	0.000000000000000	15.7188
rs4563249	cg20891558	2	2	74354016	74357851	3835	0.810	0.000000000000000	15.7188
rs4563249	cg19729930	2	2	74354016	74357872	3856	0.810	0.000000000000000	15.7188
rs4563249	cg01017244	2	2	74354016	74357527	3511	0.810	0.000000000000000	15.7188
rs13121822	cg19312667	4	4	25090362	25090491	129	-0.810	0.000000000000000	15.7174
rs2161214	cg02091185	5	5	170284624	170288766	4142	0.809	0.000000000000000	15.7072
rs12609708	cg24327262	19	19	46927520	46929907	2387	0.809	0.000000000000000	15.7068
rs4763340	cg19719478	12	12	13530493	13529218	1275	-0.809	0.000000000000000	15.7037
rs8066754	cg06873352	17	17	61816590	61820015	3425	-0.809	0.000000000000000	15.7006
rs883232	cg08480098	1	1	156906450	156906550	100	0.809	0.000000000000000	15.6994
rs12713713	cg16166011	2	2	70996083	70996021	62	-0.809	0.000000000000000	15.6988
rs6500516	cg02566224	16	16	89147282	89149764	2482	0.809	0.000000000000000	15.6951
rs10736831	cg05187965	10	10	45402311	45406764	4453	0.809	0.000000000000000	15.6915
rs12879500	cg16379283	14	14	75801084	75801023	61	-0.809	0.000000000000000	15.6911
rs3902025	cg24910161	17	17	38119254	38119198	56	-0.809	0.000000000000000	15.6865
rs114845562	cg11991824	6	6	31648403	31651283	2880	-0.809	0.000000000000000	15.6834
rs10823536	cg04200607	10	10	72161391	72163475	2084	-0.809	0.000000000000000	15.6828
rs116501512	cg00076543	6	6	30226811	30227145	334	0.809	0.000000000000000	15.6825
rs62183995	cg04880052	2	2	219189654	219191631	1977	0.809	0.000000000000000	15.6825
rs4751365	cg16126754	10	10	133154905	133156058	1153	-0.809	0.000000000000000	15.6807
rs7908026	cg05149213	10	10	101378923	101381631	2708	0.809	0.000000000000000	15.6653
rs145826074	cg16444607	2	2	173057068	173061858	4790	-0.809	0.000000000000000	15.6642
rs4874170	cg00021855	8	8	144690014	144690956	942	-0.809	0.000000000000000	15.6640
rs10414157	cg23264413	19	19	43711315	43710277	1038	-0.809	0.000000000000000	15.6638
rs2745967	cg27526649	1	1	208128722	208132004	3282	0.809	0.000000000000000	15.6542
rs645279	cg15691649	6	6	25880494	25882328	1834	0.809	0.000000000000000	15.6517
rs6589224	cg20140034	11	11	111246832	111250355	3523	-0.808	0.000000000000000	15.6454
rs3112183	cg18008766	2	2	38977371	38978896	1525	-0.808	0.000000000000000	15.6445
rs112493	cg02659532	11	11	1991603	1991875	272	0.808	0.000000000000000	15.6433
rs11685160	cg10616776	2	2	232476293	232479924	3631	-0.808	0.000000000000000	15.6350
rs11632233	cg07696006	15	15	74524730	74528563	3833	-0.808	0.000000000000000	15.6314
rs4950357	cg20449590	1	1	146556146	146551201	4945	0.808	0.000000000000000	15.6302
rs10838893	cg02574844	11	11	5955099	5959923	4824	0.808	0.000000000000000	15.6290
rs2290165	cg00324161	3	3	156009614	156009680	66	-0.808	0.000000000000000	15.6229
rs9368530	cg20933634	6	6	27737605	27740509	2904	0.808	0.000000000000000	15.6146
rs6780281	cg19775763	3	3	194784551	194786989	2438	0.808	0.000000000000000	15.6143
rs10819317	cg13939204	9	9	130668957	130667057	1900	0.808	0.000000000000000	15.6136
rs11083784	cg00919077	19	19	46402896	46406825	3929	-0.808	0.000000000000000	15.6098
rs34422243	cg19868364	14	14	104736311	104734368	1943	-0.808	0.000000000000000	15.6098
rs4563249	cg05890377	2	2	74354016	74357713	3697	0.808	0.000000000000000	15.6090
rs2162943	cg27113347	16	16	89760652	89760585	67	0.808	0.000000000000000	15.6056
rs12468700	cg14006096	2	2	175595303	175595400	97	-0.808	0.000000000000000	15.6035
rs2965293	cg15765251	19	19	888384	888814	430	0.808	0.000000000000000	15.6034
rs10853104	cg20966754	17	17	47092076	47091339	737	-0.808	0.000000000000000	15.6032
rs4929791	cg11715102	10	10	125725105	125729856	4751	0.808	0.000000000000000	15.5992
rs13359473	cg24576804	5	5	180056044	180056040	4	0.808	0.000000000000000	15.5967
rs6606825	cg09873524	15	15	23062802	23062853	51	0.808	0.000000000000000	15.5898
rs13171927	cg17854454	5	5	77140654	77140243	411	0.807	0.000000000000000	15.5808
rs3918253	cg23303369	20	20	44639511	44641161	1650	0.807	0.000000000000000	15.5759
rs7653344	cg05401945	3	3	56586371	56590734	4363	-0.807	0.000000000000000	15.5736
rs6499709	cg09621330	16	16	54689640	54685651	3989	0.807	0.000000000000000	15.5725
snp_6_29642978	cg12463578	6	6	29642978	29644756	1778	0.807	0.000000000000000	15.5725
rs232847	cg13443627	1	1	59038549	59043070	4521	0.807	0.000000000000000	15.5679
rs11137016	cg01053087	8	8	633684	637909	4225	0.807	0.000000000000000	15.5643
rs2063455	cg18264210	2	2	465082	465195	113	-0.807	0.000000000000000	15.5640
rs13234899	cg17603988	7	7	56162326	56160766	1560	0.807	0.000000000000000	15.5587
rs4872462	cg26039829	8	8	22132033	22132926	893	0.807	0.000000000000000	15.5561
rs40363	cg09873201	16	16	3509056	3507582	1474	-0.807	0.000000000000000	15.5543
rs10824749	cg25423573	10	10	81159038	81158982	56	0.807	0.000000000000000	15.5521
rs11057412	cg25459280	12	12	124489142	124492549	3407	-0.807	0.000000000000000	15.5513
rs35030867	cg00868652	15	15	50409400	50411535	2135	-0.807	0.000000000000000	15.5507
rs1566523	cg02390115	1	1	21766663	21767211	548	-0.807	0.000000000000000	15.5503
rs798563	cg02229607	7	7	2757867	2759813	1946	-0.807	0.000000000000000	15.5495
rs9843728	cg16414030	3	3	133501407	133502952	1545	-0.807	0.000000000000000	15.5488
rs11065094	cg16236785	12	12	120806706	120809271	2565	-0.807	0.000000000000000	15.5426
rs17647023	cg24114444	5	5	74062358	74062053	305	0.807	0.000000000000000	15.5422
rs56310840	cg14375345	1	1	155203060	155200357	2703	-0.807	0.000000000000000	15.5416
snp_11_67380771	cg04647918	11	11	67380771	67383862	3091	-0.807	0.000000000000000	15.5412
rs74181299	cg05010058	2	2	65283972	65284262	290	-0.807	0.000000000000000	15.5408
rs3757100	cg20246548	6	6	8435883	8435978	95	0.807	0.000000000000000	15.5277
rs6548056	cg20302572	2	2	1813322	1817891	4569	0.807	0.000000000000000	15.5229
rs59558132	cg18828365	5	5	78281635	78281819	184	-0.806	0.000000000000000	15.5187
rs2504362	cg04781305	10	10	35620459	35624429	3970	-0.806	0.000000000000000	15.5186
rs2878287	cg15773148	12	12	49576224	49579630	3406	0.806	0.000000000000000	15.5186
rs1553960	cg11420883	7	7	4900095	4901523	1428	0.806	0.000000000000000	15.5088
rs2870085	cg18738367	15	15	79234268	79238723	4455	0.806	0.000000000000000	15.5018
rs2704333	cg01404615	4	4	107958523	107958572	49	0.806	0.000000000000000	15.4951
rs4982856	cg23112188	14	14	24563212	24563095	117	-0.806	0.000000000000000	15.4874
rs4867403	cg11565786	5	5	31941331	31944970	3639	0.806	0.000000000000000	15.4835
rs9881242	cg01342115	3	3	134032225	134031663	562	-0.806	0.000000000000000	15.4740
rs731245	cg01620540	13	13	47472266	47472064	202	-0.806	0.000000000000000	15.4729
rs1536760	cg18696361	13	13	114913677	114913265	412	-0.806	0.000000000000000	15.4709
rs3829161	cg19754520	10	10	101825160	101825118	42	-0.806	0.000000000000000	15.4691
rs4735931	cg20652464	8	8	751823	752313	490	0.806	0.000000000000000	15.4690
rs10957691	cg23732024	8	8	74906729	74903801	2928	-0.806	0.000000000000000	15.4667
rs62289742	cg23060272	3	3	187870778	187870863	85	0.805	0.000000000000000	15.4537
rs580240	cg02419362	12	12	121199903	121203948	4045	-0.805	0.000000000000000	15.4525
rs7339081	cg21838488	13	13	79235501	79234435	1066	0.805	0.000000000000000	15.4491
rs4947757	cg03466198	7	7	50728084	50727932	152	-0.805	0.000000000000000	15.4336
rs883062	cg24998527	1	1	42609867	42611607	1740	0.805	0.000000000000000	15.4300
rs1693655	cg04764907	10	10	126843661	126842580	1081	0.805	0.000000000000000	15.4267
rs10823361	cg23339629	10	10	71168451	71168951	500	0.805	0.000000000000000	15.4236
rs7956379	cg00481159	12	12	96351558	96353086	1528	-0.805	0.000000000000000	15.4195
rs12069527	cg03536711	1	1	221504603	221509067	4464	0.805	0.000000000000000	15.4102
rs2998634	cg04523069	9	9	97131829	97136363	4534	0.805	0.000000000000000	15.4080
rs116520599	cg13196879	6	6	30071279	30071427	148	-0.805	0.000000000000000	15.4057
rs10227643	cg04391064	7	7	43793531	43797839	4308	0.805	0.000000000000000	15.4047
rs766242	cg02253535	21	21	45151472	45147292	4180	0.805	0.000000000000000	15.4042
rs4289009	cg02989940	16	16	31534804	31539234	4430	-0.805	0.000000000000000	15.4039
rs10418582	cg22025854	19	19	54490139	54494493	4354	-0.805	0.000000000000000	15.4034
rs9514548	cg07183799	13	13	107214354	107214285	69	-0.805	0.000000000000000	15.3967
rs4659410	cg26412358	1	1	26499242	26503933	4691	0.804	0.000000000000000	15.3913
rs6009803	cg20744362	22	22	50051007	50050164	843	0.804	0.000000000000000	15.3896
rs12899131	cg20117256	15	15	78726885	78726576	309	-0.804	0.000000000000000	15.3890
rs11775314	cg13176778	8	8	142843262	142843415	153	0.804	0.000000000000000	15.3822
rs11246973	cg14525755	12	12	132671437	132671672	235	0.804	0.000000000000000	15.3746
rs67631072	cg09847153	1	1	38461821	38461540	281	0.804	0.000000000000000	15.3691
rs61392094	cg23193613	8	8	144265378	144267725	2347	-0.804	0.000000000000000	15.3668
rs3763469	cg24406898	7	7	94021475	94023308	1833	-0.804	0.000000000000000	15.3653
rs6949315	cg25510753	7	7	130006808	130008536	1728	0.804	0.000000000000000	15.3638
rs6682884	cg03646354	1	1	55474325	55474315	10	0.804	0.000000000000000	15.3581
rs4585468	cg06730250	5	5	177818623	177821870	3247	-0.804	0.000000000000000	15.3566
rs114845562	cg18264486	6	6	31648403	31650916	2513	-0.804	0.000000000000000	15.3557
rs6850864	cg16502931	4	4	94745479	94746669	1190	-0.804	0.000000000000000	15.3464
rs4660877	cg15123755	1	1	40079246	40075810	3436	-0.804	0.000000000000000	15.3426
rs28368574	cg12011876	12	12	132836410	132836216	194	0.804	0.000000000000000	15.3404
rs208078	cg06552810	11	11	31128721	31128660	61	-0.804	0.000000000000000	15.3386
rs13024441	cg13851334	2	2	10685243	10686975	1732	0.804	0.000000000000000	15.3301
rs17497643	cg01308968	4	4	58062949	58061859	1090	-0.804	0.000000000000000	15.3297
rs131758	cg27502912	22	22	51017082	51017001	81	-0.803	0.000000000000000	15.3255
rs2239030	cg20495738	12	12	2335941	2338399	2458	-0.803	0.000000000000000	15.3247
rs7528368	cg16906964	1	1	4659248	4660171	923	0.803	0.000000000000000	15.3208
rs7932863	cg15465743	11	11	1412848	1413145	297	0.803	0.000000000000000	15.3194
rs2241165	cg07420274	2	2	171678379	171676306	2073	-0.803	0.000000000000000	15.3176
rs11210937	cg04131194	1	1	44405563	44405267	296	-0.803	0.000000000000000	15.3118
rs7255582	cg08833636	19	19	35718076	35715976	2100	0.803	0.000000000000000	15.3114
rs2718180	cg18913923	7	7	36646458	36646768	310	-0.803	0.000000000000000	15.3065
rs739853	cg13778208	17	17	46067557	46072223	4666	-0.803	0.000000000000000	15.3064
rs651141	cg06375148	1	1	209955848	209958343	2495	-0.803	0.000000000000001	15.3005
rs1338167	cg19088553	6	6	101901973	101901884	89	0.803	0.000000000000001	15.2995
rs68114480	cg20320494	4	4	123652	124232	580	0.803	0.000000000000001	15.2903
rs28626601	cg20117369	19	19	49059525	49061546	2021	-0.803	0.000000000000001	15.2875
rs116926649	cg08113562	17	17	43507403	43508428	1025	-0.803	0.000000000000001	15.2850
rs112058931	cg01797371	3	3	195576719	195578240	1521	-0.803	0.000000000000001	15.2771
rs2239307	cg09300795	16	16	4042449	4042428	21	0.803	0.000000000000001	15.2766
rs55816101	cg23515125	16	16	29293621	29296704	3083	-0.803	0.000000000000001	15.2766
rs245869	cg17163760	7	7	29182099	29186267	4168	-0.803	0.000000000000001	15.2757
rs4849091	cg26703507	2	2	113404708	113404661	47	-0.803	0.000000000000001	15.2697
rs13318052	cg17408686	3	3	126418746	126422575	3829	0.803	0.000000000000001	15.2696
rs11150789	cg02159489	17	17	79457543	79459563	2020	-0.803	0.000000000000001	15.2696
rs7911997	cg24179445	10	10	102492380	102496915	4535	0.803	0.000000000000001	15.2692
rs638150	cg12743638	22	22	20192586	20192485	101	0.802	0.000000000000001	15.2646
snp_11_67380771	cg24690094	11	11	67380771	67383802	3031	-0.802	0.000000000000001	15.2640
rs7081735	cg20407834	10	10	129797056	129797019	37	-0.802	0.000000000000001	15.2628
snp_1_54150307	cg14659662	1	1	54150307	54151053	746	-0.802	0.000000000000001	15.2579
rs9365604	cg27041619	6	6	164171914	164172504	590	0.802	0.000000000000001	15.2577
rs7975322	cg27100916	12	12	95946139	95945277	862	0.802	0.000000000000001	15.2554
rs12441003	cg09068447	15	15	34498715	34502498	3783	-0.802	0.000000000000001	15.2530
rs4028634	cg11629889	17	17	40835649	40839022	3373	-0.802	0.000000000000001	15.2512
rs13046297	cg06486129	21	21	45568896	45573410	4514	-0.802	0.000000000000001	15.2479
rs2497982	cg22810423	1	1	200271498	200272180	682	0.802	0.000000000000001	15.2414
rs17018014	cg12573791	2	2	3829098	3828286	812	-0.802	0.000000000000001	15.2399
rs3809816	cg08991401	17	17	7233011	7233853	842	0.802	0.000000000000001	15.2375
rs56042615	cg15813090	5	5	437667	442598	4931	-0.802	0.000000000000001	15.2329
rs4428726	cg14396892	9	9	96623559	96623032	527	0.802	0.000000000000001	15.2327
rs4872462	cg02463440	8	8	22132033	22132932	899	0.802	0.000000000000001	15.2303
rs11632233	cg19637113	15	15	74524730	74528522	3792	-0.802	0.000000000000001	15.2247
rs6510823	cg21098892	19	19	533872	534887	1015	-0.802	0.000000000000001	15.2154
rs7142089	cg18089426	14	14	101172229	101175970	3741	-0.802	0.000000000000001	15.2151
rs114911942	cg14871588	14	14	71289394	71289843	449	0.802	0.000000000000001	15.2116
rs2953535	cg17592875	7	7	37291877	37295230	3353	-0.802	0.000000000000001	15.2058
rs9369695	cg02130027	6	6	47440565	47444894	4329	-0.802	0.000000000000001	15.2023
rs4679060	cg24069376	3	3	38536261	38537580	1319	0.801	0.000000000000001	15.2006
rs10876712	cg13860283	12	12	55519044	55524042	4998	0.801	0.000000000000001	15.1972
rs10956709	cg18980148	8	8	134551286	134552558	1272	0.801	0.000000000000001	15.1959
rs60424881	cg00933542	6	6	150066468	150070202	3734	-0.801	0.000000000000001	15.1949
rs9503725	cg25609749	6	6	3742857	3743352	495	-0.801	0.000000000000001	15.1943
rs1346602	cg15666066	6	6	53229240	53224548	4692	0.801	0.000000000000001	15.1915
rs57240686	cg26118221	4	4	8265182	8262589	2593	0.801	0.000000000000001	15.1866
rs11190478	cg26351966	10	10	102102132	102106080	3948	-0.801	0.000000000000001	15.1835
rs11150742	cg06418238	17	17	78751066	78755442	4376	0.801	0.000000000000001	15.1831
rs12879500	cg16487097	14	14	75801084	75800941	143	-0.801	0.000000000000001	15.1829
rs1525947	cg23881566	12	12	119456896	119457146	250	-0.801	0.000000000000001	15.1828
rs17002096	cg08400124	4	4	77502802	77507102	4300	-0.801	0.000000000000001	15.1805
rs301806	cg00120948	1	1	8482078	8484417	2339	-0.801	0.000000000000001	15.1773
rs7107957	cg02608124	11	11	18193107	18193422	315	-0.801	0.000000000000001	15.1771
rs1558438	cg05894754	2	2	210670965	210675440	4475	0.801	0.000000000000001	15.1759
rs1651891	cg22838050	19	19	868620	872690	4070	0.801	0.000000000000001	15.1684
rs6937877	cg20992785	6	6	168533648	168533507	141	-0.801	0.000000000000001	15.1631
rs2931819	cg16810621	17	17	3289590	3290164	574	0.801	0.000000000000001	15.1604
rs2475433	cg13473803	10	10	103048354	103048104	250	0.801	0.000000000000001	15.1574
rs923885	cg23283614	14	14	60628501	60632532	4031	0.801	0.000000000000001	15.1556
rs10232406	cg18992848	7	7	144528611	144531951	3340	0.801	0.000000000000001	15.1543
rs4696702	cg04003903	4	4	8604016	8601549	2467	0.801	0.000000000000001	15.1509
rs62182716	cg13149736	2	2	149894403	149894539	136	0.801	0.000000000000001	15.1499
rs4779853	cg25669249	15	15	29442204	29442169	35	0.801	0.000000000000001	15.1486
rs10993768	cg05493344	9	9	136563926	136567064	3138	-0.801	0.000000000000001	15.1485
rs34422243	cg20956390	14	14	104736311	104734475	1836	-0.801	0.000000000000001	15.1441
rs10498223	cg14646075	2	2	228735732	228736089	357	-0.801	0.000000000000001	15.1431
rs68114480	cg12717203	4	4	123652	124342	690	0.801	0.000000000000001	15.1422
rs73312621	cg08799816	7	7	4849142	4854126	4984	0.801	0.000000000000001	15.1399
rs2618498	cg23722437	11	11	13979271	13983009	3738	-0.801	0.000000000000001	15.1397
rs7207327	cg13874070	17	17	27351726	27347053	4673	0.800	0.000000000000001	15.1378
rs7383287	cg11469594	6	6	32783086	32783046	40	-0.800	0.000000000000001	15.1372
rs12405364	cg24299847	1	1	207541571	207544840	3269	-0.800	0.000000000000001	15.1324
rs36075163	cg07944420	16	16	89185117	89185293	176	0.800	0.000000000000001	15.1278
rs6073989	cg04539957	20	20	44651210	44650068	1142	-0.800	0.000000000000001	15.1238
rs66586884	cg05449607	6	6	111277768	111279612	1844	-0.800	0.000000000000001	15.1194
rs35398536	cg00999904	2	2	3704240	3704751	511	-0.800	0.000000000000001	15.1167
rs2161214	cg01579024	5	5	170284624	170288757	4133	0.800	0.000000000000001	15.1112
rs3013302	cg12076931	9	9	139431874	139427171	4703	-0.800	0.000000000000001	15.1104
rs6428489	cg14669130	1	1	89457930	89459504	1574	-0.800	0.000000000000001	15.1033
rs2288912	cg01958934	19	19	45449199	45449099	100	0.800	0.000000000000001	15.0961
rs1809668	cg20825710	11	11	1619907	1620352	445	0.800	0.000000000000001	15.0941
rs13419	cg23622162	10	10	73059389	73059249	140	-0.800	0.000000000000001	15.0880
rs10742925	cg11271329	11	11	1713976	1715569	1593	-0.800	0.000000000000001	15.0873
rs4944216	cg17996830	11	11	78616480	78616440	40	-0.800	0.000000000000001	15.0861
rs3102337	cg00770754	16	16	89442034	89440949	1085	-0.800	0.000000000000001	15.0855
rs55865298	cg06803706	5	5	1704728	1709413	4685	0.800	0.000000000000001	15.0833
rs116324904	cg07103722	6	6	31368451	31370532	2081	0.800	0.000000000000001	15.0804
rs623713	cg03829194	16	16	873141	875571	2430	0.800	0.000000000000001	15.0785
rs2050969	cg03684893	10	10	553407	554711	1304	-0.799	0.000000000000001	15.0750
rs2858027	cg10518850	4	4	3506933	3510409	3476	0.799	0.000000000000001	15.0743
rs2252610	cg16122707	2	2	128366636	128366594	42	-0.799	0.000000000000001	15.0730
rs12122827	cg04811114	1	1	202172769	202172778	9	-0.799	0.000000000000001	15.0717
rs60096034	cg17888033	8	8	143859494	143858414	1080	-0.799	0.000000000000001	15.0690
rs10089769	cg04900877	8	8	146271129	146275724	4595	-0.799	0.000000000000001	15.0669
rs56292587	cg18639983	19	19	58919066	58920768	1702	0.799	0.000000000000001	15.0654
rs3751742	cg16739679	16	16	31719727	31723125	3398	0.799	0.000000000000001	15.0654
rs59135086	cg17179911	8	8	673024	674434	1410	-0.799	0.000000000000001	15.0645
rs34629504	cg19052272	2	2	3704794	3704530	264	0.799	0.000000000000001	15.0645
rs73454909	cg25199385	12	12	131246255	131246067	188	0.799	0.000000000000001	15.0557
rs11674969	cg22595526	2	2	735825	740718	4893	0.799	0.000000000000001	15.0531
rs896853	cg09323728	8	8	95960855	95962352	1497	0.799	0.000000000000001	15.0518
rs2586305	cg06932713	17	17	910401	910196	205	0.799	0.000000000000001	15.0512
rs2025082	cg10885779	11	11	34332025	34331908	117	0.799	0.000000000000001	15.0498
rs7827048	cg07118000	8	8	37656183	37656246	63	0.799	0.000000000000001	15.0492
rs6537757	cg02175308	1	1	109936682	109941060	4378	0.799	0.000000000000001	15.0379
rs4281069	cg11848254	7	7	134938058	134939464	1406	0.799	0.000000000000001	15.0346
rs2817171	cg09271661	1	1	3039148	3039059	89	0.799	0.000000000000001	15.0342
rs6899425	cg16888590	6	6	164031339	164029388	1951	-0.799	0.000000000000001	15.0340
rs11231155	cg11742103	11	11	62365619	62369870	4251	0.799	0.000000000000001	15.0294
rs4966343	cg24447866	15	15	29036679	29034942	1737	0.799	0.000000000000001	15.0238
rs6510338	cg03563238	19	19	33549777	33554763	4986	0.799	0.000000000000001	15.0231
rs11751600	cg24454932	6	6	170532873	170532633	240	0.799	0.000000000000001	15.0194
rs11751600	cg25738786	6	6	170532873	170532786	87	0.799	0.000000000000001	15.0194
rs10781566	cg12364943	10	10	134104861	134108614	3753	-0.798	0.000000000000001	15.0098
rs10794318	cg17165241	11	11	403880	400385	3495	0.798	0.000000000000001	15.0097
rs2305916	cg10751382	19	19	50391301	50391554	253	-0.798	0.000000000000001	15.0089
rs13262975	cg11919837	8	8	57352136	57350735	1401	-0.798	0.000000000000001	15.0007
rs34459139	cg10261205	11	11	285653	289927	4274	0.798	0.000000000000001	14.9934
rs13024441	cg03222929	2	2	10685243	10688100	2857	-0.798	0.000000000000001	14.9903
rs8521	cg26566898	11	11	117067699	117069891	2192	0.798	0.000000000000001	14.9896
rs57592469	cg17191109	10	10	126850489	126851326	837	0.798	0.000000000000001	14.9848
rs7994556	cg02115394	13	13	114998076	115000168	2092	-0.798	0.000000000000001	14.9834
rs9550047	cg20620751	13	13	112978706	112979998	1292	-0.798	0.000000000000001	14.9827
rs10336	cg04038163	4	4	76922988	76925155	2167	0.798	0.000000000000001	14.9810
rs6689308	cg26040075	1	1	1029805	1034421	4616	0.798	0.000000000000001	14.9772
rs3754970	cg15970666	2	2	162091836	162095662	3826	0.798	0.000000000000001	14.9716
rs7786074	cg00260937	7	7	128520291	128520193	98	0.798	0.000000000000001	14.9691
rs7339081	cg05295671	13	13	79235501	79234353	1148	0.798	0.000000000000001	14.9676
rs11694824	cg15412446	2	2	106886684	106886593	91	-0.798	0.000000000000001	14.9609
rs1695825	cg12407057	1	1	1364349	1366206	1857	-0.798	0.000000000000001	14.9601
rs56201830	cg26033349	2	2	187709167	187713554	4387	0.798	0.000000000000001	14.9591
rs7465455	cg15142913	8	8	142437815	142440250	2435	0.798	0.000000000000001	14.9570
rs9419645	cg23460707	10	10	133554575	133558971	4396	0.798	0.000000000000001	14.9553
rs2279574	cg12414174	12	12	89745477	89748895	3418	0.797	0.000000000000001	14.9464
rs79588058	cg25935911	9	9	122130282	122132261	1979	0.797	0.000000000000001	14.9462
rs4669320	cg03538480	2	2	8785203	8785262	59	-0.797	0.000000000000001	14.9421
rs11265204	cg11975397	1	1	159439913	159439981	68	0.797	0.000000000000001	14.9416
rs699032	cg02873991	12	12	25151127	25151263	136	0.797	0.000000000000001	14.9387
rs4947601	cg22027267	7	7	51546287	51544518	1769	-0.797	0.000000000000001	14.9286
rs3088171	cg05979484	7	7	55433110	55432630	480	-0.797	0.000000000000001	14.9257
rs284911	cg18674871	20	20	436697	441051	4354	0.797	0.000000000000001	14.9245
rs9329410	cg00546078	1	1	1039268	1043888	4620	0.797	0.000000000000001	14.9241
rs2152927	cg16169675	13	13	113594558	113594722	164	0.797	0.000000000000001	14.9241
rs333030	cg26133091	8	8	18998870	18998811	59	0.797	0.000000000000001	14.9227
rs17256505	cg03223580	12	12	76742318	76742630	312	-0.797	0.000000000000001	14.9223
rs3130260	cg02863594	6	6	33278816	33280199	1383	-0.797	0.000000000000001	14.9212
rs7565313	cg07929768	2	2	232054514	232055508	994	0.797	0.000000000000001	14.9191
rs117242400	cg15295732	17	17	43937162	43942128	4966	-0.797	0.000000000000001	14.9183
rs17784292	cg24831427	6	6	99840192	99842353	2161	0.797	0.000000000000001	14.9175
rs7290	cg00813378	1	1	1477244	1475209	2035	-0.797	0.000000000000001	14.9169
rs353537	cg03776060	9	9	133976387	133972575	3812	0.797	0.000000000000001	14.9151
rs607008	cg23058319	1	1	33626284	33631017	4733	-0.797	0.000000000000001	14.8958
rs274721	cg10857441	5	5	6719164	6722123	2959	-0.796	0.000000000000001	14.8919
rs11887524	cg11002208	2	2	241562542	241562650	108	0.796	0.000000000000001	14.8897
rs11164928	cg25838465	1	1	92012678	92012736	58	0.796	0.000000000000001	14.8892
rs13302411	cg13973788	9	9	139857136	139860765	3629	-0.796	0.000000000000001	14.8875
rs13282783	cg05844390	8	8	22088975	22090700	1725	-0.796	0.000000000000001	14.8865
rs733882	cg17851604	2	2	202757069	202753217	3852	0.796	0.000000000000001	14.8787
rs2233798	cg25822709	9	9	19048957	19048850	107	0.796	0.000000000000001	14.8771
rs9418761	cg19572051	10	10	128806888	128810484	3596	0.796	0.000000000000001	14.8736
rs11978560	cg17533927	7	7	128551363	128550898	465	0.796	0.000000000000001	14.8697
rs3729838	cg22753548	19	19	55668310	55668066	244	0.796	0.000000000000001	14.8677
rs12776659	cg26597838	10	10	834057	835615	1558	-0.796	0.000000000000001	14.8668
rs2854614	cg18079653	10	10	72648083	72648646	563	0.796	0.000000000000001	14.8640
rs11067836	cg20169823	12	12	116354673	116354837	164	-0.796	0.000000000000001	14.8636
rs9869178	cg01302019	3	3	143685046	143689584	4538	0.796	0.000000000000001	14.8629
rs34661902	cg26907313	2	2	71166710	71167117	407	-0.796	0.000000000000001	14.8592
rs62477517	cg25365379	8	8	1806459	1807061	602	-0.796	0.000000000000001	14.8549
rs10999150	cg17446739	10	10	71888510	71892768	4258	0.796	0.000000000000001	14.8539
rs115265805	cg05701418	6	6	30131546	30131361	185	-0.796	0.000000000000001	14.8519
rs2280822	cg14390047	8	8	1897727	1900992	3265	-0.796	0.000000000000001	14.8500
rs4746148	cg19442545	10	10	75534488	75533431	1057	-0.796	0.000000000000001	14.8468
rs113261167	cg12509712	17	17	66272119	66270134	1985	0.796	0.000000000000001	14.8436
rs7290907	cg22189786	22	22	42390209	42395067	4858	-0.796	0.000000000000001	14.8407
rs11191377	cg10872209	10	10	104472777	104475308	2531	0.795	0.000000000000001	14.8285
snp_11_67380771	cg08355456	11	11	67380771	67383691	2920	-0.795	0.000000000000001	14.8284
rs12189352	cg14868212	5	5	79535101	79535328	227	0.795	0.000000000000002	14.8218
rs8048206	cg11375102	16	16	1583634	1583810	176	0.795	0.000000000000002	14.8214
rs322816	cg18577231	7	7	127743657	127743667	10	-0.795	0.000000000000002	14.8117
rs7816006	cg00154950	8	8	3973952	3974030	78	0.795	0.000000000000002	14.8017
rs1553960	cg02434121	7	7	4900095	4901798	1703	0.795	0.000000000000002	14.7963
rs11678980	cg08807892	2	2	162101261	162101083	178	-0.795	0.000000000000002	14.7963
rs9924275	cg03406106	16	16	81253637	81254169	532	0.795	0.000000000000002	14.7932
rs749289	cg05906530	4	4	139481858	139481751	107	-0.795	0.000000000000002	14.7897
rs4936179	cg11747462	11	11	132866209	132869600	3391	-0.795	0.000000000000002	14.7891
rs7202931	cg09415485	16	16	82662463	82663111	648	-0.795	0.000000000000002	14.7864
rs2786900	cg23023970	10	10	134385614	134385698	84	-0.795	0.000000000000002	14.7846
rs4571557	cg17875102	6	6	33925967	33926023	56	-0.795	0.000000000000002	14.7772
rs10144599	cg25072466	14	14	104797513	104799486	1973	0.795	0.000000000000002	14.7735
rs7387891	cg16886403	8	8	143475927	143471632	4295	0.795	0.000000000000002	14.7715
rs4659410	cg00300879	1	1	26499242	26503847	4605	0.795	0.000000000000002	14.7715
rs3763469	cg06299997	7	7	94021475	94023557	2082	-0.795	0.000000000000002	14.7713
rs3130260	cg01253676	6	6	33278816	33280212	1396	-0.795	0.000000000000002	14.7709
rs12812230	cg22969014	12	12	41720543	41721310	767	0.794	0.000000000000002	14.7683
rs1232508	cg18856296	11	11	60607263	60609242	1979	0.794	0.000000000000002	14.7671
rs73212822	cg03720745	8	8	22561490	22561445	45	0.794	0.000000000000002	14.7656
rs404629	cg08508325	11	11	3077025	3079039	2014	-0.794	0.000000000000002	14.7493
rs7812623	cg06790674	8	8	143845449	143842033	3416	-0.794	0.000000000000002	14.7464
rs2430419	cg25731401	2	2	10575788	10572392	3396	0.794	0.000000000000002	14.7453
rs883885	cg11345693	17	17	79171158	79170810	348	-0.794	0.000000000000002	14.7420
rs112058931	cg11601932	3	3	195576719	195578011	1292	-0.794	0.000000000000002	14.7412
rs2955804	cg26892120	15	15	62538959	62538498	461	0.794	0.000000000000002	14.7406
rs6589224	cg07534554	11	11	111246832	111250338	3506	-0.794	0.000000000000002	14.7279
rs26234	cg05225461	5	5	102597156	102596755	401	-0.794	0.000000000000002	14.7200
rs61781289	cg14963928	1	1	40391255	40392088	833	0.794	0.000000000000002	14.7169
rs62488470	cg22794127	8	8	12652525	12653908	1383	0.794	0.000000000000002	14.7135
rs10238381	cg11821439	7	7	29833678	29833650	28	0.794	0.000000000000002	14.7110
rs9843728	cg01448562	3	3	133501407	133502909	1502	-0.793	0.000000000000002	14.7065
rs3096322	cg03163759	16	16	89441123	89441037	86	0.793	0.000000000000002	14.7029
rs113146860	cg27639575	16	16	89036214	89034178	2036	-0.793	0.000000000000002	14.6955
rs11762374	cg05726195	7	7	154997735	154997174	561	0.793	0.000000000000002	14.6912
rs2015591	cg19331988	2	2	88770656	88771031	375	0.793	0.000000000000002	14.6910
rs4646812	cg25402137	11	11	67788563	67792744	4181	-0.793	0.000000000000002	14.6881
rs11020545	cg08514419	11	11	93584075	93583937	138	-0.793	0.000000000000002	14.6848
rs11803344	cg07175007	1	1	162462526	162467185	4659	-0.793	0.000000000000002	14.6823
rs10850362	cg12535380	12	12	109486589	109491236	4647	-0.793	0.000000000000002	14.6807
rs2562734	cg11935282	7	7	128111191	128114609	3418	0.793	0.000000000000002	14.6792
rs7572153	cg12508715	2	2	242662761	242658688	4073	-0.793	0.000000000000002	14.6790
rs4544975	cg21248987	7	7	3385384	3385318	66	-0.793	0.000000000000002	14.6728
rs6503063	cg02866639	17	17	1808719	1808743	24	0.793	0.000000000000002	14.6692
rs2651838	cg08273740	11	11	2319531	2322935	3404	0.793	0.000000000000002	14.6638
rs7502566	cg25456020	17	17	159404	159130	274	0.793	0.000000000000002	14.6602
rs9820444	cg01296889	3	3	54123650	54122032	1618	0.793	0.000000000000002	14.6584
rs873530	cg10230591	13	13	44817584	44818496	912	0.793	0.000000000000002	14.6572
rs9881242	cg25646708	3	3	134032225	134031685	540	-0.793	0.000000000000002	14.6553
rs6556001	cg04192740	5	5	171603769	171605778	2009	0.793	0.000000000000002	14.6507
rs4716475	cg04198125	7	7	157211828	157211777	51	-0.792	0.000000000000002	14.6430
rs12679179	cg04220482	8	8	63956816	63952370	4446	0.792	0.000000000000002	14.6404
rs13179123	cg06605454	5	5	2913460	2914593	1133	0.792	0.000000000000002	14.6402
rs10069676	cg19808643	5	5	122110593	122110361	232	0.792	0.000000000000002	14.6365
rs77644583	cg00453374	7	7	27698492	27701825	3333	-0.792	0.000000000000002	14.6337
rs11032332	cg13075444	11	11	33680249	33680427	178	-0.792	0.000000000000002	14.6329
rs61045758	cg12827950	18	18	55971238	55968429	2809	0.792	0.000000000000002	14.6308
rs4277987	cg18867390	6	6	169330769	169332629	1860	-0.792	0.000000000000002	14.6299
rs62205790	cg00892567	20	20	56324085	56323934	151	-0.792	0.000000000000002	14.6226
rs910942	cg02380750	20	20	61657028	61661411	4383	0.792	0.000000000000002	14.6200
rs60505738	cg17821158	19	19	4089811	4090395	584	-0.792	0.000000000000002	14.6180
rs12804736	cg14942906	11	11	67386378	67384040	2338	-0.792	0.000000000000002	14.6163
rs13184607	cg18766033	5	5	73729341	73729290	51	0.792	0.000000000000002	14.6126
rs1902248	cg09565806	2	2	198492598	198492976	378	-0.792	0.000000000000002	14.6122
rs7748135	cg12582777	6	6	165658029	165658423	394	-0.792	0.000000000000003	14.5946
rs62246267	cg15443403	3	3	9403161	9404422	1261	0.792	0.000000000000003	14.5913
rs114845562	cg20435535	6	6	31648403	31651151	2748	-0.791	0.000000000000003	14.5873
rs2932690	cg04602696	16	16	88842953	88846723	3770	0.791	0.000000000000003	14.5833
rs4655109	cg14787964	1	1	23107525	23108861	1336	-0.791	0.000000000000003	14.5824
rs2795510	cg20628663	10	10	43358371	43360327	1956	0.791	0.000000000000003	14.5811
[truncated: 30,319 more rows]
