# Supplementary material for: Passive and active DNA methylation and the interplay with genetic variation in gene regulation
Source: eLife. 2013 Jun 4;2:e00523. doi: 10.7554/eLife.00523 (PMC3673336; doi:10.7554/eLife.00523)
Supplement: Figure 4—source data 1. — High confidence calls for INDEP, SME and SEM models in each cell-type. DOI: http://dx.doi.org/10.7554/eLife.00523.019 [file elife00523s002.zip]

Archive with 10 entries (10 files):
- HC_MODEL_CALLS/HC_INDEP_F_RL
- HC_MODEL_CALLS/HC_INDEP_L_RL
- HC_MODEL_CALLS/HC_INDEP_T_RL
- HC_MODEL_CALLS/HC_SEM_F_RL
- HC_MODEL_CALLS/HC_SEM_L_RL
- HC_MODEL_CALLS/HC_SEM_T_RL
- HC_MODEL_CALLS/HC_SME_F_RL
- HC_MODEL_CALLS/HC_SME_L_RL
- HC_MODEL_CALLS/HC_SME_T_RL
- HC_MODEL_CALLS/README
