# Supplementary material for: Passive and active DNA methylation and the interplay with genetic variation in gene regulation
Source: eLife. 2013 Jun 4;2:e00523. doi: 10.7554/eLife.00523 (PMC3673336; doi:10.7554/eLife.00523)
Supplement: Figure 4—source data 1. — High confidence calls for INDEP, SME and SEM models in each cell-type. DOI: http://dx.doi.org/10.7554/eLife.00523.019 [file elife00523s002.zip › HC_MODEL_CALLS/HC_INDEP_F_RL]

SNP	EXON	METHYL	RHO_METHYL-EXPR	RL
rs141992850	ENSG00000204539.3_31082867_31085306	cg06321045	-0.735	2755.518
rs7915723	ENSG00000151640.7_134015450_134015620	cg05006954	0.627	728.1
rs7915723	ENSG00000151640.7_134018343_134019266	cg05006954	0.614	62.949
rs7915723	ENSG00000151640.7_134013860_134014016	cg05006954	0.611	359.127
rs7915723	ENSG00000151640.7_134014346_134014487	cg05006954	0.595	2530.971
rs7915723	ENSG00000151640.7_134016150_134016329	cg05006954	0.586	357.575
rs2276543	ENSG00000058085.9_183196650_183196832	cg05366923	-0.572	101.093
rs2276543	ENSG00000058085.9_183205595_183205739	cg05366923	-0.568	339.668
rs2276543	ENSG00000058085.9_183204710_183204865	cg05366923	-0.566	1134.318
rs2276543	ENSG00000058085.9_183195833_183196051	cg05366923	-0.561	575.285
rs2276543	ENSG00000058085.9_183201322_183201478	cg05366923	-0.559	51.703
rs10051765	ENSG00000169220.12_176798166_176798247	cg06060754	-0.555	94.121
rs7915723	ENSG00000151640.7_134006162_134006346	cg05006954	0.549	29.228
rs2276543	ENSG00000058085.9_183197509_183197754	cg05366923	-0.538	62.946
rs871883	ENSG00000151640.7_134010365_134010426	cg02503633	0.537	8.448
rs10051765	ENSG00000169220.12_176798874_176799602	cg06060754	-0.535	24.281
rs2276543	ENSG00000058085.9_183209175_183209333	cg05366923	-0.511	172.227
rs2276543	ENSG00000058085.9_183206487_183206639	cg05366923	-0.511	361.38
rs1465483	ENSG00000116791.9_75172583_75172678	cg17719053	-0.512	7.864
rs2091224	ENSG00000213462.4_64451187_64453792	cg24247132	-0.509	46.019
rs2276543	ENSG00000058085.9_183201787_183201992	cg12552165	-0.509	289.495
rs2167564	ENSG00000237651.2_61390187_61390367	cg02057644	0.502	48.347
rs2167564	ENSG00000237651.2_61391489_61391964	cg02057644	0.499	808.603
rs835342	ENSG00000116157.5_53072356_53072617	cg01400822	-0.495	373.917
rs2276543	ENSG00000058085.9_183208499_183208698	cg05366923	-0.494	203.254
rs12421915	ENSG00000154096.8_119288090_119290230	cg05045027	-0.487	685.748
rs835342	ENSG00000116157.5_53073934_53074723	cg01400822	-0.486	602.985
rs7915723	ENSG00000151640.7_134017266_134017431	cg05006954	0.482	77.931
rs2276543	ENSG00000058085.9_183212282_183214035	cg05366923	-0.481	771.729
rs7812623	ENSG00000180155.14_143852615_143856781	cg06790674	0.475	1864.051
rs2527926	ENSG00000146833.10_99488036_99490369	cg00866206	-0.47	353.63
rs9435732	ENSG00000117122.9_17302138_17302225	cg05055766	-0.467	8.948
rs6560902	ENSG00000176915.10_133331261_133338474	cg14602393	-0.46	37.45
rs62522556	ENSG00000178209.10_145003814_145003997	cg02331830	0.452	3.741
rs62522556	ENSG00000178209.10_145003582_145003739	cg02331830	0.451	3.795
rs10051765	ENSG00000169220.12_176798476_176798590	cg06060754	-0.451	194.082
rs62522556	ENSG00000178209.10_145001145_145001249	cg02331830	0.449	3.883
rs62522556	ENSG00000178209.10_145013518_145013758	cg02331830	0.449	61.985
rs17553284	ENSG00000120675.4_43597339_43597870	cg05035143	-0.442	47.149
rs2296805	ENSG00000124587.9_42937406_42937539	cg04706597	-0.437	85.569
rs2167564	ENSG00000237651.2_61389977_61390090	cg02057644	0.435	587.779
rs6974182	ENSG00000165171.6_73248920_73249332	cg02874145	-0.432	11.065
rs1465483	ENSG00000116791.9_75171170_75172141	cg17719053	-0.426	125.549
rs1465483	ENSG00000116791.9_75172787_75172888	cg17719053	-0.425	1683.797
rs62522556	ENSG00000178209.10_144989321_144996563	cg04255391	0.423	55.09
rs56265117	ENSG00000117122.9_17302996_17303040	cg08477744	-0.422	6.188
rs871883	ENSG00000151640.7_134010525_134010605	cg02503633	0.421	7.074
rs2091224	ENSG00000152926.8_64450325_64451414	cg24247132	-0.417	202.164
rs12421915	ENSG00000154096.8_119290761_119291096	cg05045027	-0.413	1943.289
rs62522556	ENSG00000178209.10_145006803_145006880	cg02331830	0.409	4.237
rs9435732	ENSG00000117122.9_17300997_17301518	cg04875062	-0.409	8.721
rs2276543	ENSG00000058085.9_183209427_183210396	cg05366923	-0.406	198.488
rs4968646	ENSG00000008283.10_61509668_61511955	cg03438490	-0.405	4.658
rs7812623	ENSG00000180155.14_143857011_143857112	cg06790674	0.404	1018.815
rs2296805	ENSG00000124587.9_42936028_42936236	cg04706597	-0.401	100.486
rs3810232	ENSG00000170889.9_54704610_54704829	cg11569329	-0.399	4.848
rs62522556	ENSG00000178209.10_145006568_145006729	cg02331830	0.398	3.859
rs7246039	ENSG00000065268.3_984328_984563	cg01380607	-0.398	3.846
rs7208062	ENSG00000141698.10_39985042_39985204	cg07318398	0.397	8.623
rs4234797	ENSG00000184985.12_7741927_7744554	cg18431297	-0.397	4.87
rs2296805	ENSG00000124587.9_42932990_42933106	cg04706597	-0.395	61.72
rs1332018	ENSG00000134202.6_110280713_110280813	cg10807101	-0.392	25.735
rs34951138	ENSG00000239697.6_7460416_7461207	cg17892169	-0.391	8.316
rs7947690	ENSG00000177697.12_838133_838834	cg03885332	-0.391	3.81
rs62028020	ENSG00000136371.4_80137318_80137784	cg02196730	-0.387	5.444
rs9469879	ENSG00000065060.12_34840090_34845291	cg07306190	-0.385	5.647
rs6560902	ENSG00000176915.10_133302254_133304029	cg14602393	-0.385	18.783
rs62522556	ENSG00000178209.10_145006105_145006200	cg02331830	0.385	4.267
rs7208062	ENSG00000141698.10_39983678_39983878	cg07318398	0.382	318.84
rs3743884	ENSG00000129925.5_425345_425435	cg12437481	0.382	6.087
rs62522556	ENSG00000178209.10_145001578_145001934	cg02331830	0.38	3.722
rs4562926	ENSG00000174989.7_117465833_117468953	cg25972092	0.378	8.216
rs6560902	ENSG00000176915.10_133306265_133308796	cg14602393	-0.377	8.902
rs7947690	ENSG00000177697.12_836769_836843	cg03885332	-0.374	4.334
rs13084718	ENSG00000163520.9_13659576_13659785	cg01465323	-0.373	3.602
rs62522556	ENSG00000178209.10_144996672_145000052	cg02331830	0.373	4.087
rs1332018	ENSG00000134202.6_110276554_110279791	cg10807101	-0.372	27.026
rs11227676	ENSG00000173156.2_66838906_66839484	cg22344122	0.372	3.468
rs7947690	ENSG00000177697.12_835551_836153	cg03885332	-0.371	16.656
rs13084718	ENSG00000163520.9_13679062_13679922	cg01465323	-0.37	4.772
rs62111896	ENSG00000037757.8_13876768_13876943	cg16474696	-0.369	4.813
rs2567993	ENSG00000135124.9_121666528_121666669	cg17917518	0.368	4.322
rs2592494	ENSG00000237651.2_61390187_61390367	cg02057644	0.502	39.82
snp_6_31086617	ENSG00000204539.3_31082867_31085306	cg06321045	-0.735	3389.649
rs2572922	ENSG00000180155.14_143852615_143856781	cg06790674	0.475	1204.857
rs56235845	ENSG00000169220.12_176798874_176799602	cg06060754	-0.535	6.714
rs117358084	ENSG00000167159.4_43718834_43719667	cg16652462	0.62	382610.028
snp_1_53073557	ENSG00000116157.5_53072356_53072617	cg01400822	-0.495	387.492
rs1177306	ENSG00000237651.2_61389977_61390090	cg02057644	0.435	587.779
rs6944710	ENSG00000165171.6_73248920_73249332	cg02874145	-0.432	11.065
rs1665263	ENSG00000237651.2_61391489_61391964	cg02057644	0.499	808.603
snp_1_53073557	ENSG00000116157.5_53073934_53074723	cg01400822	-0.486	624.877
rs2572922	ENSG00000180155.14_143857011_143857112	cg06790674	0.404	1616.236
rs2101613	ENSG00000151640.7_134015450_134015620	cg05006954	0.627	477.776
rs2101613	ENSG00000151640.7_134018343_134019266	cg05006954	0.614	311.264
rs11592988	ENSG00000151640.7_134014346_134014487	cg05006954	0.595	1837.596
rs11592988	ENSG00000151640.7_134013860_134014016	cg05006954	0.611	275.859
rs62057101	ENSG00000120088.9_43707270_43707524	cg16652462	0.549	10409.851
rs4718178	ENSG00000213462.4_64451187_64453792	cg24247132	-0.509	46.019
rs56235845	ENSG00000169220.12_176798166_176798247	cg06060754	-0.555	26.025
rs12772795	ENSG00000151640.7_134016150_134016329	cg05006954	0.586	575.587
rs58579887	ENSG00000178209.10_144989321_144996563	cg04255391	0.423	19.779
rs1053538	ENSG00000124587.9_42937406_42937539	cg04706597	-0.437	165.225
rs1129187	ENSG00000124587.9_42936028_42936236	cg04706597	-0.401	315.636
rs12420005	ENSG00000154096.8_119288090_119290230	cg05045027	-0.487	439.151
rs12420005	ENSG00000154096.8_119290761_119291096	cg05045027	-0.413	1244.477
rs10870269	ENSG00000151640.7_134006162_134006346	cg05006954	0.549	86.929
rs6983908	ENSG00000178209.10_145013518_145013758	cg02331830	0.449	104.89
rs1129187	ENSG00000124587.9_42932990_42933106	cg04706597	-0.395	317.281
rs66692105	ENSG00000120675.4_43597339_43597870	cg05035143	-0.442	43.055
rs59108677	ENSG00000151640.7_134010365_134010426	cg02503633	0.537	36.865
rs4718178	ENSG00000152926.8_64450325_64451414	cg24247132	-0.417	202.164
rs2960835	ENSG00000178381.6_1199600_1199814	cg16145915	0.475	11.176
rs2076600	ENSG00000117122.9_17303604_17303693	cg08477744	-0.398	45.404
rs4970777	ENSG00000134202.6_110276554_110279791	cg10807101	-0.372	27.026
rs10282929	ENSG00000147813.11_144659827_144659909	cg01494348	-0.418	50.033
rs4970777	ENSG00000134202.6_110280713_110280813	cg10807101	-0.392	25.735
rs7531163	ENSG00000117122.9_17300997_17301518	cg04875062	-0.409	6.504
rs10282929	ENSG00000147813.11_144658602_144658742	cg16316162	-0.487	5.358
rs2101613	ENSG00000151640.7_134017266_134017431	cg05006954	0.482	93.726
rs28712284	ENSG00000182022.12_125805183_125806241	cg16449489	0.424	65.995
rs7531163	ENSG00000117122.9_17302138_17302225	cg05055766	-0.467	9.393
rs9435658	ENSG00000117122.9_17302996_17303040	cg08477744	-0.422	10.284
rs59108677	ENSG00000151640.7_134010525_134010605	cg02503633	0.421	19.295
rs9469835	ENSG00000065060.12_34840090_34845291	cg07306190	-0.385	3.497
rs10128711	ENSG00000179119.9_18627948_18631501	cg23483799	0.385	25.754
rs11780978	ENSG00000178209.10_145003582_145003739	cg02331830	0.451	5.153
rs13069119	ENSG00000163520.9_13679062_13679922	cg01465323	-0.37	6.03
rs11780978	ENSG00000178209.10_145001145_145001249	cg02331830	0.449	6.063
rs11780978	ENSG00000178209.10_145001420_145001503	cg02331830	0.434	5.177
rs11780978	ENSG00000178209.10_145003814_145003997	cg02331830	0.452	5.361
rs11780978	ENSG00000178209.10_145006568_145006729	cg02331830	0.398	6.108
rs11780978	ENSG00000178209.10_145006803_145006880	cg02331830	0.409	6.11
rs11780978	ENSG00000178209.10_144996672_145000052	cg02331830	0.373	9.992
rs113394600	ENSG00000177697.12_838133_838834	cg03885332	-0.391	4.734
rs11780978	ENSG00000178209.10_145001578_145001934	cg02331830	0.38	4.325
rs62522556	ENSG00000178209.10_145012799_145012860	cg27082292	-0.374	7.018
rs4907618	ENSG00000139835.8_113979377_113980161	cg18412546	0.424	68.658
rs7484620	ENSG00000174989.7_117465833_117468953	cg25972092	0.378	404.424
rs2044387	ENSG00000104626.10_8887302_8890849	cg25307778	-0.487	7.382
rs11780978	ENSG00000178209.10_145006105_145006200	cg02331830	0.385	8.169
rs9944425	ENSG00000141698.10_39983678_39983878	cg07318398	0.382	100.568
rs11780978	ENSG00000178209.10_145006298_145006402	cg02331830	0.412	4.327
rs77489183	ENSG00000136371.4_80137318_80137784	cg02196730	-0.387	6.598
rs6597977	ENSG00000177697.12_836769_836843	cg03885332	-0.374	4.334
rs7971299	ENSG00000176915.10_133306265_133308796	cg14602393	-0.377	8.902
rs7678751	ENSG00000184985.12_7741927_7744554	cg18431297	-0.397	4.19
rs9303322	ENSG00000141698.10_39985042_39985204	cg07318398	0.397	22.701
rs2955585	ENSG00000173295.2_8101621_8102384	cg08803663	-0.502	141.44
rs77955022	ENSG00000066230.6_476317_476493	cg06852942	0.426	26.483
rs6597977	ENSG00000177697.12_835551_836153	cg03885332	-0.371	16.656
rs12945084	ENSG00000239697.6_7460416_7461207	cg17892169	-0.391	16.989
rs114895445	ENSG00000173156.2_66838906_66839484	cg22344122	0.372	3.667
rs2276543	ENSG00000058085.9_183195833_183196051	cg12552165	-0.517	1372.233
rs2276543	ENSG00000058085.9_183195833_183196051	cg04218899	-0.398	9.713
rs2276543	ENSG00000058085.9_183195833_183196051	cg05929019	-0.321	30.663
rs2276543	ENSG00000058085.9_183195833_183196051	cg01949993	-0.27	27.651
rs2276543	ENSG00000058085.9_183201787_183201992	cg05366923	-0.505	258.444
rs2276543	ENSG00000058085.9_183201787_183201992	cg04218899	-0.35	18.083
rs2276543	ENSG00000058085.9_183201787_183201992	cg05929019	-0.289	40.247
rs2276543	ENSG00000058085.9_183201787_183201992	cg01949993	-0.2	39.075
rs2276543	ENSG00000058085.9_183196650_183196832	cg12552165	-0.522	241.005
rs2276543	ENSG00000058085.9_183196650_183196832	cg04218899	-0.395	13.181
rs2276543	ENSG00000058085.9_183196650_183196832	cg05929019	-0.317	27.275
rs2276543	ENSG00000058085.9_183196650_183196832	cg01949993	-0.275	27.957
rs2276543	ENSG00000058085.9_183201322_183201478	cg12552165	-0.503	100.028
rs2276543	ENSG00000058085.9_183201322_183201478	cg04218899	-0.39	9.324
rs2276543	ENSG00000058085.9_183201322_183201478	cg05929019	-0.298	22.376
rs2276543	ENSG00000058085.9_183201322_183201478	cg01949993	-0.233	30.463
rs2276543	ENSG00000058085.9_183197509_183197754	cg12552165	-0.533	63.876
rs2276543	ENSG00000058085.9_183197509_183197754	cg04218899	-0.393	16.379
rs2276543	ENSG00000058085.9_183197509_183197754	cg05929019	-0.303	49.233
rs2276543	ENSG00000058085.9_183197509_183197754	cg01949993	-0.214	48.325
rs11617079	ENSG00000120675.4_43681314_43683045	cg12504148	-0.47	21.466
snp_1_53073557	ENSG00000116157.5_53072356_53072617	cg09161043	-0.456	54.8
rs1177306	ENSG00000237651.2_61389977_61390090	cg26248430	0.322	4.891
rs2276543	ENSG00000058085.9_183204710_183204865	cg12552165	-0.542	1016.615
rs2276543	ENSG00000058085.9_183204710_183204865	cg04218899	-0.38	11.792
rs2276543	ENSG00000058085.9_183204710_183204865	cg05929019	-0.356	35.724
rs2276543	ENSG00000058085.9_183204710_183204865	cg01949993	-0.299	20.464
rs2276543	ENSG00000058085.9_183206487_183206639	cg12552165	-0.486	1034.693
rs2276543	ENSG00000058085.9_183206487_183206639	cg04218899	-0.359	20.815
rs2276543	ENSG00000058085.9_183206487_183206639	cg05929019	-0.312	28.243
rs2276543	ENSG00000058085.9_183206487_183206639	cg01949993	-0.195	45.082
rs2276543	ENSG00000058085.9_183209175_183209333	cg12552165	-0.464	282.843
rs2276543	ENSG00000058085.9_183209175_183209333	cg04218899	-0.377	6.938
rs2276543	ENSG00000058085.9_183209175_183209333	cg05929019	-0.294	23.133
rs2276543	ENSG00000058085.9_183209175_183209333	cg01949993	-0.207	35.992
rs2276543	ENSG00000058085.9_183212282_183214035	cg12552165	-0.458	2066.826
rs2276543	ENSG00000058085.9_183212282_183214035	cg04218899	-0.331	12.497
rs2276543	ENSG00000058085.9_183212282_183214035	cg05929019	-0.291	25.351
rs2276543	ENSG00000058085.9_183212282_183214035	cg01949993	-0.216	33.933
rs2276543	ENSG00000058085.9_183208499_183208698	cg12552165	-0.467	764.789
rs2276543	ENSG00000058085.9_183208499_183208698	cg04218899	-0.337	13.256
rs2276543	ENSG00000058085.9_183208499_183208698	cg05929019	-0.314	20.604
rs2276543	ENSG00000058085.9_183208499_183208698	cg01949993	-0.238	29.398
snp_1_53073557	ENSG00000116157.5_53073934_53074723	cg09161043	-0.443	166.412
rs2276543	ENSG00000058085.9_183205595_183205739	cg12552165	-0.524	448.025
rs2276543	ENSG00000058085.9_183205595_183205739	cg04218899	-0.369	10.842
rs2276543	ENSG00000058085.9_183205595_183205739	cg05929019	-0.335	18.867
rs2276543	ENSG00000058085.9_183205595_183205739	cg01949993	-0.247	32.175
rs1465483	ENSG00000116791.9_75172583_75172678	cg09142399	-0.309	5.393
rs11592988	ENSG00000151640.7_134014346_134014487	cg26216343	0.279	68.516
rs11592988	ENSG00000151640.7_134014346_134014487	cg03897139	0.34	3.676
rs11592988	ENSG00000151640.7_134013860_134014016	cg26216343	0.248	76.164
rs11592988	ENSG00000151640.7_134013860_134014016	cg03897139	0.329	5.275
rs2276543	ENSG00000058085.9_183209427_183210396	cg12552165	-0.399	308.768
rs2276543	ENSG00000058085.9_183209427_183210396	cg04218899	-0.311	18.505
rs2276543	ENSG00000058085.9_183209427_183210396	cg05929019	-0.256	33.467
rs2276543	ENSG00000058085.9_183209427_183210396	cg01949993	-0.122	53.138
rs12772795	ENSG00000151640.7_134016150_134016329	cg05652533	-0.465	64.365
rs9890200	ENSG00000006282.12_48627569_48627673	cg18945744	0.197	9.795
rs6983908	ENSG00000178209.10_145013518_145013758	cg14695663	-0.247	3910.677
rs6983908	ENSG00000178209.10_145013518_145013758	cg13389508	-0.311	2792.598
rs6983908	ENSG00000178209.10_145013518_145013758	cg17560015	-0.196	155.874
rs9890200	ENSG00000006282.12_48628069_48628278	cg18945744	0.2	6.437
rs9890200	ENSG00000006282.12_48627346_48627476	cg18945744	0.212	5.337
rs9890200	ENSG00000006282.12_48627897_48627971	cg18945744	0.228	17.058
rs10908821	ENSG00000215845.6_161008341_161008484	cg12898512	-0.209	4.307
rs9890200	ENSG00000006282.12_48628359_48628551	cg18945744	0.181	4.561
snp_15_73285421	ENSG00000067141.11_73594954_73597547	cg11399640	-0.241	4.252
rs9890200	ENSG00000006282.12_48626171_48626325	cg18945744	0.149	26.403
rs9890200	ENSG00000006282.12_48626404_48626547	cg18945744	0.082	45.638
rs9890200	ENSG00000006282.12_48628872_48629040	cg18945744	0.173	13.776
rs7650998	ENSG00000163827.8_46556913_46560553	cg18193817	0.29	56.959
rs7650998	ENSG00000163827.8_46556913_46560553	cg08081259	0.238	9.701
rs1465483	ENSG00000116791.9_75188802_75188954	cg17719053	-0.311	1950.815
rs1465483	ENSG00000116791.9_75188802_75188954	cg09142399	-0.213	23.701
rs9890200	ENSG00000006282.12_48625915_48625979	cg18945744	0.041	48.17
rs4784495	ENSG00000176842.9_54965966_54966815	cg00356208	0.405	44.588
rs9890200	ENSG00000006282.12_48626647_48626848	cg18945744	0.125	33.367
rs3743884	ENSG00000129925.5_425133_425256	cg00101154	0.336	254.994
rs3743884	ENSG00000129925.5_425133_425256	cg12437481	0.347	80.011
rs3743884	ENSG00000129925.5_425133_425256	cg26913058	0.202	187.39
rs3743884	ENSG00000129925.5_425133_425256	cg26944245	-0.2	19.264
snp_15_73285421	ENSG00000067141.11_73580654_73580892	cg11399640	-0.164	11.718
rs17509802	ENSG00000163297.12_80822303_80828621	cg27529018	-0.379	355.393
rs17509802	ENSG00000163297.12_80822303_80828621	cg01174264	-0.363	71.882
rs8071084	ENSG00000214087.3_79648250_79648909	cg10116675	-0.142	8.699
rs8071084	ENSG00000214087.3_79648250_79648909	cg23715667	-0.049	8.212
snp_15_73285421	ENSG00000067141.11_73562657_73562795	cg11399640	-0.169	9.215
rs7072915	ENSG00000151640.7_134012355_134012475	cg05333368	0.359	15.865
snp_15_73285421	ENSG00000067141.11_73590689_73590952	cg11399640	-0.213	7.685
rs3743884	ENSG00000129925.5_424756_424892	cg00101154	0.295	85.306
rs3743884	ENSG00000129925.5_424756_424892	cg12437481	0.307	51.138
rs3743884	ENSG00000129925.5_424756_424892	cg26913058	0.224	33.953
rs3743884	ENSG00000129925.5_424756_424892	cg26944245	-0.139	19.929
rs3743884	ENSG00000129925.5_426136_426455	cg00101154	0.285	46.199
rs3743884	ENSG00000129925.5_426136_426455	cg12437481	0.311	15.01
rs3743884	ENSG00000129925.5_426136_426455	cg26913058	0.253	17.43
rs3743884	ENSG00000129925.5_426136_426455	cg26944245	-0.164	25.463
snp_15_73285421	ENSG00000067141.11_73562351_73562574	cg11399640	-0.149	10.843
rs1362125	ENSG00000204642.7_29691950_29692225	cg04186657	-0.285	8.465
rs1362125	ENSG00000204642.7_29691950_29692225	cg11768167	-0.221	6.656
rs1362125	ENSG00000204642.7_29691950_29692225	cg15331332	0.141	9.859
rs1362125	ENSG00000204642.7_29691950_29692225	cg05358170	0.258	9.33
rs8071084	ENSG00000214087.3_79649064_79649179	cg23715667	-0.085	5.644
rs393223	ENSG00000109323.4_103611753_103611928	cg09710521	-0.456	1221.755
rs8036439	ENSG00000186297.7_27193081_27194354	cg03325535	0.166	11.991
rs8036439	ENSG00000186297.7_27193081_27194354	cg16967626	0.249	4.572
rs8036439	ENSG00000186297.7_27193081_27194354	cg04286377	0.176	14.054
rs8036439	ENSG00000186297.7_27193081_27194354	cg10318222	0.09	11.54
rs3743884	ENSG00000129925.5_425345_425435	cg00101154	0.369	29.166
rs3743884	ENSG00000129925.5_425345_425435	cg26913058	0.279	37.152
rs3743884	ENSG00000129925.5_425345_425435	cg26944245	-0.134	35.872
rs1362125	ENSG00000204642.7_29691435_29691704	cg04186657	-0.236	8.338
rs1362125	ENSG00000204642.7_29691435_29691704	cg11768167	-0.185	7.858
rs1362125	ENSG00000204642.7_29691435_29691704	cg15331332	0.105	8.96
rs1362125	ENSG00000204642.7_29691435_29691704	cg05358170	0.253	7.332
rs41264824	ENSG00000158714.6_159804974_159807039	cg12125780	-0.335	16.444
rs41264824	ENSG00000158714.6_159804974_159807039	cg06764092	-0.276	85.822
rs1362125	ENSG00000204642.7_29691056_29691304	cg14402472	-0.287	8.674
rs1362125	ENSG00000204642.7_29691056_29691304	cg04186657	-0.176	33.086
rs1362125	ENSG00000204642.7_29691056_29691304	cg11768167	-0.147	8.243
rs1362125	ENSG00000204642.7_29691056_29691304	cg16728223	-0.359	6.037
rs1362125	ENSG00000204642.7_29691056_29691304	cg15331332	0.02	10.158
rs1362125	ENSG00000204642.7_29691056_29691304	cg05358170	0.179	15.082
rs13069119	ENSG00000163520.9_13611815_13613161	cg17560624	-0.178	493.756
rs13069119	ENSG00000163520.9_13679062_13679922	cg17560624	-0.238	402.453
rs9890200	ENSG00000006282.12_48631612_48631811	cg18945744	0.006	26.496
snp_15_73285421	ENSG00000067141.11_73541924_73542062	cg11399640	-0.164	12.723
rs13084718	ENSG00000163520.9_13659576_13659785	cg04513540	-0.372	9.389
rs13069119	ENSG00000163520.9_13670405_13670548	cg17560624	-0.204	141.937
rs9435732	ENSG00000117122.9_17307082_17307330	cg05055766	-0.327	7.986
rs9435732	ENSG00000117122.9_17307082_17307330	cg04875062	-0.316	21.182
rs9435732	ENSG00000117122.9_17307082_17307330	cg04236263	-0.331	17.272
rs9435732	ENSG00000117122.9_17307082_17307330	cg03394122	-0.247	188.805
rs9435732	ENSG00000117122.9_17307082_17307330	cg12695612	-0.199	17.997
rs9435732	ENSG00000117122.9_17307082_17307330	cg16603059	-0.319	4.368
rs9435732	ENSG00000117122.9_17307082_17307330	cg18679190	-0.243	7.258
rs9512026	ENSG00000180730.3_26618735_26621204	cg00893603	0.327	51.239
rs3764868	ENSG00000224383.2_62079093_62081664	cg13748570	0.232	226.579
rs393223	ENSG00000109323.4_103557022_103557164	cg09710521	-0.442	146.264
snp_15_73285421	ENSG00000067141.11_73581487_73581579	cg11399640	-0.159	17.441
rs9890200	ENSG00000006282.12_48632593_48632673	cg18945744	-0.012	11.85
rs393223	ENSG00000109323.4_103578839_103579057	cg09710521	-0.318	1044.475
rs62522556	ENSG00000178209.10_145012799_145012860	cg23299254	0.26	4.406
rs62522556	ENSG00000178209.10_145012799_145012860	cg04255391	0.287	20.619
rs62522556	ENSG00000178209.10_145012799_145012860	cg07427475	0.183	15.435
rs62111896	ENSG00000037757.8_13879375_13879551	cg23270359	-0.272	13.323
rs62111896	ENSG00000037757.8_13879375_13879551	cg22583444	0.005	7.125
rs62111896	ENSG00000037757.8_13879375_13879551	cg08577727	-0.215	4.172
rs4907618	ENSG00000139835.8_113979377_113980161	cg01961211	0.264	3.653
rs7660115	ENSG00000250312.2_154702_157779	cg10197305	0.203	30.517
rs13069119	ENSG00000163520.9_13670664_13670792	cg17560624	-0.202	185.403
rs116550526	ENSG00000223865.4_33052727_33053008	cg20100408	0.239	4.282
snp_15_73285421	ENSG00000067141.11_73541401_73541549	cg11399640	-0.17	10.449
rs11763367	ENSG00000189143.7_73242930_73247017	cg13873100	0.15	30.255
rs11763367	ENSG00000189143.7_73242930_73247017	cg23479697	-0.112	19.904
rs6560902	ENSG00000176915.10_133302254_133304029	cg25939853	-0.336	24.787
rs6560902	ENSG00000176915.10_133302254_133304029	cg08253164	0.113	25.643
rs10833312	ENSG00000109854.9_20385231_20385978	cg16276153	-0.196	7.543
rs17509802	ENSG00000163297.12_80899161_80899328	cg27529018	-0.261	63.068
rs17509802	ENSG00000163297.12_80899161_80899328	cg01174264	-0.277	21.553
rs116550526	ENSG00000223865.4_33048449_33049073	cg20100408	0.206	5.618
rs17509802	ENSG00000163297.12_80898691_80898855	cg27529018	-0.301	138.084
rs17509802	ENSG00000163297.12_80898691_80898855	cg01174264	-0.267	57.188
rs11162588	ENSG00000162618.8_79355449_79356901	cg17095278	-0.275	25.165
rs1051952	ENSG00000007866.13_35441374_35442934	cg04293930	-0.241	7.258
rs835044	ENSG00000184752.8_95365108_95365396	cg08301597	-0.098	15.379
rs12423631	ENSG00000185163.5_132624180_132624314	cg08165875	-0.239	32.01
rs13069119	ENSG00000163520.9_13672829_13672957	cg17560624	-0.138	69.202
rs13069119	ENSG00000163520.9_13660404_13660517	cg17560624	-0.169	121.181
rs17509802	ENSG00000163297.12_80976304_80976372	cg27529018	-0.344	4.878
rs17509802	ENSG00000163297.12_80976304_80976372	cg01174264	-0.225	15.28
rs12423631	ENSG00000185163.5_132624643_132624744	cg08165875	-0.121	44.597
rs2676532	ENSG00000037042.7_40818105_40818257	cg03582285	-0.285	43.719
rs2676532	ENSG00000037042.7_40818105_40818257	cg07694864	-0.236	5.334
rs2676532	ENSG00000037042.7_40818105_40818257	cg06848514	-0.204	10.884
rs13069119	ENSG00000163520.9_13672199_13672315	cg17560624	-0.164	75.55
rs62386742	ENSG00000112149.5_14135339_14137149	cg11874760	-0.217	7.205
snp_15_73285421	ENSG00000067141.11_73585731_73585889	cg11399640	-0.063	15.55
snp_15_73285421	ENSG00000067141.11_73468744_73468898	cg11399640	-0.11	15.675
rs62111896	ENSG00000037757.8_13876768_13876943	cg23270359	-0.257	29.46
rs62111896	ENSG00000037757.8_13876768_13876943	cg22583444	0.038	11.184
rs62111896	ENSG00000037757.8_13876768_13876943	cg16166462	-0.267	5.676
rs62111896	ENSG00000037757.8_13876768_13876943	cg08577727	-0.198	4.002
rs12150284	ENSG00000007237.10_9813926_9820658	cg22360318	-0.237	11.685
rs13069119	ENSG00000163520.9_13671320_13671445	cg17560624	-0.138	127.236
rs10908821	ENSG00000158769.11_160965001_160968696	cg12898512	-0.07	7.582
rs393223	ENSG00000109323.4_103610731_103610841	cg09710521	-0.369	36.455
rs4790510	ENSG00000167723.8_3413796_3417308	cg21465150	-0.258	6.288
rs2286913	ENSG00000198208.6_75372346_75374233	cg03030879	-0.214	3.543
rs1914540	ENSG00000121898.6_125505152_125506533	cg16197717	-0.22	6.824
rs12976380	ENSG00000130312.1_17416975_17417652	cg04614656	0.178	27.962
rs17509802	ENSG00000163297.12_80976514_80976621	cg27529018	-0.312	4.944
rs17509802	ENSG00000163297.12_80976514_80976621	cg01174264	-0.172	7.109
rs9435732	ENSG00000117122.9_17303392_17303418	cg04236263	-0.347	7.244
rs9435732	ENSG00000117122.9_17303392_17303418	cg03394122	-0.149	12.456
rs9435732	ENSG00000117122.9_17303392_17303418	cg12695612	-0.245	5.476
rs9435732	ENSG00000117122.9_17303392_17303418	cg16603059	-0.221	5.592
rs9435732	ENSG00000117122.9_17303392_17303418	cg18679190	-0.157	7.727
rs393223	ENSG00000109323.4_103645019_103645124	cg09710521	-0.354	10.93
rs1051952	ENSG00000007866.13_35443113_35443265	cg04293930	-0.109	7.558
rs7670059	ENSG00000168824.10_4418962_4420785	cg02514022	0.112	32.762
rs9434795	ENSG00000171680.14_6535107_6535198	cg05128003	0.018	85.357
rs62006671	ENSG00000171914.10_63132681_63136830	cg19926385	-0.207	8.179
rs73329176	ENSG00000259207.1_45387505_45390077	cg05591126	-0.214	34.017
rs73329176	ENSG00000259207.1_45369505_45369934	cg05591126	-0.273	12.383
rs13069119	ENSG00000163520.9_13669332_13669469	cg17560624	-0.124	42.884
rs34552497	ENSG00000198598.2_132334347_132334607	cg04876069	-0.322	5.897
rs34552497	ENSG00000198598.2_132334347_132334607	cg26750617	-0.205	9.116
rs13084718	ENSG00000163520.9_13661230_13661331	cg04513540	-0.254	4.423
rs17509802	ENSG00000163297.12_80993563_80994477	cg27529018	-0.288	17.888
rs17509802	ENSG00000163297.12_80993563_80994477	cg01174264	-0.219	16.367
rs4822746	ENSG00000128294.10_26936755_26937684	cg13657092	-0.167	31.533
rs116550526	ENSG00000223865.4_33053556_33053683	cg20100408	0.234	6.127
rs62018585	ENSG00000166140.11_41102050_41102168	cg13045913	-0.184	19.454
rs62018585	ENSG00000166140.11_41102050_41102168	cg25498107	-0.241	9.643
rs4822746	ENSG00000128294.10_26921458_26922233	cg13657092	-0.216	9.46
snp_22_42895634	ENSG00000189306.6_42911157_42911274	cg16141740	0.22	4.133
rs9627295	ENSG00000130943.5_46651560_46659219	cg14686297	0.161	3.836
rs9434795	ENSG00000171680.14_6530296_6530415	cg05128003	0.023	71.847
rs5412	ENSG00000072778.12_7126452_7126556	cg01757206	-0.195	3.856
rs73329176	ENSG00000259207.1_45364436_45364597	cg05591126	-0.243	12.509
rs73329176	ENSG00000259207.1_45363626_45363788	cg05591126	-0.222	16.481
rs141704395	ENSG00000204618.3_30038043_30039468	cg15279748	0.096	16.719
rs5412	ENSG00000072778.12_7124857_7125001	cg01757206	-0.191	13.129
rs6034535	ENSG00000089177.12_16252749_16254056	cg12117660	-0.172	47.114
rs6034535	ENSG00000089177.12_16252749_16254056	cg12685100	0.209	18.145
rs9434795	ENSG00000171680.14_6535991_6536096	cg05128003	0.208	16.318
rs151360	ENSG00000101158.7_57564543_57564695	cg02902946	-0.148	10.397
rs6034535	ENSG00000089177.12_16359450_16360808	cg12117660	-0.199	64.312
rs6034535	ENSG00000089177.12_16359450_16360808	cg12685100	0.226	147.97
rs6034535	ENSG00000089177.12_16359450_16360808	cg26685557	-0.339	4.219
rs9434795	ENSG00000171680.14_6529604_6529736	cg05128003	0.006	15.06
rs9434795	ENSG00000171680.14_6534073_6534224	cg05128003	0.101	47.183
rs7193593	ENSG00000225614.1_88497142_88507165	cg16433012	0.272	3.797
rs75012393	ENSG00000169026.8_676999_677156	cg24693053	-0.244	8.103
rs967497	ENSG00000119383.15_131903925_131904197	cg13538475	-0.168	14.99
rs8121266	ENSG00000101158.7_57566936_57567075	cg14073986	-0.168	3.913
rs3809325	ENSG00000123179.8_50234859_50235344	cg04663916	-0.263	9.886
rs3809325	ENSG00000123179.8_50234859_50235344	cg03658251	-0.162	9.311
rs3809325	ENSG00000123179.8_50234859_50235344	cg07127302	-0.072	11.944
rs893784	ENSG00000128699.9_190635049_190636628	cg10453823	0.118	9.453
rs73329176	ENSG00000259207.1_45376674_45376896	cg05591126	-0.186	7.785
rs13069119	ENSG00000163520.9_13651013_13651142	cg17560624	-0.095	4.518
rs2162592	ENSG00000101166.11_57608200_57610181	cg08363339	-0.159	11.997
rs929229	ENSG00000170291.7_7161907_7163250	cg05653753	-0.06	6.495
rs774896	ENSG00000135454.8_58019678_58020744	cg25392692	0.255	16.351
rs774896	ENSG00000135454.8_58019678_58020744	cg21051964	0.225	3.677
rs13069119	ENSG00000163520.9_13677945_13678068	cg17560624	-0.109	16.323
rs9434795	ENSG00000171680.14_6534511_6534647	cg05128003	0.084	11.046
rs10747612	ENSG00000123358.13_52448111_52449090	cg19265103	0.133	7.818
rs10479541	ENSG00000176783.9_179036377_179037027	cg06875832	-0.035	7.991
rs13069119	ENSG00000163520.9_13667945_13668079	cg17560624	-0.124	11.544
rs9434795	ENSG00000215788.5_6522054_6522234	cg05128003	0.119	19.841
rs62330975	ENSG00000049656.9_1320731_1320846	cg14503464	-0.095	3.647
rs755162	ENSG00000104365.9_42179572_42179671	cg07161603	-0.071	9.112
rs55803321	ENSG00000189306.6_42912017_42912142	cg05176964	0.162	5.987
rs241441	ENSG00000168394.9_32815290_32815452	cg26187287	0.005	6.697
rs6983908	ENSG00000178209.10_145011333_145011410	cg14695663	-0.08	19.018
rs6983908	ENSG00000178209.10_145011333_145011410	cg13389508	-0.157	17.88
rs6983908	ENSG00000178209.10_145011333_145011410	cg17560015	-0.019	23.81
rs10794318	ENSG00000185187.7_406843_406993	cg17165241	0.288	4.481
rs10794318	ENSG00000185187.7_406843_406993	cg18351999	-0.167	14.879
rs10794318	ENSG00000185187.7_406843_406993	cg12072972	-0.183	6.49
rs10794318	ENSG00000185187.7_406843_406993	cg17376853	-0.122	18.589
rs17509802	ENSG00000163297.12_80977086_80977167	cg01174264	-0.161	7.946
rs10794318	ENSG00000185187.7_405716_406538	cg17165241	0.31	6.85
rs10794318	ENSG00000185187.7_405716_406538	cg18351999	-0.181	3.982
rs10794318	ENSG00000185187.7_405716_406538	cg12072972	-0.188	8.808
rs10794318	ENSG00000185187.7_405716_406538	cg17376853	-0.134	13.323
rs4410198	ENSG00000125503.6_55614777_55614936	cg04149370	0.247	4.682
rs7151480	ENSG00000196136.9_95079684_95081421	cg06190732	0.131	7.985
rs113549830	ENSG00000204536.8_31117843_31117992	cg09445935	-0.125	7.881
rs10914376	ENSG00000168528.7_31901825_31901915	cg05171336	0.23	13.967
rs7806216	ENSG00000005483.13_104654626_104654982	cg03739378	-0.09	10.973
