# Supplementary material for: Passive and active DNA methylation and the interplay with genetic variation in gene regulation
Source: eLife. 2013 Jun 4;2:e00523. doi: 10.7554/eLife.00523 (PMC3673336; doi:10.7554/eLife.00523)
Supplement: Figure 4—source data 1. — High confidence calls for INDEP, SME and SEM models in each cell-type. DOI: http://dx.doi.org/10.7554/eLife.00523.019 [file elife00523s002.zip › HC_MODEL_CALLS/HC_INDEP_L_RL]

SNP	EXON	METHYL	RHO_METHYL-EXPR	RL
rs9890200	ENSG00000006282.12_48626404_48626547	cg18945744	0.638	42.54
rs2651838	ENSG00000110665.7_2316875_2319151	cg11525052	0.618	118.656
rs9616332	ENSG00000188511.8_50050272_50051190	cg20744362	0.616	523.253
rs9890200	ENSG00000006282.12_48627897_48627971	cg05652817	0.614	10.291
rs9890200	ENSG00000006282.12_48627346_48627476	cg18945744	0.601	85.425
rs4535497	ENSG00000113504.13_1050499_1052566	cg13592947	-0.599	81.938
rs9890200	ENSG00000006282.12_48625644_48625814	cg18945744	0.587	206.833
rs35188965	ENSG00000113504.13_1065398_1065593	cg14596589	-0.586	340.441
rs878619	ENSG00000006282.12_48628872_48629040	cg13438549	0.58	166.755
rs35445101	ENSG00000196126.6_32546546_32546881	cg08269402	0.569	1187.07
rs9890200	ENSG00000006282.12_48632853_48633213	cg18945744	0.561	122.077
rs2296805	ENSG00000124587.9_42934242_42934395	cg24815792	-0.558	149.429
rs17553284	ENSG00000120675.4_43681314_43683045	cg15988970	-0.555	29655.342
rs2296805	ENSG00000124587.9_42931608_42932209	cg24815792	-0.546	114.297
rs878619	ENSG00000006282.12_48631612_48631811	cg13438549	0.539	289.573
rs28366297	ENSG00000196735.6_32610387_32611429	cg24760581	0.542	113.22
rs2296805	ENSG00000124587.9_42932990_42933106	cg24815792	-0.532	292.246
rs35188965	ENSG00000113504.13_1057586_1057764	cg16163535	-0.534	9.192
rs2296805	ENSG00000124587.9_42933980_42934185	cg24815792	-0.531	332.019
rs35188965	ENSG00000113504.13_1083860_1084071	cg14596589	-0.53	54.148
rs728122	ENSG00000187987.5_28400432_28402855	cg20803211	0.529	114.987
rs2296805	ENSG00000124587.9_42932528_42932667	cg24815792	-0.529	343.322
rs28366297	ENSG00000196735.6_32609087_32609335	cg24760581	0.525	11.055
rs1565163	ENSG00000184988.2_41369700_41371589	cg25918947	-0.52	142753.578
rs2960836	ENSG00000178381.6_1199600_1199814	cg16145915	0.512	22.574
rs883416	ENSG00000166750.4_33592091_33594739	cg23592730	-0.511	28.469
rs2296805	ENSG00000124587.9_42946007_42946958	cg24815792	-0.506	885.555
rs2814162	ENSG00000151640.7_134018343_134019266	cg16365187	0.504	135.361
rs6591178	ENSG00000254614.1_64947700_64948543	cg25363789	-0.502	12613.412
rs4793215	ENSG00000184988.2_41365040_41365271	cg05368731	0.5	137.406
rs883416	ENSG00000166750.4_33585670_33586721	cg23592730	-0.497	24.02
rs883416	ENSG00000166750.4_33591202_33591922	cg23592730	-0.496	20.49
rs4818018	ENSG00000205581.6_40714241_40715085	cg24341911	0.493	19405.136
rs4690196	ENSG00000145214.9_960917_961149	cg22718636	0.493	1241.948
rs3808619	ENSG00000104427.6_79629563_79629935	cg07654569	-0.484	19.148
rs62522556	ENSG00000178209.10_144989321_144996563	cg02331830	0.484	7.081
rs11150881	ENSG00000187624.6_262939_264367	cg25045219	0.482	19.762
rs2296805	ENSG00000124587.9_42933419_42933527	cg24815792	-0.476	1153.893
rs2296805	ENSG00000124587.9_42937406_42937539	cg24815792	-0.474	208.474
rs2074038	ENSG00000110455.9_44105245_44105764	cg00452199	-0.472	208.084
rs35188965	ENSG00000113504.13_1081692_1081859	cg00509649	-0.471	170.423
rs9890200	ENSG00000006282.12_48625026_48625128	cg18945744	0.471	961.077
rs10006358	ENSG00000250312.2_126732_127532	cg10197305	-0.47	5162.758
rs10172708	ENSG00000135968.13_109124016_109125496	cg01745370	-0.466	372.035
rs11231155	ENSG00000254772.4_62334871_62335000	cg02958126	-0.466	296.872
rs2814162	ENSG00000151640.7_134014346_134014487	cg16365187	0.462	5.879
rs35188965	ENSG00000113504.13_1076253_1076351	cg09050160	-0.457	5.712
rs2296805	ENSG00000124587.9_42934520_42934596	cg24815792	-0.452	60.052
rs2296805	ENSG00000124587.9_42933782_42933843	cg24815792	-0.447	1719.298
rs11231155	ENSG00000254772.4_62334278_62334482	cg02958126	-0.445	27.657
rs2711976	ENSG00000121895.7_38968365_38969262	cg25546253	-0.444	114.152
rs2814162	ENSG00000151640.7_134013860_134014016	cg16365187	0.443	5.399
rs853195	ENSG00000161326.8_35872283_35873603	cg06716730	-0.44	64.701
rs10020740	ENSG00000151552.7_17488021_17488859	cg08808571	-0.44	149.51
rs2513747	ENSG00000162174.8_62105362_62105639	cg24257490	0.439	6.061
rs138361184	ENSG00000159314.5_43471275_43472999	cg07425597	0.439	25.116
rs7614981	ENSG00000168268.6_52563166_52563350	cg17372223	-0.437	82.182
rs16970851	ENSG00000128891.11_40848820_40849571	cg05924882	-0.437	8526.128
rs35188965	ENSG00000113504.13_1077948_1078122	cg00509649	-0.436	21.619
rs11773351	ENSG00000188707.4_150026938_150029808	cg08234178	-0.434	434.685
rs16970851	ENSG00000128891.11_40845298_40846326	cg05924882	-0.432	23.597
rs62522556	ENSG00000178209.10_145001420_145001503	cg14598846	0.431	6.617
rs2296805	ENSG00000124587.9_42937623_42937725	cg24815792	-0.43	865.545
rs12577801	ENSG00000177697.12_838133_838834	cg23754390	0.429	500.49
rs4690196	ENSG00000145214.9_960752_960842	cg20456258	0.43	51.86
rs13238708	ENSG00000169193.7_23682550_23684327	cg07921348	-0.427	8332.485
rs2296805	ENSG00000124587.9_42936028_42936236	cg24815792	-0.425	23.804
rs2711976	ENSG00000121895.7_38995355_38995618	cg25546253	-0.424	135.467
rs4690196	ENSG00000145214.9_954837_954989	cg20456258	0.42	24.967
rs138361184	ENSG00000159314.5_43473349_43473483	cg07425597	0.417	36.278
rs8022027	ENSG00000140105.11_100841620_100842588	cg11145643	-0.416	41.098
rs4690196	ENSG00000145214.9_961337_961437	cg07007312	0.415	21.97
rs138361184	ENSG00000159314.5_43506718_43507663	cg07425597	0.415	13.608
rs2534717	ENSG00000139192.7_6571200_6571484	cg16770549	0.415	8.589
rs1894400	ENSG00000182511.7_91434212_91434421	cg05180856	-0.42	31.597
rs2074038	ENSG00000110455.9_44104974_44105127	cg00452199	-0.414	140.503
rs2457823	ENSG00000240563.1_62675455_62678000	cg27424906	0.414	9.077
rs1894400	ENSG00000182511.7_91433070_91433192	cg05180856	-0.414	99.02
rs7774952	ENSG00000111816.5_116262693_116263788	cg15226275	-0.403	9.854
rs7614981	ENSG00000168268.6_52558833_52558897	cg05564831	-0.402	11.786
rs3743884	ENSG00000086504.10_418328_418414	cg10349874	0.4	13.952
rs35188965	ENSG00000113504.13_1053464_1053597	cg00509649	-0.4	16.621
rs67545510	ENSG00000117481.5_46806876_46807169	cg04241075	-0.4	146.529
rs62522556	ENSG00000178209.10_145013518_145013758	cg23299254	0.399	5.816
rs16970851	ENSG00000128891.11_40823540_40824501	cg05924882	-0.399	773.294
rs12609912	ENSG00000172270.11_581315_581591	cg03233876	-0.398	5.668
rs2711976	ENSG00000121895.7_39000260_39000529	cg25546253	-0.396	503.331
rs62522556	ENSG00000178209.10_145004312_145004466	cg23299254	0.396	7.224
rs2074038	ENSG00000110455.9_44089178_44089465	cg00452199	-0.395	536.849
rs9862378	ENSG00000168297.9_58410479_58411748	cg15572396	-0.395	5.522
rs12609912	ENSG00000172270.11_582750_583492	cg03233876	-0.395	23.525
rs1242331	ENSG00000121310.11_53379567_53379767	cg13078931	0.393	6.172
rs62522556	ENSG00000178209.10_145004104_145004230	cg23299254	0.388	17.087
rs12460842	ENSG00000244165.1_10224309_10226048	cg18910313	-0.387	6.73
rs10908821	ENSG00000215845.6_161007421_161007865	cg11578532	-0.386	266.418
rs1894401	ENSG00000182511.7_91430191_91430287	cg18661868	-0.386	6.488
rs11773351	ENSG00000127399.10_150033807_150035239	cg08234178	0.385	113.634
rs113859809	ENSG00000213413.2_99817336_99817651	cg17830204	-0.382	19.134
rs4028634	ENSG00000037042.7_40818341_40818502	cg03989507	0.381	58.494
rs142501950	ENSG00000106404.9_100880646_100882101	cg11744304	-0.381	2013.891
rs1894400	ENSG00000182511.7_91432747_91432866	cg05180856	-0.385	63.914
rs1565163	ENSG00000184988.2_41364246_41364413	cg25918947	-0.383	1039.62
rs1894400	ENSG00000182511.7_91433631_91433714	cg05180856	-0.383	71.497
rs6428489	ENSG00000117226.6_89474618_89474823	cg21695830	-0.378	18.678
rs4149576	ENSG00000067182.3_6440406_6441159	cg10589094	0.375	125.417
rs138361184	ENSG00000159314.5_43473853_43473951	cg07425597	0.375	11.47
rs3761854	ENSG00000148175.8_124101355_124103686	cg14215970	-0.374	16.115
rs12577801	ENSG00000177697.12_837942_838028	cg23754390	0.374	284.169
rs6871301	ENSG00000152495.6_110819724_110830584	cg08264699	-0.372	18.461
rs486584	ENSG00000173992.4_66366587_66366724	cg24851651	-0.371	6.957
rs7614981	ENSG00000168268.6_52562877_52562951	cg17372223	-0.37	91.71
rs3743884	ENSG00000086504.10_419059_419220	cg10349874	0.37	57.472
rs4793215	ENSG00000198496.5_41291833_41292350	cg05368731	-0.369	6.44
rs8071084	ENSG00000214087.3_79648250_79648909	cg10116675	-0.368	240.988
rs2742639	ENSG00000100376.7_45719056_45719308	cg22160612	-0.365	9.378
rs960273	ENSG00000146535.8_2767746_2771384	cg11020333	-0.365	5.725
rs2298682	ENSG00000185808.8_38435146_38438012	cg21832243	0.366	6.465
rs1055637	ENSG00000161618.4_49973563_49974304	cg27420674	-0.364	1356.244
rs7614981	ENSG00000168268.6_52562199_52562327	cg17372223	-0.363	80.528
rs1894401	ENSG00000182511.7_91436884_91437041	cg18661868	-0.36	10.264
rs6428489	ENSG00000117226.6_89486215_89486426	cg21695830	-0.36	11.102
rs61852610	ENSG00000197472.9_247148625_247151557	cg04305539	-0.359	5.62
rs241441	ENSG00000204267.8_32793192_32796811	cg10698654	0.359	49.422
rs30529	ENSG00000205089.3_132086549_132086689	cg01444808	-0.357	16.877
rs12609912	ENSG00000172270.11_579500_579656	cg03233876	-0.355	5.78
rs10239322	ENSG00000136271.6_44605737_44606123	cg04674755	-0.354	23.082
rs35643117	ENSG00000134278.9_12446511_12449895	cg14883070	0.354	9.945
rs2498810	ENSG00000258701.1_105287538_105290055	cg14152268	0.354	12.162
rs7774952	ENSG00000111816.5_116381131_116381921	cg18764771	-0.353	6.383
rs1894400	ENSG00000182511.7_91435937_91436055	cg05180856	-0.354	45.823
rs2453648	ENSG00000156509.9_101145588_101146278	cg00191853	0.35	16.215
rs2100431	ENSG00000128915.7_60711808_60715961	cg21667061	0.35	39.92
rs1894400	ENSG00000182511.7_91430417_91430600	cg05180856	-0.354	15.083
rs7614981	ENSG00000168268.6_52561633_52561734	cg05564831	-0.347	21.321
rs138361184	ENSG00000159314.5_43474034_43474156	cg07425597	0.345	17.635
rs919482	ENSG00000164167.5_147096837_147097589	cg06372353	0.349	17.61
rs2278620	ENSG00000171298.7_78087017_78087165	cg18972013	0.35	37.649
rs7614981	ENSG00000168268.6_52562029_52562089	cg05564831	-0.344	13.47
rs937290	ENSG00000236624.4_45960064_45960838	cg03123370	0.343	400.983
rs2238622	ENSG00000104964.9_3062698_3062964	cg13044136	-0.343	139.891
rs6428489	ENSG00000117226.6_89478868_89479110	cg21695830	-0.343	26.014
rs2513747	ENSG00000162174.8_62159551_62160882	cg24257490	0.343	12.213
rs1894400	ENSG00000182511.7_91433322_91433508	cg05180856	-0.346	171.508
rs1565163	ENSG00000184988.2_41368468_41368608	cg25918947	-0.344	7.604
rs494356	ENSG00000149591.11_117070037_117070545	cg26566898	0.341	6.051
rs131756	ENSG00000205560.8_51016978_51017096	cg00983520	0.339	14.965
rs2272658	ENSG00000160949.11_145665734_145665859	cg16499645	-0.336	10.188
rs10194977	ENSG00000115350.7_75185619_75186019	cg13775870	0.335	6.959
rs4028634	ENSG00000037042.7_40818105_40818257	cg03989507	0.335	144.996
rs3130981	ENSG00000204536.8_31118232_31118342	cg24735489	-0.334	14.351
rs7614981	ENSG00000168268.6_52561310_52561391	cg17372223	-0.333	41.707
rs2733841	ENSG00000245648.1_10548778_10551105	cg03394309	-0.333	10.371
rs391957	ENSG00000165219.14_128112992_128113151	cg10997785	-0.331	12.43
rs8071084	ENSG00000214087.3_79649064_79649179	cg10116675	-0.331	653.307
rs6871301	ENSG00000152495.6_110559784_110560342	cg08264699	-0.331	20.789
rs2742639	ENSG00000100376.7_45723723_45723944	cg22160612	-0.33	16.238
rs1894400	ENSG00000182511.7_91436330_91436424	cg05180856	-0.334	8.423
rs1230358	ENSG00000164308.12_96232077_96232208	cg18880897	-0.327	5.95
rs62018585	ENSG00000166140.11_41102269_41102414	cg13045913	-0.327	8.2
rs7614981	ENSG00000168268.6_52562653_52562708	cg17372223	-0.326	7.238
rs62522556	ENSG00000178209.10_145011333_145011410	cg02331830	0.327	8.778
rs7707836	ENSG00000112874.5_102887918_102888117	cg07666882	-0.325	7.641
rs3752547	ENSG00000049239.7_9322118_9322387	cg04199779	-0.324	29.064
rs12753729	ENSG00000189339.7_1607817_1608285	cg03939105	0.324	7.078
rs497993	ENSG00000108262.9_27903881_27904014	cg06772580	0.323	5.151
rs4984693	ENSG00000007376.2_837077_837179	cg10142236	0.323	5.418
rs7707836	ENSG00000112874.5_102894580_102895169	cg02976617	-0.324	78.211
rs12577801	ENSG00000177697.12_836251_836442	cg23754390	0.323	387.559
rs138361184	ENSG00000159314.5_43483042_43483449	cg07425597	0.322	5.458
rs9348709	ENSG00000186470.7_26376757_26378546	cg23465465	-0.322	15.183
rs2913961	ENSG00000233927.2_8387156_8387809	cg19628329	0.322	8.37
rs583887	ENSG00000172732.6_65624597_65624902	cg03887787	0.325	40.309
rs34324	ENSG00000178878.7_12939843_12944400	cg27423445	-0.322	14.24
rs1362125	ENSG00000204642.7_29692808_29693083	cg04186657	-0.322	10.019
rs7614981	ENSG00000168268.6_52561845_52561947	cg17372223	-0.32	29.681
rs137026	ENSG00000189306.6_42911157_42911274	cg15774489	0.318	58.28
snp_19_7659313	ENSG00000076826.4_7676573_7678049	cg01403948	0.316	36.601
rs6428489	ENSG00000117226.6_89475075_89475177	cg21695830	-0.315	19.271
rs2533882	ENSG00000146535.8_2834562_2834777	cg11478896	-0.315	5.902
rs3024731	ENSG00000126231.8_113825908_113826694	cg18105134	0.314	5.422
rs497993	ENSG00000108262.9_27904154_27904265	cg06772580	0.314	8.647
rs12976380	ENSG00000130312.1_17416975_17417652	cg04614656	0.312	100.392
rs71526018	ENSG00000169193.7_23636998_23637224	cg21239317	-0.312	31.229
rs28654603	ENSG00000116791.9_75175782_75175931	cg17719053	-0.311	14.904
rs12577801	ENSG00000177697.12_835551_836153	cg23754390	0.311	169.64
rs636049	ENSG00000132740.3_68703705_68704559	cg11716795	0.31	10.698
rs1565163	ENSG00000184988.2_41367807_41367960	cg25918947	-0.312	9.39
rs59941027	ENSG00000104714.8_564744_565284	cg22307444	0.31	29.844
rs138361184	ENSG00000159314.5_43473110_43473215	cg07425597	0.31	8.25
rs1230358	ENSG00000164308.12_96248341_96248502	cg18880897	-0.308	5.821
rs17046778	ENSG00000162994.11_55401927_55403122	cg02717117	-0.308	125.037
rs2272804	ENSG00000128408.7_45813481_45813826	cg18180155	-0.308	6.993
rs11080327	ENSG00000166750.4_33585670_33586721	cg23592730	-0.497	26.32
rs11080327	ENSG00000166750.4_33591202_33591922	cg23592730	-0.496	22.451
rs11080327	ENSG00000166750.4_33592091_33594739	cg23592730	-0.511	31.195
rs7503725	ENSG00000187624.6_262939_264367	cg25045219	0.482	13.111
rs6799135	ENSG00000180611.6_192514604_192517439	cg25714392	-0.593	7.794
rs739239	ENSG00000188511.8_50050272_50051190	cg20744362	0.616	449.812
rs72603801	ENSG00000146707.9_76254839_76255000	cg17404449	-0.35	16.032
rs4987173	ENSG00000124587.9_42933980_42934185	cg24815792	-0.531	77.292
rs9471978	ENSG00000124587.9_42934242_42934395	cg24815792	-0.558	43.694
rs741795	ENSG00000205581.6_40714241_40715085	cg24341911	0.493	44.125
rs72603801	ENSG00000146707.9_76255317_76255532	cg17404449	-0.312	25.254
rs9890200	ENSG00000006282.12_48628872_48629040	cg13438549	0.58	175.069
rs1628955	ENSG00000166839.11_65223685_65224712	cg03775123	0.404	638.826
rs1129187	ENSG00000124587.9_42933419_42933527	cg24815792	-0.476	268.618
rs4987173	ENSG00000124587.9_42931608_42932209	cg24815792	-0.546	26.608
rs1129187	ENSG00000124587.9_42932528_42932667	cg24815792	-0.529	79.923
rs111371403	ENSG00000232629.4_32726627_32726908	cg12296550	-0.613	3941.683
rs2736332	ENSG00000154319.10_11278972_11282145	cg01383082	-0.627	411.865
rs59125977	ENSG00000214087.3_79648250_79648909	cg10116675	-0.368	168.18
rs1129187	ENSG00000124587.9_42932990_42933106	cg24815792	-0.532	68.033
rs115867015	ENSG00000237541.3_32714017_32714191	cg12296550	-0.624	8969.554
rs9471978	ENSG00000124587.9_42946007_42946958	cg24815792	-0.506	258.941
rs10282929	ENSG00000147813.11_144658602_144658742	cg08017634	-0.616	6.397
rs9890200	ENSG00000006282.12_48629330_48629541	cg13438549	0.606	81.506
rs12038608	ENSG00000236624.4_45960064_45960838	cg03123370	0.343	400.983
rs1628955	ENSG00000166839.11_65249442_65251042	cg03775123	0.428	134.166
rs115322199	ENSG00000198502.5_32487147_32487428	cg00119778	0.311	422.194
rs1129187	ENSG00000124587.9_42933782_42933843	cg24815792	-0.447	400.241
rs115867015	ENSG00000196735.6_32609087_32609335	cg24760581	0.525	1044.406
rs66692105	ENSG00000120675.4_43681314_43683045	cg15988970	-0.555	11024.023
rs10282929	ENSG00000147813.11_144659986_144660113	cg08017634	-0.625	11.473
rs10282929	ENSG00000147813.11_144658816_144659012	cg16316162	-0.617	406.199
rs916403	ENSG00000187987.5_28400432_28402855	cg20803211	0.529	259223.038
rs12913296	ENSG00000128891.11_40823540_40824501	cg05924882	-0.399	33.9
rs2366314	ENSG00000240563.1_62675455_62678000	cg27424906	0.414	9.227
rs115867015	ENSG00000196735.6_32609749_32610030	cg24760581	0.481	1881.999
rs12980874	ENSG00000127507.11_14843205_14847056	cg04103514	-0.387	9.938
rs9269693	ENSG00000196126.6_32557420_32557625	cg24760581	0.445	90.984
rs10282929	ENSG00000147813.11_144659232_144659347	cg08017634	-0.659	7.117
rs1129187	ENSG00000124587.9_42934520_42934596	cg24815792	-0.452	200.76
rs2077797	ENSG00000168028.8_39449094_39449277	cg13444374	-0.378	64.686
rs34576444	ENSG00000169193.7_23682550_23684327	cg07921348	-0.427	7182.766
rs2736332	ENSG00000154319.10_11301540_11302395	cg01383082	-0.58	502.972
rs514868	ENSG00000116985.6_40222854_40226240	cg15089481	0.459	15.418
rs8176201	ENSG00000184988.2_41369700_41371589	cg25918947	-0.52	40173.391
rs35188965	ENSG00000113504.13_1050499_1052566	cg13592947	-0.599	61.761
rs811316	ENSG00000174137.8_1656705_1657450	cg05592150	0.524	24.624
rs60833263	ENSG00000113504.13_1064198_1064367	cg16163535	-0.616	28.619
rs9890200	ENSG00000006282.12_48631612_48631811	cg13438549	0.539	1164.508
rs1813898	ENSG00000128891.11_40848820_40849571	cg05924882	-0.437	21649.049
rs6034875	ENSG00000125868.10_17581383_17581690	cg02245875	-0.543	87.854
rs6699975	ENSG00000189339.7_1607817_1608285	cg03939105	0.324	9.013
rs35188965	ENSG00000113504.13_1063959_1064090	cg13592947	-0.648	12.784
rs1719264	ENSG00000166839.11_65239624_65239813	cg03775123	0.377	354.88
rs3733349	ENSG00000145214.9_960917_961149	cg22718636	0.493	3021.637
rs138884473	ENSG00000196126.6_32546546_32546881	cg08269402	0.569	525.183
rs61876748	ENSG00000177697.12_838133_838834	cg23754390	0.429	480.499
rs61296092	ENSG00000254772.4_62334871_62335000	cg02958126	-0.466	642.677
rs6034875	ENSG00000125868.10_17587682_17588887	cg02245875	-0.513	196.448
rs12146148	ENSG00000117226.6_89475075_89475177	cg21695830	-0.315	49.746
rs17698176	ENSG00000185829.9_44631398_44634997	cg02665463	0.381	10448.299
rs17433780	ENSG00000117226.6_89474618_89474823	cg21695830	-0.378	20.647
rs629861	ENSG00000037042.7_40818341_40818502	cg03989507	0.381	101.166
rs9986447	ENSG00000124587.9_42936028_42936236	cg24815792	-0.425	288.266
rs1129186	ENSG00000124587.9_42937623_42937725	cg24815792	-0.43	656.11
rs11080327	ENSG00000247843.1_33568518_33569346	cg23592730	-0.51	57.995
rs1129186	ENSG00000124587.9_42937406_42937539	cg24815792	-0.474	143.158
rs7699689	ENSG00000250312.2_126732_127532	cg10197305	-0.47	5162.758
rs10282929	ENSG00000147813.11_144658248_144658332	cg08017634	-0.506	13.394
rs4905957	ENSG00000140105.11_100841620_100842588	cg11145643	-0.416	41.098
rs10090386	ENSG00000104714.8_564744_565284	cg22307444	0.31	2986.495
rs798727	ENSG00000174137.8_1641608_1643334	cg05592150	0.444	137.748
rs60833263	ENSG00000113504.13_1065398_1065593	cg14596589	-0.586	634.128
rs28648546	ENSG00000177697.12_837942_838028	cg23754390	0.374	393.888
rs59125977	ENSG00000214087.3_79649064_79649179	cg10116675	-0.331	455.927
rs2296310	ENSG00000187621.10_96138308_96139789	cg18309776	-0.414	49.825
rs12884337	ENSG00000155465.13_23282109_23282649	cg15070897	-0.521	6.513
rs28382333	ENSG00000151552.7_17488021_17488859	cg08808571	-0.44	149.51
rs11655198	ENSG00000172057.4_38077294_38078938	cg22833065	-0.366	22.008
rs2717539	ENSG00000104427.6_79629563_79629935	cg07654569	-0.484	11.771
rs916403	ENSG00000187987.5_28403636_28404120	cg20803211	0.518	27.171
rs11210443	ENSG00000162620.10_74645591_74646456	cg13900770	-0.333	6.874
rs2734565	ENSG00000245648.1_10548778_10551105	cg03394309	-0.333	22.183
rs2566125	ENSG00000121895.7_38968365_38969262	cg25546253	-0.444	442.852
rs6695303	ENSG00000189339.7_1623888_1624167	cg23611477	0.495	144.039
rs10282929	ENSG00000147813.11_144657792_144657872	cg08017634	-0.436	10.181
rs12899408	ENSG00000128891.11_40845298_40846326	cg05924882	-0.432	54.591
rs221035	ENSG00000142632.10_16532675_16533038	cg20167471	0.32	509.125
rs79025514	ENSG00000186111.3_3630182_3633167	cg25247177	-0.352	148203.883
rs11650272	ENSG00000184988.2_41365040_41365271	cg05368731	0.5	199.048
rs2373751	ENSG00000188707.4_150026938_150029808	cg08234178	-0.434	434.685
rs2296310	ENSG00000187621.10_96142978_96143473	cg18309776	-0.469	10.686
rs60833263	ENSG00000113504.13_1083860_1084071	cg14596589	-0.53	344.972
rs73190041	ENSG00000112874.5_102894580_102895169	cg02976617	-0.324	78.211
rs2534716	ENSG00000139192.7_6571200_6571484	cg16770549	0.415	7.609
rs12884337	ENSG00000155465.13_23243142_23243325	cg15070897	-0.472	11.897
rs2818410	ENSG00000151640.7_134014346_134014487	cg16365187	0.462	8.896
rs8031979	ENSG00000128915.7_60711808_60715961	cg21667061	0.35	36.43
rs66592260	ENSG00000104964.9_3062698_3062964	cg13044136	-0.343	207.206
rs3733349	ENSG00000145214.9_960752_960842	cg20456258	0.43	71.59
rs1517002	ENSG00000037042.7_40818105_40818257	cg03989507	0.335	132.692
rs114754567	ENSG00000196735.6_32610387_32611429	cg24760581	0.542	112.025
rs4535497	ENSG00000113504.13_1085347_1085588	cg13681701	-0.477	5.48
rs2566125	ENSG00000121895.7_39000260_39000529	cg25546253	-0.396	609.26
rs28648546	ENSG00000177697.12_836251_836442	cg23754390	0.323	940.076
rs61296092	ENSG00000254772.4_62334278_62334482	cg02958126	-0.445	50.617
rs3733349	ENSG00000145214.9_961337_961437	cg07007312	0.415	19.589
rs17433780	ENSG00000117226.6_89486215_89486426	cg21695830	-0.36	51.74
snp_22_42895634	ENSG00000189306.6_42910688_42910785	cg15774489	0.375	109.123
rs139557257	ENSG00000250312.2_124386_125178	cg20320494	-0.541	8.058
rs12366	ENSG00000115350.7_75185619_75186019	cg13775870	0.335	492.036
rs3733349	ENSG00000145214.9_954837_954989	cg20456258	0.42	44.816
rs10813948	ENSG00000086062.7_33110635_33113584	cg05779272	-0.434	58.49
rs17600371	ENSG00000184988.2_41364246_41364413	cg25918947	-0.383	1039.62
rs11101980	ENSG00000168765.10_110198703_110199047	cg07569194	0.38	32.563
rs10261806	ENSG00000196511.9_144149034_144150756	cg13120875	-0.328	15.871
rs116554447	ENSG00000204267.8_32793192_32796811	cg10698654	0.359	173.188
rs11101980	ENSG00000168765.10_110201622_110204364	cg07569194	0.398	10.637
rs7121262	ENSG00000023191.11_502062_503570	cg15790184	-0.345	5.54
rs72677588	ENSG00000117481.5_46806876_46807169	cg04241075	-0.4	148.884
rs12884337	ENSG00000155465.13_23243563_23243712	cg15070897	-0.476	16.381
rs17433780	ENSG00000117226.6_89478868_89479110	cg21695830	-0.343	253.542
snp_22_42895634	ENSG00000189306.6_42911157_42911274	cg15774489	0.318	34.015
rs4535497	ENSG00000113504.13_1076809_1076927	cg11577329	0.534	9.196
rs4936365	ENSG00000149591.11_117072466_117073909	cg10130564	0.432	17.536
rs28796389	ENSG00000116791.9_75175782_75175931	cg17719053	-0.311	15.751
rs61876748	ENSG00000177697.12_835551_836153	cg23754390	0.311	528.552
snp_17_44125278	ENSG00000159314.5_43471275_43472999	cg07425597	0.439	16.569
rs853233	ENSG00000161326.8_35872283_35873603	cg06716730	-0.44	55.585
rs1800693	ENSG00000067182.3_6440406_6441159	cg10589094	0.375	124.044
rs12884337	ENSG00000155465.13_23242431_23242925	cg15070897	-0.384	115.179
rs11101980	ENSG00000168765.10_110199334_110200293	cg22247664	-0.36	10.131
rs6941212	ENSG00000124587.9_42935106_42935301	cg24815792	-0.389	37.508
rs6421984	ENSG00000142089.9_320565_321050	cg06046490	-0.444	8.732
rs113316734	ENSG00000159314.5_43473853_43473951	cg07425597	0.375	26.387
rs13068120	ENSG00000163814.3_45123770_45127559	cg09000199	0.37	5.634
rs111953392	ENSG00000172732.6_65624597_65624902	cg03887787	0.325	54.002
rs56154404	ENSG00000135968.13_109124016_109125496	cg01745370	-0.466	372.035
rs9467493	ENSG00000079691.13_25619675_25620758	cg03372385	0.486	70.246
rs4535497	ENSG00000113504.13_1093648_1093770	cg13681701	-0.457	5.746
rs4840568	ENSG00000136573.6_11421412_11422113	cg01383082	0.408	102.678
rs60833263	ENSG00000113504.13_1077948_1078122	cg00509649	-0.436	70.419
rs67509210	ENSG00000186470.7_26376757_26378546	cg23465465	-0.322	15.183
rs60833263	ENSG00000113504.13_1076253_1076351	cg09050160	-0.457	11.92
rs2566125	ENSG00000121895.7_38995355_38995618	cg25546253	-0.424	132.786
snp_17_44125278	ENSG00000159314.5_43474034_43474156	cg07425597	0.345	51.899
rs79824344	ENSG00000196126.6_32549334_32549615	cg08269402	0.478	6.06
rs1464751	ENSG00000127399.10_150033807_150035239	cg08234178	0.385	516.66
rs151234334	ENSG00000159314.5_43506718_43507663	cg07425597	0.415	7.13
rs2949173	ENSG00000178381.6_1199600_1199814	cg16145915	0.512	69.669
rs13081028	ENSG00000168268.6_52562199_52562327	cg17372223	-0.363	72.313
rs117548271	ENSG00000159314.5_43473349_43473483	cg07425597	0.417	6.273
rs4840568	ENSG00000136573.6_11412252_11412398	cg01383082	0.331	85.547
rs12596491	ENSG00000167515.5_88927319_88929094	cg05751310	-0.326	49.28
rs221061	ENSG00000142632.10_16532344_16532578	cg20430773	0.339	36.56
rs2513038	ENSG00000162174.8_62105362_62105639	cg24257490	0.439	6.061
rs4580814	ENSG00000113504.13_1081692_1081859	cg00509649	-0.471	4220.303
rs7177338	ENSG00000182511.7_91436884_91437041	cg18661868	-0.36	10.653
rs7125402	ENSG00000162174.8_62159551_62160882	cg24257490	0.343	12.213
rs13081028	ENSG00000168268.6_52562877_52562951	cg17372223	-0.37	119.175
rs13081028	ENSG00000168268.6_52561845_52561947	cg17372223	-0.32	53.36
rs35292991	ENSG00000184988.2_41367807_41367960	cg25918947	-0.312	9.39
rs12884337	ENSG00000155465.13_23245042_23245145	cg15070897	-0.357	25.031
rs799908	ENSG00000184988.2_41368468_41368608	cg25918947	-0.344	13.009
rs2072931	ENSG00000183726.6_25687151_25688852	cg17987483	-0.343	21.348
snp_1_16533851	ENSG00000142632.10_16531254_16531414	cg20430773	0.364	157.204
rs10184098	ENSG00000003402.12_202006097_202006325	cg13368983	-0.391	18.559
rs1010553	ENSG00000168268.6_52561310_52561391	cg17372223	-0.333	49.785
rs34817886	ENSG00000166140.11_41105911_41106009	cg13045913	-0.348	10.684
rs33946455	ENSG00000198496.5_41291833_41292350	cg05368731	-0.369	6.44
rs114919114	ENSG00000159314.5_43483042_43483449	cg07425597	0.322	14.958
rs6131985	ENSG00000125844.10_17602335_17602418	cg05955436	-0.368	90.88
rs150267133	ENSG00000123737.8_122737299_122737349	cg11979875	-0.332	7.94
snp_7_134822785	ENSG00000122783.11_134853497_134853812	cg07876788	0.431	7.88
snp_13_113876709	ENSG00000126231.8_113825908_113826694	cg18105134	0.314	28.416
rs2514690	ENSG00000156509.9_101145588_101146278	cg00191853	0.35	27.88
rs2521501	ENSG00000182511.7_91435937_91436055	cg05180856	-0.354	19.27
snp_17_44125278	ENSG00000159314.5_43473110_43473215	cg07425597	0.31	32.26
rs9362217	ENSG00000135318.6_86194953_86195150	cg21307043	0.369	8.084
rs4425108	ENSG00000180902.11_242688242_242688529	cg07689252	0.339	7.45
rs636128	ENSG00000173992.4_66366587_66366724	cg24851651	-0.371	7.929
rs60833263	ENSG00000113504.13_1053464_1053597	cg00509649	-0.4	45.648
rs62069929	ENSG00000197417.6_3511893_3514266	cg09579932	-0.339	11.626
rs1010554	ENSG00000168268.6_52562029_52562089	cg05564831	-0.344	12.886
rs3733346	ENSG00000145214.9_961516_961590	cg20456258	0.339	9.718
rs11648412	ENSG00000086504.10_419059_419220	cg10349874	0.37	82.229
rs264162	ENSG00000154864.6_10789077_10789363	cg11841867	0.465	5.383
rs9754402	ENSG00000128408.7_45813481_45813826	cg18180155	-0.308	20.663
rs10419080	ENSG00000125734.7_6732274_6732391	cg25244238	0.32	34.302
rs9362217	ENSG00000135318.6_86201695_86201895	cg03293883	0.348	11.293
rs9467493	ENSG00000079691.13_25581471_25581667	cg03372385	0.438	12.428
rs7463897	ENSG00000178209.10_145001420_145001503	cg14598846	0.431	12.765
rs1894400	ENSG00000182511.7_91430191_91430287	cg18661868	-0.386	28.578
rs73287817	ENSG00000169193.7_23636998_23637224	cg21239317	-0.312	305.584
rs3743034	ENSG00000166140.11_41102269_41102414	cg13045913	-0.327	8.2
rs4584234	ENSG00000086062.7_33120417_33120604	cg05779272	-0.335	17.59
rs12970939	ENSG00000134278.9_12446511_12449895	cg14883070	0.354	14.082
rs7998978	ENSG00000122034.8_28009270_28009329	cg22138327	-0.358	24.408
snp_19_7659313	ENSG00000076826.4_7682638_7683194	cg13565891	0.355	36.406
rs118140405	ENSG00000159314.5_43482290_43482472	cg07425597	0.311	5.909
rs7463897	ENSG00000178209.10_144996672_145000052	cg23299254	0.442	5.147
rs61913600	ENSG00000178878.7_12939843_12944400	cg27423445	-0.322	6.576
rs2907958	ENSG00000146909.3_156762223_156765876	cg14062261	0.332	12.254
rs73190041	ENSG00000112874.5_102887918_102888117	cg07666882	-0.325	7.641
rs312466	ENSG00000108839.7_6902034_6902156	cg12262378	0.311	9.741
rs12201275	ENSG00000111816.5_116262693_116263788	cg15226275	-0.403	10.709
rs7463897	ENSG00000178209.10_145013518_145013758	cg23299254	0.399	12.15
rs56141231	ENSG00000136271.6_44605737_44606123	cg04674755	-0.354	23.082
snp_11_68681769	ENSG00000132740.3_68703705_68704559	cg11716795	0.31	7.838
rs62523994	ENSG00000178209.10_145000952_145001050	cg02331830	0.417	8.509
rs7463897	ENSG00000178209.10_145001578_145001934	cg02331830	0.437	9.909
rs10410021	ENSG00000125734.7_6731210_6731293	cg25244238	0.371	23.448
rs10419080	ENSG00000125734.7_6730066_6730395	cg25244238	0.332	11.783
rs11153596	ENSG00000111816.5_116381131_116381921	cg18764771	-0.353	8.732
rs7463897	ENSG00000178209.10_145004312_145004466	cg23299254	0.396	11.105
rs12056000	ENSG00000213413.2_99817336_99817651	cg17830204	-0.382	17.937
rs3135154	ENSG00000163950.7_1713857_1714282	cg04831244	-0.316	9.751
rs76495372	ENSG00000049239.7_9322118_9322387	cg04199779	-0.324	5.393
rs116177680	ENSG00000204252.7_32974857_32974992	cg14686676	0.32	5.664
rs9890200	ENSG00000006282.12_48626647_48626848	cg05652817	0.6	7.7
rs9890200	ENSG00000006282.12_48626647_48626848	cg16312900	0.354	177.119
rs9890200	ENSG00000006282.12_48626171_48626325	cg18945744	0.627	41.723
rs9890200	ENSG00000006282.12_48626171_48626325	cg16312900	0.385	21.971
rs9890200	ENSG00000006282.12_48628359_48628551	cg05652817	0.607	88.326
rs9890200	ENSG00000006282.12_48628359_48628551	cg16312900	0.318	81.651
rs9890200	ENSG00000006282.12_48627569_48627673	cg18945744	0.637	24.958
rs9890200	ENSG00000006282.12_48627569_48627673	cg16312900	0.442	12.116
rs9890200	ENSG00000006282.12_48626404_48626547	cg16312900	0.343	84.406
rs6699975	ENSG00000215790.2_1670361_1670496	cg03548463	-0.272	11.82
rs9890200	ENSG00000006282.12_48628872_48629040	cg18945744	0.576	63.347
rs9890200	ENSG00000006282.12_48628872_48629040	cg05652817	0.564	515.967
rs9890200	ENSG00000006282.12_48628872_48629040	cg16312900	0.351	26.593
rs9890200	ENSG00000006282.12_48628069_48628278	cg18945744	0.626	45.459
rs9890200	ENSG00000006282.12_48628069_48628278	cg16312900	0.387	46.896
rs9890200	ENSG00000006282.12_48627897_48627971	cg18945744	0.587	109.616
rs9890200	ENSG00000006282.12_48627897_48627971	cg16312900	0.378	79.622
rs9890200	ENSG00000006282.12_48625644_48625814	cg05652817	0.555	39.116
rs9890200	ENSG00000006282.12_48625644_48625814	cg16312900	0.338	50.728
rs9890200	ENSG00000006282.12_48629330_48629541	cg18945744	0.523	551.84
rs9890200	ENSG00000006282.12_48629330_48629541	cg05652817	0.49	2170.263
rs9890200	ENSG00000006282.12_48629330_48629541	cg16312900	0.362	10.51
rs9890200	ENSG00000006282.12_48632853_48633213	cg05652817	0.525	34.817
rs9890200	ENSG00000006282.12_48632853_48633213	cg16312900	0.333	73.942
rs9890200	ENSG00000006282.12_48627346_48627476	cg05652817	0.538	111.566
rs9890200	ENSG00000006282.12_48627346_48627476	cg16312900	0.383	19.406
rs9890200	ENSG00000006282.12_48625915_48625979	cg18945744	0.53	2568.809
rs9890200	ENSG00000006282.12_48625915_48625979	cg16312900	0.305	85.993
rs916403	ENSG00000187987.5_28400432_28402855	cg00249576	0.372	6.056
rs916403	ENSG00000187987.5_28400432_28402855	cg07836142	-0.269	7.911
rs9269693	ENSG00000196126.6_32557420_32557625	cg07984380	0.423	27.225
rs9269693	ENSG00000196126.6_32557420_32557625	cg20022036	-0.128	58.089
rs2074038	ENSG00000110455.9_44105245_44105764	cg20240860	-0.389	8.356
rs2074038	ENSG00000110455.9_44105245_44105764	cg15894661	-0.359	5.725
rs9349050	ENSG00000112139.9_37664521_37665766	cg18821972	0.389	124.993
rs2736332	ENSG00000154319.10_11301540_11302395	cg09528494	0.522	165.512
rs35188965	ENSG00000113504.13_1050499_1052566	cg13681701	-0.552	23.78
rs35188965	ENSG00000113504.13_1050499_1052566	cg16163535	-0.552	34.721
rs35188965	ENSG00000113504.13_1050499_1052566	cg14596589	-0.523	430.82
rs35188965	ENSG00000113504.13_1050499_1052566	cg22772691	-0.44	87.996
rs35188965	ENSG00000113504.13_1050499_1052566	cg00509649	-0.456	4135.721
rs35188965	ENSG00000113504.13_1050499_1052566	cg12146829	-0.471	530.075
rs35188965	ENSG00000113504.13_1050499_1052566	cg22172143	-0.486	225.514
rs35188965	ENSG00000113504.13_1050499_1052566	cg18997983	-0.41	753.008
rs35188965	ENSG00000113504.13_1050499_1052566	cg09050160	-0.472	1241.643
rs35188965	ENSG00000113504.13_1050499_1052566	cg08830157	-0.44	897.616
rs2074038	ENSG00000110455.9_44104974_44105127	cg20240860	-0.33	12.159
rs9890200	ENSG00000006282.12_48631612_48631811	cg18945744	0.463	1235.601
rs9890200	ENSG00000006282.12_48631612_48631811	cg05652817	0.41	1239.689
rs6699975	ENSG00000189339.7_1607817_1608285	cg03548463	0.308	10.443
rs35188965	ENSG00000113504.13_1063959_1064090	cg13681701	-0.552	43.017
rs35188965	ENSG00000113504.13_1063959_1064090	cg16163535	-0.629	7.769
rs35188965	ENSG00000113504.13_1063959_1064090	cg14596589	-0.584	354.732
rs35188965	ENSG00000113504.13_1063959_1064090	cg22772691	-0.46	264.989
rs35188965	ENSG00000113504.13_1063959_1064090	cg00509649	-0.447	126493.155
rs35188965	ENSG00000113504.13_1063959_1064090	cg12146829	-0.477	2445.048
rs35188965	ENSG00000113504.13_1063959_1064090	cg22172143	-0.484	848.293
rs35188965	ENSG00000113504.13_1063959_1064090	cg18997983	-0.43	721.244
rs35188965	ENSG00000113504.13_1063959_1064090	cg09050160	-0.543	2103.579
rs35188965	ENSG00000113504.13_1063959_1064090	cg08830157	-0.51	1937.013
rs35188965	ENSG00000113504.13_1063959_1064090	cg02762475	-0.332	13.044
rs9890200	ENSG00000006282.12_48632593_48632673	cg05652817	0.425	2461.792
rs9890200	ENSG00000006282.12_48632593_48632673	cg16312900	0.323	12.757
rs6699975	ENSG00000215790.2_1669760_1669887	cg03548463	-0.238	19.96
rs2074038	ENSG00000110455.9_44104719_44104861	cg00452199	-0.372	459.564
rs17698176	ENSG00000185829.9_44631398_44634997	cg06496478	0.378	5.315
rs2074038	ENSG00000110455.9_44102729_44102870	cg00452199	-0.355	1213.909
rs9890200	ENSG00000006282.12_48625026_48625128	cg05652817	0.445	606.953
rs9890200	ENSG00000006282.12_48625026_48625128	cg16312900	0.351	78.381
rs798727	ENSG00000174137.8_1641608_1643334	cg03947459	-0.17	15.81
rs6699975	ENSG00000215790.2_1670675_1671143	cg03548463	-0.205	21.975
rs4690196	ENSG00000145214.9_955255_955366	cg22718636	0.411	1520.098
rs4690196	ENSG00000145214.9_955255_955366	cg20456258	0.493	142.286
rs916403	ENSG00000187987.5_28403636_28404120	cg07836142	-0.176	18.79
rs3761854	ENSG00000148175.8_124101355_124103686	cg18676053	-0.293	638.347
rs3761854	ENSG00000148175.8_124101355_124103686	cg14365564	-0.232	192.825
rs221035	ENSG00000142632.10_16532675_16533038	cg02455792	0.226	83.925
rs17698176	ENSG00000238083.2_44632651_44632790	cg06496478	0.326	9.503
rs2651838	ENSG00000110665.7_2316875_2319151	cg02056751	0.472	830.202
rs2651838	ENSG00000110665.7_2316875_2319151	cg19766471	0.46	10781.305
rs2651838	ENSG00000110665.7_2316875_2319151	cg22210337	0.455	4255.409
rs2651838	ENSG00000110665.7_2316875_2319151	cg21027517	0.549	58.542
rs2651838	ENSG00000110665.7_2316875_2319151	cg01612681	0.365	121.215
rs2651838	ENSG00000110665.7_2316875_2319151	cg05509777	0.293	512.67
rs2651838	ENSG00000110665.7_2316875_2319151	cg09114153	0.292	25.009
rs2651838	ENSG00000110665.7_2316875_2319151	cg13592872	0.192	16.48
rs2651838	ENSG00000110665.7_2316875_2319151	cg01211906	0.279	8.967
rs2074038	ENSG00000110455.9_44087729_44088251	cg00452199	-0.311	8547.474
rs9535274	ENSG00000152213.3_50204566_50208008	cg03295274	-0.486	22.251
rs2277621	ENSG00000108771.6_40253422_40253964	cg02228675	0.221	39.684
rs4535497	ENSG00000113504.13_1085347_1085588	cg13592947	-0.4	26.691
snp_22_42895634	ENSG00000189306.6_42910688_42910785	cg03855656	-0.345	51.46
rs10908821	ENSG00000215845.6_161007421_161007865	cg12898512	-0.262	109.78
rs10261806	ENSG00000196511.9_144149034_144150756	cg18992848	-0.296	9.422
rs10261806	ENSG00000196511.9_144149034_144150756	cg02641052	-0.244	35.57
rs10261806	ENSG00000196511.9_144149034_144150756	cg21370481	-0.129	44.437
rs3735933	ENSG00000104714.8_615992_618792	cg16856213	0.179	17.76
snp_22_42895634	ENSG00000189306.6_42911157_42911274	cg03855656	-0.268	158.379
rs4535497	ENSG00000113504.13_1076809_1076927	cg13592947	-0.447	16.564
rs17698176	ENSG00000238083.2_44632897_44633016	cg06496478	0.415	5.228
rs35188965	ENSG00000113504.13_1057586_1057764	cg13681701	-0.427	23.158
rs35188965	ENSG00000113504.13_1057586_1057764	cg14596589	-0.41	385.663
rs35188965	ENSG00000113504.13_1057586_1057764	cg22772691	-0.335	32.166
rs35188965	ENSG00000113504.13_1057586_1057764	cg00509649	-0.397	1430.967
rs35188965	ENSG00000113504.13_1057586_1057764	cg12146829	-0.397	76.563
rs35188965	ENSG00000113504.13_1057586_1057764	cg22172143	-0.414	40.383
rs35188965	ENSG00000113504.13_1057586_1057764	cg18997983	-0.357	217.091
rs35188965	ENSG00000113504.13_1057586_1057764	cg09050160	-0.446	75.333
rs35188965	ENSG00000113504.13_1057586_1057764	cg08830157	-0.35	567.119
rs35188965	ENSG00000113504.13_1057586_1057764	cg21946374	-0.307	527.694
rs35188965	ENSG00000113504.13_1057586_1057764	cg09951201	0.187	20.771
rs35188965	ENSG00000113504.13_1057586_1057764	cg11235297	-0.174	6.399
rs11136299	ENSG00000177335.6_144120679_144120986	cg03029255	-0.513	24.913
rs11136299	ENSG00000177335.6_144120679_144120986	cg21015266	-0.472	185.606
rs2277621	ENSG00000108771.6_40263314_40263515	cg02228675	0.216	34.87
rs10948059	ENSG00000124587.9_42942613_42942776	cg09436375	-0.091	441.983
rs7614981	ENSG00000168268.6_52561633_52561734	cg17372223	-0.311	976.693
rs2277621	ENSG00000108771.6_40259622_40259813	cg02228675	0.186	53.655
rs2498810	ENSG00000258701.1_105287538_105290055	cg13581362	0.319	100.442
rs2498810	ENSG00000258701.1_105287538_105290055	cg08111922	0.167	695.351
rs1894400	ENSG00000182511.7_91433070_91433192	cg06330618	-0.18	161.044
rs2277621	ENSG00000108771.6_40263743_40263911	cg02228675	0.23	13.288
rs4535497	ENSG00000113504.13_1093648_1093770	cg13592947	-0.442	34.811
rs1894400	ENSG00000182511.7_91433322_91433508	cg06330618	-0.215	128.848
rs35188965	ENSG00000113504.13_1073748_1073916	cg16163535	-0.364	17.683
rs35188965	ENSG00000113504.13_1073748_1073916	cg14596589	-0.414	19.099
rs35188965	ENSG00000113504.13_1073748_1073916	cg00509649	-0.416	103.794
rs35188965	ENSG00000113504.13_1073748_1073916	cg12146829	-0.334	35.321
rs35188965	ENSG00000113504.13_1073748_1073916	cg22172143	-0.301	29.045
rs35188965	ENSG00000113504.13_1073748_1073916	cg18997983	-0.248	93.42
rs35188965	ENSG00000113504.13_1073748_1073916	cg09050160	-0.372	31.453
rs35188965	ENSG00000113504.13_1073748_1073916	cg08830157	-0.369	52.073
rs35188965	ENSG00000113504.13_1073748_1073916	cg21946374	-0.279	93.139
rs35188965	ENSG00000113504.13_1073748_1073916	cg02762475	-0.242	29.573
rs2017188	ENSG00000100031.14_25023819_25023946	cg20760467	-0.288	6.226
rs7614981	ENSG00000168268.6_52558833_52558897	cg17372223	-0.369	30.775
rs4535497	ENSG00000113504.13_1094269_1094363	cg13592947	-0.422	31.982
rs72794132	ENSG00000196743.4_150646857_150650001	cg02452552	0.303	11.384
rs61852610	ENSG00000197472.9_247148625_247151557	cg22502715	-0.342	13.301
rs61852610	ENSG00000197472.9_247148625_247151557	cg22385719	-0.284	53.946
rs1894400	ENSG00000182511.7_91432747_91432866	cg06330618	-0.236	66.128
rs2277621	ENSG00000108771.6_40257036_40257185	cg02228675	0.184	45.179
rs2277621	ENSG00000108771.6_40264131_40264295	cg02228675	0.175	22.584
rs12609912	ENSG00000172270.11_582750_583492	cg11427463	-0.336	53.471
rs2277621	ENSG00000108771.6_40260000_40260126	cg02228675	0.125	72.13
rs7614981	ENSG00000168268.6_52563166_52563350	cg05564831	-0.283	23.446
rs4580814	ENSG00000113504.13_1081692_1081859	cg24000908	-0.208	22.1
rs7970462	ENSG00000135390.12_54069837_54071182	cg09709951	0.256	2607.3
rs62522556	ENSG00000178209.10_144989321_144996563	cg14598846	0.425	48.357
rs62522556	ENSG00000178209.10_144989321_144996563	cg23299254	0.462	19.217
rs62522556	ENSG00000178209.10_144989321_144996563	cg10299941	0.134	127.78
rs1894400	ENSG00000182511.7_91433631_91433714	cg06330618	-0.364	117.045
rs12452616	ENSG00000171298.7_78093071_78093678	cg08347473	0.376	9.831
rs35188965	ENSG00000113504.13_1111983_1112172	cg14596589	-0.418	17.347
rs35188965	ENSG00000113504.13_1111983_1112172	cg00509649	-0.329	219.757
rs35188965	ENSG00000113504.13_1111983_1112172	cg18997983	-0.438	11.083
rs35188965	ENSG00000113504.13_1111983_1112172	cg09050160	-0.301	59.306
rs35188965	ENSG00000113504.13_1111983_1112172	cg08830157	-0.35	14.631
rs35188965	ENSG00000113504.13_1111983_1112172	cg09951201	0.191	16.821
rs35188965	ENSG00000113504.13_1111983_1112172	cg02762475	-0.308	10.623
rs3744484	ENSG00000108771.6_40257754_40258007	cg02450064	0.074	25.637
rs3743884	ENSG00000086504.10_416927_417782	cg00101154	0.41	22.52
rs3743884	ENSG00000086504.10_416927_417782	cg08923669	0.324	259.545
rs3743884	ENSG00000086504.10_416927_417782	cg10349874	0.325	57.816
rs1894400	ENSG00000182511.7_91428267_91428488	cg05180856	-0.31	136.561
rs1894400	ENSG00000182511.7_91428267_91428488	cg06330618	-0.221	159.602
rs2277621	ENSG00000108771.6_40262741_40262931	cg02228675	0.234	39.955
rs142501950	ENSG00000106404.9_100880646_100882101	cg00282244	-0.254	2675.419
snp_1_16533851	ENSG00000142632.10_16531254_16531414	cg18761252	0.117	691.237
rs1894400	ENSG00000182511.7_91438646_91439006	cg05180856	-0.292	179.123
rs1894400	ENSG00000182511.7_91438646_91439006	cg06330618	-0.192	262.219
rs1242331	ENSG00000121310.11_53371693_53372283	cg25767906	-0.281	15.152
rs1242331	ENSG00000121310.11_53371693_53372283	cg05232215	-0.317	12.806
rs1242331	ENSG00000121310.11_53371693_53372283	cg01802117	-0.317	7.627
rs13394744	ENSG00000144504.10_241461355_241463798	cg05371791	-0.163	565.973
rs13394744	ENSG00000144504.10_241461355_241463798	cg24086040	-0.13	652.358
rs13394744	ENSG00000144504.10_241461355_241463798	cg08461339	-0.14	6.15
rs2017188	ENSG00000100031.14_25024048_25024355	cg07858489	-0.259	6.47
rs2017188	ENSG00000100031.14_25024048_25024355	cg20760467	-0.255	5.675
rs17698176	ENSG00000238083.2_44625678_44627209	cg06496478	0.229	12.803
rs8071084	ENSG00000214087.3_79650723_79650954	cg10116675	-0.18	21.474
rs12302168	ENSG00000245648.1_10516368_10516632	cg20047055	-0.207	9.419
rs12302168	ENSG00000245648.1_10516368_10516632	cg03922648	0.167	23.211
rs3829704	ENSG00000101161.6_62658335_62658511	cg22940152	-0.201	8.603
rs12976380	ENSG00000130312.1_17416477_17416766	cg04614656	0.259	84.064
rs12976380	ENSG00000130312.1_17416477_17416766	cg01445659	0.222	63.214
rs12976380	ENSG00000130312.1_17416975_17417652	cg01445659	0.178	77.803
rs4976682	ENSG00000169230.5_176733099_176733177	cg18128495	0.21	45.102
rs1075178	ENSG00000197535.8_52645802_52645855	cg26548311	-0.262	7.218
rs1894401	ENSG00000182511.7_91432536_91432673	cg18661868	-0.204	20.155
rs1894400	ENSG00000182511.7_91428642_91428815	cg05180856	-0.341	37.066
rs1894400	ENSG00000182511.7_91428642_91428815	cg06330618	-0.242	45.378
rs2277621	ENSG00000108771.6_40264314_40264481	cg02228675	0.161	49.881
rs34371942	ENSG00000010626.10_7015573_7015826	cg04604946	-0.215	28.235
rs2277621	ENSG00000108771.6_40254234_40254330	cg02228675	0.235	22.05
rs1242331	ENSG00000121310.11_53379567_53379767	cg25767906	-0.219	37.353
rs1242331	ENSG00000121310.11_53379567_53379767	cg05232215	-0.286	14.083
rs1242331	ENSG00000121310.11_53379567_53379767	cg01802117	-0.177	23.297
rs657259	ENSG00000167766.11_53115620_53118050	cg08351203	-0.036	16.019
rs4951410	ENSG00000133056.8_204459196_204459552	cg21805731	-0.058	35.55
rs2733841	ENSG00000213809.4_10524952_10525830	cg03394309	-0.272	13.883
rs28710291	ENSG00000177595.12_803174_803587	cg17628894	-0.144	8.099
rs10737515	ENSG00000143198.7_165619078_165619201	cg16553119	-0.011	28.252
rs12439272	ENSG00000137841.7_40590424_40590581	cg18175690	0.145	7.746
rs34746710	ENSG00000171298.7_78082496_78082627	cg23490090	0.162	8.011
rs1894400	ENSG00000182511.7_91430191_91430287	cg05180856	-0.258	173.46
rs1894400	ENSG00000182511.7_91430191_91430287	cg06330618	-0.269	133.213
rs1894400	ENSG00000182511.7_91430417_91430600	cg06330618	-0.215	66.72
snp_1_16533851	ENSG00000142632.10_16532033_16532162	cg18761252	0.129	149.578
snp_19_7659313	ENSG00000076826.4_7682638_7683194	cg01403948	0.321	78.629
snp_19_7659313	ENSG00000076826.4_7682638_7683194	cg11931253	0.15	11.181
rs62430832	ENSG00000105963.7_938670_938898	cg02006134	-0.251	13.587
snp_19_7659313	ENSG00000076826.4_7676573_7678049	cg11931253	0.146	16.089
rs62522556	ENSG00000178209.10_145003271_145003449	cg14598846	0.33	58.861
rs62522556	ENSG00000178209.10_145003271_145003449	cg23299254	0.389	7.796
rs62522556	ENSG00000178209.10_145003271_145003449	cg10299941	0.157	93.736
rs12609912	ENSG00000172270.11_580379_580461	cg03233876	-0.258	107.53
rs12609912	ENSG00000172270.11_580379_580461	cg11427463	-0.242	62.606
rs12439272	ENSG00000137841.7_40599790_40600123	cg18175690	0.07	11.369
rs565977	ENSG00000168792.2_27887691_27890104	cg04498198	0.121	12.405
rs1007924	ENSG00000010626.10_7014749_7014923	cg04629424	0.075	11.046
rs28710291	ENSG00000177595.12_802543_802597	cg17628894	-0.195	6.789
rs10792001	ENSG00000132740.3_68707002_68708067	cg04772025	0.199	69.423
rs4395776	ENSG00000124491.9_6266791_6267042	cg00753442	0.143	30.855
rs62430832	ENSG00000105963.7_937540_938586	cg02006134	-0.397	11.85
rs657259	ENSG00000167766.11_53119971_53120675	cg08351203	-0.09	18.9
rs72695727	ENSG00000104522.11_144698737_144698893	cg27528699	0.179	6.703
rs2680701	ENSG00000108375.7_56429861_56432347	cg04544475	0.192	5.87
rs6517046	ENSG00000156299.6_32638326_32639299	cg26648185	0.244	10.961
rs2017188	ENSG00000100031.14_25010743_25010873	cg07858489	-0.225	24.563
rs2017188	ENSG00000100031.14_25010743_25010873	cg20760467	-0.247	10.004
rs8136881	ENSG00000128408.7_45809572_45809896	cg00610021	-0.127	18.722
rs8136881	ENSG00000128408.7_45809572_45809896	cg08066140	-0.2	13.792
rs8136881	ENSG00000128408.7_45809572_45809896	cg07636688	-0.077	30.522
rs10943084	ENSG00000135314.8_73951037_73951451	cg01394339	-0.162	11.196
rs738526	ENSG00000128274.10_43088127_43090003	cg09744051	0.174	10.94
rs2017188	ENSG00000100031.14_25007042_25007212	cg07858489	-0.268	7.431
rs2017188	ENSG00000100031.14_25007042_25007212	cg20760467	-0.281	9.85
rs72695727	ENSG00000104522.11_144698276_144698634	cg27528699	0.22	5.139
rs3125815	ENSG00000116663.6_11733672_11734411	cg11069276	-0.071	10.422
rs4065275	ENSG00000073605.12_38066009_38066177	cg18711369	-0.12	5.252
rs4065275	ENSG00000073605.12_38066009_38066177	cg26971420	-0.034	6.544
rs142501950	ENSG00000106404.9_100875373_100875796	cg11744304	-0.274	220.107
rs142501950	ENSG00000106404.9_100875373_100875796	cg00282244	-0.115	353.539
rs6501819	ENSG00000177303.4_73496343_73497251	cg17901382	0.133	6.191
rs2017188	ENSG00000100031.14_25019747_25019883	cg07858489	-0.252	13.349
rs232826	ENSG00000162600.6_58999625_58999732	cg11243634	-0.089	35.064
rs232826	ENSG00000162600.6_58999625_58999732	cg05346878	0.117	15.189
rs3812560	ENSG00000187796.9_139258935_139259011	cg02516189	-0.178	5.25
rs117984499	ENSG00000159314.5_43481967_43482047	cg26471390	0.068	14.277
rs131756	ENSG00000205560.8_51016978_51017096	cg06530441	0.303	32.381
rs57966707	ENSG00000213413.2_99818383_99818443	cg18090197	-0.197	5.363
rs8041774	ENSG00000166965.8_91504848_91506349	cg23684204	0.055	16.428
rs6697769	ENSG00000116213.10_3547331_3548221	cg09798435	-0.06	21.349
rs28710291	ENSG00000177595.12_802195_802396	cg17628894	-0.12	5.886
rs4295576	ENSG00000013374.9_151074133_151075535	cg19553910	-0.145	14.525
rs4295576	ENSG00000013374.9_151074133_151075535	cg03480605	-0.129	11.879
rs8012514	ENSG00000182512.4_96009310_96011061	cg12096759	-0.225	24.656
rs3763348	ENSG00000240065.2_32825782_32825911	cg03465320	-0.263	11.998
rs3763348	ENSG00000240065.2_32825782_32825911	cg10817441	-0.201	12.821
rs79582484	ENSG00000103335.13_88803967_88804054	cg07326016	-0.154	43.092
rs3757387	ENSG00000128604.13_128577666_128577888	cg12816198	-0.204	6.777
rs6010749	ENSG00000060491.10_61437238_61439677	cg18753958	-0.14	8.135
rs2072304	ENSG00000065000.9_2129317_2129456	cg10746224	-0.071	6.501
rs292633	ENSG00000205060.6_134001427_134001803	cg04839520	-0.132	43.167
rs79582484	ENSG00000103335.13_88782341_88782527	cg07326016	-0.07	14.097
rs13283282	ENSG00000160447.6_131482673_131483197	cg13708974	-0.28	6.357
rs3827266	ENSG00000173638.12_46933690_46936054	cg22240348	-0.133	7.149
rs1578944	ENSG00000161618.4_49964876_49965057	cg14266348	0.15	31.01
rs1578944	ENSG00000161618.4_49964876_49965057	cg19216817	-0.1	19.243
rs4786365	ENSG00000005339.6_3929833_3930722	cg02528159	0.004	16.379
rs2304357	ENSG00000164880.11_1520891_1521124	cg04752818	0.13	8.922
rs7485855	ENSG00000177084.9_133254164_133254307	cg08087969	-0.132	7.123
rs7485855	ENSG00000177084.9_133254164_133254307	cg27364244	0.107	5.523
rs619289	ENSG00000101057.11_42333859_42333998	cg01086075	-0.059	15.66
rs7977815	ENSG00000132341.5_131357381_131357465	cg21344159	0.095	7.939
rs789863	ENSG00000041802.6_194371610_194371753	cg02072170	-0.042	9.474
rs61776290	ENSG00000120948.10_11076901_11077064	cg07357157	-0.125	5.309
rs10908821	ENSG00000215845.6_161008670_161008780	cg12898512	-0.21	12.066
rs232826	ENSG00000162600.6_59004467_59004982	cg11243634	-0.069	20.883
rs232826	ENSG00000162600.6_59004467_59004982	cg05346878	-0.061	19.596
rs702065	ENSG00000130254.5_5610650_5610699	cg16000406	-0.131	21.58
rs79582484	ENSG00000103335.13_88786210_88786368	cg07326016	-0.103	15.752
rs10501396	ENSG00000175115.7_65988625_65988718	cg23600533	0.097	11.517
rs34296882	ENSG00000025708.8_50964181_50964347	cg22070880	0.3	26.813
rs62522556	ENSG00000178209.10_145004104_145004230	cg14598846	0.292	7.349
rs62522556	ENSG00000178209.10_145004104_145004230	cg02331830	0.388	11.434
rs62522556	ENSG00000178209.10_145004104_145004230	cg10299941	0.186	75.29
rs131756	ENSG00000205560.8_51016204_51016449	cg06530441	0.212	6.336
rs35782477	ENSG00000129055.8_134204162_134204868	cg15484384	0.015	5.593
rs619289	ENSG00000101057.11_42340128_42340241	cg01086075	0.013	11.716
rs7961723	ENSG00000111361.7_124110514_124111703	cg11358741	0.144	9.199
rs12459949	ENSG00000105364.8_10368898_10369004	cg25580825	-0.01	6.243
rs588493	ENSG00000127337.2_69764486_69764578	cg16408865	0.136	14.952
rs140517	ENSG00000205560.8_51008005_51008097	cg19437142	-0.101	28.595
rs28710291	ENSG00000177595.12_804094_804469	cg17628894	-0.144	8.271
rs62522556	ENSG00000178209.10_145008803_145008898	cg10299941	0.097	12.265
rs12597563	ENSG00000103245.7_779753_780655	cg00936733	0.293	9.047
rs6537748	ENSG00000007341.12_113066140_113068733	cg24344074	0.007	18.642
rs62430832	ENSG00000105963.7_939056_939127	cg02006134	-0.161	9.507
rs12439272	ENSG00000137841.7_40584265_40584359	cg18175690	0.144	6.39
rs2017188	ENSG00000100031.14_25011008_25011094	cg07858489	-0.105	26.99
rs2017188	ENSG00000100031.14_25011008_25011094	cg20760467	-0.206	9.924
rs34976997	ENSG00000076944.7_7706591_7706739	cg15576517	-0.053	18.481
rs2277621	ENSG00000108771.6_40264623_40264751	cg02228675	0.023	6.312
rs6592521	ENSG00000137478.9_72560800_72560934	cg14864148	-0.176	14.255
