# Supplementary material for: Passive and active DNA methylation and the interplay with genetic variation in gene regulation
Source: eLife. 2013 Jun 4;2:e00523. doi: 10.7554/eLife.00523 (PMC3673336; doi:10.7554/eLife.00523)
Supplement: Figure 4—source data 1. — High confidence calls for INDEP, SME and SEM models in each cell-type. DOI: http://dx.doi.org/10.7554/eLife.00523.019 [file elife00523s002.zip › HC_MODEL_CALLS/HC_INDEP_T_RL]

SNP	EXON	METHYL	RHO_METHYL-EXPR	RL
rs1491823	ENSG00000149054.10_6976921_6979079	cg04053776	-0.78	341.627
rs6949315	ENSG00000158525.11_130007213_130007412	cg25510753	-0.73	79.183
rs6949315	ENSG00000158525.11_130008251_130008571	cg25510753	-0.724	24.318
rs9890200	ENSG00000006282.12_48626647_48626848	cg16312900	0.718	1010.446
rs9890200	ENSG00000006282.12_48626404_48626547	cg16312900	0.684	174.582
rs11231155	ENSG00000254772.4_62334871_62335000	cg02958126	-0.68	99.782
rs9890200	ENSG00000006282.12_48627346_48627476	cg16312900	0.673	12.433
rs2296805	ENSG00000124587.9_42933980_42934185	cg04706597	-0.668	6.664
rs9890200	ENSG00000006282.12_48626171_48626325	cg16312900	0.662	101.085
rs2296805	ENSG00000124587.9_42946007_42946958	cg04706597	-0.658	7.417
rs2296805	ENSG00000124587.9_42932528_42932667	cg04706597	-0.647	6.17
rs9890200	ENSG00000006282.12_48627569_48627673	cg16312900	0.646	46.721
rs9890200	ENSG00000006282.12_48625915_48625979	cg16312900	0.646	310.002
rs9890200	ENSG00000006282.12_48625644_48625814	cg16312900	0.634	134.227
rs3810232	ENSG00000170889.9_54704610_54704829	cg11569329	-0.625	24.081
rs9890200	ENSG00000006282.12_48628069_48628278	cg16312900	0.625	1491.654
rs9890200	ENSG00000006282.12_48628359_48628551	cg16312900	0.618	584.459
rs9890200	ENSG00000006282.12_48628872_48629040	cg16312900	0.616	49.717
rs2296805	ENSG00000124587.9_42932990_42933106	cg04706597	-0.614	5.076
rs9461375	ENSG00000124613.4_27368072_27371683	cg03503812	-0.612	48.863
rs2296805	ENSG00000124587.9_42933419_42933527	cg04706597	-0.608	7.306
rs3902025	ENSG00000167914.5_38133069_38134019	cg24910161	-0.604	10.564
rs9890200	ENSG00000006282.12_48627897_48627971	cg16312900	0.599	44.93
rs1566523	ENSG00000142794.11_21795181_21795390	cg02390115	-0.58	55.055
rs10792001	ENSG00000132740.3_68703705_68704559	cg06028808	0.58	22.224
rs2598415	ENSG00000167880.2_74002927_74006624	cg18657389	0.571	7.845
rs17553284	ENSG00000120675.4_43681314_43683045	cg15988970	-0.568	10.481
rs17046778	ENSG00000162994.11_55401927_55403122	cg02717117	-0.564	10.098
rs11136343	ENSG00000178209.10_145008486_145008613	cg07980830	-0.559	5.248
rs2074038	ENSG00000110455.9_44104719_44104861	cg20240860	-0.558	49.836
rs10916990	ENSG00000142794.11_21809636_21811498	cg17800788	-0.553	84.68
rs9890200	ENSG00000006282.12_48632593_48632673	cg16312900	0.552	6.927
rs28654603	ENSG00000116791.9_75171170_75172141	cg10128416	-0.55	6.371
rs62510527	ENSG00000172728.10_33228342_33230322	cg07391088	-0.522	25.679
rs7614981	ENSG00000168268.6_52562199_52562327	cg17372223	-0.524	27.956
rs7614981	ENSG00000168268.6_52563166_52563350	cg17372223	-0.517	30.379
rs7193472	ENSG00000197912.7_89603173_89604129	cg00439318	0.503	11.38
rs7614981	ENSG00000168268.6_52561633_52561734	cg17372223	-0.502	16.745
rs7614981	ENSG00000168268.6_52561310_52561391	cg17372223	-0.495	6.943
rs11940114	ENSG00000163697.11_40812044_40818276	cg03870448	-0.49	5.177
rs9269693	ENSG00000196126.6_32557420_32557625	cg23905789	0.488	775.974
rs3743963	ENSG00000196502.6_28621252_28621512	cg04270652	0.486	8.541
rs7614981	ENSG00000168268.6_52562029_52562089	cg17372223	-0.488	21.106
rs7614981	ENSG00000168268.6_52562877_52562951	cg17372223	-0.488	22.21
rs7614981	ENSG00000168268.6_52561845_52561947	cg17372223	-0.471	13.893
rs9471985	ENSG00000124587.9_42933782_42933843	cg19747945	-0.463	16.434
snp_17_79678096	ENSG00000214087.3_79648250_79648909	cg17913115	-0.46	21.295
rs6428489	ENSG00000117226.6_89472360_89473535	cg23627354	0.449	23.087
rs12173854	ENSG00000186470.7_26370550_26370831	cg21432745	0.448	7.869
rs35834087	ENSG00000089177.12_16252749_16254056	cg12117660	-0.443	13.294
rs4785568	ENSG00000245196.1_89584809_89588625	cg05288253	-0.442	9.667
rs7104487	ENSG00000132740.3_68707002_68708067	cg07511668	0.44	36.775
rs12190920	ENSG00000135587.4_109763746_109764087	cg00595678	-0.437	5.118
rs17551822	ENSG00000132305.15_86378420_86378648	cg10973622	-0.436	9.803
rs4902332	ENSG00000258289.2_65398856_65401913	cg04716996	0.433	9.152
rs665306	ENSG00000172732.6_65624597_65624902	cg04042106	-0.433	165.36
rs2669406	ENSG00000123360.7_54971644_54973023	cg16643603	-0.431	7.287
rs28622140	ENSG00000172728.10_33246433_33247316	cg10886225	0.43	26.218
rs10792001	ENSG00000132740.3_68682291_68682491	cg06028808	0.428	13.957
rs3809122	ENSG00000076067.6_56982924_56984745	cg19636672	-0.427	80.836
rs884181	ENSG00000165730.10_70644016_70646374	cg26627408	-0.426	48.123
rs6445534	ENSG00000163938.12_52724961_52725087	cg27294008	-0.419	5.643
rs2303284	ENSG00000125124.5_56535265_56535409	cg09906857	-0.415	5.433
rs665306	ENSG00000172757.7_65624564_65625014	cg04042106	-0.415	105.591
rs12173854	ENSG00000186470.7_26376757_26378546	cg21432745	0.412	81.028
rs769238	ENSG00000138686.5_122745595_122747148	cg23574427	0.412	5.259
rs10131002	ENSG00000258289.2_65398856_65401913	cg04716996	0.433	9.152
rs1878561	ENSG00000173295.2_8097891_8099954	cg11970804	0.721	9.292
rs2732317	ENSG00000172728.10_33228342_33230322	cg07391088	-0.522	5.958
rs1719266	ENSG00000166839.11_65223685_65224712	cg00152322	0.664	22.641
rs72603801	ENSG00000146707.9_76254839_76255000	cg17404449	-0.427	106.617
rs4562132	ENSG00000124613.4_27368072_27371683	cg03503812	-0.612	48.863
rs7075357	ENSG00000165985.7_16555742_16556706	cg01866359	0.514	5.624
rs2732316	ENSG00000172728.10_33246433_33247316	cg10886225	0.43	59.476
rs667555	ENSG00000172757.7_65624564_65625014	cg04042106	-0.415	8.658
rs28857918	ENSG00000116791.9_75171170_75172141	cg10128416	-0.55	37.066
rs2074038	ENSG00000110455.9_44105245_44105764	cg15894661	-0.565	53.607
rs9906084	ENSG00000006282.12_48625644_48625814	cg16312900	0.634	435.457
rs2074038	ENSG00000110455.9_44104974_44105127	cg15894661	-0.534	55.35
rs35445101	ENSG00000237541.3_32713568_32713849	cg17524162	0.644	572.498
rs11864726	ENSG00000197912.7_89603173_89604129	cg00439318	0.503	11.051
rs12268540	ENSG00000165730.10_70644016_70646374	cg26627408	-0.426	110.575
rs10916990	ENSG00000142794.11_21795181_21795390	cg02390115	-0.58	155.489
rs59364759	ENSG00000104518.6_144635377_144635930	cg04878745	-0.636	28.862
rs667555	ENSG00000172732.6_65624597_65624902	cg04042106	-0.433	13.559
rs57032387	ENSG00000135778.6_233105655_233105864	cg21690725	0.436	11.628
rs2296804	ENSG00000124587.9_42933980_42934185	cg04706597	-0.668	6.664
rs71365431	ENSG00000170889.9_54704610_54704829	cg11569329	-0.625	24.081
rs17773169	ENSG00000254772.4_62334871_62335000	cg02958126	-0.68	101.377
rs111946117	ENSG00000189339.7_1592939_1597458	cg03939105	-0.584	68.239
rs6699975	ENSG00000189339.7_1607817_1608285	cg03939105	0.411	262.442
rs17433780	ENSG00000117226.6_89472360_89473535	cg23627354	0.449	154.419
rs1129187	ENSG00000124587.9_42934242_42934395	cg04706597	-0.656	21.029
rs583182	ENSG00000132740.3_68707002_68708067	cg07511668	0.44	45.249
rs6044141	ENSG00000089177.12_16252749_16254056	cg12117660	-0.443	13.294
rs11648403	ENSG00000129925.5_425133_425256	cg26944245	-0.46	38.098
rs583182	ENSG00000132740.3_68703705_68704559	cg06028808	0.58	22.224
rs7261284	ENSG00000214078.6_34219414_34219500	cg13136677	0.413	7.608
rs6573585	ENSG00000258289.2_65410017_65411309	cg04716996	-0.461	71.654
rs28383456	ENSG00000237541.3_32714017_32714191	cg17524162	0.615	38.422
rs115867015	ENSG00000196735.6_32609087_32609335	cg24760581	0.428	198.374
rs11648403	ENSG00000129925.5_427671_427848	cg26944245	-0.471	16.139
rs7261284	ENSG00000214078.6_34219036_34219095	cg13136677	0.437	5.012
snp_6_42942186	ENSG00000124587.9_42946007_42946958	cg04706597	-0.658	32.446
rs2296804	ENSG00000124587.9_42932990_42933106	cg04706597	-0.614	5.076
rs111772743	ENSG00000205464.5_81608430_81608670	cg07807695	0.46	34.608
rs9906084	ENSG00000006282.12_48627346_48627476	cg16312900	0.673	16.279
rs6695303	ENSG00000008128.15_1635989_1636094	cg23611477	-0.534	9.024
rs2296804	ENSG00000124587.9_42933782_42933843	cg19747945	-0.463	13.422
rs28857918	ENSG00000116791.9_75172583_75172678	cg21906852	-0.429	6.639
rs67509210	ENSG00000186470.7_26376757_26378546	cg21432745	0.412	81.028
rs34276836	ENSG00000259577.1_52497086_52498071	cg03211327	-0.471	9.427
rs1129187	ENSG00000124587.9_42934520_42934596	cg04706597	-0.529	38.3
rs1129187	ENSG00000124587.9_42931608_42932209	cg04706597	-0.58	6.257
rs6501250	ENSG00000055483.10_76799467_76800060	cg17278466	-0.418	6.265
rs11656741	ENSG00000055483.10_76803041_76803718	cg17278466	-0.456	8.156
rs67509210	ENSG00000186470.7_26370550_26370831	cg21432745	0.448	7.869
rs17355357	ENSG00000125124.5_56535265_56535409	cg09906857	-0.415	23.095
rs7935551	ENSG00000168056.9_65321172_65321374	cg08965235	-0.423	16.239
rs7104351	ENSG00000132740.3_68682291_68682491	cg06028808	0.428	15.164
rs35365817	ENSG00000163701.13_9956935_9958086	cg05253480	-0.428	18.962
rs72769219	ENSG00000113319.7_80409357_80409739	cg07183876	-0.491	6.351
rs12549853	ENSG00000178209.10_145012319_145012408	cg22822867	-0.493	7.862
rs11161620	ENSG00000117054.8_76226807_76227055	cg22875332	0.412	18.854
rs12460	ENSG00000140471.12_101107119_101110322	cg09499109	0.437	13.765
rs7935551	ENSG00000168056.9_65319443_65319628	cg08965235	-0.414	6.309
rs11130306	ENSG00000168268.6_52562199_52562327	cg17372223	-0.524	18.022
rs11130306	ENSG00000163938.12_52724961_52725087	cg27294008	-0.419	110.276
rs11130306	ENSG00000163938.12_52721262_52721399	cg27294008	-0.417	43.091
rs2665963	ENSG00000167880.2_74002927_74006624	cg18657389	0.571	11.299
rs6445358	ENSG00000168268.6_52558386_52558747	cg17372223	-0.474	14.755
rs7575430	ENSG00000132305.15_86378420_86378648	cg10973622	-0.436	54.609
rs35093305	ENSG00000132740.3_68701263_68701381	cg04772025	0.487	6.176
rs1491823	ENSG00000149054.10_6976921_6979079	cg24420093	-0.728	179.632
rs1491823	ENSG00000149054.10_6976921_6979079	cg26870460	-0.568	889.608
rs1491823	ENSG00000149054.10_6976921_6979079	cg02416716	-0.356	23.72
rs9890200	ENSG00000006282.12_48632853_48633213	cg24438145	-0.479	30.179
rs9890200	ENSG00000006282.12_48626647_48626848	cg24438145	-0.596	19.002
rs9890200	ENSG00000006282.12_48628069_48628278	cg24438145	-0.592	14.68
rs9890200	ENSG00000006282.12_48626404_48626547	cg24438145	-0.621	5.462
rs9890200	ENSG00000006282.12_48628359_48628551	cg24438145	-0.599	9.67
rs9890200	ENSG00000006282.12_48626171_48626325	cg24438145	-0.535	46.39
rs9890200	ENSG00000006282.12_48627897_48627971	cg24438145	-0.575	12.277
rs11101980	ENSG00000168765.10_110198703_110199047	cg06932256	-0.521	165.037
rs2074038	ENSG00000110455.9_44089178_44089465	cg20240860	-0.533	14.142
rs2074038	ENSG00000110455.9_44089178_44089465	cg09339476	-0.52	98.872
rs2074038	ENSG00000110455.9_44105245_44105764	cg20240860	-0.462	246.881
rs2074038	ENSG00000110455.9_44105245_44105764	cg00452199	-0.501	26.093
rs2074038	ENSG00000110455.9_44105245_44105764	cg09339476	-0.486	2567.295
rs2239947	ENSG00000161265.6_36235392_36235441	cg14120049	0.376	9.379
rs9906084	ENSG00000006282.12_48625644_48625814	cg01811187	-0.52	192.801
rs2074038	ENSG00000110455.9_44104974_44105127	cg20240860	-0.525	35.613
rs2074038	ENSG00000110455.9_44104974_44105127	cg00452199	-0.523	6.585
rs2074038	ENSG00000110455.9_44104974_44105127	cg09339476	-0.498	373.858
rs2074038	ENSG00000110455.9_44104719_44104861	cg00452199	-0.508	20.62
rs2074038	ENSG00000110455.9_44104719_44104861	cg09339476	-0.465	396.407
rs35445101	ENSG00000237541.3_32713568_32713849	cg08269402	-0.59	12358.253
rs11101980	ENSG00000168765.10_110199334_110200293	cg06932256	-0.537	67.014
rs9890200	ENSG00000006282.12_48628872_48629040	cg24438145	-0.527	29.656
rs10916990	ENSG00000142794.11_21795181_21795390	cg00786952	-0.525	133.468
rs10916990	ENSG00000142794.11_21795181_21795390	cg17800788	-0.549	195.418
rs62116613	ENSG00000204920.4_44500245_44502477	cg20451226	-0.224	9.085
rs10916990	ENSG00000142794.11_21794934_21795078	cg00786952	-0.425	19.352
rs10916990	ENSG00000142794.11_21794934_21795078	cg17800788	-0.461	23.712
rs9890200	ENSG00000006282.12_48627569_48627673	cg24438145	-0.553	28.438
rs10916990	ENSG00000142794.11_21771437_21771712	cg00786952	-0.576	12.176
rs10916990	ENSG00000142794.11_21771437_21771712	cg17800788	-0.557	27.247
rs11101980	ENSG00000168765.10_110201622_110204364	cg06932256	-0.54	719.81
rs9890200	ENSG00000006282.12_48632593_48632673	cg24438145	-0.419	41.33
rs7975322	ENSG00000136014.7_95910336_95912129	cg17368254	-0.391	23.443
rs7975322	ENSG00000136014.7_95926605_95928102	cg27100916	-0.686	13.051
rs7975322	ENSG00000136014.7_95926605_95928102	cg16192751	-0.64	13.639
rs7975322	ENSG00000136014.7_95926605_95928102	cg17368254	-0.431	9
rs2074038	ENSG00000110455.9_44087729_44088251	cg20240860	-0.435	5.274
rs2074038	ENSG00000110455.9_44087729_44088251	cg09339476	-0.381	39.189
rs9890200	ENSG00000006282.12_48629330_48629541	cg16312900	0.547	22.399
rs9890200	ENSG00000006282.12_48629330_48629541	cg24438145	-0.482	41.983
rs35188965	ENSG00000113504.13_1050499_1052566	cg09050160	-0.539	21.995
rs35188965	ENSG00000113504.13_1050499_1052566	cg02762475	-0.339	38.126
rs35188965	ENSG00000113504.13_1050499_1052566	cg12146829	-0.57	15.721
rs1332018	ENSG00000134202.6_110280079_110280189	cg10807101	-0.28	17.092
rs35188965	ENSG00000113504.13_1063959_1064090	cg09050160	-0.563	11.794
rs35188965	ENSG00000113504.13_1063959_1064090	cg00509649	-0.491	5.873
rs35188965	ENSG00000113504.13_1063959_1064090	cg22172143	-0.56	5.678
rs35188965	ENSG00000113504.13_1063959_1064090	cg02762475	-0.364	72.128
rs35188965	ENSG00000113504.13_1063959_1064090	cg12146829	-0.561	8.989
rs2210913	ENSG00000160856.14_157650771_157650889	cg15602298	-0.416	6.818
rs6573585	ENSG00000258289.2_65410017_65411309	cg10851033	-0.426	6.317
rs11101980	ENSG00000168765.10_110207633_110208118	cg06932256	-0.386	11.3
rs8128040	ENSG00000182871.9_46932102_46933634	cg14356919	-0.216	7.51
rs2363755	ENSG00000129925.5_427378_427585	cg02609775	-0.209	15.651
rs2363755	ENSG00000129925.5_426136_426455	cg02609775	-0.344	30.383
rs2363755	ENSG00000129925.5_426544_426812	cg02609775	-0.326	27.981
rs35188965	ENSG00000113504.13_1064198_1064367	cg09050160	-0.538	12.36
rs35188965	ENSG00000113504.13_1064198_1064367	cg00509649	-0.459	8.022
rs35188965	ENSG00000113504.13_1064198_1064367	cg22172143	-0.536	7.328
rs35188965	ENSG00000113504.13_1064198_1064367	cg02762475	-0.368	66.129
rs35188965	ENSG00000113504.13_1064198_1064367	cg12146829	-0.517	22.913
rs4809140	ENSG00000197013.4_21719082_21721079	cg10741422	-0.341	9.742
rs4809140	ENSG00000197013.4_21719082_21721079	cg10655021	-0.197	18.927
rs2210913	ENSG00000160856.14_157648732_157648763	cg15602298	-0.391	9.073
rs910568	ENSG00000159788.13_3317795_3319778	cg19653907	-0.348	105.526
rs9269693	ENSG00000196126.6_32557420_32557625	cg07984380	0.446	1206.959
rs2210913	ENSG00000160856.14_157650492_157650560	cg15602298	-0.418	5.227
rs11101980	ENSG00000168765.10_110201436_110201531	cg06932256	-0.52	63.867
rs2977834	ENSG00000071894.9_145622055_145622144	cg17822911	-0.252	7.724
rs2210913	ENSG00000160856.14_157670249_157670375	cg15602298	-0.321	8.959
rs9906084	ENSG00000006282.12_48627346_48627476	cg01811187	-0.496	529.439
rs4735895	ENSG00000104714.8_564744_565284	cg00450029	0.595	8.113
rs2977834	ENSG00000071894.9_145618882_145619011	cg17822911	-0.115	5.841
rs12096737	ENSG00000163041.5_226259052_226259702	cg04233686	-0.321	11.99
rs12096737	ENSG00000163041.5_226259052_226259702	cg16532282	-0.163	17.067
rs2977834	ENSG00000071894.9_145634399_145634672	cg17822911	-0.008	7.215
rs9932977	ENSG00000168404.7_74729196_74729657	cg01046070	-0.282	5.316
rs61871956	ENSG00000089876.7_127569112_127569884	cg10121457	0.199	23.818
rs1999708	ENSG00000101161.6_62664194_62664453	cg04774229	-0.39	7.089
rs1999708	ENSG00000101161.6_62664194_62664453	cg12379775	-0.208	24.401
rs2363755	ENSG00000129925.5_424221_424399	cg02609775	-0.387	23.208
rs2363755	ENSG00000129925.5_427037_427164	cg02609775	-0.289	6.512
rs2167285	ENSG00000139182.9_7287923_7288131	cg22742344	-0.07	9.665
rs2167285	ENSG00000139182.9_7287923_7288131	cg20986280	0.161	7.901
rs2167285	ENSG00000139182.9_7287923_7288131	cg26338867	-0.009	11.391
rs2167285	ENSG00000139182.9_7287923_7288131	cg02413902	0.071	9.845
rs2363755	ENSG00000129925.5_424005_424151	cg02609775	-0.384	8.669
rs17046778	ENSG00000162994.11_55401927_55403122	cg25477606	-0.471	17.025
rs9932977	ENSG00000168404.7_74734351_74734789	cg01046070	-0.162	11.296
rs7639511	ENSG00000163864.10_139279027_139280234	cg03893701	-0.309	7.22
rs2167285	ENSG00000139182.9_7310537_7311541	cg26338867	-0.067	5.103
rs2167285	ENSG00000139182.9_7310537_7311541	cg02413902	0.106	5.018
rs2818400	ENSG00000165752.11_134020996_134021655	cg26298192	0.009	8.741
rs62522556	ENSG00000178209.10_145006803_145006880	cg14598846	0.361	6.457
rs62522556	ENSG00000178209.10_145006803_145006880	cg04255391	0.393	5.137
rs62522556	ENSG00000178209.10_145006803_145006880	cg19405177	-0.337	5.297
rs62522556	ENSG00000178209.10_145006803_145006880	cg07427475	0.259	13.316
rs56084453	ENSG00000186446.6_44775689_44778575	cg12386808	0.084	6.666
snp_19_7659313	ENSG00000076826.4_7676573_7678049	cg01403948	0.349	6.235
snp_19_7659313	ENSG00000076826.4_7676573_7678049	cg11931253	0.184	28.623
rs12543539	ENSG00000178209.10_145009366_145009481	cg00611614	-0.22	11.379
rs35188965	ENSG00000113504.13_1085347_1085588	cg02762475	-0.367	23.758
rs35188965	ENSG00000113504.13_1085347_1085588	cg12146829	-0.535	5.659
rs35188965	ENSG00000113504.13_1081692_1081859	cg09050160	-0.595	14.713
rs35188965	ENSG00000113504.13_1081692_1081859	cg02762475	-0.494	13.201
rs35188965	ENSG00000113504.13_1081692_1081859	cg12146829	-0.616	5.238
rs35188965	ENSG00000113504.13_1065398_1065593	cg02762475	-0.282	7.836
rs2167285	ENSG00000139182.9_7286169_7286364	cg22742344	-0.014	8.489
rs2167285	ENSG00000139182.9_7286169_7286364	cg20986280	0.099	9.622
rs2167285	ENSG00000139182.9_7286169_7286364	cg26338867	-0.029	9.478
rs2167285	ENSG00000139182.9_7286169_7286364	cg02413902	-0.052	9.395
rs11101980	ENSG00000168765.10_110200394_110200494	cg06932256	-0.336	17.334
rs2167285	ENSG00000139182.9_7303524_7303659	cg22742344	-0.003	5.8
rs2167285	ENSG00000139182.9_7303524_7303659	cg20986280	0.033	5.435
rs2167285	ENSG00000139182.9_7303524_7303659	cg02413902	0.083	5.371
rs2272666	ENSG00000071894.9_145620650_145620766	cg04843168	-0.144	12.524
rs35188965	ENSG00000113504.13_1083860_1084071	cg09050160	-0.405	6.697
rs35188965	ENSG00000113504.13_1083860_1084071	cg02762475	-0.236	21.238
rs2167285	ENSG00000139182.9_7282795_7283308	cg22742344	-0.074	5.974
rs2167285	ENSG00000139182.9_7282795_7283308	cg20986280	0.083	6.71
rs2167285	ENSG00000139182.9_7282795_7283308	cg26338867	-0.026	7.148
rs2167285	ENSG00000139182.9_7282795_7283308	cg02413902	0.006	6.899
rs2167285	ENSG00000139182.9_7303140_7303285	cg22742344	-0.065	5.011
rs7970462	ENSG00000135390.12_54069837_54071182	cg09709951	0.189	7.925
rs2123829	ENSG00000128915.7_60711808_60715961	cg21667061	-0.073	27.996
rs35188965	ENSG00000113504.13_1057586_1057764	cg02762475	-0.32	17.077
rs35188965	ENSG00000113504.13_1057586_1057764	cg12146829	-0.528	8.641
rs9932977	ENSG00000168404.7_74708858_74708998	cg01046070	-0.176	10.107
rs2272666	ENSG00000071894.9_145620480_145620570	cg04843168	-0.141	10.092
rs9906084	ENSG00000006282.12_48625026_48625128	cg01811187	-0.256	5.66
rs152234	ENSG00000197226.7_179289066_179291128	cg10126069	-0.19	22.492
rs152234	ENSG00000197226.7_179289066_179291128	cg12080675	-0.302	12.172
rs152234	ENSG00000197226.7_179289066_179291128	cg18487309	-0.189	18.767
rs152234	ENSG00000197226.7_179289066_179291128	cg17662369	-0.394	5.483
rs114835309	ENSG00000137411.10_30890227_30890331	cg20584679	0.129	18.908
rs1993939	ENSG00000151150.13_61815416_61815796	cg01033191	-0.251	5.98
rs7461545	ENSG00000104361.5_99202061_99205318	cg09965939	-0.15	24.293
rs1476602	ENSG00000108509.14_4882979_4883916	cg19427746	-0.387	11.423
rs12543539	ENSG00000178209.10_145011147_145011239	cg00611614	-0.002	23.017
rs2162943	ENSG00000167523.7_89735694_89737675	cg27113347	-0.356	5.943
rs2162943	ENSG00000167523.7_89735694_89737675	cg10062109	-0.194	14.961
rs2162943	ENSG00000167523.7_89735694_89737675	cg26598918	-0.108	19.928
rs2162943	ENSG00000167523.7_89735694_89737675	cg00001687	-0.106	6.269
rs34586090	ENSG00000113319.7_80521497_80525975	cg17330048	-0.401	5.928
rs1476602	ENSG00000108509.14_4890249_4890665	cg19427746	-0.364	97.186
rs45500792	ENSG00000248098.2_41930343_41930910	cg03281705	0.104	13.834
rs72769219	ENSG00000113319.7_80409357_80409739	cg15620250	-0.414	18.624
rs45500792	ENSG00000255730.1_41930343_41930906	cg03281705	0.104	13.807
rs12549853	ENSG00000178209.10_145012319_145012408	cg17960164	-0.288	7.687
rs35188965	ENSG00000113504.13_1093648_1093770	cg00509649	-0.398	5.288
rs35188965	ENSG00000113504.13_1093648_1093770	cg02762475	-0.321	15.594
rs35188965	ENSG00000113504.13_1093648_1093770	cg12146829	-0.444	5.34
rs62089216	ENSG00000188126.7_73611584_73611681	cg00204465	0.165	6.784
rs62089216	ENSG00000188126.7_73611584_73611681	cg12184886	0.18	8.424
rs114835309	ENSG00000137411.10_30889893_30890018	cg20584679	0.216	9.213
rs10992740	ENSG00000188938.10_96213024_96213265	cg24761882	-0.057	5.888
rs2286239	ENSG00000005436.9_75889832_75891909	cg15577559	0.328	5.024
rs1728786	ENSG00000184939.6_68596947_68601039	cg02508848	-0.25	19.455
rs35188965	ENSG00000113504.13_1077948_1078122	cg02762475	-0.275	17.666
rs35188965	ENSG00000113504.13_1077948_1078122	cg12146829	-0.43	6.7
rs62089216	ENSG00000188126.7_73617111_73617256	cg12184886	0.084	6.593
rs1999708	ENSG00000130590.9_62605466_62606885	cg12379775	-0.173	5.897
rs17723229	ENSG00000136573.6_11412252_11412398	cg09697033	-0.149	13.564
rs55967823	ENSG00000188126.7_73620851_73620996	cg04070976	-0.13	5.816
rs72769219	ENSG00000113319.7_80256491_80256845	cg15620250	-0.242	32.721
rs6442101	ENSG00000047849.17_47892182_47894529	cg17215036	-0.127	13.389
rs9616617	ENSG00000100427.11_50497820_50500086	cg03454920	-0.245	6.065
rs10791824	ENSG00000172818.5_65562517_65564690	cg01097872	0.398	10.109
rs10791824	ENSG00000172818.5_65562517_65564690	cg26683025	0.199	32.676
rs10791824	ENSG00000172818.5_65562517_65564690	cg19694099	0.139	9.755
rs12056000	ENSG00000121716.11_99955843_99955989	cg21873567	0.323	47.094
rs114835309	ENSG00000137411.10_30893657_30893785	cg20584679	-0.092	5.086
rs13283282	ENSG00000160447.6_131481965_131482107	cg13708974	-0.249	6.491
rs13283282	ENSG00000160447.6_131481965_131482107	cg07950002	-0.254	6.32
rs141771998	ENSG00000074319.6_18505417_18505619	cg05578937	0.209	11.82
rs35188965	ENSG00000113504.13_1053464_1053597	cg09050160	-0.251	5.087
rs35188965	ENSG00000113504.13_1053464_1053597	cg02762475	-0.131	7.177
rs55843340	ENSG00000133026.7_8395615_8395827	cg04326023	0.212	6.609
rs4663807	ENSG00000184182.14_238881734_238881867	cg27646965	-0.191	23.83
rs35188965	ENSG00000113504.13_1073748_1073916	cg02762475	-0.278	7.532
rs13046468	ENSG00000159267.9_38269160_38269431	cg21258596	0.321	13.376
rs55843340	ENSG00000170037.7_7842831_7843067	cg04326023	0.08	5.748
rs55967823	ENSG00000188126.7_73613890_73614002	cg04070976	-0.012	7.77
rs3743884	ENSG00000086504.10_418328_418414	cg26913058	0.286	6.175
rs3743884	ENSG00000086504.10_418328_418414	cg12437481	0.241	5.257
rs2676532	ENSG00000037042.7_40811852_40811964	cg03582285	0.21	6.133
rs2676532	ENSG00000037042.7_40811852_40811964	cg21854286	0.149	8.323
rs12924572	ENSG00000174177.7_88780544_88780635	cg04155793	0.147	5.307
rs1051009	ENSG00000182557.2_4391101_4391498	cg09832947	-0.177	7.34
rs35188965	ENSG00000113504.13_1076253_1076351	cg02762475	-0.275	11.059
rs7614981	ENSG00000163938.12_52728053_52728119	cg17372223	-0.485	6.897
rs910857	ENSG00000125875.8_442980_443197	cg11959399	0.128	8.27
rs910857	ENSG00000125875.8_442980_443197	cg00432454	0.166	9.953
rs3733346	ENSG00000145214.9_956927_957078	cg00846425	0.07	13.425
rs3743846	ENSG00000167962.7_2048703_2048853	cg26804891	0.069	14.153
rs17551822	ENSG00000132305.15_86406556_86406745	cg06002975	-0.096	8.484
rs17551822	ENSG00000132305.15_86406556_86406745	cg18825430	-0.082	7.258
rs45500792	ENSG00000142046.9_41888677_41889988	cg03281705	0.003	8.392
rs798118	ENSG00000198690.4_31196715_31198100	cg14829155	-0.29	6.941
rs798118	ENSG00000198690.4_31196715_31198100	cg08109568	-0.239	6.858
rs114835309	ENSG00000137411.10_30883758_30883824	cg20584679	0.12	11.112
rs9932977	ENSG00000168404.7_74709222_74709302	cg01046070	-0.22	8.055
rs4115670	ENSG00000164930.6_104312184_104312512	cg24115571	-0.158	5.598
rs2277621	ENSG00000108771.6_40260000_40260126	cg00647820	0.115	6.024
rs10875769	ENSG00000172640.2_48596081_48597170	cg00796672	0.073	18.722
rs2926770	ENSG00000103335.13_88786210_88786368	cg08968329	-0.115	10.164
rs152234	ENSG00000197226.7_179300119_179300248	cg12080675	-0.233	5.194
rs6716254	ENSG00000172845.9_174777798_174777994	cg09989631	0.056	24.299
