# Supplementary material for: Passive and active DNA methylation and the interplay with genetic variation in gene regulation
Source: eLife. 2013 Jun 4;2:e00523. doi: 10.7554/eLife.00523 (PMC3673336; doi:10.7554/eLife.00523)
Supplement: Figure 4—source data 1. — High confidence calls for INDEP, SME and SEM models in each cell-type. DOI: http://dx.doi.org/10.7554/eLife.00523.019 [file elife00523s002.zip › HC_MODEL_CALLS/HC_SEM_F_RL]

SNP	EXON	METHYL	RHO_METHYL-EXPR	RL
rs75820577	ENSG00000106236.3_98257714_98259180	cg13585675	0.63	159.467
rs2282302	ENSG00000143631.9_152274651_152287223	cg20694572	0.604	3.06
rs13392664	ENSG00000144488.10_239038769_239041928	cg22532774	-0.568	12.77
rs10908821	ENSG00000215845.6_161007421_161007865	cg11578532	-0.563	33.305
rs79474547	ENSG00000106236.3_98248955_98249171	cg15903624	0.554	54.708
rs75820577	ENSG00000106236.3_98254234_98254478	cg13585675	0.544	14.205
rs75399572	ENSG00000204209.6_33287788_33288001	cg26919618	-0.511	2.018
rs4809324	ENSG00000258366.2_62328113_62328416	cg10615591	-0.488	1.262
rs79037040	ENSG00000104689.5_23047965_23049526	cg23882019	-0.471	3.884
rs10908821	ENSG00000215845.6_161008670_161008780	cg11578532	-0.454	4.204
rs57254474	ENSG00000104689.5_23082269_23082639	cg23907004	0.433	2.637
rs71472433	ENSG00000140323.4_40659259_40663257	cg21165061	0.419	93.113
rs10469888	ENSG00000144115.11_88485417_88486146	cg04169830	0.39	1.76
rs12479385	ENSG00000144488.10_239038769_239041928	cg22532774	-0.568	27.573
rs79037040	ENSG00000104689.5_23082269_23082639	cg23907004	0.433	5.028
rs847157	ENSG00000128713.10_176973635_176974722	cg13158481	0.44	15.032
rs3130260	ENSG00000204209.6_33287788_33288001	cg26919618	-0.511	2.018
rs10865489	ENSG00000144115.11_88470979_88472892	cg04169830	0.375	1.494
rs4605132	ENSG00000140323.4_40659259_40663257	cg21165061	0.419	6.292
rs847148	ENSG00000128710.5_176981307_176982306	cg03429569	0.422	2.828
rs9512026	ENSG00000180730.3_26618735_26621204	cg05868813	-0.413	9.861
rs11101980	ENSG00000168765.10_110201436_110201531	cg05793930	0.397	52.87
rs11169826	ENSG00000139629.9_51745682_51748276	cg00092400	-0.534	208.58
rs4729459	ENSG00000106236.3_98257714_98259180	cg13585675	0.63	159.467
rs2281925	ENSG00000243509.2_62328021_62328544	cg10615591	-0.508	6.972
rs4237901	ENSG00000139629.9_51773075_51773668	cg00092400	-0.511	2.596
rs4237901	ENSG00000139629.9_51751914_51752045	cg00092400	-0.376	4.23
rs4237901	ENSG00000139629.9_51752916_51753116	cg00092400	-0.508	3.22
rs4729459	ENSG00000106236.3_98254234_98254478	cg13585675	0.544	14.205
rs6500487	ENSG00000051523.5_88713163_88713246	cg08177833	-0.39	4.88
rs10908821	ENSG00000215845.6_161007421_161007865	cg00329300	-0.423	31.738
rs847148	ENSG00000128710.5_176983682_176984670	cg15767955	0.371	2.883
rs10908821	ENSG00000215845.6_161008670_161008780	cg00329300	-0.343	4.07
rs4809324	ENSG00000258366.2_62328113_62328416	cg03339910	-0.463	1.339
rs11202278	ENSG00000148671.7_88729957_88730019	cg01754756	-0.319	1.404
rs774896	ENSG00000135454.8_58019678_58020744	cg05771369	0.313	1.675
