# Supplementary material for: Passive and active DNA methylation and the interplay with genetic variation in gene regulation
Source: eLife. 2013 Jun 4;2:e00523. doi: 10.7554/eLife.00523 (PMC3673336; doi:10.7554/eLife.00523)
Supplement: Figure 4—source data 1. — High confidence calls for INDEP, SME and SEM models in each cell-type. DOI: http://dx.doi.org/10.7554/eLife.00523.019 [file elife00523s002.zip › HC_MODEL_CALLS/HC_SEM_L_RL]

SNP	EXON	METHYL	RHO_METHYL-EXPR	RL
rs269913	ENSG00000022556.10_55493530_55495096	cg04887076	-0.839	5.752
rs269913	ENSG00000022556.10_55512128_55512510	cg04887076	-0.809	8.527
rs269913	ENSG00000022556.10_55481367_55481663	cg04887076	-0.771	1.463
rs12756391	ENSG00000064886.8_111743393_111744007	cg23631538	-0.689	16.835
rs9890200	ENSG00000006282.12_48627569_48627673	cg05652817	0.689	14.402
rs11136299	ENSG00000177335.6_144120679_144120986	cg07770222	-0.611	11.121
rs10762498	ENSG00000122863.5_73766930_73773322	cg09686390	0.582	5.863
rs2438209	ENSG00000104341.10_98863625_98865241	cg16336586	0.519	3.344
rs3733346	ENSG00000145214.9_962070_962195	cg00846425	0.466	13.264
rs73222027	ENSG00000257127.1_92822810_92824730	cg13003571	-0.443	15.268
rs131756	ENSG00000205560.8_51015286_51015463	cg24363820	0.415	6.82
rs10989064	ENSG00000235953.2_103154520_103156151	cg21231550	-0.415	2.487
rs2220894	ENSG00000185483.6_64643111_64647181	cg12467223	0.403	8.415
rs7707836	ENSG00000112874.5_102884556_102886672	cg09166085	-0.396	2.322
rs6771160	ENSG00000196653.6_44762365_44765323	cg21672276	-0.394	3.543
rs3733346	ENSG00000145214.9_962267_962352	cg00846425	0.386	4.965
rs2364480	ENSG00000111321.5_6499826_6500731	cg15784615	-0.381	11.79
rs2009473	ENSG00000186446.6_44775689_44778575	cg04389838	-0.378	4.421
rs3733346	ENSG00000145214.9_961668_961815	cg00846425	0.374	8.924
rs4728142	ENSG00000128604.13_128577666_128577888	cg14349538	-0.362	1.787
rs1617734	ENSG00000129993.9_88947699_88947897	cg26927634	-0.361	1.135
rs13279639	ENSG00000171045.10_143351846_143353052	cg08929713	0.36	1.799
rs1109305	ENSG00000166452.7_8938834_8939666	cg03067403	-0.354	1.771
rs10230286	ENSG00000106125.14_30830781_30831190	cg22870609	0.333	2.27
snp_20_16553108	ENSG00000089177.12_16252749_16254056	cg12685100	0.324	27.56
snp_20_16553108	ENSG00000089177.12_16359450_16360808	cg12685100	0.323	19.005
rs909685	ENSG00000100321.10_39773603_39774386	cg10186219	0.631	5.906
rs4483186	ENSG00000036448.5_2092588_2093380	cg09618998	0.444	14.779
rs12578375	ENSG00000257127.1_92822810_92824730	cg13003571	-0.443	12.865
rs11692739	ENSG00000163040.10_132289237_132290354	cg06727065	-0.405	12.138
rs11692739	ENSG00000163040.10_132290842_132291239	cg06727065	-0.401	13.691
rs11692739	ENSG00000163040.10_132286754_132288400	cg06727065	-0.36	19.812
rs74692061	ENSG00000112874.5_102884556_102886672	cg09166085	-0.396	3.788
rs11674634	ENSG00000163040.10_132290437_132290514	cg06727065	-0.418	18.406
rs2449529	ENSG00000104341.10_98863625_98865241	cg16336586	0.519	14.35
rs12949521	ENSG00000072210.11_19578871_19580909	cg24275195	0.499	38.405
rs2006084	ENSG00000157326.14_24437966_24438488	cg16779295	0.343	3.429
rs535708	ENSG00000130770.12_28573100_28573417	cg23394462	0.311	26.031
rs11674634	ENSG00000163040.10_132290586_132290642	cg06727065	-0.367	2.19
rs12327638	ENSG00000249756.1_21634858_21639390	cg08173515	-0.446	2.905
rs6480591	ENSG00000122863.5_73766930_73773322	cg09686390	0.582	10.725
rs12973968	ENSG00000022556.10_55512128_55512510	cg04887076	-0.809	121.967
rs13039785	ENSG00000234516.1_628647_629157	cg24012925	-0.588	10.921
rs62483497	ENSG00000205236.5_102277472_102278080	cg12889045	0.387	6.284
rs3733349	ENSG00000145214.9_962070_962195	cg00846425	0.466	17.001
rs12973968	ENSG00000022556.10_55501870_55502040	cg25651476	-0.819	41.9
rs462687	ENSG00000157601.9_42830455_42831141	cg16751754	-0.308	3.968
rs2269567	ENSG00000188820.8_116784446_116784934	cg11045746	-0.594	13.533
rs942632	ENSG00000111846.11_10528589_10530069	cg09195098	-0.61	27.659
rs2292973	ENSG00000108262.9_27903238_27903468	cg04498198	0.343	1.252
rs79490411	ENSG00000117481.5_46810473_46810816	cg13488501	-0.326	8.84
rs34261211	ENSG00000022556.10_55501390_55501560	cg25651476	-0.788	2.205
rs942632	ENSG00000111846.11_10626650_10629601	cg09195098	-0.526	2.692
rs10118701	ENSG00000235953.2_103154520_103156151	cg21231550	-0.415	2.765
rs12973968	ENSG00000022556.10_55493530_55495096	cg04887076	-0.839	37.394
rs58968032	ENSG00000109689.10_27019333_27019606	cg03183631	0.312	1.832
rs1464264	ENSG00000188042.5_235401685_235405697	cg13484324	0.411	3.903
rs34261211	ENSG00000022556.10_55481367_55481663	cg04887076	-0.771	11.089
rs12056975	ENSG00000165138.11_101493611_101498905	cg01104554	0.474	35.143
rs13021601	ENSG00000169629.7_113145601_113147824	cg07905836	-0.404	3.551
rs7194153	ENSG00000103034.9_58545326_58547523	cg05725404	-0.509	53.707
rs60675447	ENSG00000229676.2_22846602_22850472	cg00832635	0.393	19.05
rs6135798	ENSG00000089177.12_16359450_16360808	cg12685100	0.323	24.837
rs3733349	ENSG00000145214.9_961668_961815	cg00846425	0.374	9.94
rs73811400	ENSG00000109689.10_27003839_27004016	cg03183631	0.371	3.022
rs12453452	ENSG00000072210.11_19551839_19552437	cg02092149	0.466	7.4
rs910244	ENSG00000065308.4_52362200_52368068	cg26301143	0.584	69.734
rs37396	ENSG00000130844.11_54079951_54083523	cg20646939	0.319	3.278
rs1879813	ENSG00000169860.4_152552736_152555841	cg07546334	0.588	1.135
rs2292426	ENSG00000145476.10_187131623_187134616	cg24794857	-0.448	24.116
rs10150828	ENSG00000119673.10_74035763_74036587	cg20273387	0.314	14.788
rs7240920	ENSG00000046604.7_29104411_29104548	cg03595626	0.312	2.995
rs28706770	ENSG00000182636.4_23930565_23932450	cg24137567	0.399	1.351
rs9616333	ENSG00000188511.8_50013292_50014308	cg12277653	0.454	1.637
rs4941428	ENSG00000120659.10_43180633_43182149	cg02099194	-0.402	14.959
rs11978517	ENSG00000106125.14_30830781_30831190	cg22870609	0.333	4.866
rs2364481	ENSG00000111321.5_6499826_6500731	cg15784615	-0.381	11.79
snp_18_29079330	ENSG00000046604.7_29100766_29100927	cg03595626	0.361	4.693
rs1979396	ENSG00000153395.5_1461538_1463950	cg00857851	-0.582	3.23
rs12949521	ENSG00000072210.11_19575034_19575269	cg24275195	0.426	5.747
rs11730235	ENSG00000109689.10_27010050_27010150	cg03183631	0.31	1.252
rs2717685	ENSG00000085644.8_3190690_3192804	cg05597908	0.368	2.448
rs4910395	ENSG00000110328.5_11292423_11292837	cg12511310	0.43	2.522
rs1979396	ENSG00000153395.5_1494815_1495029	cg00857851	-0.429	16.021
rs4887029	ENSG00000140403.7_78557823_78558381	cg04963153	0.365	4.594
rs9693074	ENSG00000171045.10_143351846_143353052	cg08929713	0.36	7.465
rs62430832	ENSG00000105963.7_938670_938898	cg04786889	-0.436	6.23
rs62483499	ENSG00000105808.11_102279570_102279646	cg12889045	0.34	2.399
rs62483499	ENSG00000228049.3_102279570_102279646	cg12889045	0.34	2.399
rs1925847	ENSG00000133104.7_36886282_36886372	cg11583802	0.348	1.564
rs1671200	ENSG00000160439.9_55559697_55559909	cg03707118	0.326	7.149
rs1029420	ENSG00000182511.7_91437166_91437288	cg07718650	0.386	21.861
rs2669427	ENSG00000147650.6_105501459_105503767	cg11091914	-0.535	7.372
rs9808074	ENSG00000247886.1_3621725_3622828	cg19183742	0.322	1.381
rs62430832	ENSG00000105963.7_937540_938586	cg04786889	-0.398	7.018
rs754555	ENSG00000105928.9_24737972_24738878	cg09333471	-0.332	3.965
rs55905777	ENSG00000164253.8_76726758_76729112	cg15160263	0.32	1.946
rs4238156	ENSG00000150457.6_21547171_21549503	cg11192895	0.474	4.048
rs6592794	ENSG00000033327.8_77937511_77938097	cg01102379	0.31	5.107
snp_5_95333667	ENSG00000118985.10_95236660_95236784	cg11150614	-0.358	3.155
rs7458118	ENSG00000136237.12_22157909_22162139	cg15559162	0.535	5.32
rs12534670	ENSG00000242265.1_94292646_94299007	cg06943865	0.334	1.175
rs577912	ENSG00000133116.6_33634816_33635917	cg23584087	0.395	17.785
rs10044837	ENSG00000168916.10_123982372_123984826	cg06055229	-0.544	6.068
rs4985742	ENSG00000179598.4_17104309_17106412	cg00572586	-0.381	7.231
rs910244	ENSG00000065308.4_52370397_52370540	cg26301143	0.333	2.179
rs13263083	ENSG00000158106.8_144461082_144461248	cg14317001	0.333	5.389
rs55742486	ENSG00000124491.9_6152046_6152182	cg20817661	-0.38	1.975
rs2995300	ENSG00000130640.8_135098960_135099132	cg04070692	-0.316	1.024
rs924584	ENSG00000038427.11_82832826_82838087	cg02318282	0.359	3.845
rs10079602	ENSG00000168916.10_123979204_123979376	cg06055229	-0.57	21.05
rs6833053	ENSG00000109689.10_27009155_27009322	cg03183631	0.361	8.752
rs12212284	ENSG00000096433.5_33663489_33664351	cg17865955	0.316	1.809
rs6876036	ENSG00000168916.10_123979937_123980354	cg06055229	-0.594	7.88
rs10044837	ENSG00000168916.10_124079777_124081118	cg06055229	-0.534	3.757
rs5017734	ENSG00000065802.7_239355025_239360891	cg04738700	-0.366	5.211
rs4812772	ENSG00000124191.11_42682939_42683166	cg21699894	-0.454	1.358
rs1724603	ENSG00000128833.8_52484519_52486251	cg07567679	0.354	2.68
rs11770210	ENSG00000136193.10_29959719_29963731	cg04858110	0.422	1.95
rs28529764	ENSG00000163082.9_223423066_223425667	cg11300809	-0.527	6.442
rs10892737	ENSG00000137642.7_121500205_121504387	cg22110998	-0.387	3.568
rs4483186	ENSG00000036448.5_2092588_2093380	cg02243278	0.452	6.915
rs12756391	ENSG00000064886.8_111743393_111744007	cg24641737	-0.616	17.633
rs12756391	ENSG00000064886.8_111743393_111744007	cg26518580	-0.689	54.146
rs12756391	ENSG00000064886.8_111743393_111744007	cg19269039	-0.669	10.734
rs12756391	ENSG00000064886.8_111743393_111744007	cg08864105	-0.665	7.495
rs12756391	ENSG00000064886.8_111743393_111744007	cg00619207	-0.616	20.09
rs12756391	ENSG00000064886.8_111743393_111744007	cg20970369	-0.53	6.119
rs12756391	ENSG00000064886.8_111743393_111744007	cg09826895	-0.498	3.809
rs34261211	ENSG00000022556.10_55501390_55501560	cg24307499	0.691	36.673
rs34261211	ENSG00000022556.10_55481367_55481663	cg24307499	0.695	2.178
rs12756391	ENSG00000162777.12_111743015_111743311	cg20970369	-0.632	25.372
rs12756391	ENSG00000162777.12_111743015_111743311	cg09826895	-0.569	13.761
rs116374404	ENSG00000204472.7_31584593_31584798	cg25403205	-0.282	2.708
rs12756391	ENSG00000162777.12_111729796_111730303	cg09826895	-0.506	26.196
rs12756391	ENSG00000162777.12_111730753_111730992	cg09826895	-0.49	7.383
rs131756	ENSG00000205560.8_51015286_51015463	cg05156901	0.387	2.798
rs12756391	ENSG00000162777.12_111731324_111731408	cg09826895	-0.439	5.13
rs12756391	ENSG00000162777.12_111742245_111742420	cg09826895	-0.447	6.258
