# Supplementary material for: Passive and active DNA methylation and the interplay with genetic variation in gene regulation
Source: eLife. 2013 Jun 4;2:e00523. doi: 10.7554/eLife.00523 (PMC3673336; doi:10.7554/eLife.00523)
Supplement: Figure 4—source data 1. — High confidence calls for INDEP, SME and SEM models in each cell-type. DOI: http://dx.doi.org/10.7554/eLife.00523.019 [file elife00523s002.zip › HC_MODEL_CALLS/HC_SEM_T_RL]

SNP	EXON	METHYL	RHO_METHYL-EXPR	RL
rs1684051	ENSG00000166839.11_65249442_65251042	cg00152322	0.73	1.497
rs12190920	ENSG00000185250.10_109761659_109762374	cg00595678	-0.651	1.47
rs12190920	ENSG00000135587.4_109761966_109762374	cg00595678	-0.629	1.111
rs224823	ENSG00000205464.5_81600434_81600669	cg07807695	0.574	2.084
rs9892353	ENSG00000182534.7_74675653_74676961	cg07851243	-0.56	1.413
rs1478890	ENSG00000136573.6_11421412_11422113	cg22826986	-0.539	2.855
rs2133822	ENSG00000197013.4_21719082_21721079	cg08370080	-0.507	2.63
rs2294624	ENSG00000131634.8_1584231_1584556	cg26552163	-0.494	2.33
rs1054391	ENSG00000087087.13_100478906_100479034	cg18683606	0.489	1.579
rs4853830	ENSG00000130508.6_1635659_1638095	cg19300414	0.612	1.627
rs6937280	ENSG00000112139.9_37598455_37605235	cg20053110	0.667	5.164
rs9890200	ENSG00000006282.12_48629330_48629541	cg21785145	0.59	19.27
rs28648517	ENSG00000182534.7_74675653_74676961	cg07851243	-0.56	1.413
rs61876748	ENSG00000177697.12_838133_838834	cg18313182	-0.547	22.007
rs1053560	ENSG00000042445.9_85569211_85570504	cg03728395	-0.451	2.049
rs895572	ENSG00000184182.14_238949929_238951236	cg22102996	-0.564	12.186
rs11650132	ENSG00000198496.5_41291833_41292350	cg07054526	0.451	2.454
rs10790714	ENSG00000154134.10_124748480_124748692	cg02940147	-0.46	15.204
rs2061831	ENSG00000136573.6_11421412_11422113	cg22826986	-0.539	9.106
rs2835660	ENSG00000182670.9_38453896_38456631	cg09316688	-0.415	4.683
rs6685187	ENSG00000159445.8_151846060_151847404	cg13869942	-0.517	11.07
rs6960273	ENSG00000158528.7_94919403_94925727	cg13103485	-0.54	9.797
rs1763606	ENSG00000173641.12_16340523_16342254	cg21214613	-0.419	12.155
rs137114	ENSG00000189306.6_42905974_42909001	cg11341438	0.467	3.095
rs61876748	ENSG00000177697.12_837942_838028	cg18313182	-0.591	21.137
rs3813591	ENSG00000197134.5_22270779_22273901	cg25360861	-0.545	10.227
rs12169571	ENSG00000186716.14_23657620_23660224	cg25321720	-0.514	42.639
rs11074911	ENSG00000196502.6_28621252_28621512	cg04270652	0.486	1.579
rs10882666	ENSG00000119977.13_97442408_97442561	cg09465149	0.411	7.671
rs34261211	ENSG00000160439.9_55559414_55559625	cg05215830	0.487	3.145
rs114835309	ENSG00000137411.10_30890227_30890331	cg00934322	0.473	1.383
rs8102781	ENSG00000197128.5_57980954_57985789	cg01017773	-0.459	2.461
rs2409780	ENSG00000136573.6_11414167_11414346	cg22826986	-0.558	2.255
rs11219821	ENSG00000154134.10_124749086_124749237	cg07451926	-0.45	1.636
rs663045	ENSG00000085491.10_108677442_108679459	cg24323958	-0.541	8.683
rs605054	ENSG00000141556.13_80887238_80887376	cg03077331	-0.457	1.658
rs61876748	ENSG00000177697.12_836251_836442	cg20225915	-0.522	1.441
rs9480949	ENSG00000185250.10_109761659_109762374	cg00595678	-0.651	2.303
rs28565539	ENSG00000162341.9_68855343_68858072	cg18503234	-0.545	132.486
snp_12_58163305	ENSG00000123427.11_58174038_58176324	cg26620147	-0.65	3.983
rs114256877	ENSG00000204681.5_29574674_29574781	cg04517749	0.567	3.094
rs61876748	ENSG00000177697.12_835551_836153	cg18313182	-0.496	5.002
rs2013383	ENSG00000198933.4_45772630_45773703	cg10024583	-0.496	1.319
rs3784837	ENSG00000131634.8_1584231_1584556	cg26552163	-0.494	5.258
rs9487098	ENSG00000135587.4_109761966_109762374	cg00595678	-0.629	2.214
rs12453233	ENSG00000198933.4_45774077_45774199	cg10024583	-0.449	11.146
rs60988380	ENSG00000086062.7_33110635_33113584	cg14080050	-0.538	2.032
rs2013383	ENSG00000198933.4_45786091_45786818	cg10024583	-0.514	4.714
rs8133591	ENSG00000159228.8_37442239_37442702	cg03841977	-0.413	1.453
rs13046468	ENSG00000159267.9_38269160_38269431	cg20218907	0.445	3.429
rs2228422	ENSG00000113716.8_149389674_149390171	cg07472647	0.494	7.816
rs6151429	ENSG00000100299.12_51065984_51066607	cg10770023	-0.428	1.65
rs6065	ENSG00000091640.2_4863529_4863613	cg07333510	0.441	13.393
rs2013383	ENSG00000198933.4_45787864_45789427	cg10024583	-0.55	3.045
rs112278787	ENSG00000090565.10_475619_476720	cg03363565	0.483	7.129
rs7793918	ENSG00000155034.13_5540119_5541662	cg11554295	0.548	4.218
rs114989548	ENSG00000135074.11_157002611_157002783	cg07575896	-0.615	87.932
rs824190	ENSG00000179455.5_23810454_23813164	cg19903927	-0.65	20.589
rs7789699	ENSG00000164897.8_150779262_150780211	cg06807926	0.453	3.579
rs2210913	ENSG00000160856.14_157665830_157666117	cg15602298	-0.536	2.419
rs56204927	ENSG00000120645.7_283765_287626	cg10356759	-0.75	39.788
rs56204927	ENSG00000120645.7_283765_287626	cg13147090	-0.595	15.168
rs7975322	ENSG00000136014.7_95926605_95928102	cg13879483	-0.501	5.607
rs56204927	ENSG00000120645.7_247433_248520	cg10356759	-0.633	1.739
rs66606313	ENSG00000160113.3_17342694_17343435	cg17526513	-0.536	1.634
rs10790713	ENSG00000154134.10_124748194_124748332	cg17272642	-0.427	1.262
rs12549853	ENSG00000178209.10_145012319_145012408	cg03226203	-0.359	1.628
