# Supplementary material for: Passive and active DNA methylation and the interplay with genetic variation in gene regulation
Source: eLife. 2013 Jun 4;2:e00523. doi: 10.7554/eLife.00523 (PMC3673336; doi:10.7554/eLife.00523)
Supplement: Figure 4—source data 1. — High confidence calls for INDEP, SME and SEM models in each cell-type. DOI: http://dx.doi.org/10.7554/eLife.00523.019 [file elife00523s002.zip › HC_MODEL_CALLS/HC_SME_F_RL]

SNP	EXON	METHYL	RHO_METHYL-EXPR	RL
rs872935	ENSG00000147813.11_144658816_144659012	cg16316162	-0.539	19.166
rs9296398	ENSG00000112619.6_42664340_42666245	cg08373528	-0.533	12.553
rs3813769	ENSG00000187688.8_16335280_16335614	cg08466034	-0.532	5.841
rs3813769	ENSG00000187688.8_16326783_16327081	cg08466034	-0.498	1.508
rs3813769	ENSG00000187688.8_16325913_16326203	cg08466034	-0.497	1.722
rs872935	ENSG00000147813.11_144658602_144658742	cg16316162	-0.487	38.897
rs3813769	ENSG00000187688.8_16329413_16329583	cg08466034	-0.479	2.061
rs3813769	ENSG00000187688.8_16320876_16321182	cg08466034	-0.478	2.212
rs116616716	ENSG00000204209.6_33288157_33288368	cg16315106	-0.478	1.894
rs872935	ENSG00000147813.11_144659439_144659569	cg16316162	-0.468	2.818
rs3813769	ENSG00000187688.8_16332131_16332296	cg08466034	-0.467	4.5
rs2864437	ENSG00000179954.7_56009247_56009564	cg20158671	0.467	19.409
rs896955	ENSG00000147813.11_144659232_144659347	cg13282195	-0.464	58.46
rs872935	ENSG00000147813.11_144660263_144660783	cg16316162	-0.437	4.845
rs2146409	ENSG00000139835.8_113979377_113980161	cg18412546	0.424	7.95
rs7190134	ENSG00000132600.9_68390604_68390700	cg05110241	-0.419	2.853
rs67631072	ENSG00000183431.7_38455542_38456593	cg17077180	-0.412	2.692
rs62522556	ENSG00000178209.10_145008803_145008898	cg02331830	0.411	1.177
rs2864437	ENSG00000179954.7_56004962_56005279	cg20158671	0.411	12.662
rs847055	ENSG00000198185.6_45141179_45142198	cg07139762	-0.401	4.686
rs9435732	ENSG00000117122.9_17303392_17303418	cg04875062	-0.4	1.326
rs638765	ENSG00000005700.10_82925793_82925967	cg25407085	-0.391	5.991
rs3794624	ENSG00000051523.5_88713163_88713246	cg08177833	-0.39	2.209
rs76675480	ENSG00000132382.8_4451438_4451605	cg27611624	0.39	3.423
rs35935560	ENSG00000183979.5_79860072_79860402	cg01430970	0.385	2.372
rs2864437	ENSG00000179954.7_56011857_56012171	cg20158671	0.379	3.496
rs7563672	ENSG00000180902.11_242694269_242695429	cg25249286	0.376	2.262
rs11778026	ENSG00000178209.10_145012799_145012860	cg27082292	-0.374	4.294
rs35831868	ENSG00000135502.12_58019365_58019933	cg21361094	0.372	2.796
rs2864437	ENSG00000179954.7_56001249_56001362	cg20158671	0.37	5.999
rs2076600	ENSG00000117122.9_17301764_17301837	cg04875062	-0.413	1.481
rs8133205	ENSG00000160284.10_47588222_47588572	cg14789911	0.385	2.508
rs4074198	ENSG00000008128.15_1635989_1636094	cg23611477	-0.457	20.362
rs59108677	ENSG00000151640.7_134011919_134011987	cg02503633	0.497	1.074
rs112624357	ENSG00000103034.9_58545326_58547523	cg00758881	-0.498	1.574
rs55831924	ENSG00000178209.10_145008166_145008259	cg02331830	0.391	1.457
rs4360494	ENSG00000183431.7_38455542_38456593	cg17077180	-0.412	1.63
rs609203	ENSG00000149451.11_3653184_3653278	cg04368843	-0.397	1.642
rs1110572	ENSG00000132600.9_68390604_68390700	cg05110241	-0.419	3.088
rs10773070	ENSG00000178882.7_124779869_124780182	cg14474520	-0.52	4.208
rs55831924	ENSG00000178209.10_145010016_145010182	cg02331830	0.391	1.473
rs150434441	ENSG00000105376.3_10402711_10402998	cg10604476	0.411	2
rs1362125	ENSG00000204642.7_29691950_29692225	cg12344104	0.396	1.336
rs2294624	ENSG00000131634.8_1604783_1605243	cg09757087	-0.243	16.405
