# Supplementary material for: Passive and active DNA methylation and the interplay with genetic variation in gene regulation
Source: eLife. 2013 Jun 4;2:e00523. doi: 10.7554/eLife.00523 (PMC3673336; doi:10.7554/eLife.00523)
Supplement: Figure 4—source data 1. — High confidence calls for INDEP, SME and SEM models in each cell-type. DOI: http://dx.doi.org/10.7554/eLife.00523.019 [file elife00523s002.zip › HC_MODEL_CALLS/HC_SME_L_RL]

SNP	EXON	METHYL	RHO_METHYL-EXPR	RL
rs10175462	ENSG00000125618.12_113973574_113976186	cg21550016	-0.806	352.151
rs269913	ENSG00000022556.10_55501390_55501560	cg25651476	-0.788	2.731
rs269913	ENSG00000022556.10_55496415_55496585	cg04887076	-0.689	5.199
rs896955	ENSG00000147813.11_144659232_144659347	cg08017634	-0.659	65.853
rs12756391	ENSG00000162777.12_111734762_111734939	cg19269039	-0.638	84.035
rs896955	ENSG00000147813.11_144659827_144659909	cg08017634	-0.631	2411.247
rs896955	ENSG00000147813.11_144659986_144660113	cg08017634	-0.625	40.724
rs896955	ENSG00000147813.11_144660263_144660783	cg17524265	-0.618	10.079
rs896955	ENSG00000147813.11_144658816_144659012	cg16316162	-0.617	36.422
rs896955	ENSG00000147813.11_144658602_144658742	cg08017634	-0.616	52.632
rs1977336	ENSG00000064886.8_111784849_111785256	cg26110733	-0.613	4.6
rs896955	ENSG00000147813.11_144659439_144659569	cg08017634	-0.59	82.751
rs6076874	ENSG00000234516.1_628647_629157	cg24012925	-0.588	79.995
rs6076874	ENSG00000172070.5_627259_629561	cg24012925	-0.573	99.449
rs7944394	ENSG00000185201.10_308163_308438	cg06046490	0.567	11.189
rs12756391	ENSG00000162777.12_111742245_111742420	cg19269039	-0.564	99.705
rs1977336	ENSG00000064886.8_111772314_111772503	cg26110733	-0.559	4.126
rs4690196	ENSG00000145214.9_956560_956708	cg07007312	0.558	8.544
rs6076874	ENSG00000234516.1_627270_628340	cg24012925	-0.553	150.998
rs7944394	ENSG00000185201.10_309013_309395	cg06046490	0.544	1.153
rs6075222	ENSG00000125868.10_17581383_17581690	cg02245875	-0.543	3.637
rs4563861	ENSG00000147650.6_105501459_105503767	cg11091914	-0.535	2.558
rs4975593	ENSG00000113504.13_1076809_1076927	cg11577329	0.534	3.145
snp_6_10534374	ENSG00000111846.11_10626650_10629601	cg09195098	-0.526	2.137
rs2968	ENSG00000160284.10_47581830_47581981	cg07747299	-0.526	3.659
rs896955	ENSG00000147813.11_144657593_144657695	cg08017634	-0.523	79.234
rs1977336	ENSG00000064886.8_111783949_111784065	cg26110733	-0.521	3.436
rs1951567	ENSG00000155465.13_23284523_23285012	cg15070897	-0.517	2.742
rs7200791	ENSG00000103021.4_58313595_58317740	cg03404742	0.513	4.446
rs6075222	ENSG00000125868.10_17587682_17588887	cg02245875	-0.513	1.753
rs896955	ENSG00000147813.11_144658248_144658332	cg08017634	-0.506	54.049
rs1636978	ENSG00000213413.2_99818383_99818443	cg00147751	-0.504	10.044
rs896955	ENSG00000147813.11_144656955_144657515	cg08017634	-0.501	206.654
rs890978	ENSG00000066230.6_476317_476493	cg01103582	0.496	34.192
rs131756	ENSG00000205560.8_51008005_51008097	cg00983520	0.492	3.51
rs2637678	ENSG00000188820.8_116783035_116783617	cg11045746	-0.49	14.116
rs2513658	ENSG00000173621.7_66624973_66626564	cg15320059	-0.488	7.08
rs1636978	ENSG00000213413.2_99818551_99819113	cg00147751	-0.488	2.762
rs4690196	ENSG00000145214.9_955770_955870	cg07007312	0.487	1.495
rs143788953	ENSG00000204642.7_29695734_29697106	cg03198009	-0.486	7.701
rs1636978	ENSG00000213413.2_99817737_99818087	cg00147751	-0.484	23.148
rs35445101	ENSG00000196126.6_32549334_32549615	cg08269402	0.478	3.174
rs35188965	ENSG00000113504.13_1111983_1112172	cg16163535	-0.478	1.573
rs1951567	ENSG00000155465.13_23243142_23243325	cg15070897	-0.472	4.562
rs2249778	ENSG00000187621.10_96142978_96143473	cg18309776	-0.469	171.756
rs4563861	ENSG00000147650.6_105509200_105510304	cg11091914	-0.468	2.523
rs562641	ENSG00000121310.11_53370318_53370505	cg02977954	0.467	10.116
rs1436139	ENSG00000184640.10_75398141_75398785	cg16366686	-0.462	7.468
rs2291668	ENSG00000125735.5_6663148_6665361	cg23071186	-0.457	11.581
rs444929	ENSG00000107485.10_8097250_8097859	cg27409129	0.452	3.598
rs13431159	ENSG00000168899.4_85820071_85820535	cg25651505	-0.452	1.205
rs10866290	ENSG00000145476.10_187131623_187134616	cg24794857	-0.448	22.615
rs34988612	ENSG00000149531.9_29611857_29612113	cg14815891	-0.449	13.683
rs4690196	ENSG00000145214.9_959716_959866	cg07007312	0.439	2.587
rs896955	ENSG00000147813.11_144657792_144657872	cg08017634	-0.436	27.727
rs9348303	ENSG00000112584.8_170626458_170628212	cg10832035	0.436	30.623
rs16937564	ENSG00000253140.1_49428412_49428916	cg00078857	0.432	4.4
rs1636978	ENSG00000213413.2_99818170_99818296	cg00147751	-0.429	5.257
rs12756391	ENSG00000162777.12_111738538_111738678	cg19269039	-0.426	6.542
rs116102660	ENSG00000120071.7_44248221_44249598	cg02301815	-0.424	2.34
rs1360238	ENSG00000197646.6_5510545_5510803	cg14351952	-0.422	19.582
rs7986934	ENSG00000185989.9_114747194_114748833	cg16046375	-0.424	4.228
rs11731570	ENSG00000123737.8_122724070_122724172	cg11979875	-0.416	4.524
rs1340980	ENSG00000132185.12_161680550_161680702	cg18884942	-0.417	3.522
rs2249778	ENSG00000187621.10_96138308_96139789	cg18309776	-0.414	70.458
rs131756	ENSG00000205560.8_51012764_51012848	cg06530441	0.408	3.043
rs61776719	ENSG00000183431.7_38455542_38456593	cg18451016	-0.407	11.257
rs251693	ENSG00000105499.8_48613744_48614109	cg27270541	-0.406	13
rs3780480	ENSG00000086062.7_33166756_33167354	cg05779272	-0.406	1.27
rs4690196	ENSG00000145214.9_962599_962698	cg07007312	0.405	2.817
rs251693	ENSG00000105499.8_48551100_48551645	cg27270541	-0.405	28.652
rs1535539	ENSG00000138346.9_70190193_70190417	cg24118715	0.403	2.672
rs5025771	ENSG00000139899.6_24897961_24898731	cg13105904	-0.4	5.447
rs398206	ENSG00000183486.7_42742012_42742572	cg22778903	-0.399	2.817
rs62433089	ENSG00000105963.7_937540_938586	cg04786889	-0.398	3.433
rs569998	ENSG00000168765.10_110201622_110204364	cg07569194	0.398	4.544
rs9908862	ENSG00000141569.5_73885041_73887428	cg04225089	-0.396	3.684
rs890978	ENSG00000066230.6_476658_476787	cg01103582	0.394	25.279
rs114713433	ENSG00000204642.7_29705899_29706234	cg16289618	0.394	31.86
rs12620435	ENSG00000003402.12_202006097_202006325	cg13368983	-0.391	2.285
rs34870178	ENSG00000127507.11_14843205_14847056	cg04103514	-0.387	3.084
rs890978	ENSG00000066230.6_476135_476207	cg01103582	0.386	97.112
rs61631401	ENSG00000072210.11_19554860_19555091	cg14529102	0.382	1.676
rs115743514	ENSG00000100288.15_51020987_51021428	cg10770023	-0.38	7.234
rs13096318	ENSG00000168028.8_39449094_39449277	cg13444374	-0.378	3.197
rs62522556	ENSG00000178209.10_145009179_145009285	cg02331830	0.378	2.221
rs3809109	ENSG00000142102.11_289559_290075	cg07314988	-0.374	7.737
rs3863145	ENSG00000049656.9_1344466_1344566	cg19728345	0.371	3.66
rs10852276	ENSG00000245776.1_25079100_25080246	cg02829279	-0.367	8.375
rs34894392	ENSG00000149499.6_62378559_62378819	cg13298116	0.365	2.708
rs73219641	ENSG00000163961.4_196229744_196230639	cg01550828	-0.363	4.169
rs660970	ENSG00000168765.10_110199334_110200293	cg22247664	-0.36	8.883
rs2580759	ENSG00000138085.11_27435734_27436166	cg14242246	0.36	2.044
rs3809109	ENSG00000142102.11_293068_293235	cg07314988	-0.358	8.972
rs62433089	ENSG00000105963.7_939056_939127	cg04786889	-0.356	3.483
rs583887	ENSG00000172543.3_65650250_65650375	cg03887787	-0.357	6.825
rs9897116	ENSG00000181513.9_43219950_43220326	cg00348467	0.353	6.768
rs4432372	ENSG00000186111.3_3630182_3633167	cg25247177	-0.352	1.446
rs12756391	ENSG00000162777.12_111737200_111737348	cg19269039	-0.349	3.968
rs12756391	ENSG00000162777.12_111741252_111741364	cg26518580	-0.347	4.489
rs13186030	ENSG00000043143.14_133901806_133902270	cg16151960	-0.346	2.214
rs2298682	ENSG00000182670.9_38458090_38459701	cg21832243	-0.346	2.565
rs9896388	ENSG00000108582.5_28791606_28796730	cg21989425	-0.345	2.36
rs12409898	ENSG00000212916.3_232940643_232946092	cg00951395	-0.344	5.305
rs514296	ENSG00000197345.6_68659874_68660461	cg06112835	-0.343	3.047
rs61915372	ENSG00000087448.5_27950648_27955973	cg16533146	-0.342	2.842
rs34894392	ENSG00000149499.6_62373114_62373245	cg13298116	0.339	4.136
rs221042	ENSG00000142632.10_16532344_16532578	cg20430773	0.339	2.816
rs2017188	ENSG00000100031.14_25006217_25006498	cg07858489	-0.334	1.101
rs4789817	ENSG00000141542.5_80616367_80616589	cg27136344	-0.335	4.671
rs8036417	ENSG00000136425.8_78396948_78397674	cg20761322	-0.333	3.535
rs34801597	ENSG00000136573.6_11412252_11412398	cg01383082	0.331	1.92
rs2580759	ENSG00000138085.11_27434895_27435475	cg14242246	0.331	6.634
rs4806633	ENSG00000160439.9_55559414_55559625	cg23796967	0.33	4.828
rs11076846	ENSG00000067836.5_4846969_4847502	cg16755475	-0.33	3.39
rs2711976	ENSG00000109790.11_39063852_39064655	cg25546253	0.328	1.943
rs10931459	ENSG00000189362.7_191375087_191375263	cg11845111	-0.329	16.69
rs12460842	ENSG00000130813.12_10202152_10202306	cg18910313	-0.328	13.189
rs6058293	ENSG00000214078.6_34218361_34218412	cg13136677	0.327	1.263
rs11579255	ENSG00000117481.5_46810473_46810816	cg13488501	-0.326	5.711
rs115419732	ENSG00000221988.6_32130584_32131455	cg00110832	0.325	10.6
rs2040834	ENSG00000240583.5_30963065_30965131	cg07831312	0.322	1.254
rs17765682	ENSG00000078401.6_12294494_12294637	cg14439249	-0.319	3.606
rs30529	ENSG00000131437.9_132039155_132039320	cg01444808	-0.319	6.095
rs11078659	ENSG00000108839.7_6902272_6902375	cg12262378	0.317	2.394
rs1045631	ENSG00000130511.8_18538161_18538233	cg15073853	0.317	1.267
rs6926568	ENSG00000096433.5_33663489_33664351	cg17865955	0.316	2.262
rs6926568	ENSG00000096433.5_33655834_33655944	cg17865955	0.316	3.895
rs3785100	ENSG00000124067.10_67981234_67981338	cg09117114	-0.314	5.028
rs4790648	ENSG00000132382.8_4458156_4458251	cg18102738	-0.309	2.784
rs7589901	ENSG00000125618.12_113973574_113976186	cg21550016	-0.806	144.573
rs10282929	ENSG00000147813.11_144659827_144659909	cg08017634	-0.631	2.46
rs10282929	ENSG00000147813.11_144656955_144657515	cg08017634	-0.501	1.44
rs4074198	ENSG00000008128.15_1635989_1636094	cg23611477	-0.661	326.97
rs3733349	ENSG00000145214.9_955770_955870	cg07007312	0.487	1.004
rs4074198	ENSG00000008128.15_1635662_1635783	cg23611477	-0.524	69.101
rs9467493	ENSG00000079691.13_25606289_25606501	cg03372385	0.491	10.111
rs17795094	ENSG00000139899.6_24897961_24898731	cg13105904	-0.4	5.992
rs3733346	ENSG00000145214.9_962599_962698	cg07007312	0.405	5.595
rs1242331	ENSG00000121310.11_53371693_53372283	cg02977954	0.4	1.227
rs9467493	ENSG00000079691.13_25279656_25280063	cg03372385	0.545	71.951
rs7621142	ENSG00000152580.7_151151282_151156385	cg16780454	0.459	22.774
rs11548104	ENSG00000189171.8_153598796_153599018	cg00012362	-0.403	4.972
rs632078	ENSG00000174083.11_8706041_8706747	cg04354002	0.399	3.018
rs13432584	ENSG00000168899.4_85820071_85820535	cg25651505	-0.452	1.198
rs434371	ENSG00000105499.8_48613744_48614109	cg27270541	-0.406	13.258
rs1879813	ENSG00000241732.1_152557179_152559228	cg07546334	0.636	11.443
rs2915637	ENSG00000105499.8_48551100_48551645	cg27270541	-0.405	24.43
rs8015288	ENSG00000177465.4_74058410_74059120	cg20273387	0.378	1.377
rs11098645	ENSG00000123737.8_122724070_122724172	cg11979875	-0.416	2.938
rs10096946	ENSG00000253140.1_49428412_49428916	cg00078857	0.432	2.275
rs3751006	ENSG00000121236.13_5632007_5634182	cg16542322	-0.495	42.96
rs56084453	ENSG00000186446.6_44775689_44778575	cg04389838	-0.378	9.85
rs6517404	ENSG00000182670.9_38458090_38459701	cg21832243	-0.346	2.216
rs6552959	ENSG00000145476.10_187130247_187130426	cg24794857	-0.39	2.013
rs1682806	ENSG00000125910.3_3178736_3180329	cg20656868	-0.428	16.751
rs62483499	ENSG00000205236.5_102279570_102279646	cg12889045	0.322	1.897
rs2269567	ENSG00000188820.8_116783035_116783617	cg11045746	-0.49	2.774
rs6984820	ENSG00000178209.10_145003582_145003739	cg02331830	0.469	1.04
rs2975781	ENSG00000178623.7_241568795_241570676	cg13097816	0.478	1.384
rs11860497	ENSG00000086504.10_418501_418635	cg26944245	-0.38	2.343
rs308403	ENSG00000138685.7_123813366_123819391	cg17547898	0.513	2.181
rs2711982	ENSG00000109790.11_39063852_39064655	cg25546253	0.328	1.398
rs2819457	ENSG00000140104.9_105455280_105456044	cg19901468	0.351	1.554
rs876332	ENSG00000164344.10_187130247_187130426	cg24794857	-0.368	3.547
rs35430374	ENSG00000162777.12_111737200_111737348	cg19269039	-0.349	3.72
rs140517	ENSG00000205560.8_51008005_51008097	cg00983520	0.492	2.193
rs2959592	ENSG00000155970.7_16977797_16980153	cg02626012	0.379	1.846
rs1883762	ENSG00000171729.8_15545822_15546974	cg00341297	0.462	1.75
rs34976997	ENSG00000076944.7_7706591_7706739	cg24759919	-0.326	2.953
rs7109361	ENSG00000258588.1_5626567_5626797	cg00375457	-0.451	9.662
rs7109361	ENSG00000258659.1_5626567_5626797	cg00375457	-0.451	9.662
rs6984820	ENSG00000178209.10_145006298_145006402	cg02331830	0.399	2.519
rs511599	ENSG00000121310.11_53370706_53370762	cg20287790	0.384	1.444
rs7944394	ENSG00000142089.9_319669_319990	cg06046490	-0.377	3.478
rs12756391	ENSG00000162777.12_111734762_111734939	cg19268695	-0.609	53.638
rs12756391	ENSG00000162777.12_111734762_111734939	cg23631538	-0.565	79.577
rs12756391	ENSG00000162777.12_111734762_111734939	cg24641737	-0.606	12.765
rs12756391	ENSG00000162777.12_111734762_111734939	cg26518580	-0.587	39.55
rs12756391	ENSG00000162777.12_111734762_111734939	cg20317872	-0.599	261.884
rs2975781	ENSG00000178623.7_241568795_241570676	cg09258553	-0.365	1.925
rs12756391	ENSG00000162777.12_111742245_111742420	cg19268695	-0.522	63.64
rs12756391	ENSG00000162777.12_111742245_111742420	cg23631538	-0.55	49.04
rs12756391	ENSG00000162777.12_111742245_111742420	cg26518580	-0.531	46.925
rs12756391	ENSG00000162777.12_111742245_111742420	cg20317872	-0.556	48.785
rs12756391	ENSG00000162777.12_111742245_111742420	cg00619207	-0.535	7.808
rs12756391	ENSG00000162777.12_111738538_111738678	cg19268695	-0.413	4.869
rs12756391	ENSG00000162777.12_111738538_111738678	cg24641737	-0.416	8.191
rs12756391	ENSG00000162777.12_111738538_111738678	cg26518580	-0.395	5.972
rs12756391	ENSG00000162777.12_111738538_111738678	cg20317872	-0.425	2.992
rs12756391	ENSG00000162777.12_111738538_111738678	cg00619207	-0.391	5.202
rs3809109	ENSG00000142102.11_290658_291113	cg07314988	-0.354	8.555
rs113963127	ENSG00000053254.11_89878278_89878836	cg07102397	-0.378	2.873
