# Supplementary material for: Passive and active DNA methylation and the interplay with genetic variation in gene regulation
Source: eLife. 2013 Jun 4;2:e00523. doi: 10.7554/eLife.00523 (PMC3673336; doi:10.7554/eLife.00523)
Supplement: Figure 4—source data 1. — High confidence calls for INDEP, SME and SEM models in each cell-type. DOI: http://dx.doi.org/10.7554/eLife.00523.019 [file elife00523s002.zip › HC_MODEL_CALLS/HC_SME_T_RL]

SNP	EXON	METHYL	RHO_METHYL-EXPR	RL
rs269913	ENSG00000022556.10_55512128_55512510	cg25651476	-0.842	66.478
rs269913	ENSG00000022556.10_55493530_55495096	cg25651476	-0.813	179.458
rs2210913	ENSG00000160856.14_157646271_157648646	cg17134153	-0.79	5.699
rs68114480	ENSG00000250312.2_126732_127532	cg10197305	-0.79	561.789
rs68114480	ENSG00000250312.2_124386_125178	cg12717203	-0.737	22.156
rs6771160	ENSG00000196653.6_44762365_44765323	cg21672276	-0.729	21.214
rs7975322	ENSG00000136014.7_95926605_95928102	cg04488758	-0.729	5.117
rs2210913	ENSG00000160856.14_157670452_157670647	cg19602479	-0.717	2.322
rs2326013	ENSG00000173917.7_46621883_46623441	cg20401567	-0.713	239.486
rs2326013	ENSG00000173917.7_46620017_46621109	cg20401567	-0.707	12.195
rs2210913	ENSG00000160856.14_157670249_157670375	cg19602479	-0.706	4.771
rs2210913	ENSG00000160856.14_157650771_157650889	cg17134153	-0.706	3.914
rs2210913	ENSG00000160856.14_157650492_157650560	cg17134153	-0.7	4.099
rs269913	ENSG00000022556.10_55501390_55501560	cg25651476	-0.689	508.024
rs1999708	ENSG00000203883.5_62679076_62680315	cg22940152	-0.674	6.539
rs60096034	ENSG00000180155.14_143852615_143856781	cg17888033	0.674	3.205
rs35188965	ENSG00000113504.13_1081692_1081859	cg16163535	-0.672	3.927
rs6901281	ENSG00000112139.9_37598455_37605235	cg20053110	0.667	25.163
rs7975322	ENSG00000136014.7_95910336_95912129	cg04488758	-0.659	8.45
rs2080116	ENSG00000139187.5_9162022_9163356	cg14913610	-0.654	43.354
rs5025771	ENSG00000139899.6_24895738_24897192	cg13105904	-0.651	8.326
rs28669903	ENSG00000180543.3_98285717_98290176	cg00032205	-0.641	6.463
rs6920364	ENSG00000026297.10_167369585_167370190	cg20406979	-0.641	12.329
rs1047207	ENSG00000127399.10_150033807_150035239	cg08234178	0.639	4.585
rs5025771	ENSG00000139899.6_24897961_24898731	cg13105904	-0.638	3.123
rs66606313	ENSG00000160113.3_17346308_17346874	cg26279261	-0.636	8.786
rs10187363	ENSG00000115687.9_242045514_242046138	cg23978064	-0.634	5.87
rs1566523	ENSG00000142794.11_21771437_21771712	cg02390115	-0.631	4.86
rs2296805	ENSG00000124587.9_42937623_42937725	cg04706597	-0.629	4.866
rs909685	ENSG00000100321.10_39773603_39774386	cg24268161	-0.623	7.864
rs7127924	ENSG00000110455.9_44087729_44088251	cg15894661	-0.617	2.93
rs35188965	ENSG00000113504.13_1063959_1064090	cg16163535	-0.616	1.46
rs224823	ENSG00000186468.8_81569177_81572337	cg07807695	-0.612	3.182
rs10819317	ENSG00000160408.9_130652916_130653322	cg13939204	-0.609	34.05
rs858306	ENSG00000226816.1_23245955_23247664	cg18081818	-0.608	45.485
rs35188965	ENSG00000113504.13_1050499_1052566	cg16163535	-0.608	3.512
rs35188965	ENSG00000113504.13_1064198_1064367	cg16163535	-0.608	3.363
rs2481872	ENSG00000142156.9_47422132_47422315	cg27305917	0.607	37.098
rs34159543	ENSG00000065989.9_10577563_10580305	cg01466491	-0.603	2.201
rs28589381	ENSG00000182742.5_46652875_46654382	cg19104015	0.601	6.72
rs35188965	ENSG00000113504.13_1085347_1085588	cg16163535	-0.594	11.308
rs2481872	ENSG00000142156.9_47422441_47422624	cg27305917	0.594	44.043
rs2481872	ENSG00000142156.9_47423305_47424964	cg27305917	0.593	73.203
rs896955	ENSG00000147813.11_144659232_144659347	cg01494348	-0.591	2.715
rs13303068	ENSG00000176945.11_195346264_195346906	cg25512381	-0.591	3.191
rs1460211	ENSG00000006282.12_48629330_48629541	cg21785145	0.59	12.36
rs281814	ENSG00000127249.10_193119866_193120653	cg09216823	0.589	12.976
rs35188965	ENSG00000113504.13_1057586_1057764	cg16163535	-0.585	3.648
rs2481872	ENSG00000142156.9_47406858_47406986	cg27305917	0.582	12.291
rs10187363	ENSG00000115687.9_242051655_242051854	cg23978064	-0.579	5.164
rs1390376	ENSG00000125384.6_52793939_52795324	cg21502048	-0.577	4.983
rs10819317	ENSG00000160408.9_130656791_130656970	cg13939204	-0.571	13.551
rs226198	ENSG00000205464.5_81613817_81614225	cg03785828	-0.574	1.368
rs6708265	ENSG00000115687.9_242046768_242046914	cg24169315	-0.565	25.418
rs2481872	ENSG00000142156.9_47421875_47421984	cg27305917	0.565	13.492
rs11136342	ENSG00000178209.10_144996672_145000052	cg05141333	-0.564	18.395
rs896955	ENSG00000147813.11_144658602_144658742	cg08017634	-0.559	14.583
rs1390376	ENSG00000125384.6_52781023_52782109	cg21502048	-0.558	3.581
rs2481872	ENSG00000142156.9_47404183_47404383	cg27305917	0.556	59.709
rs1054391	ENSG00000087087.13_100484416_100484589	cg18683606	0.555	1.431
rs1054391	ENSG00000087087.13_100473194_100473333	cg18683606	0.554	4.12
rs11136342	ENSG00000178209.10_145004104_145004230	cg05141333	-0.552	2.94
rs1054391	ENSG00000087087.13_100485324_100485480	cg18683606	0.551	1.666
rs6708265	ENSG00000115685.10_242088991_242089962	cg25488284	-0.55	12.033
rs1054391	ENSG00000087087.13_100485663_100485764	cg18683606	0.549	1.443
rs896955	ENSG00000147813.11_144658816_144659012	cg16316162	-0.548	12.201
rs1362125	ENSG00000204642.7_29695734_29697106	cg15018934	0.547	7.07
rs2481872	ENSG00000142156.9_47401651_47401861	cg27305917	0.541	51.877
rs6708265	ENSG00000115687.9_242089023_242089679	cg25488284	-0.54	9.997
rs35188965	ENSG00000113504.13_1076253_1076351	cg16163535	-0.538	3.48
rs2481872	ENSG00000142156.9_47406440_47406599	cg27305917	0.532	14.383
rs10417845	ENSG00000064666.6_1036415_1036561	cg11015549	-0.531	9.842
rs896955	ENSG00000147813.11_144657593_144657695	cg01494348	-0.53	4.202
rs11778018	ENSG00000178209.10_145009179_145009285	cg14234406	-0.528	2.731
snp_14_105315524	ENSG00000099814.8_105350168_105350886	cg25003922	-0.527	3.47
rs9471985	ENSG00000124587.9_42936612_42936723	cg19747945	-0.525	1.636
rs117171962	ENSG00000120093.6_46626232_46628543	cg07850987	0.525	24.824
rs1054391	ENSG00000087087.13_100484941_100485134	cg18683606	0.522	1.241
rs1054391	ENSG00000087087.13_100483868_100484056	cg18683606	0.52	1.279
rs4785568	ENSG00000245196.1_89584045_89584375	cg05288253	-0.52	2.044
rs896955	ENSG00000147813.11_144659827_144659909	cg16316162	-0.52	6.18
rs1016971	ENSG00000103550.7_19725440_19726359	cg01578585	0.519	3.589
rs6708265	ENSG00000115687.9_242082252_242082489	cg24169315	-0.519	6.457
rs7260011	ENSG00000099821.6_618488_618586	cg22189019	-0.517	16.026
rs10888449	ENSG00000159445.8_151846060_151847404	cg13869942	-0.517	6.618
rs1613254	ENSG00000184939.6_68596947_68601039	cg02256570	-0.514	14.85
rs2330364	ENSG00000186716.14_23657620_23660224	cg25321720	-0.514	16.147
rs72772308	ENSG00000165985.7_16555742_16556706	cg01866359	0.514	85.881
rs11136342	ENSG00000178209.10_144989321_144996563	cg05141333	-0.513	2.784
rs67631072	ENSG00000183431.7_38455542_38456593	cg05202204	-0.512	2.411
rs72698516	ENSG00000066230.6_476317_476493	cg08758174	0.512	5.754
rs896955	ENSG00000147813.11_144659439_144659569	cg16316162	-0.512	4.098
rs1054391	ENSG00000087087.13_100472748_100472949	cg18683606	0.511	4.737
rs532439	ENSG00000173898.6_66452719_66453911	cg15964523	-0.51	3.084
rs34159543	ENSG00000065989.9_10574469_10574689	cg21868191	-0.51	1.544
rs11778018	ENSG00000178209.10_145003271_145003449	cg14234406	-0.508	9.331
rs10417845	ENSG00000064666.6_1036129_1036245	cg11015549	-0.507	7.631
rs4267438	ENSG00000167414.3_47137333_47137461	cg19043207	-0.507	3.789
rs1054391	ENSG00000087087.13_100482834_100482991	cg18683606	0.504	2.928
rs2233474	ENSG00000114395.6_50388126_50388991	cg08207895	-0.504	3.341
rs2069443	ENSG00000164889.8_150761613_150761854	cg27087150	0.504	4.956
rs2289607	ENSG00000129667.6_74469730_74469824	cg24879415	-0.503	3.798
rs73133955	ENSG00000080819.2_98311793_98312567	cg10752508	0.501	4.002
rs2481872	ENSG00000142156.9_47423034_47423063	cg27305917	0.5	7.293
rs2651823	ENSG00000110665.7_2321914_2321998	cg14020320	-0.497	8.992
rs11136342	ENSG00000178209.10_145008978_145009097	cg05141333	-0.493	5.582
rs75490131	ENSG00000171680.14_6527885_6528646	cg05462761	0.491	7.833
rs11700596	ENSG00000160305.12_47971737_47971817	cg05196905	-0.491	4.269
rs4951181	ENSG00000122188.8_203743003_203745245	cg06958535	-0.491	14.859
rs30529	ENSG00000131437.9_132038250_132038360	cg23077575	0.49	5.46
rs6920364	ENSG00000026297.10_167342992_167343279	cg20406979	-0.49	5.059
rs12971666	ENSG00000072958.3_16345224_16346156	cg00754063	-0.488	4.715
rs55754956	ENSG00000178209.10_145011333_145011410	cg19497517	-0.485	5.615
rs11669059	ENSG00000105393.9_17387632_17387718	cg02307597	0.485	4.248
rs1054391	ENSG00000087087.13_100482544_100482661	cg18683606	0.481	3.395
rs1054796	ENSG00000160439.9_55559414_55559625	cg05215830	0.487	8.16
rs4764623	ENSG00000184574.4_6728001_6730630	cg15464148	-0.481	8.326
rs131756	ENSG00000205560.8_51016978_51017096	cg05156901	0.48	6.487
rs73375129	ENSG00000227184.3_144939497_144947466	cg18153977	-0.479	11.819
rs1146631	ENSG00000137955.10_76255837_76255959	cg07774299	-0.479	7.126
rs11265436	ENSG00000066294.10_160522697_160523287	cg21454485	-0.476	7.245
rs6708265	ENSG00000122085.11_242033692_242033847	cg24169315	-0.474	5.645
rs72717430	ENSG00000221990.2_441645_443258	cg17500228	0.474	15.599
rs13050554	ENSG00000225331.1_45578623_45579237	cg06068897	-0.473	8.903
rs1049229	ENSG00000125733.10_6743505_6743609	cg09962952	-0.473	7.647
rs2294624	ENSG00000131634.8_1604783_1605243	cg09757087	-0.471	5.582
rs12789028	ENSG00000168056.9_65308597_65308764	cg08965235	-0.471	2.422
rs12789028	ENSG00000168056.9_65309071_65309199	cg08965235	-0.47	1.522
rs1362125	ENSG00000204642.7_29691950_29692225	cg24703717	-0.469	5.459
rs30529	ENSG00000131437.9_132062046_132062190	cg06941635	0.469	2.834
rs7971518	ENSG00000087448.5_27950648_27955973	cg17133487	-0.467	27.48
rs1543748	ENSG00000185808.8_38435146_38438012	cg09316688	0.466	11.861
rs2986754	ENSG00000215788.5_6522054_6522234	cg16681526	-0.461	9.259
rs2442818	ENSG00000075975.11_12613568_12613872	cg05467012	-0.461	14.85
rs11219822	ENSG00000154134.10_124748480_124748692	cg02940147	-0.46	2.49
rs10408406	ENSG00000141994.9_5786478_5786553	cg08524344	-0.46	5.289
rs7595075	ENSG00000035115.15_218138_219001	cg26398848	-0.46	3.472
rs13303065	ENSG00000187583.5_908566_908706	cg21830050	-0.459	6.967
rs1054391	ENSG00000087087.13_100481691_100481860	cg18683606	0.459	4.26
rs589691	ENSG00000168067.7_64570526_64570713	cg10296062	-0.459	2.894
rs10417845	ENSG00000064666.6_1037624_1039060	cg11015549	-0.454	7.162
rs28500491	ENSG00000256073.1_33765439_33766269	cg15920739	-0.452	87.302
rs1545854	ENSG00000163660.7_156877194_156877268	cg16248515	0.452	3.252
rs10403231	ENSG00000105662.9_18870818_18871038	cg25102449	-0.45	12.741
rs79250332	ENSG00000197043.7_150480273_150480523	cg07163668	-0.448	13.188
rs4846045	ENSG00000215910.3_11847930_11848104	cg02448276	-0.448	2.041
rs12190920	ENSG00000135587.4_109763177_109763270	cg00595678	-0.447	3.826
rs58119191	ENSG00000176155.10_80085568_80085784	cg06715330	-0.446	3.775
rs6920364	ENSG00000026297.10_167368983_167369115	cg20406979	-0.446	1.702
rs35320232	ENSG00000081237.12_198608292_198608471	cg11813810	-0.446	1.566
rs115317003	ENSG00000232703.1_31167942_31168415	cg12397188	0.442	29.138
rs3805952	ENSG00000137161.12_42896938_42897459	cg11171825	-0.442	6.407
rs7864414	ENSG00000165689.12_139298507_139298646	cg06700247	-0.44	2.962
rs1005858	ENSG00000162341.9_68846360_68847351	cg12152352	-0.44	6.056
rs1832472	ENSG00000198298.8_44111739_44113351	cg05050592	-0.439	6.685
rs9378751	ENSG00000124570.11_2948393_2948933	cg19042435	-0.438	2.118
rs4690196	ENSG00000145214.9_961516_961590	cg22718636	0.438	2.713
rs111677088	ENSG00000214078.6_34219036_34219095	cg13136677	0.437	1.468
rs9378751	ENSG00000124570.11_2949148_2949303	cg19042435	-0.437	5.204
rs11625026	ENSG00000100441.5_24906242_24910540	cg08111832	-0.437	10.556
rs1054391	ENSG00000087087.13_100483484_100483562	cg18683606	0.436	1.058
snp_14_105315524	ENSG00000099814.8_105352612_105354315	cg25003922	-0.434	8.019
rs2742639	ENSG00000100376.7_45724273_45725293	cg22160612	-0.433	3.665
rs12971666	ENSG00000072958.3_16345010_16345085	cg00754063	-0.432	20.538
rs11669059	ENSG00000105393.9_17387304_17387475	cg02307597	0.432	2.764
rs1150786	ENSG00000137409.12_36938182_36938249	cg23737190	0.435	4.034
rs35516923	ENSG00000015475.14_18226569_18226779	cg12460175	-0.429	4.78
rs4803481	ENSG00000007129.10_42071036_42071410	cg24442609	0.429	3.018
rs76133297	ENSG00000204160.5_27180217_27182207	cg06511276	-0.432	12.959
rs7599157	ENSG00000054219.9_160659866_160661733	cg10107725	-0.428	1.589
rs3743912	ENSG00000161996.13_701827_702039	cg07375207	-0.426	10.733
rs7225735	ENSG00000172992.6_43100710_43102092	cg19407385	0.424	4.777
rs12789028	ENSG00000168056.9_65308342_65308425	cg08965235	-0.421	2.39
rs131756	ENSG00000100299.12_51064582_51064706	cg10770023	-0.421	2.834
rs3743912	ENSG00000161996.13_706302_706537	cg07375207	-0.42	11.589
rs11795343	ENSG00000241043.1_32566787_32568619	cg14286514	-0.42	5.628
rs62121154	ENSG00000099308.4_18255813_18256039	cg08230215	0.419	5.039
rs2303284	ENSG00000125124.5_56536585_56536720	cg00876127	0.417	1.783
rs1362125	ENSG00000204642.7_29691435_29691704	cg15018934	0.417	4.956
rs4687624	ENSG00000168268.6_52558979_52559119	cg07507251	-0.415	2.423
rs72607172	ENSG00000106771.7_111777417_111782785	cg05043794	-0.414	11.878
rs61769780	ENSG00000142632.10_16531582_16531671	cg23105827	0.413	4.4
rs7405733	ENSG00000126368.5_38253318_38253656	cg25389328	-0.412	1.762
rs131756	ENSG00000100299.12_51064364_51064491	cg05156901	-0.409	3.228
rs10899508	ENSG00000033327.8_77937511_77938097	cg04542047	0.408	2.765
rs3743912	ENSG00000161996.13_703525_703670	cg07375207	-0.408	5.372
rs2742639	ENSG00000100376.7_45725525_45725814	cg22160612	-0.408	3.325
rs11101980	ENSG00000168765.10_110199334_110200293	cg27182047	-0.855	68.447
rs6431564	ENSG00000132329.6_238820170_238820756	cg10846682	-0.723	2.673
rs11101980	ENSG00000168765.10_110201622_110204364	cg27182047	-0.779	186.161
rs9886992	ENSG00000176945.11_195346264_195346906	cg25512381	-0.591	3.191
rs10282929	ENSG00000147813.11_144656955_144657515	cg19357499	-0.573	2.849
rs7705189	ENSG00000197375.7_131729877_131731306	cg14196790	-0.66	1.549
rs11101980	ENSG00000168765.10_110207633_110208118	cg22247664	-0.635	21.297
rs4073081	ENSG00000178209.10_144989321_144996563	cg05141333	-0.513	3.474
rs434371	ENSG00000105499.8_48551100_48551645	cg27270541	-0.636	87.052
rs139557257	ENSG00000250312.2_124386_125178	cg12717203	-0.737	10.481
rs2585156	ENSG00000180155.14_143852615_143856781	cg17888033	0.674	3.972
rs10282929	ENSG00000147813.11_144659827_144659909	cg16316162	-0.52	2.972
rs11101980	ENSG00000168765.10_110201436_110201531	cg22247664	-0.688	7.042
rs434371	ENSG00000105499.8_48613744_48614109	cg27270541	-0.695	54.669
rs73170174	ENSG00000127399.10_150033807_150035239	cg08234178	0.639	2.527
rs6984820	ENSG00000178209.10_145003271_145003449	cg14234406	-0.508	4.416
rs4073081	ENSG00000178209.10_145004312_145004466	cg07980830	-0.58	2.242
rs6984820	ENSG00000178209.10_144996672_145000052	cg05141333	-0.564	19.878
rs112324736	ENSG00000103550.7_19725440_19726359	cg01578585	0.519	3.589
rs6984820	ENSG00000178209.10_145001578_145001934	cg05141333	-0.577	8.806
rs4073081	ENSG00000178209.10_145001420_145001503	cg05141333	-0.517	3.211
rs6062604	ENSG00000203883.5_62679076_62680315	cg22940152	-0.674	6.539
rs10423215	ENSG00000170954.6_53611133_53613161	cg02886522	-0.675	27.679
rs3826883	ENSG00000022556.10_55481367_55481663	cg25651476	-0.754	6.425
rs4073081	ENSG00000178209.10_145009179_145009285	cg14234406	-0.528	1.741
rs7253480	ENSG00000022556.10_55501390_55501560	cg25651476	-0.689	10.534
rs2325948	ENSG00000173917.7_46621883_46623441	cg20401567	-0.713	221.076
rs6984820	ENSG00000178209.10_145002022_145002160	cg14234406	-0.525	5.625
rs56084453	ENSG00000186446.6_44775689_44778575	cg26781129	-0.465	5.032
rs4073081	ENSG00000178209.10_145008978_145009097	cg05141333	-0.493	5.254
rs7525555	ENSG00000143851.11_202129673_202130716	cg23506842	-0.521	1.968
rs6826705	ENSG00000178222.8_1065269_1066981	cg23462514	-0.423	2.738
rs10492373	ENSG00000087448.5_27950648_27955973	cg17133487	-0.467	23.012
rs17720205	ENSG00000174194.9_51224677_51226465	cg09280462	0.497	19.793
rs131756	ENSG00000205560.8_51016204_51016449	cg27502912	0.426	2.888
snp_6_42942186	ENSG00000124587.9_42936612_42936723	cg19747945	-0.525	1.558
rs11049161	ENSG00000087448.5_27932953_27934135	cg17133487	-0.49	26.919
rs74815115	ENSG00000066230.6_476317_476493	cg08758174	0.512	2.827
rs1813898	ENSG00000128891.11_40848820_40849571	cg05924882	-0.505	5.263
rs7647581	ENSG00000071282.7_8578869_8579126	cg06697448	-0.459	4.684
rs35755011	ENSG00000182742.5_46652875_46654382	cg19104015	0.601	3.902
rs6984820	ENSG00000178209.10_145011333_145011410	cg19497517	-0.485	3.279
rs281416	ENSG00000065989.9_10572202_10572356	cg01466491	-0.498	1.614
rs1728786	ENSG00000184939.6_68596947_68601039	cg02256570	-0.514	4.549
snp_19_7659313	ENSG00000076826.4_7682638_7683194	cg02076378	0.416	3.961
rs7311218	ENSG00000006831.9_1895110_1897844	cg01917080	0.535	4.538
rs6684497	ENSG00000212916.3_232940643_232946092	cg00951395	-0.584	33.945
rs11806429	ENSG00000171680.14_6527885_6528646	cg05462761	0.491	17.054
rs7194153	ENSG00000103034.9_58545326_58547523	cg05725404	-0.524	5.212
rs6983908	ENSG00000178209.10_145010016_145010182	cg14234406	-0.519	2.577
rs3890526	ENSG00000090920.8_40392316_40392910	cg10016575	0.472	5.68
rs142770866	ENSG00000065989.9_10569977_10570174	cg01466491	-0.499	1.396
rs4725990	ENSG00000164889.8_150763604_150763848	cg27087150	0.445	1.543
rs7523907	ENSG00000198821.6_167399877_167400983	cg24929556	-0.545	9.701
rs7247893	ENSG00000065989.9_10577563_10580305	cg01466491	-0.603	11.223
rs12972292	ENSG00000072958.3_16345224_16346156	cg00754063	-0.488	6.534
rs12597563	ENSG00000103245.7_779753_780655	cg04050728	0.458	2.176
rs2522824	ENSG00000105991.7_27132612_27134414	cg18805066	0.669	5.667
rs12469274	ENSG00000079263.11_231177301_231177930	cg03887528	-0.552	18.277
rs114255771	ENSG00000204516.5_31477559_31478901	cg08009669	-0.412	8.609
rs11701121	ENSG00000160305.12_47971737_47971817	cg05196905	-0.491	4.4
rs3743884	ENSG00000086504.10_418328_418414	cg02609775	-0.46	3.516
rs2676532	ENSG00000037042.7_40811852_40811964	cg21946667	-0.507	1.821
rs1805721	ENSG00000139187.5_9162022_9163356	cg14913610	-0.654	34.123
rs115132413	ENSG00000204642.7_29691950_29692225	cg24703717	-0.469	4.142
rs4973310	ENSG00000079263.11_231134247_231134333	cg03887528	-0.562	13.249
rs73496510	ENSG00000161847.7_10431724_10431935	cg15197202	0.446	3.751
rs11227306	ENSG00000172543.3_65647280_65647412	cg03887787	-0.584	15.706
rs11717383	ENSG00000168268.6_52558979_52559119	cg07507251	-0.415	1.046
rs6862111	ENSG00000113504.13_1089097_1089243	cg16163535	-0.43	5.14
rs10175462	ENSG00000125618.12_113973574_113976186	cg17445212	-0.726	2.255
rs2074038	ENSG00000110455.9_44089178_44089465	cg18265608	-0.529	2.246
rs11101980	ENSG00000168765.10_110199334_110200293	cg21451998	-0.798	2.932
rs2210913	ENSG00000160856.14_157667449_157667709	cg17134153	-0.787	3.624
rs2210913	ENSG00000160856.14_157666930_157667214	cg17134153	-0.792	28.204
rs2210913	ENSG00000160856.14_157665830_157666117	cg17134153	-0.781	6.38
rs11101980	ENSG00000168765.10_110201622_110204364	cg21451998	-0.656	1.326
rs2210913	ENSG00000160856.14_157665119_157665397	cg17134153	-0.762	9.435
rs2210913	ENSG00000160856.14_157668174_157668419	cg17134153	-0.76	3.551
rs2210913	ENSG00000160856.14_157660045_157660323	cg17134153	-0.762	6.617
rs7975322	ENSG00000136014.7_95910336_95912129	cg27100916	-0.65	3.038
rs7975322	ENSG00000136014.7_95910336_95912129	cg16192751	-0.628	2.023
rs2074038	ENSG00000110455.9_44087729_44088251	cg18265608	-0.518	3.376
rs2210913	ENSG00000160856.14_157648732_157648763	cg17134153	-0.7	1.437
rs11101980	ENSG00000168765.10_110201436_110201531	cg21451998	-0.637	6.124
rs9977482	ENSG00000182871.9_46929270_46929515	cg03208198	-0.46	5.803
rs2210913	ENSG00000160856.14_157670249_157670375	cg17134153	-0.695	31.171
rs2210913	ENSG00000160856.14_157670249_157670375	cg08786003	-0.678	6.238
rs2210913	ENSG00000160856.14_157670249_157670375	cg25259754	-0.604	6.269
rs9977482	ENSG00000182871.9_46925048_46925192	cg03705621	-0.396	13.938
rs2210913	ENSG00000160856.14_157670452_157670647	cg17134153	-0.711	28.323
rs2210913	ENSG00000160856.14_157670452_157670647	cg08786003	-0.66	4.215
rs2210913	ENSG00000160856.14_157670452_157670647	cg25259754	-0.603	7.942
rs35188965	ENSG00000113504.13_1081692_1081859	cg08830157	-0.644	1.638
rs131756	ENSG00000205560.8_51016204_51016449	cg19112186	0.386	3.476
rs131756	ENSG00000205560.8_51015753_51015892	cg05156901	0.408	3.027
rs131756	ENSG00000205560.8_51015753_51015892	cg19112186	0.426	3.956
rs131756	ENSG00000205560.8_51015753_51015892	cg10770023	0.44	3.989
rs131756	ENSG00000205560.8_51016978_51017096	cg19112186	0.474	4.584
rs131756	ENSG00000205560.8_51016978_51017096	cg10770023	0.443	4.047
rs131756	ENSG00000205560.8_51010632_51010737	cg05156901	0.38	12.086
rs131756	ENSG00000205560.8_51010632_51010737	cg19112186	0.375	10.764
rs131756	ENSG00000205560.8_51010632_51010737	cg10770023	0.36	5.016
rs35188965	ENSG00000113504.13_1073748_1073916	cg08830157	-0.472	3.277
rs62107907	ENSG00000090920.8_40360856_40361055	cg10146402	-0.404	5.788
