# Supplementary material for: Passive and active DNA methylation and the interplay with genetic variation in gene regulation
Source: eLife. 2013 Jun 4;2:e00523. doi: 10.7554/eLife.00523 (PMC3673336; doi:10.7554/eLife.00523)
Supplement: Figure 4—source data 1. — High confidence calls for INDEP, SME and SEM models in each cell-type. DOI: http://dx.doi.org/10.7554/eLife.00523.019 [file elife00523s002.zip › HC_MODEL_CALLS/README]

The high confidence (HC) calls for each model are listed in tables for each cell-type (fibroblasts, F; lymphoblastoid, L; T-cells, T) and each of the three models (SME, SEM, INDEP).
Please see the Materials and Methods section for details on model testing and HC calling.

Columns:

SNP = SNP ID
EXON = Exon ID = Ensemble Gene ID and the start and end coordinates of the exon quantified (Gencode V10 merged exons)
METHYL = methylation site probe ID
RHO_METHYL-EXPR = Spearman correlation coefficient between DNA methylation and exon expression
RL = Relative Likelihood of model called versus the second best (i.e., number of times more likely the best model is over the second best model)
